# Supplementary material for: Scalable multiplex co-fractionation/mass spectrometry platform for accelerated protein interactome discovery
Source: Nat Commun. 2022 Jul 13;13:4043. doi: 10.1038/s41467-022-31809-z (PMC9279285; doi:10.1038/s41467-022-31809-z)
Supplement: Supplementary file 4 — Supplementary Dataset 2 [file 41467_2022_31809_MOESM4_ESM.xlsx]

## Sheet: EPIC PPI
Supplementary Table 2: List of putative known and Novel PPI in three breast cancer cell lines.
Protein1	Protein2	Gene1	Gene2	MCF10A	MCF7	MDA231	STRING.v11 Physical Association	Genemania Physical Association Jul-2021	HumanNet v2 Physical Association	BioGrid PPI Jul-2021	IRefIndex PPI v17	CORUM complex PPI	Reactome Complex PPI	GO Complex PPI	IntAct Complex PPI	Havugimana et al. (2012) PPI	Wan et al. (2015) PPI	Huttlin et al. (2015) PPI	Huttlinet al. (2017) PPI	Huttlin et al. (2021) HEK293T PPI	Huttlin et al. (2021) HCT116 PPI	Skinnider et al.(2021) PPI	Drew et al. (2021) PPI	Kim et al. (2021) PPI - MCF10A	Kim et al. (2021) PPI - MCF7	Kim et al. (2021) PPI - MDA-MB231	STRING v11 Functional Association	HumanNet v2 Functional Association	GeneMania Functional Association
P01023	P04181	A2M	OAT	0.645	---	---	---	---	---	---	---	---	---	---	---	---	---	---	---	---	---	---	---	---	---	---	---	---	---
P01023	P52735	A2M	VAV2	---	---	0.631	---	Y	---	---	Y	---	---	---	---	---	---	---	---	---	---	---	---	---	---	---	---	---	---
P01023	Q6P6C2	A2M	ALKBH5	---	---	0.65	---	---	---	---	---	---	---	---	---	---	---	---	---	---	---	---	---	---	---	---	---	---	---
P01023	Q9Y620	A2M	RAD54B	0.627	---	---	---	---	---	---	---	---	---	---	---	---	---	---	---	---	---	---	---	---	---	---	---	---	---
A8K2U0	Q8IYT2	A2ML1	CMTR2	0.506	0.653	---	---	---	---	---	---	---	---	---	---	---	---	---	---	---	---	---	---	---	---	---	---	---	---
A8K2U0	Q9NVT9	A2ML1	ARMC1	---	0.577	0.679	---	---	---	---	---	---	---	---	---	---	---	---	---	---	---	---	---	---	---	---	---	---	---
A8K2U0	Q9NX74	A2ML1	DUS2	0.606	0.686	0.695	---	---	---	---	---	---	---	---	---	---	---	---	---	---	---	---	---	---	---	---	---	---	---
Q86V21	Q8IYT2	AACS	CMTR2	---	0.643	---	---	---	---	---	---	---	---	---	---	---	---	---	---	---	---	---	---	---	---	---	---	---	---
Q86V21	Q9GZN8	AACS	C20orf27	0.66	0.521	---	---	---	---	---	---	---	---	---	---	---	---	---	---	---	---	---	---	---	---	---	---	---	---
Q86V21	Q9NVM6	AACS	DNAJC17	---	---	0.636	---	---	---	---	---	---	---	---	---	---	---	---	---	---	---	---	---	---	---	---	---	---	Y
Q86V21	Q9Y696	AACS	CLIC4	0.845	0.694	---	---	---	---	---	---	---	---	---	---	---	---	---	---	---	---	---	---	---	---	---	---	---	---
Q13685	Q5F1R6	AAMP	DNAJC21	---	0.822	---	---	---	---	---	---	---	---	---	---	---	---	---	---	---	---	---	---	---	---	---	---	---	---
P49588	Q02790	AARS1	FKBP4	---	0.677	---	Y	---	---	---	---	---	---	---	---	---	---	---	---	---	---	---	---	---	---	---	Y	---	Y
P49588	Q2TAA2	AARS1	IAH1	---	0.648	---	---	---	---	---	---	---	---	---	---	---	---	---	---	---	---	---	---	---	---	---	---	---	---
P49588	Q8NBF2	AARS1	NHLRC2	---	0.654	---	---	---	---	---	---	---	---	---	---	---	---	---	---	---	---	---	---	---	---	---	---	---	---
P49588	Q9H4A6	AARS1	GOLPH3	---	0.793	---	---	---	---	---	---	---	---	---	---	---	---	---	---	---	---	---	---	---	---	---	---	---	---
P49588	Q9NXH9	AARS1	TRMT1	---	0.722	---	---	---	---	---	---	---	---	---	---	---	---	---	---	---	---	---	---	---	---	---	---	---	Y
Q5JTZ9	Q9UEW8	AARS2	STK39	0.698	0.575	---	---	---	---	---	---	---	---	---	---	---	---	---	---	---	---	---	---	---	---	---	---	---	---
P80404	Q13228	ABAT	SELENBP1	---	---	0.661	---	---	---	---	---	---	---	---	---	---	---	---	---	---	---	---	---	---	---	---	---	---	Y
P80404	Q14914	ABAT	PTGR1	---	---	0.676	---	---	---	---	---	---	---	---	---	---	---	---	---	---	---	---	---	---	---	---	---	---	---
P80404	Q16762	ABAT	TST	---	---	0.673	---	---	---	---	---	---	---	---	---	---	---	---	---	---	---	---	---	---	---	---	---	---	Y
P80404	Q6P587	ABAT	FAHD1	0.65	---	---	Y	Y	---	Y	---	---	---	---	---	---	Y	---	---	---	---	---	---	---	---	---	Y	---	Y
P80404	Q8TBE9	ABAT	NANP	0.641	0.62	---	---	---	---	---	---	---	---	---	---	---	---	---	---	---	---	---	---	---	---	---	---	---	---
P80404	Q96DG6	ABAT	CMBL	---	---	0.632	Y	---	---	---	---	---	---	---	---	---	---	---	---	---	---	---	---	---	---	---	Y	---	---
P80404	Q96G03	ABAT	PGM2	0.732	---	---	Y	Y	---	Y	---	---	---	---	---	---	Y	---	---	---	---	---	Y	---	---	---	Y	---	Y
P80404	Q99439	ABAT	CNN2	---	---	0.771	---	---	---	---	---	---	---	---	---	---	---	---	---	---	---	---	---	---	---	---	---	---	---
P80404	Q9NQ88	ABAT	TIGAR	0.649	0.504	---	---	---	---	---	---	---	---	---	---	---	---	---	---	---	---	---	---	---	---	---	---	---	Y
P80404	Q9NZD2	ABAT	GLTP	0.703	---	---	---	---	---	---	---	---	---	---	---	---	---	---	---	---	---	---	---	---	---	---	---	---	---
P80404	Q9UJ68	ABAT	MSRA	0.669	---	0.508	---	---	---	---	---	---	---	---	---	---	---	---	---	---	---	---	Y	---	---	---	---	---	Y
P61221	Q03426	ABCE1	MVK	---	---	0.878	---	---	---	---	---	---	---	---	---	---	---	---	---	---	---	---	---	---	---	---	---	---	Y
P61221	Q5JRX3	ABCE1	PITRM1	0.631	---	0.553	---	---	---	---	---	---	---	---	---	---	---	---	---	---	---	---	---	---	---	---	---	---	Y
P61221	Q5VV41	ABCE1	ARHGEF16	0.722	---	0.518	---	---	---	---	---	---	---	---	---	---	---	---	---	---	---	---	---	---	---	---	---	---	---
P61221	Q92499	ABCE1	DDX1	0.879	---	---	Y	---	---	---	---	---	---	---	---	---	---	---	---	---	---	---	---	---	---	---	Y	---	Y
P61221	Q9Y3I0	ABCE1	RTCB	0.635	---	---	Y	---	---	---	---	---	---	---	---	---	---	---	---	---	---	---	---	---	---	---	Y	---	Y
Q8NE71	Q96BR5	ABCF1	COA7	0.772	0.503	---	---	---	---	---	---	---	---	---	---	---	---	---	---	---	---	---	---	---	---	---	---	---	Y
Q8NE71	Q96IZ0	ABCF1	PAWR	---	---	0.628	---	---	---	---	---	---	---	---	---	---	---	---	---	---	---	---	---	---	---	---	---	---	---
Q8NE71	Q9BRP4	ABCF1	PAAF1	0.792	---	---	---	---	---	---	---	---	---	---	---	---	---	---	---	---	---	---	---	---	---	---	---	---	Y
Q96IU4	Q9NR45	ABHD14B	NANS	0.71	---	---	---	---	---	---	---	---	---	---	---	---	---	---	---	---	---	---	---	---	---	---	---	---	---
Q96IU4	Q9UHD1	ABHD14B	CHORDC1	---	---	0.682	---	---	---	---	---	---	---	---	---	---	---	---	---	---	---	---	---	---	---	---	---	---	---
Q96IU4	Q9UL25	ABHD14B	RAB21	---	0.729	---	---	---	---	---	---	---	---	---	---	---	---	---	---	---	---	---	---	---	---	---	---	---	---
Q8IZP0	Q8N163	ABI1	CCAR2	0.502	0.626	---	---	---	---	---	---	---	---	---	---	---	---	---	---	---	---	---	---	---	---	---	---	---	---
Q8IZP0	Q8TE68	ABI1	EPS8L1	0.636	0.683	0.661	Y	Y	Y	Y	Y	Y	---	---	---	---	---	---	---	Y	Y	---	---	---	---	---	---	---	Y
Q8IZP0	Q92558	ABI1	WASF1	0.698	0.673	0.686	Y	Y	Y	Y	Y	---	Y	Y	---	---	Y	---	---	---	---	Y	Y	---	---	---	Y	---	Y
Q8IZP0	Q92620	ABI1	DHX38	0.693	---	---	---	---	---	---	---	---	---	---	---	---	---	---	---	---	---	---	---	---	---	---	---	---	Y
Q8IZP0	Q96F07	ABI1	CYFIP2	---	0.825	0.837	---	Y	Y	Y	Y	---	Y	Y	---	---	Y	---	---	---	---	Y	Y	---	---	---	---	Y	Y
Q8IZP0	Q9H2G2	ABI1	SLK	0.644	---	---	Y	---	---	---	---	---	---	---	---	---	---	---	---	---	---	---	---	---	---	---	Y	---	Y
Q8IZP0	Q9H6S3	ABI1	EPS8L2	0.688	0.704	0.676	Y	Y	Y	Y	Y	Y	---	---	---	---	---	---	---	---	---	---	---	---	---	---	---	---	Y
Q8IZP0	Q9NYB9	ABI1	ABI2	0.73	0.645	0.781	---	Y	Y	Y	Y	---	Y	Y	---	---	---	---	Y	Y	Y	Y	Y	---	---	---	---	Y	Y
Q8IZP0	Q9Y2A7	ABI1	NCKAP1	0.754	0.835	0.896	Y	Y	Y	Y	Y	Y	Y	Y	---	---	Y	---	---	Y	Y	Y	Y	---	---	---	Y	Y	Y
Q8IZP0	Q9Y6W5	ABI1	WASF2	0.74	0.724	0.79	Y	Y	Y	Y	Y	Y	Y	Y	---	---	Y	---	---	---	---	Y	Y	---	---	---	Y	Y	Y
Q9NYB9	Q9Y2A7	ABI2	NCKAP1	0.742	0.656	0.763	---	Y	Y	Y	---	---	Y	Y	---	---	---	---	Y	Y	Y	---	Y	---	---	---	---	Y	Y
Q9NYB9	Q9Y6W5	ABI2	WASF2	0.682	0.683	0.742	---	Y	Y	Y	---	---	Y	Y	---	---	---	---	Y	Y	Y	---	Y	---	---	---	---	Y	Y
P00519	Q14247	ABL1	CTTN	0.647	0.682	0.66	Y	Y	---	---	---	Y	---	---	---	---	---	---	---	---	---	---	---	---	---	---	---	---	Y
Q15018	Q9NWV8	ABRAXAS2	BABAM1	0.806	0.672	0.657	Y	Y	Y	---	---	---	Y	Y	---	---	---	Y	Y	Y	Y	---	Y	---	---	---	Y	Y	Y
Q15018	Q9NXR7	ABRAXAS2	BABAM2	0.782	0.754	0.721	Y	Y	Y	---	Y	---	Y	Y	---	---	---	---	---	---	Y	---	---	---	---	---	Y	Y	---
P09110	Q13555	ACAA1	CAMK2G	0.671	---	---	---	---	---	---	---	---	---	---	---	---	---	---	---	---	---	---	---	---	---	---	---	---	Y
P42765	P52209	ACAA2	PGD	---	---	0.69	Y	Y	Y	Y	Y	---	---	---	---	---	Y	---	---	---	---	---	---	---	---	---	Y	---	Y
P42765	P57721	ACAA2	PCBP3	0.639	---	---	---	---	---	---	---	---	---	---	---	---	---	---	---	---	---	---	---	---	---	---	---	---	Y
Q13085	Q13200	ACACA	PSMD2	0.672	0.518	0.909	Y	Y	Y	Y	---	---	---	---	---	---	Y	---	---	---	---	---	---	---	---	---	Y	---	Y
Q13085	Q13439	ACACA	GOLGA4	0.567	0.73	---	---	---	---	---	---	---	---	---	---	---	---	---	---	---	---	---	---	---	---	---	---	---	---
Q13085	Q14566	ACACA	MCM6	0.772	---	0.593	---	---	---	---	---	---	---	---	---	---	---	---	---	---	---	---	---	---	---	---	---	---	---
Q13085	Q14C86	ACACA	GAPVD1	---	0.708	---	---	---	---	---	---	---	---	---	---	---	---	---	---	---	---	---	---	---	---	---	---	---	---
Q13085	Q15003	ACACA	NCAPH	---	0.688	0.603	---	---	---	---	---	---	---	---	---	---	---	---	---	---	---	---	---	---	---	---	---	---	Y
Q13085	Q15008	ACACA	PSMD6	---	0.656	0.528	---	---	---	---	---	---	---	---	---	---	---	---	---	---	---	---	---	---	---	---	---	---	---
Q13085	Q15021	ACACA	NCAPD2	---	0.676	0.522	---	---	---	---	---	---	---	---	---	---	---	---	---	---	---	---	---	---	---	---	---	---	Y
Q13085	Q16186	ACACA	ADRM1	0.748	0.605	---	---	---	---	---	---	---	---	---	---	---	---	---	---	---	---	---	---	---	---	---	---	---	Y
Q13085	Q6Y7W6	ACACA	GIGYF2	0.658	---	---	---	---	---	---	---	---	---	---	---	---	---	---	---	---	---	---	---	---	---	---	---	---	---
Q13085	Q7LBC6	ACACA	KDM3B	0.544	0.588	0.746	---	---	---	---	---	---	---	---	---	---	---	---	---	---	---	---	---	---	---	---	---	---	---
Q13085	Q8IYT4	ACACA	KATNAL2	---	0.631	---	---	---	---	---	---	---	---	---	---	---	---	---	---	---	---	---	---	---	---	---	---	---	---
Q13085	Q92598	ACACA	HSPH1	0.868	0.876	0.851	---	---	---	---	---	---	---	---	---	---	---	---	---	---	---	---	---	---	---	---	---	---	Y
Q13085	Q99436	ACACA	PSMB7	0.503	---	0.737	Y	Y	Y	Y	---	---	---	---	---	---	---	---	---	---	---	---	---	---	---	---	---	---	---
Q13085	Q99460	ACACA	PSMD1	0.816	0.763	0.777	Y	---	Y	---	---	---	---	---	---	---	---	---	---	---	---	---	---	---	---	---	Y	---	Y
Q13085	Q9BPX3	ACACA	NCAPG	---	---	0.702	---	---	Y	---	---	---	---	---	---	---	---	---	---	---	---	---	---	---	---	---	---	---	Y
Q13085	Q9BWU0	ACACA	SLC4A1AP	0.723	0.754	0.826	---	---	---	---	---	---	---	---	---	---	---	---	---	---	---	---	---	---	---	---	---	---	---
Q13085	Q9BZI7	ACACA	UPF3B	0.644	---	---	---	---	---	---	---	---	---	---	---	---	---	---	---	---	---	---	---	---	---	---	---	---	Y
Q13085	Q9H3P7	ACACA	ACBD3	0.727	---	0.6	---	---	---	---	---	---	---	---	---	---	---	---	---	---	---	---	---	---	---	---	---	---	---
Q13085	Q9HD26	ACACA	GOPC	0.655	0.548	0.536	---	---	---	---	---	---	---	---	---	---	---	---	---	---	---	---	---	---	---	---	---	---	---
Q13085	Q9NP79	ACACA	VTA1	0.597	0.666	0.658	---	---	---	---	---	---	---	---	---	---	---	---	---	---	---	---	---	---	---	---	---	---	---
Q13085	Q9NTJ3	ACACA	SMC4	---	0.726	0.618	---	---	---	---	---	---	---	---	---	---	---	---	---	---	---	---	---	---	---	---	---	---	---
Q13085	Q9NZZ3	ACACA	CHMP5	---	0.736	0.592	---	---	---	---	---	---	---	---	---	---	---	---	---	---	---	---	---	---	---	---	---	---	Y
Q13085	Q9UDY2	ACACA	TJP2	---	---	0.787	---	---	---	---	---	---	---	---	---	---	---	---	---	---	---	---	---	---	---	---	---	---	Y
Q13085	Q9UHY1	ACACA	NRBP1	---	---	0.642	---	---	---	---	---	---	---	---	---	---	---	---	---	---	---	---	---	---	---	---	---	---	Y
Q13085	Q9UNM6	ACACA	PSMD13	---	0.75	---	---	---	---	---	---	---	---	---	---	---	---	---	---	---	---	---	---	---	---	---	---	---	---
Q13085	Q9Y2A7	ACACA	NCKAP1	---	0.65	---	---	---	---	---	---	---	---	---	---	---	---	---	---	---	---	---	---	---	---	---	---	---	---
Q13085	Q9Y6D6	ACACA	ARFGEF1	0.846	0.744	0.782	---	---	---	---	---	---	---	---	---	---	---	---	---	---	---	---	---	---	---	---	---	---	---
Q9UKU7	Q9Y6D9	ACAD8	MAD1L1	0.522	0.625	---	---	---	---	---	---	---	---	---	---	---	---	---	---	---	---	---	---	---	---	---	---	---	---
Q9H845	Q9ULH1	ACAD9	ASAP1	---	0.801	---	---	---	---	---	---	---	---	---	---	---	---	---	---	---	---	---	---	---	---	---	---	---	Y
P11310	P26440	ACADM	IVD	---	0.633	---	---	---	---	---	---	---	---	---	---	---	---	---	---	---	---	---	---	---	---	---	---	Y	Y
P11310	P27986	ACADM	PIK3R1	0.641	0.514	---	---	---	---	---	---	---	---	---	---	---	---	---	---	---	---	---	---	---	---	---	---	---	Y
P11310	P48059	ACADM	LIMS1	0.725	---	---	---	---	---	---	---	---	---	---	---	---	---	---	---	---	---	---	---	---	---	---	---	---	---
P11310	Q05397	ACADM	PTK2	---	0.667	---	---	---	---	---	---	---	---	---	---	---	---	---	---	---	---	---	---	---	---	---	---	---	Y
P11310	Q9UQR0	ACADM	SCML2	---	0.672	---	---	---	---	---	---	---	---	---	---	---	---	---	---	---	---	---	---	---	---	---	---	---	Y
P16219	P34897	ACADS	SHMT2	0.652	---	---	---	---	---	---	---	---	---	---	---	---	---	---	---	---	---	---	---	---	---	---	---	---	Y
P16219	Q8NBL1	ACADS	POGLUT1	---	---	0.651	---	---	---	---	---	---	---	---	---	---	---	---	---	---	---	---	---	---	---	---	---	---	---
P45954	Q9HB40	ACADSB	SCPEP1	---	0.677	---	---	---	---	---	---	---	---	---	---	---	---	---	---	---	---	---	---	---	---	---	---	---	---
P49748	Q9H4A6	ACADVL	GOLPH3	---	0.717	---	---	---	---	---	---	---	---	---	---	---	---	---	---	---	---	---	---	---	---	---	---	---	---
P49748	Q9NXH9	ACADVL	TRMT1	0.608	0.68	---	---	---	---	---	---	---	---	---	---	---	---	---	---	---	---	---	---	---	---	---	---	---	Y
P49748	Q9NZW5	ACADVL	MPP6	---	0.629	---	---	---	---	---	---	---	---	---	---	---	---	---	---	---	---	---	---	---	---	---	---	---	---
Q15057	Q96CW1	ACAP2	AP2M1	---	0.664	---	---	---	---	---	---	---	---	---	---	---	---	---	---	---	---	---	---	---	---	---	---	---	Y
Q9H3P7	Q9NTJ3	ACBD3	SMC4	0.727	0.688	0.86	---	---	---	---	---	---	---	---	---	---	---	---	---	---	---	---	---	---	---	---	---	---	---
Q9H3P7	Q9P289	ACBD3	STK26	---	---	0.64	---	---	---	---	---	---	---	---	---	---	---	---	---	---	---	---	---	---	---	---	---	---	Y
Q9H3P7	Q9UDY2	ACBD3	TJP2	---	0.676	0.885	---	---	---	---	---	---	---	---	---	---	---	---	---	---	---	---	---	---	---	---	---	---	---
Q9H3P7	Q9UJU6	ACBD3	DBNL	0.563	0.704	---	---	---	---	---	---	---	---	---	---	---	---	---	---	---	---	---	---	---	---	---	---	---	---
Q9H3P7	Q9Y4E8	ACBD3	USP15	0.636	0.613	---	---	---	---	---	---	---	---	---	---	---	---	---	---	---	---	---	---	---	---	---	---	---	---
Q9H3P7	Q9Y6D6	ACBD3	ARFGEF1	0.566	0.655	0.63	Y	---	---	---	---	---	---	---	---	---	---	---	---	---	---	---	---	---	---	---	Y	---	Y
Q9UKV3	Q9Y2W1	ACIN1	THRAP3	0.844	0.708	0.723	Y	Y	---	Y	---	---	---	---	---	Y	---	---	---	---	---	Y	Y	---	---	---	Y	---	Y
Q9UKV3	Q9Y6E2	ACIN1	BZW2	---	0.629	---	---	---	---	---	---	---	---	---	---	---	---	---	---	---	---	---	---	---	---	---	---	---	---
P53396	P54578	ACLY	USP14	0.662	---	0.51	---	---	---	---	---	---	---	---	---	---	---	---	---	---	---	---	---	---	---	---	---	---	Y
P53396	P55060	ACLY	CSE1L	0.625	0.509	---	---	---	---	---	---	---	---	---	---	---	---	---	---	---	---	---	---	---	---	---	---	---	Y
P53396	P56192	ACLY	MARS1	0.51	0.723	---	---	---	---	---	---	---	---	---	---	---	---	---	---	---	---	---	---	---	---	---	---	---	---
P53396	P60709	ACLY	ACTB	0.715	0.59	---	---	---	---	---	---	---	---	---	---	---	---	---	---	---	---	---	---	---	---	---	---	---	Y
P53396	P61221	ACLY	ABCE1	0.683	---	---	---	---	---	---	---	---	---	---	---	---	---	---	---	---	---	---	---	---	---	---	---	---	Y
P53396	P61923	ACLY	COPZ1	---	---	0.643	---	---	---	---	---	---	---	---	---	---	---	---	---	---	---	---	---	---	---	---	---	---	Y
P53396	P61964	ACLY	WDR5	0.608	0.626	---	---	---	---	---	---	---	---	---	---	---	---	---	---	---	---	---	---	---	---	---	---	---	Y
P53396	P61978	ACLY	HNRNPK	0.704	0.665	---	Y	Y	---	Y	---	---	---	---	---	---	Y	---	---	---	---	---	---	---	---	---	Y	---	Y
P53396	P62333	ACLY	PSMC6	0.702	0.581	0.525	---	---	---	---	---	---	---	---	---	---	---	---	---	---	---	---	---	---	---	---	---	---	---
P53396	P62820	ACLY	RAB1A	---	0.663	---	---	---	---	---	---	---	---	---	---	---	---	---	---	---	---	---	---	---	---	---	---	---	---
P53396	P62826	ACLY	RAN	---	---	0.629	---	---	---	---	---	---	---	---	---	---	---	---	---	---	---	---	---	---	---	---	---	---	Y
P53396	P62877	ACLY	RBX1	0.634	0.553	---	---	---	---	---	---	---	---	---	---	---	---	---	---	---	---	---	---	---	---	---	---	---	Y
P53396	P78347	ACLY	GTF2I	---	0.684	---	---	---	---	---	---	---	---	---	---	---	---	---	---	---	---	---	---	---	---	---	---	---	Y
P53396	P78371	ACLY	CCT2	0.638	---	0.583	Y	---	---	---	---	---	---	---	---	---	---	---	---	---	---	---	---	---	---	---	Y	---	Y
P53396	Q02809	ACLY	PLOD1	0.742	---	0.734	Y	---	---	---	---	---	---	---	---	---	---	---	---	---	---	---	---	---	---	---	Y	---	Y
P53396	Q04637	ACLY	EIF4G1	---	0.733	0.622	---	---	---	---	---	---	---	---	---	---	---	---	---	---	---	Y	---	---	---	---	---	---	Y
P53396	Q05682	ACLY	CALD1	0.63	---	---	---	---	---	---	---	---	---	---	---	---	---	---	---	---	---	---	---	---	---	---	---	---	Y
P53396	Q06124	ACLY	PTPN11	---	---	0.683	---	---	---	---	---	---	---	---	---	---	---	---	---	---	---	---	---	---	---	---	---	---	Y
P53396	Q07666	ACLY	KHDRBS1	0.584	0.783	---	---	---	---	---	---	---	---	---	---	---	---	---	---	---	---	---	---	---	---	---	---	---	Y
P53396	Q07960	ACLY	ARHGAP1	---	0.62	0.648	---	---	---	---	---	---	---	---	---	---	---	---	---	---	---	---	---	---	---	---	---	---	Y
P53396	Q08J23	ACLY	NSUN2	---	0.682	0.614	---	---	---	---	---	---	---	---	---	---	---	---	---	---	---	---	---	---	---	---	---	---	Y
P53396	Q12933	ACLY	TRAF2	---	0.724	---	---	---	---	---	---	---	---	---	---	---	---	---	---	---	---	---	---	---	---	---	---	---	Y
P53396	Q13185	ACLY	CBX3	0.564	---	0.78	---	---	---	---	---	---	---	---	---	---	---	---	---	---	---	---	---	---	---	---	---	---	Y
P53396	Q13263	ACLY	TRIM28	0.688	0.649	0.504	---	---	---	---	---	---	---	---	---	---	---	---	---	---	---	---	---	---	---	---	---	---	Y
P53396	Q13617	ACLY	CUL2	---	0.666	---	---	Y	---	Y	---	---	---	---	---	---	---	---	---	---	---	---	---	---	---	---	---	---	Y
P53396	Q14008	ACLY	CKAP5	0.721	0.611	---	---	---	---	---	---	---	---	---	---	---	---	---	---	---	---	---	---	---	---	---	---	---	Y
P53396	Q14103	ACLY	HNRNPD	0.527	0.874	0.572	Y	---	---	---	---	---	---	---	---	---	---	---	---	---	---	---	---	---	---	---	Y	---	Y
P53396	Q14247	ACLY	CTTN	0.542	0.665	---	---	---	---	---	---	---	---	---	---	---	---	---	---	---	---	---	---	---	---	---	---	---	Y
P53396	Q14315	ACLY	FLNC	0.637	0.727	---	---	---	---	---	---	---	---	---	---	---	---	---	---	---	---	---	---	---	---	---	---	---	---
P53396	Q14697	ACLY	GANAB	0.714	0.558	0.618	---	---	---	---	---	---	---	---	---	---	---	---	---	---	---	Y	---	---	---	---	---	---	Y
P53396	Q15008	ACLY	PSMD6	0.566	0.787	0.583	Y	---	---	---	---	---	---	---	---	---	---	---	---	---	---	---	---	---	---	---	Y	---	Y
P53396	Q15046	ACLY	KARS1	0.569	0.717	---	Y	---	---	---	---	---	---	---	---	---	---	---	---	---	---	---	---	---	---	---	Y	---	Y
P53396	Q15717	ACLY	ELAVL1	0.916	---	0.651	---	---	---	---	---	---	---	---	---	---	---	---	---	---	---	---	---	---	---	---	---	---	Y
P53396	Q15833	ACLY	STXBP2	0.813	---	---	---	---	---	---	---	---	---	---	---	---	---	---	---	---	---	---	---	---	---	---	---	---	---
P53396	Q16531	ACLY	DDB1	0.63	0.647	0.535	---	---	---	---	---	---	---	---	---	---	---	---	---	---	---	---	---	---	---	---	---	---	Y
P53396	Q16543	ACLY	CDC37	0.546	---	0.639	---	---	---	---	---	---	---	---	---	---	---	---	---	---	---	---	---	---	---	---	---	---	Y
P53396	Q5JRX3	ACLY	PITRM1	0.772	0.798	---	---	---	---	---	---	---	---	---	---	---	---	---	---	---	---	---	---	---	---	---	---	---	Y
P53396	Q5VZK9	ACLY	CARMIL1	0.662	---	---	---	---	---	---	---	---	---	---	---	---	---	---	---	---	---	---	---	---	---	---	---	---	---
P53396	Q7L5D6	ACLY	GET4	0.617	0.706	0.652	---	---	---	---	---	---	---	---	---	---	---	---	---	---	---	---	---	---	---	---	---	---	---
P53396	Q86X55	ACLY	CARM1	0.523	0.658	---	---	---	---	---	---	---	---	---	---	---	---	---	---	---	---	---	---	---	---	---	---	---	Y
P53396	Q8NBJ5	ACLY	COLGALT1	0.701	0.547	---	---	---	---	---	---	---	---	---	---	---	---	---	---	---	---	---	---	---	---	---	---	---	Y
P53396	Q8NBS9	ACLY	TXNDC5	0.66	---	0.642	Y	---	---	---	---	---	---	---	---	---	---	---	---	---	---	---	---	---	---	---	Y	---	---
P53396	Q8WXX5	ACLY	DNAJC9	---	---	0.642	---	---	---	---	---	---	---	---	---	---	---	---	---	---	---	---	---	---	---	---	---	---	---
P53396	Q93034	ACLY	CUL5	---	0.702	---	---	---	---	---	---	---	---	---	---	---	---	---	---	---	---	---	---	---	---	---	---	---	Y
P53396	Q96FW1	ACLY	OTUB1	0.572	0.776	0.515	---	---	---	---	---	---	---	---	---	---	---	---	---	---	---	---	---	---	---	---	---	---	---
P53396	Q96HE7	ACLY	ERO1A	---	0.781	---	---	---	---	---	---	---	---	---	---	---	---	---	---	---	---	---	---	---	---	---	---	---	Y
P53396	Q99832	ACLY	CCT7	0.645	---	0.653	Y	---	---	---	---	---	---	---	---	---	---	---	---	---	---	---	---	---	---	---	Y	---	Y
P53396	Q9BQ04	ACLY	RBM4B	---	0.678	---	---	---	---	---	---	---	---	---	---	---	---	---	---	---	---	---	---	---	---	---	---	---	Y
P53396	Q9H1E3	ACLY	NUCKS1	---	---	0.746	---	---	---	---	---	---	---	---	---	---	---	---	---	---	---	---	---	---	---	---	---	---	---
P53396	Q9NTJ3	ACLY	SMC4	0.551	0.705	0.664	---	---	---	---	---	---	---	---	---	---	---	---	---	---	---	---	---	---	---	---	---	---	---
P53396	Q9P258	ACLY	RCC2	0.681	0.62	---	---	---	---	---	---	---	---	---	---	---	---	---	---	---	---	---	---	---	---	---	---	---	Y
P53396	Q9P2E9	ACLY	RRBP1	0.653	---	---	Y	---	---	---	---	---	---	---	---	---	---	---	---	---	---	---	---	---	---	---	---	---	---
P53396	Q9UJU6	ACLY	DBNL	0.643	---	---	---	---	---	---	---	---	---	---	---	---	---	---	---	---	---	---	---	---	---	---	---	---	---
P53396	Q9UNM6	ACLY	PSMD13	0.637	0.684	---	---	---	---	---	---	---	---	---	---	---	---	---	---	---	---	---	---	---	---	---	---	---	Y
P53396	Q9Y265	ACLY	RUVBL1	0.567	---	0.632	---	---	---	---	---	---	---	---	---	---	---	---	---	---	---	---	---	---	---	---	---	---	Y
P53396	Q9Y266	ACLY	NUDC	0.564	0.66	---	---	---	---	---	---	---	---	---	---	---	---	---	---	---	---	---	---	---	---	---	---	---	Y
P21399	Q9BSH5	ACO1	HDHD3	0.682	---	---	---	---	---	---	---	---	---	---	---	---	---	---	---	---	---	---	---	---	---	---	---	---	Y
Q9NPJ3	Q9NR12	ACOT13	PDLIM7	---	---	0.659	---	---	---	---	---	---	---	---	---	---	---	---	---	---	---	---	---	---	---	---	---	---	---
O00154	P07737	ACOT7	PFN1	---	0.723	---	---	---	---	---	---	---	---	---	---	---	---	---	---	---	---	---	---	---	---	---	---	---	Y
O00154	P0DMV9	ACOT7	HSPA1B	0.684	---	---	---	---	---	---	---	---	---	---	---	---	---	---	---	---	---	---	---	---	---	---	---	---	---
O00154	P11021	ACOT7	HSPA5	0.656	---	---	---	---	---	---	---	---	---	---	---	---	---	---	---	---	---	---	---	---	---	---	---	---	Y
O00154	P11717	ACOT7	IGF2R	0.755	---	---	---	---	---	---	---	---	---	---	---	---	---	---	---	---	---	---	---	---	---	---	---	---	Y
O00154	P22392	ACOT7	NME2	0.64	---	0.574	---	---	---	---	---	---	---	---	---	---	---	---	---	---	---	---	---	---	---	---	---	---	---
O00154	P60981	ACOT7	DSTN	0.681	---	---	---	---	---	---	---	---	---	---	---	---	---	---	---	---	---	---	---	---	---	---	---	---	Y
O00154	P62826	ACOT7	RAN	0.687	---	---	---	---	---	---	---	---	---	---	---	---	---	---	---	---	---	---	---	---	---	---	---	---	Y
O00154	P62937	ACOT7	PPIA	---	0.649	---	---	---	---	---	---	---	---	---	---	---	---	---	---	---	---	---	---	---	---	---	---	---	Y
O00154	Q15181	ACOT7	PPA1	0.626	---	0.531	---	---	---	---	---	---	---	---	---	---	---	---	---	---	---	---	---	---	---	---	---	---	Y
O00154	Q16774	ACOT7	GUK1	---	0.642	---	---	---	---	---	---	---	---	---	---	---	---	---	---	---	---	---	---	---	---	---	---	---	Y
O00154	Q9P2E9	ACOT7	RRBP1	0.697	---	---	---	---	---	---	---	---	---	---	---	---	---	---	---	---	---	---	---	---	---	---	---	---	Y
O00154	Q9Y281	ACOT7	CFL2	0.548	0.645	---	---	---	---	---	---	---	---	---	---	---	---	---	---	---	---	---	---	---	---	---	---	---	---
Q15067	Q9BUP0	ACOX1	EFHD1	0.686	---	---	---	---	---	---	---	---	---	---	---	---	---	---	---	---	---	---	---	---	---	---	---	---	---
O15254	O43242	ACOX3	PSMD3	---	---	0.63	---	---	---	---	---	---	---	---	---	---	---	---	---	---	---	---	---	---	---	---	---	---	Y
O15254	O75663	ACOX3	TIPRL	0.633	---	---	---	---	---	---	---	---	---	---	---	---	---	---	---	---	---	---	---	---	---	---	---	---	---
O15254	O95671	ACOX3	ASMTL	0.653	---	---	---	---	---	---	---	---	---	---	---	---	---	---	---	---	---	---	---	---	---	---	---	---	Y
O15254	P23588	ACOX3	EIF4B	0.666	0.502	0.603	---	---	---	---	---	---	---	---	---	---	---	---	---	---	---	---	---	---	---	---	---	---	---
O15254	P48643	ACOX3	CCT5	---	0.635	---	---	---	---	---	---	---	---	---	---	---	---	---	---	---	---	---	---	---	---	---	---	---	Y
O15254	P51665	ACOX3	PSMD7	---	---	0.649	---	---	---	---	---	---	---	---	---	---	---	---	---	---	---	---	---	---	---	---	---	---	Y
O15254	P52907	ACOX3	CAPZA1	0.504	---	0.702	---	---	---	---	---	---	---	---	---	---	---	---	---	---	---	---	---	---	---	---	---	---	---
O15254	Q96T51	ACOX3	RUFY1	---	---	0.734	---	---	---	---	---	---	---	---	---	---	---	---	---	---	---	---	---	---	---	---	---	---	Y
O15254	Q99598	ACOX3	TSNAX	0.648	---	---	---	---	---	---	---	---	---	---	---	---	---	---	---	---	---	---	---	---	---	---	---	---	Y
P11117	P52895	ACP2	AKR1C2	0.723	---	---	---	---	---	---	---	---	---	---	---	---	---	---	---	---	---	---	---	---	---	---	---	---	---
P11117	Q15847	ACP2	ADIRF	0.515	0.629	---	---	---	---	---	---	---	---	---	---	---	---	---	---	---	---	---	---	---	---	---	---	---	---
P11117	Q96DG6	ACP2	CMBL	---	0.625	---	---	---	---	---	---	---	---	---	---	---	---	---	---	---	---	---	---	---	---	---	---	---	---
P33121	P67936	ACSL1	TPM4	0.584	0.668	---	---	---	---	---	---	---	---	---	---	---	---	---	---	---	---	---	---	---	---	---	---	---	Y
P33121	Q9UHB6	ACSL1	LIMA1	0.646	---	---	---	---	---	---	---	---	---	---	---	---	---	---	---	---	---	---	---	---	---	---	---	---	Y
P68133	Q00610	ACTA1	CLTC	---	0.702	---	---	---	---	---	---	---	---	Y	---	---	---	---	---	---	---	---	---	---	---	---	---	---	Y
P68133	Q12765	ACTA1	SCRN1	0.582	0.677	---	Y	---	---	---	---	---	---	---	---	---	---	---	---	---	---	---	---	---	---	---	---	---	---
P68133	Q12906	ACTA1	ILF3	0.625	---	---	---	---	---	---	---	---	---	---	---	---	---	---	---	---	---	---	---	---	---	---	---	---	---
P68133	Q13242	ACTA1	SRSF9	---	0.702	---	---	---	---	---	---	---	---	---	---	---	---	---	---	---	---	---	---	---	---	---	---	---	---
P68133	Q13573	ACTA1	SNW1	0.595	0.625	---	---	---	---	---	---	---	---	---	---	---	---	---	---	---	---	---	---	---	---	---	---	---	---
P68133	Q13613	ACTA1	MTMR1	---	0.664	---	Y	---	---	---	---	---	---	---	---	---	---	---	---	---	---	---	---	---	---	---	---	---	---
P68133	Q14166	ACTA1	TTLL12	0.635	---	---	---	---	---	---	---	---	---	---	---	---	---	---	---	---	---	---	---	---	---	---	---	---	---
P68133	Q14697	ACTA1	GANAB	0.626	---	---	---	---	---	---	---	---	---	---	---	---	---	---	---	---	---	---	---	---	---	---	---	---	---
P68133	Q15435	ACTA1	PPP1R7	0.745	0.588	---	Y	---	---	---	---	---	---	---	---	---	---	---	---	---	---	---	---	---	---	---	---	---	---
P68133	Q8IZQ5	ACTA1	SELENOH	0.656	---	---	---	---	---	---	---	---	---	---	---	---	---	---	---	---	---	---	---	---	---	---	---	---	---
P68133	Q8N3D4	ACTA1	EHBP1L1	0.662	---	---	Y	---	---	---	---	---	---	Y	---	---	---	---	---	---	---	---	---	---	---	---	Y	---	Y
P68133	Q92888	ACTA1	ARHGEF1	---	---	0.654	---	---	---	---	---	---	---	---	---	---	---	---	---	---	---	---	---	---	---	---	---	---	---
P68133	Q96HC4	ACTA1	PDLIM5	---	0.66	---	Y	---	---	---	---	---	---	Y	---	---	---	---	---	---	---	---	---	---	---	---	---	---	Y
P68133	Q9H0E3	ACTA1	SAP130	---	0.72	---	---	---	---	---	---	---	---	---	---	---	---	---	---	---	---	---	---	---	---	---	---	---	---
P68133	Q9NQ50	ACTA1	MRPL40	---	---	0.638	---	---	---	---	---	---	---	---	---	---	---	---	---	---	---	---	---	---	---	---	---	---	Y
P68133	Q9NRF8	ACTA1	CTPS2	---	---	0.689	Y	---	---	---	---	---	---	---	---	---	---	---	---	---	---	---	---	---	---	---	Y	---	---
P68133	Q9UBE0	ACTA1	SAE1	0.714	---	0.671	---	---	---	---	---	---	---	---	---	---	---	---	---	---	---	---	---	---	---	---	---	---	---
P68133	Q9UHD8	ACTA1	SEPTIN9	0.632	0.602	0.627	Y	---	---	---	---	---	---	Y	---	---	---	---	---	---	---	---	---	---	---	---	Y	---	---
P68133	Q9Y3P9	ACTA1	RABGAP1	0.655	0.707	---	---	---	---	---	---	---	---	Y	---	---	---	---	---	---	---	---	---	---	---	---	---	---	---
P60709	P61247	ACTB	RPS3A	0.76	0.759	0.785	---	---	---	---	---	---	---	Y	---	---	---	---	---	---	---	---	---	---	---	---	---	Y	---
P60709	P61978	ACTB	HNRNPK	0.759	0.677	0.74	---	---	---	---	---	Y	---	Y	---	---	---	---	---	---	---	---	---	---	---	---	---	---	Y
P60709	P62258	ACTB	YWHAE	0.713	0.711	0.668	---	---	Y	---	---	Y	---	---	---	---	---	---	---	---	---	---	---	---	---	---	---	---	Y
P60709	P62314	ACTB	SNRPD1	0.768	0.699	0.786	---	---	Y	---	---	Y	---	Y	---	---	---	---	---	---	---	---	---	---	---	---	---	---	---
P60709	P63261	ACTB	ACTG1	0.839	0.814	0.83	---	Y	Y	Y	Y	Y	Y	Y	---	---	---	---	---	---	---	Y	---	---	---	---	---	Y	Y
P60709	P67809	ACTB	YBX1	0.786	0.7	0.747	---	---	---	---	---	---	---	Y	---	---	---	---	---	---	---	---	---	---	---	---	---	---	Y
P60709	P84103	ACTB	SRSF3	---	0.642	---	---	---	---	---	---	---	---	---	---	---	---	---	---	---	---	---	---	---	---	---	---	---	---
P60709	Q00613	ACTB	HSF1	0.69	0.667	0.71	---	---	---	---	---	---	---	Y	---	---	---	---	---	---	---	---	---	---	---	---	---	---	Y
P60709	Q00839	ACTB	HNRNPU	0.814	0.776	0.763	---	Y	---	Y	Y	Y	---	Y	---	---	---	---	---	---	---	---	---	---	---	---	---	---	Y
P60709	Q01105	ACTB	SET	0.677	0.732	0.677	---	---	Y	---	---	Y	---	---	---	---	---	---	---	---	---	---	---	---	---	---	---	---	Y
P60709	Q01518	ACTB	CAP1	0.822	0.811	0.827	---	Y	Y	Y	Y	Y	---	---	---	---	---	---	Y	Y	Y	---	---	---	---	---	---	---	Y
P60709	Q02539	ACTB	H1-1	0.628	0.678	0.657	---	---	---	---	---	Y	---	---	---	---	---	---	---	---	---	---	---	---	---	---	---	---	---
P60709	Q02880	ACTB	TOP2B	0.687	0.714	0.674	---	---	---	---	---	Y	---	Y	---	---	---	---	---	---	---	---	---	---	---	---	---	---	---
P60709	Q04724	ACTB	TLE1	0.676	0.749	0.785	---	---	---	---	---	Y	---	---	---	---	---	---	---	---	---	---	---	---	---	---	---	---	---
P60709	Q05193	ACTB	DNM1	0.625	0.658	0.626	---	---	---	---	---	---	Y	---	---	---	---	---	---	---	---	---	---	---	---	---	---	---	Y
P60709	Q06323	ACTB	PSME1	---	0.673	0.53	---	---	---	---	---	---	---	Y	---	---	---	---	---	---	---	---	---	---	---	---	---	---	Y
P60709	Q06830	ACTB	PRDX1	---	---	0.629	---	Y	---	---	---	---	---	---	---	---	---	---	---	---	---	Y	---	---	---	---	---	---	Y
P60709	Q07021	ACTB	C1QBP	0.691	0.711	0.69	---	---	---	---	---	Y	---	---	---	---	---	---	---	---	---	---	---	---	---	---	---	---	---
P60709	Q07866	ACTB	KLC1	0.684	---	0.619	---	---	---	---	---	---	---	---	---	---	---	---	---	---	---	---	---	---	---	---	---	---	Y
P60709	Q08211	ACTB	DHX9	0.754	0.669	0.803	---	Y	---	Y	Y	---	---	Y	---	---	---	---	---	---	---	---	---	---	---	---	---	---	Y
P60709	Q09028	ACTB	RBBP4	0.726	0.675	0.693	---	---	---	---	---	Y	---	Y	---	---	---	---	---	---	---	---	---	---	---	---	---	---	---
P60709	Q09161	ACTB	NCBP1	0.735	0.751	0.71	---	---	---	---	---	---	---	Y	---	---	---	---	---	---	---	---	---	---	---	---	---	---	---
P60709	Q12824	ACTB	SMARCB1	0.712	0.776	0.734	---	---	---	---	---	Y	---	Y	Y	---	---	---	---	---	---	---	---	---	---	---	---	Y	Y
P60709	Q12905	ACTB	ILF2	0.739	0.72	0.769	---	---	---	---	---	---	---	Y	---	---	---	---	---	---	---	---	---	---	---	---	---	---	Y
P60709	Q12906	ACTB	ILF3	0.747	0.727	0.759	---	---	---	---	---	Y	---	Y	---	---	---	---	---	---	---	---	---	---	---	---	---	---	---
P60709	Q12965	ACTB	MYO1E	0.702	0.757	0.687	---	Y	Y	---	Y	Y	---	---	---	---	---	---	---	---	---	---	Y	---	---	---	---	---	Y
P60709	Q13263	ACTB	TRIM28	0.806	0.818	0.805	---	---	---	---	---	Y	---	---	---	---	---	---	---	---	---	---	---	---	---	---	---	---	Y
P60709	Q13283	ACTB	G3BP1	0.733	0.759	0.729	---	---	---	---	---	Y	---	Y	---	---	---	---	---	---	---	---	---	---	---	---	---	---	---
P60709	Q13287	ACTB	NMI	0.737	0.679	---	---	---	---	---	---	Y	---	---	---	---	---	---	---	---	---	---	---	---	---	---	---	---	---
P60709	Q13310	ACTB	PABPC4	0.829	0.831	0.775	---	---	Y	---	---	---	---	Y	---	---	---	---	---	---	---	---	---	---	---	---	---	---	Y
P60709	Q13547	ACTB	HDAC1	0.798	0.718	0.739	---	---	---	---	---	Y	---	Y	---	---	---	---	---	---	---	---	Y	---	---	---	---	---	---
P60709	Q13813	ACTB	SPTAN1	0.718	0.742	0.703	---	Y	Y	Y	Y	Y	Y	---	---	---	---	---	---	---	---	---	Y	---	---	---	---	---	Y
P60709	Q14103	ACTB	HNRNPD	0.696	0.707	0.667	---	Y	---	Y	---	---	---	Y	---	---	---	---	---	---	---	---	---	---	---	---	---	---	---
P60709	Q14839	ACTB	CHD4	0.741	0.752	0.709	---	Y	---	Y	---	Y	---	Y	---	---	---	---	---	---	---	---	---	---	---	---	---	---	Y
P60709	Q15008	ACTB	PSMD6	---	0.638	0.546	---	---	---	---	---	---	---	Y	---	---	---	---	---	---	---	---	---	---	---	---	---	---	Y
P60709	Q15233	ACTB	NONO	0.693	0.697	0.766	---	---	---	---	---	Y	---	---	---	---	---	---	---	---	---	---	---	---	---	---	---	---	Y
P60709	Q15417	ACTB	CNN3	0.781	0.669	0.744	---	---	---	Y	---	Y	---	---	---	---	---	---	---	---	---	---	---	---	---	---	---	---	Y
P60709	Q16531	ACTB	DDB1	0.581	0.786	---	---	---	Y	---	---	---	---	Y	---	---	---	---	---	---	---	---	---	---	---	---	---	---	Y
P60709	Q16543	ACTB	CDC37	0.676	0.671	0.69	---	Y	---	Y	---	Y	---	---	---	---	---	---	---	---	---	---	---	---	---	---	---	---	Y
P60709	Q16787	ACTB	LAMA3	0.653	0.696	0.682	---	---	---	---	---	Y	---	---	---	---	---	---	---	---	---	---	---	---	---	---	---	---	Y
P60709	Q4V328	ACTB	GRIPAP1	---	---	0.661	---	---	---	---	---	---	---	---	---	---	---	---	---	---	---	---	---	---	---	---	---	---	Y
P60709	Q53EL6	ACTB	PDCD4	0.751	0.764	0.827	---	---	---	---	---	Y	---	---	---	---	---	---	---	---	---	---	---	---	---	---	---	---	---
P60709	Q68CP9	ACTB	ARID2	0.677	0.636	0.651	---	---	---	---	---	Y	---	---	Y	---	---	---	---	---	---	---	---	---	---	---	---	---	---
P60709	Q7L523	ACTB	RRAGA	---	---	0.675	---	---	---	---	---	---	---	---	---	---	---	---	---	---	---	---	---	---	---	---	---	---	Y
P60709	Q7L576	ACTB	CYFIP1	0.689	0.728	0.702	---	---	---	---	---	---	Y	---	---	---	---	---	---	---	---	---	---	---	---	---	---	---	Y
P60709	Q86U42	ACTB	PABPN1	0.72	0.698	0.729	---	---	---	---	---	---	---	Y	---	---	---	---	---	---	---	---	---	---	---	---	---	---	Y
P60709	Q86U86	ACTB	PBRM1	0.645	0.697	0.666	---	---	---	---	---	Y	---	Y	Y	---	---	---	---	---	---	---	---	---	---	---	---	---	---
P60709	Q86X55	ACTB	CARM1	0.709	0.765	0.763	---	Y	---	Y	Y	Y	---	---	---	---	---	---	---	---	---	---	---	---	---	---	---	---	Y
P60709	Q8NBJ5	ACTB	COLGALT1	0.597	0.683	---	---	---	---	---	---	---	---	---	---	---	---	---	---	---	---	---	---	---	---	---	---	---	Y
P60709	Q8NFD5	ACTB	ARID1B	0.69	0.662	0.659	---	---	---	---	---	Y	---	Y	Y	---	---	---	---	---	---	---	---	---	---	---	---	---	---
P60709	Q8TAQ2	ACTB	SMARCC2	0.7	0.793	0.756	---	Y	---	Y	---	Y	---	Y	Y	---	---	---	---	---	---	---	Y	---	---	---	---	Y	Y
P60709	Q8WWI1	ACTB	LMO7	0.751	0.709	0.716	---	Y	---	Y	---	Y	---	Y	---	---	---	---	---	---	---	---	---	---	---	---	---	---	---
P60709	Q8WXI9	ACTB	GATAD2B	0.674	0.755	0.653	---	---	---	---	---	Y	---	Y	---	---	---	---	---	---	---	---	---	---	---	---	---	---	Y
P60709	Q92769	ACTB	HDAC2	0.715	0.759	0.717	---	Y	---	Y	Y	Y	---	Y	---	---	---	---	---	---	---	---	Y	---	---	---	---	---	---
P60709	Q92785	ACTB	DPF2	0.722	0.737	0.695	---	---	---	---	---	Y	---	Y	Y	---	---	---	---	---	---	---	---	---	---	---	---	---	---
P60709	Q92878	ACTB	RAD50	0.831	0.73	0.725	---	---	---	---	---	Y	---	---	---	---	---	---	---	---	---	---	---	---	---	---	---	---	---
P60709	Q92922	ACTB	SMARCC1	0.756	0.735	0.735	---	---	Y	---	---	Y	---	Y	Y	---	---	---	---	---	---	---	Y	---	---	---	---	Y	Y
P60709	Q92925	ACTB	SMARCD2	0.696	0.749	0.71	---	---	---	---	---	Y	---	Y	Y	---	---	---	---	---	---	---	---	---	---	---	---	---	---
P60709	Q969G3	ACTB	SMARCE1	0.684	0.718	0.694	---	Y	---	Y	---	Y	---	Y	Y	---	---	---	---	---	---	---	---	---	---	---	---	Y	Y
P60709	Q96KG9	ACTB	SCYL1	0.711	0.712	0.699	---	---	---	---	---	Y	---	---	---	---	---	---	---	---	---	---	---	---	---	---	---	---	---
P60709	Q99700	ACTB	ATXN2	0.648	0.642	0.655	---	---	---	---	---	---	---	Y	---	---	---	---	---	---	---	---	---	---	---	---	---	---	Y
P60709	Q99729	ACTB	HNRNPAB	0.706	0.712	0.636	---	Y	---	---	Y	---	---	Y	---	---	---	---	---	---	---	---	---	---	---	---	---	---	Y
P60709	Q9BZK7	ACTB	TBL1XR1	0.763	0.744	0.754	---	---	---	---	---	Y	---	Y	---	---	---	---	---	---	---	---	---	---	---	---	---	---	---
P60709	Q9BZZ5	ACTB	API5	0.674	0.671	0.631	---	---	---	---	---	Y	---	Y	---	---	---	---	---	---	---	---	---	---	---	---	---	---	---
P60709	Q9H0E3	ACTB	SAP130	0.739	0.827	0.706	---	---	---	---	---	Y	---	Y	---	---	---	---	---	---	---	---	---	---	---	---	---	---	Y
P60709	Q9H0E9	ACTB	BRD8	0.699	0.741	0.636	---	Y	---	---	Y	---	Y	Y	Y	---	---	---	---	---	---	---	---	---	---	---	---	---	Y
P60709	Q9H0G5	ACTB	NSRP1	0.688	0.812	0.752	---	---	---	---	---	---	---	Y	---	---	---	---	---	---	---	---	---	---	---	---	---	---	---
P60709	Q9HD15	ACTB	SRA1	0.729	0.763	0.723	---	---	---	---	---	---	---	Y	---	---	---	---	---	---	---	---	---	---	---	---	---	---	---
P60709	Q9NPF5	ACTB	DMAP1	0.672	0.682	0.697	---	Y	Y	Y	Y	---	Y	Y	Y	---	---	---	---	---	---	---	---	---	---	---	---	---	Y
P60709	Q9P287	ACTB	BCCIP	0.754	0.713	0.748	---	---	---	---	---	Y	---	Y	---	---	---	---	---	---	---	---	---	---	---	---	---	---	---
P60709	Q9UBB5	ACTB	MBD2	0.733	0.75	0.749	---	---	---	---	---	Y	---	---	---	---	---	---	---	---	---	---	---	---	---	---	---	---	---
P60709	Q9UBF6	ACTB	RNF7	0.723	---	---	---	---	---	---	---	---	---	Y	---	---	---	---	---	---	---	---	---	---	---	---	---	---	Y
P60709	Q9UBU8	ACTB	MORF4L1	0.654	0.669	0.711	---	Y	Y	Y	Y	---	Y	Y	Y	---	---	---	---	---	---	---	---	---	---	---	---	---	Y
P60709	Q9UKL0	ACTB	RCOR1	0.769	0.748	0.769	---	---	---	---	---	Y	---	Y	---	---	---	---	---	---	---	---	---	---	---	---	---	---	---
P60709	Q9UKV8	ACTB	AGO2	0.643	0.65	0.687	---	---	---	---	---	---	---	Y	---	---	---	---	---	---	---	---	---	---	---	---	---	---	Y
P60709	Q9UN81	ACTB	L1RE1	0.717	0.689	0.715	---	---	---	---	---	---	---	Y	---	---	---	---	---	---	---	---	---	---	---	---	---	---	---
P60709	Q9Y230	ACTB	RUVBL2	0.78	0.805	0.773	---	Y	Y	Y	Y	Y	Y	Y	Y	Y	Y	---	---	---	---	---	Y	---	---	---	---	---	Y
P60709	Q9Y265	ACTB	RUVBL1	0.72	0.718	0.79	---	Y	Y	Y	---	Y	Y	Y	Y	Y	Y	---	---	---	---	---	Y	---	---	---	---	---	Y
P60709	Q9Y2A7	ACTB	NCKAP1	0.741	0.703	0.789	---	Y	---	---	Y	---	Y	Y	---	---	---	---	---	---	---	---	---	---	---	---	---	---	---
P60709	Q9Y2U8	ACTB	LEMD3	0.786	0.831	0.866	---	---	---	---	---	Y	---	---	---	---	---	---	---	---	---	---	---	---	---	---	---	---	---
P60709	Q9Y333	ACTB	LSM2	0.709	0.72	0.663	---	---	---	---	---	Y	---	Y	---	---	---	---	---	---	---	---	Y	---	---	---	---	---	Y
P60709	Q9Y5K5	ACTB	UCHL5	0.712	---	0.562	---	Y	---	Y	---	---	Y	Y	---	---	---	---	---	---	---	---	---	---	---	---	---	---	---
P60709	Q9Y6Y8	ACTB	SEC23IP	0.633	---	---	---	---	---	---	---	---	---	---	---	---	---	---	---	---	---	---	---	---	---	---	---	---	---
P63261	P68133	ACTG1	ACTA1	0.711	0.908	0.845	Y	Y	---	Y	---	---	---	Y	---	---	---	---	---	---	---	---	---	---	---	---	---	Y	Y
P63261	Q00610	ACTG1	CLTC	0.786	0.751	0.777	---	---	---	---	---	Y	Y	Y	---	---	---	---	---	---	---	---	Y	---	---	---	---	---	Y
P63261	Q00839	ACTG1	HNRNPU	0.628	0.56	---	---	---	---	---	---	---	---	Y	---	---	---	---	---	---	---	---	---	---	---	---	---	---	Y
P63261	Q12824	ACTG1	SMARCB1	0.723	0.741	0.719	---	---	---	---	---	Y	---	---	---	---	---	---	---	---	---	---	---	---	---	---	---	---	---
P63261	Q12906	ACTG1	ILF3	0.517	0.642	0.637	Y	---	---	Y	---	---	---	---	---	---	---	---	---	---	---	---	---	---	---	---	Y	---	---
P63261	Q13185	ACTG1	CBX3	---	---	0.647	---	---	---	---	---	---	---	---	---	---	---	---	---	---	---	---	---	---	---	---	---	---	---
P63261	Q13451	ACTG1	FKBP5	0.606	0.69	0.646	Y	---	---	---	---	---	---	---	---	---	---	---	---	---	---	---	---	---	---	---	---	---	---
P63261	Q13620	ACTG1	CUL4B	---	---	0.631	---	---	---	---	---	---	---	---	---	---	---	---	---	---	---	---	---	---	---	---	---	---	---
P63261	Q14008	ACTG1	CKAP5	0.578	0.64	0.717	Y	---	---	---	---	---	---	Y	---	---	---	---	---	---	---	---	---	---	---	---	Y	---	Y
P63261	Q15365	ACTG1	PCBP1	---	---	0.648	---	---	---	---	---	---	---	---	---	---	---	---	---	---	---	---	---	---	---	---	---	---	Y
P63261	Q16630	ACTG1	CPSF6	---	0.659	---	---	---	---	---	---	---	---	---	---	---	---	---	---	---	---	---	---	---	---	---	---	---	---
P63261	Q8NFD5	ACTG1	ARID1B	0.712	0.67	0.682	---	---	---	---	---	Y	---	---	---	---	---	---	---	---	---	---	---	---	---	---	---	---	---
P63261	Q8TAQ2	ACTG1	SMARCC2	0.795	0.725	0.81	Y	---	---	---	---	Y	---	---	---	---	---	---	---	---	---	---	Y	---	---	---	Y	---	---
P63261	Q8TBX8	ACTG1	PIP4K2C	---	0.661	---	---	---	---	---	---	---	---	---	---	---	---	---	---	---	---	---	---	---	---	---	---	---	---
P63261	Q92734	ACTG1	TFG	---	0.634	---	---	---	---	---	---	---	---	---	---	---	---	---	---	---	---	---	---	---	---	---	---	---	---
P63261	Q92922	ACTG1	SMARCC1	0.834	0.689	0.78	Y	---	Y	---	---	Y	---	---	---	---	---	---	---	---	---	---	Y	---	---	---	Y	---	---
P63261	Q969G3	ACTG1	SMARCE1	0.665	0.693	0.702	Y	---	---	---	---	Y	---	---	---	---	---	---	---	---	---	---	---	---	---	---	Y	---	---
P63261	Q96P70	ACTG1	IPO9	---	0.631	---	Y	---	---	---	---	---	---	---	---	---	---	---	---	---	---	---	---	---	---	---	Y	---	---
P63261	Q9BVA1	ACTG1	TUBB2B	0.687	0.719	0.665	Y	---	Y	---	---	Y	---	Y	---	---	---	---	---	---	---	---	---	---	---	---	Y	---	---
P63261	Q9H0B6	ACTG1	KLC2	---	0.693	---	---	---	---	---	---	---	---	---	---	---	---	---	---	---	---	---	---	---	---	---	---	---	---
P63261	Q9HB90	ACTG1	RRAGC	---	0.657	---	---	---	---	---	---	---	---	---	---	---	---	---	---	---	---	---	---	---	---	---	---	---	---
P63261	Q9Y3P9	ACTG1	RABGAP1	0.626	0.512	---	---	---	---	---	---	---	---	---	---	---	---	---	---	---	---	---	---	---	---	---	---	---	---
O96019	P07910	ACTL6A	HNRNPC	0.739	0.754	0.699	Y	---	---	---	---	Y	---	Y	---	---	---	---	---	---	---	---	Y	---	---	---	Y	---	Y
O96019	P25490	ACTL6A	YY1	0.699	0.69	0.65	Y	Y	Y	Y	Y	---	Y	Y	Y	---	---	---	---	---	---	---	---	---	---	---	Y	---	Y
O96019	P35659	ACTL6A	DEK	0.652	---	---	---	---	---	---	---	---	---	---	---	---	---	---	---	---	---	---	---	---	---	---	---	---	Y
O96019	P49848	ACTL6A	TAF6	0.789	---	---	Y	---	---	---	---	---	---	Y	---	---	---	---	---	---	---	---	---	---	---	---	Y	---	Y
O96019	P51531	ACTL6A	SMARCA2	0.769	0.769	0.766	Y	Y	Y	Y	Y	Y	Y	Y	Y	Y	Y	---	---	---	---	---	Y	---	---	---	Y	---	Y
O96019	P51532	ACTL6A	SMARCA4	0.759	0.79	0.685	Y	Y	Y	Y	Y	Y	Y	Y	Y	Y	Y	---	---	---	---	Y	Y	---	---	---	Y	Y	Y
O96019	P60709	ACTL6A	ACTB	0.703	0.67	0.731	---	Y	---	---	Y	Y	Y	Y	Y	---	---	---	---	---	---	---	---	---	---	---	---	Y	Y
O96019	P63261	ACTL6A	ACTG1	0.768	0.687	0.78	Y	---	---	---	---	Y	---	---	---	---	---	---	---	---	---	---	---	---	---	---	Y	Y	Y
O96019	P78527	ACTL6A	PRKDC	---	0.635	---	Y	---	---	---	---	---	---	---	---	---	---	---	---	---	---	---	---	---	---	---	Y	---	Y
O96019	Q02880	ACTL6A	TOP2B	0.74	0.665	0.693	Y	---	---	---	---	Y	---	---	---	---	---	---	---	---	---	---	---	---	---	---	Y	Y	Y
O96019	Q03111	ACTL6A	MLLT1	0.66	0.688	0.678	Y	---	---	---	---	Y	---	---	---	---	---	---	---	---	---	---	---	---	---	---	Y	---	Y
O96019	Q09028	ACTL6A	RBBP4	0.737	0.717	0.692	Y	---	---	---	---	Y	---	Y	---	---	---	---	---	---	---	---	Y	---	---	---	Y	---	Y
O96019	Q12824	ACTL6A	SMARCB1	0.676	0.667	0.727	---	Y	Y	Y	---	Y	Y	Y	Y	---	Y	---	---	Y	---	Y	Y	Y	Y	Y	---	---	Y
O96019	Q13111	ACTL6A	CHAF1A	0.817	0.701	0.679	Y	---	---	---	---	Y	---	---	---	---	---	---	---	---	---	---	---	---	---	---	Y	Y	Y
O96019	Q13547	ACTL6A	HDAC1	0.858	0.693	0.698	Y	---	---	---	---	Y	---	Y	---	---	---	---	---	---	---	---	Y	---	---	---	Y	Y	Y
O96019	Q14008	ACTL6A	CKAP5	---	---	0.683	Y	---	---	---	---	---	---	---	---	---	---	---	---	---	---	---	---	---	---	---	Y	---	Y
O96019	Q14839	ACTL6A	CHD4	0.776	0.704	0.711	---	---	---	---	---	Y	---	Y	---	---	---	---	---	---	---	---	Y	---	---	---	---	---	---
O96019	Q15014	ACTL6A	MORF4L2	0.719	0.682	0.74	Y	Y	Y	Y	Y	Y	Y	Y	Y	---	---	---	---	---	---	---	---	---	---	---	Y	---	Y
O96019	Q15906	ACTL6A	VPS72	0.675	0.72	0.744	Y	Y	---	Y	Y	Y	Y	---	Y	---	---	---	---	---	---	---	Y	---	---	---	Y	---	Y
O96019	Q16576	ACTL6A	RBBP7	0.735	0.717	0.724	Y	---	---	---	---	Y	---	Y	---	---	---	---	---	---	---	---	Y	---	---	---	Y	---	Y
O96019	Q4LE39	ACTL6A	ARID4B	0.708	0.654	0.72	Y	---	---	---	---	Y	---	---	---	---	---	---	---	---	---	---	---	---	---	---	Y	---	Y
O96019	Q68CP9	ACTL6A	ARID2	0.774	0.734	0.709	Y	---	Y	Y	---	Y	Y	---	Y	---	---	---	---	---	---	---	Y	---	---	---	Y	Y	Y
O96019	Q6ZRS2	ACTL6A	SRCAP	0.717	0.652	0.658	Y	---	---	---	---	Y	---	Y	Y	---	---	---	---	---	---	---	---	---	---	---	Y	Y	---
O96019	Q86U86	ACTL6A	PBRM1	0.717	0.685	0.68	Y	Y	Y	Y	---	Y	Y	Y	Y	---	---	---	---	---	---	---	Y	---	---	---	Y	---	Y
O96019	Q8NFD5	ACTL6A	ARID1B	0.731	0.668	0.697	---	Y	Y	Y	---	Y	Y	Y	Y	Y	---	---	---	---	---	---	Y	---	---	---	---	Y	Y
O96019	Q8TAQ2	ACTL6A	SMARCC2	0.774	0.713	0.741	Y	Y	Y	Y	---	Y	Y	Y	Y	Y	Y	---	Y	Y	Y	Y	Y	---	---	---	Y	Y	Y
O96019	Q8WUB8	ACTL6A	PHF10	0.716	0.668	0.644	Y	---	Y	Y	---	Y	---	Y	Y	---	---	---	---	---	---	---	---	---	---	---	Y	Y	Y
O96019	Q8WXI9	ACTL6A	GATAD2B	0.823	0.695	0.704	---	---	---	---	---	Y	---	Y	---	---	---	---	---	---	---	---	Y	---	---	---	---	---	Y
O96019	Q92769	ACTL6A	HDAC2	0.772	0.698	0.75	Y	Y	---	Y	Y	Y	---	Y	---	---	---	---	---	---	---	---	Y	---	---	---	Y	---	Y
O96019	Q92785	ACTL6A	DPF2	0.7	0.72	0.672	Y	Y	Y	Y	---	Y	---	Y	Y	---	---	Y	Y	Y	---	Y	Y	---	---	---	Y	Y	Y
O96019	Q92922	ACTL6A	SMARCC1	0.84	0.721	0.731	Y	Y	Y	Y	Y	Y	Y	Y	Y	Y	Y	---	---	---	---	Y	Y	---	---	---	Y	Y	Y
O96019	Q92925	ACTL6A	SMARCD2	0.739	0.66	0.696	Y	Y	Y	Y	---	Y	Y	Y	Y	---	Y	---	---	---	---	Y	Y	---	---	---	Y	Y	Y
O96019	Q969G3	ACTL6A	SMARCE1	0.674	0.692	0.682	Y	Y	Y	Y	---	Y	Y	Y	Y	Y	---	---	---	---	---	Y	Y	---	---	---	Y	Y	Y
O96019	Q96ST3	ACTL6A	SIN3A	0.696	0.67	0.707	Y	---	---	---	---	Y	---	Y	---	---	---	---	---	---	---	---	---	---	---	---	Y	---	---
O96019	Q9GZN1	ACTL6A	ACTR6	0.772	0.7	0.677	Y	---	---	---	---	Y	---	Y	Y	---	---	---	---	---	---	---	---	---	---	---	Y	---	Y
O96019	Q9H0E9	ACTL6A	BRD8	0.664	0.69	0.734	Y	Y	---	Y	Y	Y	Y	Y	Y	---	---	---	---	---	---	---	Y	---	---	---	Y	Y	Y
O96019	Q9H9F9	ACTL6A	ACTR5	0.668	0.737	0.691	Y	Y	Y	Y	Y	Y	Y	Y	Y	---	---	---	---	---	---	---	---	---	---	---	Y	Y	Y
O96019	Q9NPF5	ACTL6A	DMAP1	0.704	0.66	0.672	Y	Y	Y	Y	Y	Y	Y	Y	Y	---	---	---	---	Y	Y	---	Y	---	---	---	Y	Y	Y
O96019	Q9NPI1	ACTL6A	BRD7	0.689	0.653	0.677	Y	Y	Y	Y	---	Y	---	---	Y	---	---	---	---	---	---	---	Y	---	---	---	Y	---	Y
O96019	Q9UBB5	ACTL6A	MBD2	0.781	0.698	0.691	---	---	---	---	---	Y	---	---	---	---	---	---	---	---	---	---	---	---	---	---	---	---	Y
O96019	Q9UBU8	ACTL6A	MORF4L1	0.728	0.664	0.717	Y	Y	Y	Y	Y	Y	Y	Y	Y	---	---	---	---	---	---	---	---	---	---	---	Y	Y	Y
O96019	Q9UIG0	ACTL6A	BAZ1B	0.649	0.683	0.669	Y	---	Y	---	---	Y	---	---	---	---	---	---	---	---	---	---	---	---	---	---	Y	Y	Y
O96019	Q9UK53	ACTL6A	ING1	0.762	0.751	0.673	---	Y	Y	Y	Y	Y	---	---	---	---	---	---	---	---	---	---	---	---	---	---	---	---	Y
O96019	Q9UMS4	ACTL6A	PRPF19	0.708	---	---	Y	---	---	---	---	---	---	Y	---	---	---	---	---	---	---	---	---	---	---	---	Y	---	Y
O96019	Q9Y230	ACTL6A	RUVBL2	0.741	0.664	0.768	Y	Y	Y	Y	Y	Y	Y	Y	Y	---	---	---	---	Y	---	---	Y	---	---	---	Y	Y	Y
O96019	Q9Y265	ACTL6A	RUVBL1	0.763	0.713	0.788	Y	Y	Y	Y	---	Y	Y	Y	Y	Y	---	---	Y	Y	---	---	Y	---	---	---	Y	---	Y
O96019	Q9Y5B9	ACTL6A	SUPT16H	0.701	0.674	0.677	Y	---	---	---	---	Y	---	---	---	---	---	---	---	---	---	---	---	---	---	---	Y	Y	Y
O96019	Q9Y5K5	ACTL6A	UCHL5	0.697	0.671	0.686	Y	Y	---	Y	---	---	Y	Y	Y	Y	---	---	---	---	---	---	---	---	---	---	Y	---	Y
P12814	P12830	ACTN1	CDH1	0.696	0.721	0.746	Y	Y	---	Y	---	Y	---	---	---	---	---	---	---	---	---	---	---	---	---	---	---	---	Y
P12814	P14923	ACTN1	JUP	0.776	0.695	0.704	Y	---	---	---	---	Y	---	---	---	---	---	---	---	---	---	---	---	---	---	---	Y	---	Y
P12814	P17655	ACTN1	CAPN2	---	---	0.7	Y	---	---	---	---	---	---	---	---	---	---	---	---	---	---	---	---	---	---	---	Y	---	Y
P12814	P18206	ACTN1	VCL	0.674	0.682	0.719	Y	Y	---	---	---	Y	---	Y	---	---	---	---	---	---	---	Y	---	---	---	---	Y	Y	Y
P12814	P25205	ACTN1	MCM3	0.778	---	---	---	---	---	---	---	---	---	---	---	---	---	---	---	---	---	---	---	---	---	---	---	---	Y
P12814	P25786	ACTN1	PSMA1	0.749	---	---	---	Y	Y	Y	---	---	---	---	---	---	---	---	---	---	---	---	---	---	---	---	---	---	---
P12814	P30153	ACTN1	PPP2R1A	0.633	---	---	---	---	---	---	---	---	---	---	---	---	---	---	---	---	---	---	---	---	---	---	---	Y	---
P12814	P31947	ACTN1	SFN	0.714	0.664	---	---	---	---	---	---	---	---	---	---	---	---	---	---	---	---	---	---	---	---	---	---	---	Y
P12814	P33992	ACTN1	MCM5	0.711	---	---	---	Y	---	Y	---	---	---	---	---	---	---	---	---	---	---	---	---	---	---	---	---	---	Y
P12814	P35222	ACTN1	CTNNB1	0.701	0.717	0.694	Y	---	---	---	---	Y	---	---	---	---	---	---	---	---	---	---	---	---	---	---	Y	Y	Y
P12814	P46783	ACTN1	RPS10	0.691	0.633	---	---	---	---	---	---	---	---	---	---	---	---	---	---	---	---	---	---	---	---	---	---	---	---
P12814	P49023	ACTN1	PXN	0.688	0.677	0.694	Y	---	---	---	---	Y	---	---	---	---	---	---	---	---	---	---	---	---	---	---	Y	---	Y
P12814	P49848	ACTN1	TAF6	0.753	0.585	---	---	---	---	---	---	---	---	---	---	---	---	---	---	---	---	---	---	---	---	---	---	---	---
P12814	P56945	ACTN1	BCAR1	0.684	0.695	0.674	Y	---	---	---	---	Y	---	---	---	---	---	---	---	---	---	---	---	---	---	---	Y	Y	Y
P12814	P62263	ACTN1	RPS14	---	---	0.667	---	---	---	---	---	---	---	---	---	---	---	---	---	---	---	---	---	---	---	---	---	---	---
P12814	Q00577	ACTN1	PURA	0.719	---	---	---	---	---	---	---	---	---	---	---	---	---	---	---	---	---	---	---	---	---	---	---	---	Y
P12814	Q00610	ACTN1	CLTC	0.812	0.72	0.789	---	---	---	---	---	---	---	Y	---	---	---	---	---	---	---	---	---	---	---	---	---	---	---
P12814	Q05397	ACTN1	PTK2	0.66	0.695	0.697	Y	Y	---	---	Y	Y	---	---	---	---	---	---	---	---	---	---	---	---	---	---	---	---	Y
P12814	Q13136	ACTN1	PPFIA1	---	0.719	---	---	---	---	---	---	---	---	---	---	---	---	---	---	---	---	---	---	---	---	---	---	---	Y
P12814	Q13162	ACTN1	PRDX4	---	0.696	---	---	---	---	---	---	---	---	---	---	---	---	---	---	---	---	---	---	---	---	---	---	---	Y
P12814	Q13813	ACTN1	SPTAN1	0.737	---	---	Y	---	---	---	---	---	Y	---	---	---	---	---	---	---	---	---	---	---	---	---	Y	Y	Y
P12814	Q6PKG0	ACTN1	LARP1	0.851	---	---	---	---	---	---	---	---	---	---	---	---	---	---	---	---	---	---	---	---	---	---	---	---	---
P12814	Q7L523	ACTN1	RRAGA	0.682	---	---	---	---	---	---	---	---	---	---	---	---	---	---	---	---	---	---	---	---	---	---	---	---	Y
P12814	Q96F07	ACTN1	CYFIP2	0.723	---	---	---	---	---	---	---	---	---	---	---	---	---	---	---	---	---	---	---	---	---	---	---	---	Y
P12814	Q96P70	ACTN1	IPO9	---	0.501	0.666	---	---	---	---	---	---	---	---	---	---	---	---	---	---	---	---	---	---	---	---	---	---	---
P12814	Q9NRF8	ACTN1	CTPS2	0.668	---	---	---	---	---	---	---	---	---	---	---	---	---	---	---	---	---	---	---	---	---	---	---	---	---
P12814	Q9Y295	ACTN1	DRG1	---	0.629	---	---	---	---	---	---	---	---	---	---	---	---	---	---	---	---	---	---	---	---	---	---	---	---
P12814	Q9Y490	ACTN1	TLN1	0.701	0.805	0.733	Y	---	---	---	---	Y	---	---	---	---	---	---	---	---	---	---	---	---	---	---	Y	Y	Y
O43707	O43765	ACTN4	SGTA	---	0.646	---	---	---	---	---	---	---	---	---	---	---	---	---	---	---	---	---	---	---	---	---	---	---	Y
O43707	O43865	ACTN4	AHCYL1	---	---	0.63	---	---	---	---	---	---	---	---	---	---	---	---	---	---	---	---	---	---	---	---	---	---	Y
O43707	O60333	ACTN4	KIF1B	0.645	---	---	---	---	---	---	---	---	---	---	---	---	---	---	---	---	---	---	---	---	---	---	---	---	---
O43707	O60506	ACTN4	SYNCRIP	0.751	0.789	0.835	---	---	---	---	---	---	---	Y	---	---	---	---	---	---	---	---	---	---	---	---	---	---	---
O43707	O95425	ACTN4	SVIL	0.659	0.63	---	Y	Y	Y	Y	---	Y	---	---	---	---	---	---	---	---	---	---	---	---	---	---	Y	---	---
O43707	P04406	ACTN4	GAPDH	0.699	0.665	0.717	Y	---	---	---	---	---	---	Y	---	---	---	---	---	---	---	---	---	---	---	---	Y	---	Y
O43707	P05388	ACTN4	RPLP0	0.679	0.682	0.669	---	---	---	---	---	---	---	Y	---	---	---	---	---	---	---	---	---	---	---	---	---	---	---
O43707	P07814	ACTN4	EPRS1	0.757	0.692	0.811	---	---	---	---	---	---	---	Y	---	---	---	---	---	---	---	---	---	---	---	---	---	---	---
O43707	P08238	ACTN4	HSP90AB1	0.722	0.756	0.814	Y	---	---	---	---	Y	---	---	---	---	---	---	---	---	---	Y	---	---	---	---	---	Y	---
O43707	P09429	ACTN4	HMGB1	0.633	---	---	---	---	---	---	---	---	---	---	---	---	---	---	---	---	---	---	---	---	---	---	---	---	---
O43707	P09651	ACTN4	HNRNPA1	0.703	0.683	0.698	---	---	---	---	---	---	---	Y	---	---	---	---	---	---	---	---	---	---	---	---	---	---	---
O43707	P0DMV9	ACTN4	HSPA1B	0.726	0.719	0.828	---	---	---	---	---	---	---	Y	---	---	---	---	---	---	---	---	---	---	---	---	---	---	---
O43707	P10155	ACTN4	RO60	0.669	0.68	0.769	---	---	---	---	---	---	---	Y	---	---	---	---	---	---	---	---	---	---	---	---	---	---	---
O43707	P11142	ACTN4	HSPA8	0.736	0.714	0.717	Y	---	---	---	---	Y	---	Y	---	---	---	---	---	---	---	---	---	---	---	---	---	---	---
O43707	P11940	ACTN4	PABPC1	0.743	0.786	0.755	Y	---	---	---	---	---	---	Y	---	---	---	---	---	---	---	---	---	---	---	---	Y	Y	Y
O43707	P14324	ACTN4	FDPS	---	0.658	---	---	---	---	---	---	---	---	---	---	---	---	---	---	---	---	---	---	---	---	---	---	---	Y
O43707	P14866	ACTN4	HNRNPL	0.737	0.756	0.762	---	---	---	---	---	---	---	Y	---	---	---	---	---	---	---	---	---	---	---	---	---	---	Y
O43707	P16989	ACTN4	YBX3	---	---	0.652	---	---	---	---	---	---	---	---	---	---	---	---	---	---	---	---	---	---	---	---	---	---	Y
O43707	P19338	ACTN4	NCL	0.681	0.688	0.732	Y	Y	---	Y	---	---	---	Y	---	---	---	---	---	---	---	---	---	---	---	---	Y	---	Y
O43707	P22059	ACTN4	OSBP	---	---	0.693	---	---	---	---	---	---	---	---	---	---	---	---	---	---	---	---	---	---	---	---	---	---	Y
O43707	P22626	ACTN4	HNRNPA2B1	0.682	0.761	0.739	Y	---	---	---	---	---	---	Y	---	---	---	---	---	---	---	---	---	---	---	---	---	---	---
O43707	P23396	ACTN4	RPS3	0.75	0.77	0.781	---	---	---	---	---	---	---	Y	---	---	---	---	---	---	---	---	---	---	---	---	---	---	Y
O43707	P25786	ACTN4	PSMA1	---	---	0.737	---	---	---	---	---	---	---	Y	---	---	---	---	---	---	---	Y	---	---	---	---	---	---	---
O43707	P41743	ACTN4	PRKCI	---	---	0.772	Y	---	---	---	---	---	---	---	---	---	---	---	---	---	---	---	---	---	---	---	---	---	Y
O43707	P46781	ACTN4	RPS9	0.781	0.74	0.696	---	---	---	---	---	---	---	Y	---	---	---	---	---	---	---	---	---	---	---	---	---	---	---
O43707	P50502	ACTN4	ST13	0.678	---	---	---	---	---	---	---	---	---	---	---	---	---	---	---	---	---	---	---	---	---	---	---	---	---
O43707	P60709	ACTN4	ACTB	0.694	0.785	0.763	---	Y	Y	Y	---	Y	---	Y	---	---	---	---	---	---	---	---	Y	---	---	---	---	---	Y
O43707	P61247	ACTN4	RPS3A	0.717	0.734	0.717	---	---	---	---	---	---	---	Y	---	---	---	---	---	---	---	---	---	---	---	---	---	---	---
O43707	P61981	ACTN4	YWHAG	0.505	0.682	---	Y	---	---	---	---	---	---	---	---	---	---	---	---	---	---	---	---	---	---	---	Y	---	Y
O43707	P67809	ACTN4	YBX1	0.784	0.758	0.757	---	---	---	---	---	---	---	Y	---	---	---	---	---	---	---	---	---	---	---	---	---	---	---
O43707	Q00610	ACTN4	CLTC	0.586	---	0.642	---	---	---	---	---	---	---	---	---	---	---	---	---	---	---	---	---	---	---	---	---	---	Y
O43707	Q00613	ACTN4	HSF1	0.734	0.685	0.712	---	---	---	---	---	---	---	Y	---	---	---	---	---	---	---	---	---	---	---	---	---	---	Y
O43707	Q00839	ACTN4	HNRNPU	0.751	0.822	0.853	---	---	---	---	---	---	---	Y	---	---	---	---	---	---	---	---	---	---	---	---	---	---	---
O43707	Q08211	ACTN4	DHX9	0.729	0.81	0.744	---	---	---	---	---	---	---	Y	---	---	---	---	---	---	---	---	---	---	---	---	---	---	---
O43707	Q09161	ACTN4	NCBP1	0.712	0.685	0.767	---	---	---	---	---	---	---	Y	---	---	---	---	---	---	---	---	---	---	---	---	---	---	---
O43707	Q12905	ACTN4	ILF2	0.705	0.71	0.768	---	---	---	---	---	---	---	Y	---	---	---	---	---	---	---	---	---	---	---	---	---	---	---
O43707	Q12906	ACTN4	ILF3	0.74	0.73	0.768	---	---	---	---	---	---	---	Y	---	---	---	---	---	---	---	---	---	---	---	---	---	---	---
O43707	Q13310	ACTN4	PABPC4	0.754	0.744	0.702	Y	---	---	---	---	---	---	Y	---	---	---	---	---	---	---	---	---	---	---	---	Y	---	---
O43707	Q14103	ACTN4	HNRNPD	0.692	0.705	0.719	---	---	---	---	---	---	---	Y	---	---	---	---	---	---	---	---	---	---	---	---	---	---	---
O43707	Q14669	ACTN4	TRIP12	0.605	---	0.659	---	---	---	---	---	---	---	---	---	---	---	---	---	---	---	---	---	---	---	---	---	---	---
O43707	Q16537	ACTN4	PPP2R5E	---	---	0.804	---	---	---	---	---	---	---	---	---	---	---	---	---	---	---	---	---	---	---	---	---	---	---
O43707	Q16576	ACTN4	RBBP7	---	---	0.633	---	---	---	---	---	---	---	---	---	---	---	---	---	---	---	---	---	---	---	---	---	---	---
O43707	Q16787	ACTN4	LAMA3	0.649	0.703	0.742	---	---	---	---	---	Y	---	---	---	---	---	---	---	---	---	---	---	---	---	---	---	---	Y
O43707	Q6V1X1	ACTN4	DPP8	0.645	---	---	---	---	---	---	---	---	---	---	---	---	---	---	---	---	---	---	---	---	---	---	---	---	Y
O43707	Q86U42	ACTN4	PABPN1	0.674	0.708	0.662	---	---	---	---	---	---	---	Y	---	---	---	---	---	---	---	---	---	---	---	---	---	---	Y
O43707	Q99613	ACTN4	EIF3C	---	0.567	0.653	---	---	---	---	---	---	---	---	---	---	---	---	---	---	---	---	---	---	---	---	---	---	Y
O43707	Q99700	ACTN4	ATXN2	0.734	0.673	0.668	---	---	---	---	---	---	---	Y	---	---	---	---	---	---	---	---	---	---	---	---	---	---	Y
O43707	Q99729	ACTN4	HNRNPAB	0.659	0.721	0.755	---	---	---	---	---	---	---	Y	---	---	---	---	---	---	---	---	---	---	---	---	---	---	Y
O43707	Q9BTW9	ACTN4	TBCD	---	---	0.815	---	---	---	---	---	---	---	---	---	---	---	---	---	---	---	---	Y	---	---	---	---	---	---
O43707	Q9H0G5	ACTN4	NSRP1	0.751	0.733	0.709	---	---	---	---	---	---	---	Y	---	---	---	---	---	---	---	---	---	---	---	---	---	---	---
O43707	Q9UKV8	ACTN4	AGO2	0.658	0.678	0.703	---	---	---	---	---	---	---	Y	---	---	---	---	---	---	---	---	---	---	---	---	---	---	Y
O43707	Q9UN81	ACTN4	L1RE1	0.778	0.689	0.711	---	---	---	---	---	---	---	Y	---	---	---	---	---	---	---	---	---	---	---	---	---	---	---
P61163	Q00839	ACTR1A	HNRNPU	0.925	0.911	0.774	---	---	---	---	---	---	---	---	---	---	---	---	---	---	---	---	---	---	---	---	---	---	---
P61163	Q09028	ACTR1A	RBBP4	0.64	0.55	0.658	---	---	---	---	---	---	---	---	---	---	---	---	---	---	---	---	---	---	---	---	---	---	---
P61163	Q13045	ACTR1A	FLII	0.942	0.822	0.745	Y	---	---	---	---	---	---	---	---	---	---	---	---	---	---	---	---	---	---	---	Y	---	Y
P61163	Q13547	ACTR1A	HDAC1	0.689	---	---	Y	---	---	---	---	---	---	---	---	---	---	---	---	---	---	---	---	---	---	---	Y	---	---
P61163	Q13561	ACTR1A	DCTN2	0.864	0.678	0.889	Y	Y	Y	Y	---	---	Y	Y	---	Y	Y	Y	Y	Y	Y	Y	Y	---	---	---	Y	---	Y
P61163	Q14139	ACTR1A	UBE4A	---	0.659	---	---	---	---	---	---	---	---	---	---	---	---	---	---	---	---	---	---	---	---	---	---	---	---
P61163	Q14203	ACTR1A	DCTN1	0.932	0.81	0.956	Y	Y	Y	Y	---	---	Y	Y	---	---	Y	---	Y	Y	Y	Y	Y	---	---	---	Y	---	Y
P61163	Q14444	ACTR1A	CAPRIN1	---	---	0.803	Y	---	---	---	---	---	---	---	---	---	---	---	---	---	---	---	---	---	---	---	Y	---	---
P61163	Q14566	ACTR1A	MCM6	0.55	0.773	---	---	---	---	---	---	---	---	---	---	---	---	---	---	---	---	---	---	---	---	---	---	---	---
P61163	Q14697	ACTR1A	GANAB	0.928	---	---	---	---	---	---	---	---	---	---	---	---	---	---	---	---	---	---	---	---	---	---	---	---	Y
P61163	Q14839	ACTR1A	CHD4	0.907	0.74	0.889	---	---	---	---	---	---	---	---	---	---	---	---	---	---	---	---	---	---	---	---	---	---	Y
P61163	Q15003	ACTR1A	NCAPH	0.789	0.7	---	---	---	---	---	---	---	---	---	---	---	---	---	---	---	---	Y	---	---	---	---	---	---	---
P61163	Q15021	ACTR1A	NCAPD2	0.937	0.645	0.582	---	---	---	---	---	---	---	---	---	---	---	---	---	---	---	---	---	---	---	---	---	---	---
P61163	Q15185	ACTR1A	PTGES3	0.646	---	---	---	---	---	---	---	---	---	---	---	---	---	---	---	---	---	---	---	---	---	---	---	---	---
P61163	Q32MZ4	ACTR1A	LRRFIP1	0.717	---	0.851	---	---	---	---	---	---	---	---	---	---	---	---	---	---	---	---	---	---	---	---	---	---	Y
P61163	Q6IN85	ACTR1A	PPP4R3A	0.671	0.53	0.502	---	---	---	---	---	---	---	---	---	---	---	---	---	---	---	---	---	---	---	---	---	---	---
P61163	Q7L1Q6	ACTR1A	BZW1	---	---	0.739	---	---	---	---	---	---	---	---	---	---	---	---	---	---	---	---	---	---	---	---	---	---	Y
P61163	Q8TAQ2	ACTR1A	SMARCC2	---	---	0.644	Y	---	---	---	---	---	---	---	---	---	---	---	---	---	---	---	---	---	---	---	Y	---	---
P61163	Q92769	ACTR1A	HDAC2	0.898	---	---	Y	---	---	---	---	---	---	---	---	---	---	---	---	---	---	---	---	---	---	---	Y	---	---
P61163	Q96JG6	ACTR1A	VPS50	0.567	0.734	---	---	---	---	---	---	---	---	---	---	---	---	---	---	---	---	---	---	---	---	---	---	---	---
P61163	Q96RU3	ACTR1A	FNBP1	---	---	0.662	---	---	---	---	---	---	---	---	---	---	---	---	---	---	---	---	---	---	---	---	---	---	---
P61163	Q99873	ACTR1A	PRMT1	0.872	---	---	---	---	---	---	---	---	---	---	---	---	---	---	---	---	---	---	---	---	---	---	---	---	Y
P61163	Q9BPX3	ACTR1A	NCAPG	0.854	0.709	0.789	---	---	---	---	---	---	---	---	---	---	---	---	---	---	---	---	---	---	---	---	---	---	---
P61163	Q9BTE1	ACTR1A	DCTN5	0.521	0.64	0.614	Y	Y	Y	Y	---	---	Y	---	---	---	Y	---	---	Y	Y	Y	Y	---	---	---	Y	---	Y
P61163	Q9H3P7	ACTR1A	ACBD3	0.746	0.733	---	---	---	---	---	---	---	---	---	---	---	---	---	---	---	---	---	---	---	---	---	---	---	---
P61163	Q9HC35	ACTR1A	EML4	---	---	0.675	---	---	---	---	---	---	---	---	---	---	---	---	---	---	---	---	---	---	---	---	---	---	---
P61163	Q9NTJ3	ACTR1A	SMC4	0.755	---	0.846	---	---	---	---	---	---	---	---	---	---	---	---	---	---	---	---	---	---	---	---	---	---	---
P61163	Q9UJW0	ACTR1A	DCTN4	0.793	0.526	0.77	Y	Y	Y	Y	---	---	Y	Y	---	---	Y	---	---	Y	Y	Y	Y	---	---	---	Y	---	---
P61163	Q9UKL0	ACTR1A	RCOR1	0.88	0.557	0.804	---	---	---	---	---	---	---	---	---	---	---	---	---	---	---	---	---	---	---	---	---	---	---
P61163	Q9Y4E8	ACTR1A	USP15	0.817	0.638	0.706	---	---	---	---	---	---	---	---	---	---	---	---	---	---	---	---	---	---	---	---	---	---	Y
P61163	Q9Y6E0	ACTR1A	STK24	0.722	---	0.555	---	---	---	---	---	---	---	---	---	---	---	---	---	---	---	---	---	---	---	---	---	---	---
P42025	P43243	ACTR1B	MATR3	---	0.817	---	---	---	---	---	---	---	---	---	---	---	---	---	---	---	---	---	---	---	---	---	---	---	---
P42025	P49321	ACTR1B	NASP	---	0.701	0.516	---	---	---	---	---	---	---	---	---	---	---	---	---	---	---	---	---	---	---	---	---	---	---
P42025	P61163	ACTR1B	ACTR1A	---	0.741	0.503	Y	Y	Y	Y	---	---	---	Y	---	Y	---	Y	Y	Y	Y	Y	Y	---	---	---	Y	Y	Y
P42025	Q13435	ACTR1B	SF3B2	---	0.792	0.508	Y	---	---	---	---	---	---	---	---	---	---	---	---	---	---	---	---	---	---	---	Y	---	Y
P42025	Q13561	ACTR1B	DCTN2	---	0.676	0.511	Y	Y	Y	Y	---	---	---	Y	---	Y	Y	Y	Y	Y	Y	Y	Y	---	---	---	Y	---	Y
P42025	Q9BTE1	ACTR1B	DCTN5	---	0.717	---	Y	Y	Y	Y	Y	---	---	---	---	---	Y	Y	Y	Y	Y	---	Y	---	---	---	Y	---	Y
P61160	Q15067	ACTR2	ACOX1	0.8	---	---	---	---	---	---	---	---	---	---	---	---	---	---	---	---	---	---	---	---	---	---	---	---	---
P61158	P61160	ACTR3	ACTR2	0.904	0.95	0.939	Y	Y	Y	Y	---	Y	Y	Y	---	Y	Y	---	Y	Y	Y	Y	Y	---	---	---	Y	Y	Y
Q9H9F9	Q9Y230	ACTR5	RUVBL2	0.718	0.69	0.677	Y	Y	Y	Y	Y	Y	---	Y	Y	---	---	---	Y	Y	Y	---	Y	---	---	---	Y	Y	Y
Q9H9F9	Q9Y265	ACTR5	RUVBL1	0.645	0.658	0.651	Y	Y	Y	Y	---	Y	Y	Y	Y	Y	---	---	Y	Y	Y	---	Y	---	---	---	Y	---	Y
Q9H9F9	Q9Y5K5	ACTR5	UCHL5	0.674	0.651	0.677	Y	Y	Y	Y	---	---	Y	Y	Y	---	---	Y	Y	Y	Y	---	Y	---	---	---	Y	Y	---
Q9GZN1	Q9Y230	ACTR6	RUVBL2	0.732	0.728	0.657	Y	Y	Y	Y	Y	Y	---	Y	Y	---	Y	---	Y	Y	Y	---	Y	---	---	---	Y	---	---
Q9GZN1	Q9Y265	ACTR6	RUVBL1	0.731	0.743	0.702	Y	Y	Y	Y	---	Y	---	Y	Y	---	Y	---	Y	Y	Y	---	Y	---	---	---	Y	---	Y
Q03154	Q15208	ACY1	STK38	0.558	---	0.719	---	---	---	---	---	---	---	---	---	---	---	---	---	---	---	---	---	---	---	---	---	---	---
Q03154	Q8NHV4	ACY1	NEDD1	0.874	---	---	---	---	---	---	---	---	---	---	---	---	---	---	---	---	---	---	---	---	---	---	---	---	---
Q03154	Q9BQ24	ACY1	ZFYVE21	---	---	0.66	---	---	---	---	---	---	---	---	---	---	---	---	---	---	---	---	---	---	---	---	---	---	---
Q03154	Q9NRX4	ACY1	PHPT1	---	---	0.729	---	---	---	---	---	---	---	---	---	---	---	---	---	---	---	---	---	---	---	---	---	---	Y
Q03154	Q9UDY4	ACY1	DNAJB4	0.689	---	0.58	---	---	---	---	---	---	---	---	---	---	---	---	---	---	---	---	---	---	---	---	---	---	---
P07311	P50452	ACYP1	SERPINB8	---	0.721	---	---	---	---	---	---	---	---	---	---	---	---	---	---	---	---	---	---	---	---	---	---	---	---
Q6DHV7	Q9UJY4	ADAL	GGA2	---	---	0.639	---	---	---	---	---	---	---	---	---	---	---	---	---	---	---	---	---	---	---	---	---	---	---
P55265	P78527	ADAR	PRKDC	0.664	0.713	0.678	---	---	---	---	---	Y	---	Y	---	---	---	---	---	---	---	Y	---	---	---	---	---	---	Y
P55265	Q00341	ADAR	HDLBP	0.717	0.698	0.704	---	Y	Y	Y	---	Y	---	Y	---	---	---	---	---	---	---	---	---	---	---	---	---	---	Y
P55265	Q08211	ADAR	DHX9	0.701	0.634	0.699	Y	Y	Y	Y	Y	Y	---	Y	---	---	---	---	---	---	---	Y	---	---	---	---	Y	---	Y
P55265	Q8N5M4	ADAR	TTC9C	---	0.709	---	---	---	---	---	---	---	---	---	---	---	---	---	---	---	---	---	---	---	---	---	---	---	Y
P55265	Q8N8N7	ADAR	PTGR2	0.695	---	---	---	---	---	---	---	---	---	---	---	---	---	---	---	---	---	---	---	---	---	---	---	---	Y
P55265	Q8TDX7	ADAR	NEK7	---	0.75	---	---	---	---	---	---	---	---	---	---	---	---	---	---	---	---	---	---	---	---	---	---	---	Y
P55265	Q92900	ADAR	UPF1	0.656	0.737	0.702	Y	Y	Y	Y	---	---	---	Y	---	---	---	---	---	---	---	---	---	---	---	---	Y	---	Y
Q9BUB4	Q9H974	ADAT1	QTRT2	---	---	0.663	---	---	---	---	---	---	---	---	---	---	---	---	---	---	---	---	---	---	---	---	---	---	Y
P35611	P53384	ADD1	NUBP1	---	0.645	---	---	---	---	---	---	---	---	---	---	---	---	---	---	---	---	---	---	---	---	---	---	---	---
P35611	Q01970	ADD1	PLCB3	0.604	0.775	---	---	---	---	---	---	---	---	---	---	---	---	---	---	---	---	---	---	---	---	---	---	---	---
P35611	Q08J23	ADD1	NSUN2	---	0.872	---	---	---	---	---	---	---	---	---	---	---	---	---	---	---	---	---	---	---	---	---	---	---	---
P35611	Q13464	ADD1	ROCK1	---	0.672	---	Y	Y	Y	---	Y	---	---	---	---	---	---	---	---	---	---	---	---	---	---	---	Y	---	---
P35611	Q9HAV4	ADD1	XPO5	---	---	0.643	Y	---	---	---	---	---	---	---	---	---	---	---	---	---	---	---	---	---	---	---	---	---	---
P35611	Q9Y490	ADD1	TLN1	---	0.701	---	---	---	---	---	---	---	---	---	---	---	---	---	---	---	---	---	---	---	---	---	---	---	Y
Q9UEY8	Q9ULH1	ADD3	ASAP1	0.678	---	---	---	---	---	---	---	---	---	---	---	---	---	---	---	---	---	---	---	---	---	---	---	---	Y
P11766	P15559	ADH5	NQO1	0.565	---	0.693	Y	---	---	---	---	---	---	---	---	---	---	---	---	---	---	---	---	---	---	---	---	---	Y
P11766	P29401	ADH5	TKT	---	0.644	---	Y	---	---	---	---	---	---	---	---	---	---	---	---	---	---	---	Y	---	---	---	Y	---	Y
P11766	P30038	ADH5	ALDH4A1	---	---	0.662	Y	Y	---	Y	Y	---	---	---	---	---	Y	---	---	---	---	---	Y	---	---	---	Y	Y	---
P11766	P35270	ADH5	SPR	---	0.685	---	---	---	---	---	---	---	---	---	---	---	---	---	---	---	---	---	---	---	---	---	---	---	Y
P11766	P36871	ADH5	PGM1	0.631	0.61	---	Y	---	---	---	---	---	---	---	---	---	---	---	---	---	---	---	---	---	---	---	Y	---	Y
P11766	P52895	ADH5	AKR1C2	0.641	---	0.646	Y	---	---	---	---	---	---	---	---	---	---	---	---	---	---	---	Y	---	---	---	Y	---	---
P11766	P60174	ADH5	TPI1	---	0.809	0.584	Y	---	---	---	---	---	---	---	---	---	---	---	---	---	---	---	---	---	---	---	Y	---	---
P11766	P80297	ADH5	MT1X	---	---	0.637	---	---	---	---	---	---	---	---	---	---	---	---	---	---	---	---	---	---	---	---	---	---	Y
P11766	Q96DG6	ADH5	CMBL	---	---	0.684	---	---	---	---	---	---	---	---	---	---	---	---	---	---	---	---	---	---	---	---	---	---	---
P11766	Q9Y3C6	ADH5	PPIL1	---	0.769	0.576	---	---	---	---	---	---	---	---	---	---	---	---	---	---	---	---	---	---	---	---	---	---	Y
Q9BV57	Q9H0W9	ADI1	C11orf54	---	---	0.625	---	---	---	---	---	---	---	---	---	---	---	---	---	---	---	---	---	---	---	---	---	---	---
Q9BV57	Q9Y6W3	ADI1	CAPN7	0.656	---	---	---	---	---	---	---	---	---	---	---	---	---	---	---	---	---	---	---	---	---	---	---	---	Y
P55263	P62328	ADK	TMSB4X	---	0.63	---	---	---	---	---	---	---	---	---	---	---	---	---	---	---	---	---	---	---	---	---	---	---	---
P55263	Q01995	ADK	TAGLN	---	---	0.651	---	---	---	---	---	---	---	---	---	---	---	---	---	---	---	---	---	---	---	---	---	---	---
P55263	Q9BQI0	ADK	AIF1L	---	---	0.645	---	---	---	---	---	---	---	---	---	---	---	---	---	---	---	---	---	---	---	---	---	---	---
P55263	Q9BV57	ADK	ADI1	---	---	0.642	---	---	---	---	---	---	---	---	---	---	---	---	---	---	---	---	---	---	---	---	---	---	Y
Q9H2P0	Q9H814	ADNP	PHAX	---	0.648	---	---	---	---	---	---	---	---	---	---	---	---	---	---	---	---	---	---	---	---	---	Y	---	Y
Q9H2P0	Q9UNS2	ADNP	COPS3	---	0.575	0.682	---	---	---	---	---	---	---	---	---	---	---	---	---	---	---	---	---	---	---	---	---	---	Y
Q9H2P0	Q9Y678	ADNP	COPG1	0.647	---	---	---	---	---	---	---	---	---	---	---	---	---	---	---	---	---	---	---	---	---	---	---	---	---
Q16186	Q16204	ADRM1	CCDC6	0.7	---	0.517	---	---	---	---	---	---	---	---	---	---	---	---	---	---	---	---	---	---	---	---	---	---	---
Q16186	Q16531	ADRM1	DDB1	---	0.741	0.596	---	---	---	---	---	---	---	Y	---	---	---	---	---	---	---	---	---	---	---	---	---	---	Y
Q16186	Q16576	ADRM1	RBBP7	0.551	0.762	---	---	---	---	---	---	---	---	Y	---	---	---	---	---	---	---	---	---	---	---	---	---	---	---
Q16186	Q4V328	ADRM1	GRIPAP1	0.641	---	---	---	---	---	---	---	---	---	---	---	---	---	---	---	---	---	---	---	---	---	---	---	---	Y
Q16186	Q5H9R7	ADRM1	PPP6R3	---	0.877	---	---	---	---	---	---	---	---	---	---	---	---	---	---	---	---	---	---	---	---	---	---	---	Y
Q16186	Q6PKG0	ADRM1	LARP1	0.747	0.569	0.742	---	---	---	---	---	---	---	---	---	---	---	---	---	---	---	---	---	---	---	---	---	---	Y
Q16186	Q7L1Q6	ADRM1	BZW1	0.712	0.79	0.533	---	---	---	---	---	---	---	---	---	---	---	---	---	---	---	---	---	---	---	---	---	---	Y
Q16186	Q86X55	ADRM1	CARM1	---	0.673	0.615	---	---	---	---	---	---	---	---	---	---	---	---	---	---	---	---	---	---	---	---	---	---	Y
Q16186	Q8N163	ADRM1	CCAR2	0.63	---	0.661	---	---	---	---	---	---	---	---	---	---	---	---	---	---	---	---	---	---	---	---	---	---	Y
Q16186	Q8N806	ADRM1	UBR7	---	0.673	---	Y	---	---	---	---	---	---	---	---	---	---	---	---	---	---	---	---	---	---	---	Y	---	Y
Q16186	Q8NBJ5	ADRM1	COLGALT1	0.652	0.522	0.507	---	---	---	---	---	---	---	---	---	---	---	---	---	---	---	---	---	---	---	---	---	---	Y
Q16186	Q8TEQ6	ADRM1	GEMIN5	---	0.773	---	---	---	---	---	---	---	---	---	---	---	---	---	---	---	---	---	---	---	---	---	---	---	---
Q16186	Q92598	ADRM1	HSPH1	0.772	0.666	0.765	---	---	---	---	---	---	---	---	---	---	---	---	---	---	---	---	---	---	---	---	---	---	Y
Q16186	Q96HC4	ADRM1	PDLIM5	0.59	0.66	---	---	---	---	---	---	---	---	---	---	---	---	---	---	---	---	---	---	---	---	---	---	---	---
Q16186	Q96KB5	ADRM1	PBK	0.522	0.78	0.632	---	---	---	---	---	---	---	---	---	---	---	---	---	---	---	---	---	---	---	---	---	---	---
Q16186	Q96PU5	ADRM1	NEDD4L	---	---	0.673	Y	---	---	---	---	---	---	---	---	---	---	---	---	---	---	---	---	---	---	---	Y	---	---
Q16186	Q99436	ADRM1	PSMB7	0.798	0.81	0.798	Y	Y	Y	Y	---	---	Y	Y	Y	---	Y	---	---	---	---	---	---	---	---	---	Y	---	Y
Q16186	Q99460	ADRM1	PSMD1	0.95	0.947	0.98	Y	Y	Y	Y	Y	---	Y	Y	Y	---	Y	Y	Y	Y	Y	Y	Y	---	---	---	Y	---	Y
Q16186	Q99598	ADRM1	TSNAX	---	0.674	0.584	---	---	---	---	---	---	---	---	---	---	---	---	---	---	---	---	---	---	---	---	---	---	Y
Q16186	Q9BPX3	ADRM1	NCAPG	---	0.802	---	---	---	---	---	---	---	---	---	---	---	---	---	---	---	---	---	---	---	---	---	---	---	Y
Q16186	Q9BRP4	ADRM1	PAAF1	0.737	0.78	0.774	Y	Y	---	Y	---	---	---	Y	---	---	---	Y	---	---	Y	---	Y	---	---	---	Y	---	---
Q16186	Q9BTE3	ADRM1	MCMBP	---	---	0.673	Y	---	---	---	---	---	---	---	---	---	---	---	---	---	---	---	---	---	---	---	Y	---	---
Q16186	Q9BYG5	ADRM1	PARD6B	---	---	0.799	---	---	---	---	---	---	---	---	---	---	---	---	---	---	---	---	---	---	---	---	---	---	Y
Q16186	Q9H2G2	ADRM1	SLK	0.753	0.58	0.704	---	---	---	---	---	---	---	---	---	---	---	---	---	---	---	---	---	---	---	---	---	---	---
Q16186	Q9H6T3	ADRM1	RPAP3	0.771	---	---	Y	---	---	---	---	---	---	---	---	---	---	---	---	---	---	---	---	---	---	---	Y	---	---
Q16186	Q9NP79	ADRM1	VTA1	0.725	---	---	---	---	---	---	---	---	---	---	---	---	---	---	---	---	---	---	---	---	---	---	---	---	Y
Q16186	Q9NT62	ADRM1	ATG3	0.636	---	---	---	---	---	---	---	---	---	Y	---	---	---	---	---	---	---	---	---	---	---	---	---	---	---
Q16186	Q9NTJ3	ADRM1	SMC4	---	0.639	---	---	---	---	---	---	---	---	---	---	---	---	---	---	---	---	---	---	---	---	---	---	---	---
Q16186	Q9UHY1	ADRM1	NRBP1	0.868	---	0.748	---	---	---	---	---	---	---	---	---	---	---	---	---	---	---	---	---	---	---	---	---	---	Y
Q16186	Q9UNM6	ADRM1	PSMD13	0.955	0.865	0.957	Y	Y	Y	Y	---	---	Y	Y	Y	---	Y	Y	Y	Y	Y	Y	Y	---	---	---	Y	---	Y
Q16186	Q9Y230	ADRM1	RUVBL2	0.65	0.822	0.716	Y	---	---	---	---	---	---	Y	---	---	---	---	---	---	---	---	---	---	---	---	Y	---	Y
Q16186	Q9Y265	ADRM1	RUVBL1	---	0.733	0.678	---	---	---	---	---	---	---	Y	---	---	---	---	---	---	---	---	---	---	---	---	Y	---	Y
Q16186	Q9Y383	ADRM1	LUC7L2	---	0.563	0.648	---	---	---	---	---	---	---	---	---	---	---	---	---	---	---	---	---	---	---	---	---	---	---
Q16186	Q9Y3F4	ADRM1	STRAP	0.662	0.612	0.737	---	---	---	---	---	---	---	---	---	---	---	---	---	---	---	---	---	---	---	---	---	---	---
Q16186	Q9Y6G9	ADRM1	DYNC1LI1	---	0.663	---	---	---	---	---	---	---	---	Y	---	---	---	---	---	---	---	---	---	---	---	---	---	---	---
P30566	P40222	ADSL	TXLNA	---	---	0.689	---	---	---	---	---	---	---	---	---	---	---	---	---	---	---	---	---	---	---	---	---	---	---
P30566	P48643	ADSL	CCT5	---	---	0.659	Y	---	---	---	---	---	---	---	---	---	---	---	---	---	---	---	---	---	---	---	Y	---	Y
P30566	P49368	ADSL	CCT3	---	---	0.672	Y	---	---	---	---	---	---	---	---	---	---	---	---	---	---	---	---	---	---	---	Y	---	Y
P30566	P53041	ADSL	PPP5C	0.68	---	---	---	---	---	---	---	---	---	---	---	---	---	---	---	---	---	---	---	---	---	---	---	---	Y
P30566	P53396	ADSL	ACLY	---	0.665	---	Y	---	---	---	---	---	---	---	---	---	---	---	---	---	---	---	---	---	---	---	Y	---	Y
P30566	P56192	ADSL	MARS1	---	---	0.628	Y	---	---	---	---	---	---	---	---	---	---	---	---	---	---	---	---	---	---	---	Y	---	Y
P30566	P61964	ADSL	WDR5	---	0.663	0.514	---	---	---	---	---	---	---	---	---	---	---	---	---	---	---	---	---	---	---	---	---	---	Y
P30566	Q02790	ADSL	FKBP4	---	---	0.651	---	---	---	---	---	---	---	---	---	---	---	---	---	---	---	---	---	---	---	---	---	---	Y
P30566	Q6P6C2	ADSL	ALKBH5	---	0.679	---	Y	---	---	---	---	---	---	---	---	---	---	---	---	---	---	---	---	---	---	---	Y	---	---
P30566	Q96RQ3	ADSL	MCCC1	0.681	0.531	---	---	---	---	---	---	---	---	---	---	---	---	---	---	---	---	---	---	---	---	---	---	---	Y
P30566	Q99797	ADSL	MIPEP	0.566	0.65	0.526	---	---	---	---	---	---	---	---	---	---	---	---	---	---	---	---	---	---	---	---	---	---	Y
P30566	Q99832	ADSL	CCT7	---	---	0.657	Y	---	---	---	---	---	---	---	---	---	---	---	---	---	---	---	---	---	---	---	Y	---	Y
P30566	Q9H2U2	ADSL	PPA2	---	---	0.657	Y	---	---	---	---	---	---	---	---	---	---	---	---	---	---	---	---	---	---	---	Y	---	Y
P30566	Q9NTJ3	ADSL	SMC4	---	---	0.675	---	---	---	---	---	---	---	---	---	---	---	---	---	---	---	---	---	---	---	---	---	---	Y
P30566	Q9UIC8	ADSL	LCMT1	0.705	---	---	Y	---	---	---	---	---	---	---	---	---	---	---	---	---	---	---	---	---	---	---	Y	---	Y
P30566	Q9UKV8	ADSL	AGO2	---	0.666	---	---	---	---	---	---	---	---	---	---	---	---	---	---	---	---	---	---	---	---	---	---	---	Y
P30520	P31948	ADSS2	STIP1	0.724	---	---	---	---	---	---	---	---	---	---	---	---	---	---	---	---	---	---	---	---	---	---	---	---	Y
P51825	P55081	AFF1	MFAP1	0.683	0.522	0.654	---	---	---	---	---	---	---	---	---	---	---	---	---	---	---	---	---	---	---	---	---	---	---
P51825	P55199	AFF1	ELL	0.703	0.797	0.683	Y	Y	Y	---	---	Y	---	Y	---	---	---	---	---	---	---	---	---	---	---	---	---	---	Y
P51825	Q03111	AFF1	MLLT1	0.804	0.756	0.815	Y	Y	Y	Y	Y	Y	---	Y	---	---	---	---	---	Y	---	---	Y	---	---	---	---	---	---
P51825	Q6IA86	AFF1	ELP2	0.674	0.657	0.693	---	---	---	---	---	---	---	Y	---	---	---	---	---	---	---	---	---	---	---	---	---	---	Y
P51825	Q96EB1	AFF1	ELP4	0.627	0.68	0.647	---	---	---	---	---	---	---	Y	---	---	---	---	---	---	---	---	---	---	---	---	---	---	---
P51825	Q96JC9	AFF1	EAF1	0.719	0.747	0.744	Y	Y	Y	Y	---	Y	---	Y	---	---	---	---	---	Y	---	---	---	---	---	---	Y	---	Y
P51825	Q9C0C9	AFF1	UBE2O	---	---	0.686	---	---	---	---	---	---	---	---	---	---	---	---	---	---	---	---	---	---	---	---	---	---	---
P51825	Q9NX20	AFF1	MRPL16	0.669	---	0.662	---	---	---	---	---	---	---	---	---	---	---	---	---	---	---	---	---	---	---	---	---	---	---
P51825	Q9UHB7	AFF1	AFF4	0.739	0.752	0.735	Y	Y	Y	Y	---	Y	---	Y	---	---	---	---	---	---	---	---	Y	---	---	---	---	Y	Y
Q8WV93	Q9H1Z4	AFG1L	WDR13	---	0.662	---	---	---	---	---	---	---	---	---	---	---	---	---	---	---	---	---	---	---	---	---	---	---	---
P35573	P50750	AGL	CDK9	---	---	0.664	---	---	---	---	---	---	---	Y	---	---	---	---	---	---	---	---	---	---	---	---	---	---	Y
P35573	Q9H4A4	AGL	RNPEP	0.649	---	---	---	---	---	---	---	---	---	---	---	---	---	---	---	---	---	---	---	---	---	---	---	---	Y
P35573	Q9UNI6	AGL	DUSP12	0.637	---	---	---	---	---	---	---	---	---	---	---	---	---	---	---	---	---	---	---	---	---	---	---	---	---
P35573	Q9Y6M1	AGL	IGF2BP2	---	0.714	0.576	---	---	---	---	---	---	---	---	---	---	---	---	---	---	---	---	---	---	---	---	---	---	---
Q9UKV8	Q9UN81	AGO2	L1RE1	0.655	0.646	0.641	---	---	---	---	---	---	---	Y	---	---	---	---	---	---	---	---	---	---	---	---	---	---	---
O95994	P16949	AGR2	STMN1	0.556	---	0.649	---	---	---	---	---	---	---	---	---	---	---	---	---	---	---	---	---	---	---	---	---	---	---
O95994	Q15208	AGR2	STK38	---	---	0.669	Y	---	---	---	---	---	---	---	---	---	---	---	---	---	---	---	---	---	---	---	---	---	---
O95994	Q8IU81	AGR2	IRF2BP1	0.519	0.709	---	---	---	---	---	---	---	---	---	---	---	---	---	---	---	---	---	---	---	---	---	---	---	Y
Q8TD06	Q99714	AGR3	HSD17B10	---	---	0.669	---	---	---	---	---	---	---	---	---	---	---	---	---	---	---	---	---	---	---	---	---	---	---
Q8TD06	Q9H0W9	AGR3	C11orf54	---	---	0.742	---	---	---	---	---	---	---	---	---	---	---	---	---	---	---	---	---	---	---	---	---	---	Y
P23526	P23588	AHCY	EIF4B	0.573	0.665	---	---	---	---	---	---	---	---	---	---	---	---	---	---	---	---	---	---	---	---	---	---	---	Y
P23526	P23921	AHCY	RRM1	---	0.667	0.569	Y	---	---	---	---	---	---	---	---	---	---	---	---	---	---	---	---	---	---	---	Y	---	Y
P23526	P25705	AHCY	ATP5F1A	---	---	0.663	Y	---	---	---	---	---	---	---	---	---	---	---	---	---	---	---	---	---	---	---	Y	---	Y
P23526	P30153	AHCY	PPP2R1A	---	0.782	0.628	Y	---	---	---	---	---	---	---	---	---	---	---	---	---	---	---	---	---	---	---	Y	---	Y
P23526	P30566	AHCY	ADSL	---	---	0.63	Y	---	---	---	---	---	---	---	---	---	---	---	---	---	---	---	Y	---	---	---	Y	Y	Y
P23526	P31943	AHCY	HNRNPH1	0.676	---	0.515	Y	---	---	---	---	---	---	---	---	---	---	---	---	---	---	---	---	---	---	---	Y	---	---
P23526	P35221	AHCY	CTNNA1	---	0.583	0.677	---	---	---	---	---	---	---	---	---	---	---	---	---	---	---	---	---	---	---	---	---	---	---
P23526	P40222	AHCY	TXLNA	0.521	0.713	0.509	---	---	---	---	---	---	---	---	---	---	---	---	---	---	---	---	---	---	---	---	---	---	Y
P23526	P41252	AHCY	IARS1	0.505	0.683	---	---	---	---	---	---	---	---	---	---	---	---	---	---	---	---	---	---	---	---	---	Y	---	Y
P23526	P47756	AHCY	CAPZB	---	0.664	0.556	---	Y	Y	Y	---	---	---	---	---	---	---	---	---	---	---	---	---	---	---	---	---	---	Y
P23526	P48444	AHCY	ARCN1	---	0.511	0.689	---	---	---	---	---	---	---	---	---	---	---	---	---	---	---	---	---	---	---	---	Y	---	Y
P23526	P48643	AHCY	CCT5	0.533	0.721	---	Y	---	---	---	---	---	---	---	---	---	---	---	---	---	---	---	---	---	---	---	Y	Y	Y
P23526	P49327	AHCY	FASN	0.564	0.778	0.555	---	---	---	---	---	---	---	---	---	---	---	---	---	---	---	---	---	---	---	---	---	---	Y
P23526	P49368	AHCY	CCT3	0.595	0.705	0.626	Y	---	---	---	---	---	---	---	---	---	---	---	---	---	---	---	---	---	---	---	Y	---	Y
P23526	P49589	AHCY	CARS1	---	0.533	0.741	Y	---	---	---	---	---	---	---	---	---	---	---	---	---	---	---	---	---	---	---	Y	---	Y
P23526	P49915	AHCY	GMPS	---	0.765	0.835	Y	Y	---	Y	---	---	---	---	---	Y	---	---	---	---	---	---	---	---	---	---	Y	Y	Y
P23526	P50990	AHCY	CCT8	---	0.748	0.679	---	---	---	---	---	---	---	---	---	---	---	---	---	---	---	---	---	---	---	---	Y	---	Y
P23526	P51858	AHCY	HDGF	---	0.636	0.593	Y	Y	Y	Y	---	---	---	---	---	---	---	---	---	---	---	---	---	---	---	---	Y	---	Y
P23526	P53004	AHCY	BLVRA	0.692	---	---	---	---	---	---	---	---	---	---	---	---	---	---	---	---	---	---	---	---	---	---	---	---	Y
P23526	P56159	AHCY	GFRA1	0.685	0.744	---	---	---	---	---	---	---	---	---	---	---	---	---	---	---	---	---	---	---	---	---	---	---	---
P23526	P56192	AHCY	MARS1	0.615	0.706	0.592	Y	---	---	---	---	---	---	---	---	---	---	---	---	---	---	---	---	---	---	---	Y	Y	---
P23526	P60709	AHCY	ACTB	0.591	0.82	---	---	---	---	---	---	---	---	---	---	---	---	---	---	---	---	---	---	---	---	---	---	---	---
P23526	P61964	AHCY	WDR5	0.538	0.71	---	Y	---	---	---	---	---	---	---	---	---	---	---	---	---	---	---	---	---	---	---	Y	---	Y
P23526	P61978	AHCY	HNRNPK	0.536	0.735	0.754	---	---	---	---	---	---	---	---	---	---	---	---	---	---	---	---	Y	---	---	---	Y	---	---
P23526	P62316	AHCY	SNRPD2	---	0.517	0.647	---	---	---	---	---	---	---	---	---	---	---	---	---	---	---	---	---	---	---	---	Y	---	Y
P23526	P62333	AHCY	PSMC6	---	0.776	0.684	Y	---	---	---	---	---	---	---	---	---	---	---	---	---	---	---	---	---	---	---	Y	---	---
P23526	P62633	AHCY	CNBP	---	0.659	---	---	---	---	---	---	---	---	---	---	---	---	---	---	---	---	---	---	---	---	---	---	---	Y
P23526	P62877	AHCY	RBX1	0.529	0.77	0.674	---	---	---	---	---	---	---	---	---	---	---	---	---	---	---	---	---	---	---	---	---	---	Y
P23526	P62987	AHCY	UBA52	0.752	---	---	---	---	---	---	---	---	---	---	---	---	---	---	---	---	---	---	---	---	---	---	---	---	Y
P23526	P78347	AHCY	GTF2I	0.558	0.717	---	---	---	---	---	---	---	---	---	---	---	---	---	---	---	---	---	---	---	---	---	---	---	Y
P23526	Q00839	AHCY	HNRNPU	---	0.663	---	---	---	---	---	---	---	---	---	---	---	---	---	---	---	---	---	---	---	---	---	---	---	Y
P23526	Q02750	AHCY	MAP2K1	0.637	---	---	---	---	---	---	---	---	---	---	---	---	---	---	---	---	---	---	---	---	---	---	---	---	Y
P23526	Q04637	AHCY	EIF4G1	---	0.763	0.683	Y	---	---	---	---	---	---	---	---	---	---	---	---	---	---	---	---	---	---	---	Y	---	Y
P23526	Q06323	AHCY	PSME1	---	0.535	0.685	---	---	---	---	---	---	---	---	---	---	---	---	---	---	---	---	---	---	---	---	---	---	Y
P23526	Q06830	AHCY	PRDX1	0.757	0.544	---	Y	---	---	---	---	---	---	---	---	---	---	---	---	---	---	---	---	---	---	---	Y	---	Y
P23526	Q07666	AHCY	KHDRBS1	---	0.71	0.613	Y	---	---	---	---	---	---	---	---	---	---	---	---	---	---	---	---	---	---	---	Y	---	Y
P23526	Q08J23	AHCY	NSUN2	---	0.538	0.712	---	---	---	---	---	---	---	---	---	---	---	---	---	---	---	---	---	---	---	---	---	---	Y
P23526	Q09666	AHCY	AHNAK	0.637	---	---	---	---	---	---	---	---	---	---	---	---	---	---	---	---	---	---	---	---	---	---	---	---	---
P23526	Q12904	AHCY	AIMP1	0.575	0.784	0.615	Y	---	---	---	---	---	---	---	---	---	---	---	---	---	---	---	---	---	---	---	Y	---	Y
P23526	Q12933	AHCY	TRAF2	---	0.688	0.773	---	---	---	---	---	---	---	---	---	---	---	---	---	---	---	---	---	---	---	---	---	---	---
P23526	Q13435	AHCY	SF3B2	---	0.549	0.639	---	---	---	---	---	---	---	---	---	---	---	---	---	---	---	---	---	---	---	---	---	---	Y
P23526	Q13573	AHCY	SNW1	0.729	---	---	---	---	---	---	---	---	---	---	---	---	---	---	---	---	---	---	---	---	---	---	---	---	---
P23526	Q13618	AHCY	CUL3	---	0.62	0.666	---	Y	---	Y	---	---	---	---	---	---	---	---	---	---	---	---	---	---	---	---	---	---	Y
P23526	Q14315	AHCY	FLNC	0.529	0.792	0.555	---	---	---	---	---	---	---	---	---	---	---	---	---	---	---	---	---	---	---	---	---	---	---
P23526	Q15149	AHCY	PLEC	0.661	---	0.508	---	---	---	---	---	---	---	---	---	---	---	---	---	---	---	---	---	---	---	---	---	---	Y
P23526	Q15370	AHCY	ELOB	---	0.533	0.665	---	---	---	---	---	---	---	---	---	---	---	---	---	---	---	---	---	---	---	---	Y	---	Y
P23526	Q16186	AHCY	ADRM1	0.615	0.662	0.603	---	---	---	---	---	---	---	---	---	---	---	---	---	---	---	---	---	---	---	---	Y	---	Y
P23526	Q16204	AHCY	CCDC6	0.712	0.613	0.533	---	---	---	---	---	---	---	---	---	---	---	---	---	---	---	---	---	---	---	---	---	---	Y
P23526	Q7L5D6	AHCY	GET4	0.524	0.526	0.705	---	---	---	---	---	---	---	---	---	---	---	---	---	---	---	---	---	---	---	---	---	---	---
P23526	Q8N806	AHCY	UBR7	---	0.567	0.698	---	---	---	---	---	---	---	---	---	---	---	---	---	---	---	---	---	---	---	---	---	---	Y
P23526	Q92900	AHCY	UPF1	---	---	0.689	Y	---	---	---	---	---	---	---	---	---	---	---	---	---	---	Y	---	---	---	---	Y	---	Y
P23526	Q96EI5	AHCY	TCEAL4	---	0.577	0.657	---	---	---	---	---	---	---	---	---	---	---	---	---	---	---	---	---	---	---	---	---	---	Y
P23526	Q96FW1	AHCY	OTUB1	---	---	0.672	---	---	---	---	---	---	---	---	---	---	---	---	---	---	---	---	---	---	---	---	---	---	---
P23526	Q96HE7	AHCY	ERO1A	0.622	0.78	---	---	---	---	---	---	---	---	---	---	---	---	---	---	---	---	---	---	---	---	---	---	---	---
P23526	Q96IZ0	AHCY	PAWR	---	0.505	0.709	---	---	---	---	---	---	---	---	---	---	---	---	---	---	---	---	---	---	---	---	---	---	Y
P23526	Q99426	AHCY	TBCB	---	---	0.73	---	---	---	---	---	---	---	---	---	---	---	---	---	---	---	---	---	---	---	---	---	---	Y
P23526	Q99536	AHCY	VAT1	0.527	0.747	0.518	---	---	---	---	---	---	---	---	---	---	---	---	---	---	---	---	---	---	---	---	---	---	Y
P23526	Q9H1E3	AHCY	NUCKS1	0.58	0.507	0.632	---	---	---	---	---	---	---	---	---	---	---	---	---	---	---	---	---	---	---	---	---	---	---
P23526	Q9NTJ3	AHCY	SMC4	---	0.665	0.601	---	---	---	---	---	---	---	---	---	---	---	---	---	---	---	---	---	---	---	---	---	---	---
P23526	Q9NZL9	AHCY	MAT2B	---	0.535	0.641	Y	---	---	---	---	---	---	---	---	---	---	---	---	---	---	---	---	---	---	---	Y	Y	Y
P23526	Q9P258	AHCY	RCC2	0.516	0.634	0.627	---	---	Y	Y	---	---	---	---	---	---	---	---	---	---	---	---	---	---	---	---	---	---	Y
P23526	Q9P2J5	AHCY	LARS1	0.601	0.635	---	Y	---	---	---	---	---	---	---	---	---	---	---	---	---	---	---	---	---	---	---	Y	---	Y
P23526	Q9UHD8	AHCY	SEPTIN9	0.553	0.679	0.662	---	---	---	---	---	---	---	---	---	---	---	---	---	---	---	---	---	---	---	---	---	---	Y
P23526	Q9UNM6	AHCY	PSMD13	0.535	0.801	0.686	---	---	---	---	---	---	---	---	---	---	---	---	---	---	---	---	---	---	---	---	---	---	Y
P23526	Q9Y265	AHCY	RUVBL1	---	0.543	0.64	Y	---	---	---	---	---	---	---	---	---	---	---	---	---	---	---	---	---	---	---	Y	---	Y
P23526	Q9Y266	AHCY	NUDC	0.604	0.724	0.508	---	---	---	---	---	---	---	---	---	---	---	---	---	---	---	---	---	---	---	---	Y	---	Y
P23526	Q9Y520	AHCY	PRRC2C	0.611	0.632	---	---	---	---	---	---	---	---	---	---	---	---	---	---	---	---	---	---	---	---	---	---	---	---
O43865	O60264	AHCYL1	SMARCA5	0.656	---	0.664	---	---	---	---	---	---	---	---	---	---	---	---	---	---	---	---	---	---	---	---	---	---	Y
O43865	O75367	AHCYL1	MACROH2A1	0.778	---	---	---	---	---	---	---	---	---	---	---	---	---	---	---	---	---	---	---	---	---	---	---	---	Y
O43865	O75643	AHCYL1	SNRNP200	0.894	---	---	Y	---	---	---	---	---	---	---	---	---	---	---	---	---	---	---	---	---	---	---	Y	---	Y
O43865	O95347	AHCYL1	SMC2	---	0.581	0.806	---	---	---	---	---	---	---	---	---	---	---	---	---	---	---	---	---	---	---	---	---	---	---
O43865	P05023	AHCYL1	ATP1A1	---	---	0.694	---	---	---	---	---	---	---	---	---	---	---	---	---	---	---	---	---	---	---	---	---	Y	Y
O43865	P07900	AHCYL1	HSP90AA1	0.629	---	---	Y	---	---	---	---	---	---	---	---	---	---	---	---	---	---	---	---	---	---	---	Y	---	---
O43865	P07910	AHCYL1	HNRNPC	0.638	---	---	---	---	---	---	---	---	---	---	---	---	---	---	---	---	---	---	---	---	---	---	---	---	---
O43865	P08621	AHCYL1	SNRNP70	0.653	---	---	---	---	---	---	---	---	---	---	---	---	---	---	---	---	---	---	---	---	---	---	---	---	---
O43865	P10155	AHCYL1	RO60	---	0.73	0.779	---	---	---	---	---	---	---	---	---	---	---	---	---	---	---	---	---	---	---	---	---	---	---
O43865	P11142	AHCYL1	HSPA8	0.627	0.586	---	Y	---	---	---	---	---	---	---	---	---	---	---	---	---	---	---	---	---	---	---	Y	---	---
O43865	P13667	AHCYL1	PDIA4	0.632	---	---	---	---	---	---	---	---	---	---	---	---	---	---	---	---	---	---	---	---	---	---	---	---	---
O43865	P15586	AHCYL1	GNS	0.678	---	---	Y	---	---	---	---	---	---	---	---	---	---	---	---	---	---	---	---	---	---	---	Y	---	Y
O43865	P19105	AHCYL1	MYL12A	---	0.697	---	---	---	---	---	---	---	---	---	---	---	---	---	---	---	---	---	---	---	---	---	---	---	---
O43865	P23396	AHCYL1	RPS3	---	---	0.643	---	---	---	---	---	---	---	---	---	---	---	---	---	---	---	---	---	---	---	---	Y	---	Y
O43865	P25786	AHCYL1	PSMA1	0.717	---	---	Y	---	---	---	---	---	---	---	---	---	---	---	---	---	---	---	---	---	---	---	Y	---	Y
O43865	P31689	AHCYL1	DNAJA1	0.729	0.616	0.705	---	---	---	---	---	---	---	---	---	---	---	---	---	---	---	---	---	---	---	---	---	---	Y
O43865	P35579	AHCYL1	MYH9	0.71	0.744	---	Y	---	---	---	---	---	---	---	---	---	---	---	---	---	---	---	---	---	---	---	---	---	Y
O43865	P35580	AHCYL1	MYH10	0.62	0.636	---	Y	---	---	---	---	---	---	---	---	---	---	---	---	---	---	---	---	---	---	---	---	---	---
O43865	P36915	AHCYL1	GNL1	0.638	---	---	---	---	---	---	---	---	---	---	---	---	---	---	---	---	---	---	---	---	---	---	---	---	---
O43865	P42704	AHCYL1	LRPPRC	---	0.698	---	---	---	---	---	---	---	---	---	---	---	---	---	---	---	---	---	---	---	---	---	---	---	Y
O43865	P46821	AHCYL1	MAP1B	0.801	---	---	Y	---	---	---	---	---	---	---	---	---	---	---	---	---	---	---	---	---	---	---	---	---	---
O43865	P49848	AHCYL1	TAF6	0.79	---	---	---	---	---	---	---	---	---	---	---	---	---	---	---	---	---	---	---	---	---	---	---	---	---
O43865	P49902	AHCYL1	NT5C2	0.902	---	---	---	---	---	---	---	---	---	---	---	---	---	---	---	---	---	---	---	---	---	---	---	---	---
O43865	P61201	AHCYL1	COPS2	0.833	---	---	---	---	---	---	---	---	---	---	---	---	---	---	---	---	---	---	---	---	---	---	---	---	---
O43865	P62805	AHCYL1	H4-16	0.664	---	---	---	---	---	---	---	---	---	---	---	---	---	---	---	---	---	---	---	---	---	---	---	---	---
O43865	P68363	AHCYL1	TUBA1B	0.722	---	---	---	---	---	---	---	---	---	---	---	---	---	---	---	---	---	---	---	---	---	---	---	---	---
O43865	P68371	AHCYL1	TUBB4B	0.827	0.564	---	---	---	---	---	---	---	---	---	---	---	---	---	---	---	---	---	---	---	---	---	---	---	Y
O43865	Q01813	AHCYL1	PFKP	0.754	---	---	---	---	---	---	---	---	---	---	---	---	---	---	---	---	---	---	---	---	---	---	---	---	Y
O43865	Q08378	AHCYL1	GOLGA3	0.59	0.633	0.698	---	---	---	---	---	---	---	---	---	---	---	---	---	---	---	---	---	---	---	---	---	---	Y
O43865	Q13045	AHCYL1	FLII	0.589	0.53	0.691	---	---	---	---	---	---	---	---	---	---	---	---	---	---	---	---	---	---	---	---	---	---	Y
O43865	Q13426	AHCYL1	XRCC4	0.704	---	---	---	---	---	---	---	---	---	---	---	---	---	---	---	---	---	---	---	---	---	---	---	---	---
O43865	Q13547	AHCYL1	HDAC1	0.566	0.641	0.77	---	---	---	---	---	---	---	---	---	---	---	---	---	---	---	---	---	---	---	---	---	---	Y
O43865	Q14C86	AHCYL1	GAPVD1	---	0.854	0.679	---	---	---	---	---	---	---	---	---	---	---	---	---	---	---	---	---	---	---	---	---	---	Y
O43865	Q16186	AHCYL1	ADRM1	---	0.701	---	---	---	---	---	---	---	---	---	---	---	---	---	---	---	---	---	---	---	---	---	---	---	Y
O43865	Q16576	AHCYL1	RBBP7	---	0.646	---	---	---	---	---	---	---	---	---	---	---	---	---	---	---	---	---	---	---	---	---	---	---	Y
O43865	Q3ZCM7	AHCYL1	TUBB8	0.636	---	---	---	---	---	---	---	---	---	---	---	---	---	---	---	---	---	---	---	---	---	---	---	---	---
O43865	Q5H9R7	AHCYL1	PPP6R3	0.808	0.708	0.632	---	---	---	---	---	---	---	---	---	---	---	---	---	---	---	---	---	---	---	---	---	---	Y
O43865	Q68CQ4	AHCYL1	DIEXF	---	---	0.673	---	---	---	---	---	---	---	---	---	---	---	---	---	---	---	---	---	---	---	---	---	---	---
O43865	Q6NYC1	AHCYL1	JMJD6	---	---	0.659	---	---	---	---	---	---	---	---	---	---	---	---	---	---	---	---	---	---	---	---	---	---	---
O43865	Q8IWZ3	AHCYL1	ANKHD1	0.644	---	0.546	---	---	---	---	---	---	---	---	---	---	---	---	---	---	---	---	---	---	---	---	---	---	Y
O43865	Q92905	AHCYL1	COPS5	0.875	0.528	0.566	---	---	---	Y	---	---	---	---	---	---	---	---	---	---	---	---	---	---	---	---	---	---	Y
O43865	Q92973	AHCYL1	TNPO1	0.923	---	---	---	---	---	---	---	---	---	---	---	---	---	---	---	---	---	---	---	---	---	---	---	---	---
O43865	Q93008	AHCYL1	USP9X	---	---	0.634	Y	Y	---	Y	---	---	---	---	---	Y	---	---	---	---	---	---	---	---	---	---	Y	---	Y
O43865	Q96EK5	AHCYL1	KIFBP	0.734	---	---	---	---	---	---	---	---	---	---	---	---	---	---	---	---	---	---	---	---	---	---	---	---	Y
O43865	Q96GA3	AHCYL1	LTV1	0.668	---	---	---	---	---	---	---	---	---	---	---	---	---	---	---	---	---	---	---	---	---	---	---	---	---
O43865	Q96RU3	AHCYL1	FNBP1	---	0.632	0.896	---	---	---	---	---	---	---	---	---	---	---	---	---	---	---	---	---	---	---	---	---	---	---
O43865	Q9BPX3	AHCYL1	NCAPG	0.745	0.599	0.74	---	---	---	---	---	---	---	---	---	---	---	---	---	---	---	---	---	---	---	---	---	---	---
O43865	Q9NTJ3	AHCYL1	SMC4	---	0.678	---	---	---	---	---	---	---	---	---	---	---	---	---	---	---	---	---	---	---	---	---	---	---	---
O43865	Q9UKL0	AHCYL1	RCOR1	---	0.765	0.563	---	---	---	---	---	---	---	---	---	---	---	---	---	---	---	---	---	---	---	---	---	---	---
O43865	Q9ULT8	AHCYL1	HECTD1	0.512	0.777	---	---	---	---	---	---	---	---	---	---	---	---	---	---	---	---	---	---	---	---	---	---	---	Y
O43865	Q9UNS2	AHCYL1	COPS3	---	---	0.758	---	---	---	---	---	---	---	---	---	---	---	---	---	---	---	---	---	---	---	---	---	---	Y
O43865	Q9Y265	AHCYL1	RUVBL1	0.63	0.623	---	---	---	---	---	---	---	---	---	---	---	---	---	---	---	---	---	---	---	---	---	---	---	Y
O43865	Q9Y2W1	AHCYL1	THRAP3	0.629	---	---	---	---	---	---	---	---	---	---	---	---	---	---	---	---	---	---	---	---	---	---	---	---	Y
O43865	Q9Y5L0	AHCYL1	TNPO3	---	0.587	0.637	---	---	---	---	---	---	---	---	---	---	---	---	---	---	---	---	---	---	---	---	---	---	Y
Q09666	Q13426	AHNAK	XRCC4	0.723	0.773	0.713	Y	Y	Y	---	---	Y	---	---	---	---	---	---	---	---	---	---	---	---	---	---	---	---	---
Q09666	Q13573	AHNAK	SNW1	0.557	0.576	0.703	---	Y	---	Y	---	---	---	---	---	---	---	---	---	---	---	---	---	---	---	---	---	---	Y
Q09666	Q14247	AHNAK	CTTN	0.515	0.647	0.561	Y	---	---	---	---	---	---	Y	---	---	---	---	---	---	---	Y	---	---	---	---	---	---	---
Q09666	Q9HB71	AHNAK	CACYBP	0.553	0.61	0.637	---	---	---	---	---	---	---	---	---	---	---	---	---	---	---	---	---	---	---	---	---	---	---
Q09666	Q9P2E9	AHNAK	RRBP1	0.727	0.67	---	---	---	---	---	---	---	---	---	---	---	---	---	---	---	---	Y	---	---	---	---	---	---	---
Q09666	Q9Y520	AHNAK	PRRC2C	---	0.625	---	---	---	---	---	---	---	---	---	---	---	---	---	---	---	---	Y	---	---	---	---	---	---	Y
Q8IVF2	Q99797	AHNAK2	MIPEP	---	0.704	---	---	---	---	---	---	---	---	---	---	---	---	---	---	---	---	---	---	---	---	---	---	---	---
Q8IVF2	Q9BRF8	AHNAK2	CPPED1	0.629	---	---	---	---	---	---	---	---	---	---	---	---	---	---	---	---	---	---	---	---	---	---	---	---	---
O95433	Q12996	AHSA1	CSTF3	0.728	---	---	---	---	---	---	---	---	---	---	---	---	---	---	---	---	---	---	---	---	---	---	---	---	Y
O95433	Q8NBL1	AHSA1	POGLUT1	0.626	---	---	---	---	---	---	---	---	---	---	---	---	---	---	---	---	---	---	---	---	---	---	---	---	Y
O95433	Q8WW12	AHSA1	PCNP	---	0.667	---	---	---	---	---	---	---	---	---	---	---	---	---	---	---	---	---	---	---	---	---	---	---	---
Q96BJ3	Q96EY5	AIDA	MVB12A	---	---	0.64	---	---	---	---	---	---	---	---	---	---	---	---	---	---	---	---	---	---	---	---	---	---	---
Q96BJ3	Q9UJY5	AIDA	GGA1	---	---	0.629	---	---	---	---	---	---	---	---	---	---	---	---	---	---	---	---	---	---	---	---	---	---	---
O95831	P06576	AIFM1	ATP5F1B	---	---	0.632	Y	Y	---	---	Y	---	---	---	---	---	---	---	---	---	---	---	---	---	---	---	Y	---	Y
O95831	P07355	AIFM1	ANXA2	0.654	0.51	---	---	---	---	---	---	---	---	---	---	---	---	---	---	---	---	---	---	---	---	---	---	---	Y
O95831	P12268	AIFM1	IMPDH2	0.515	0.649	---	---	---	---	---	---	---	---	---	---	---	---	---	---	---	---	---	---	---	---	---	---	---	Y
O95831	P14735	AIFM1	IDE	---	---	0.685	Y	---	---	---	---	---	---	---	---	---	---	---	---	---	---	---	---	---	---	---	Y	---	Y
O95831	P16403	AIFM1	H1-2	---	---	0.678	---	---	---	---	---	---	---	---	---	---	---	---	---	---	---	---	---	---	---	---	---	---	Y
O95831	P19338	AIFM1	NCL	---	0.644	0.612	---	---	---	---	---	---	---	---	---	---	---	---	---	---	---	---	---	---	---	---	---	---	Y
O95831	P21333	AIFM1	FLNA	0.629	0.536	---	---	---	---	---	---	---	---	---	---	---	---	---	---	---	---	---	---	---	---	---	---	---	---
O95831	P22102	AIFM1	GART	---	0.666	---	---	---	---	---	---	---	---	---	---	---	---	---	---	---	---	---	---	---	---	---	---	---	Y
O95831	P22626	AIFM1	HNRNPA2B1	---	0.637	0.546	---	---	---	---	---	---	---	---	---	---	---	---	---	---	---	---	---	---	---	---	---	---	Y
O95831	P31948	AIFM1	STIP1	0.713	0.508	---	---	---	---	---	---	---	---	---	---	---	---	---	---	---	---	Y	---	---	---	---	---	---	Y
O95831	P35241	AIFM1	RDX	0.609	0.521	0.731	---	---	---	---	---	---	---	---	---	---	---	---	---	---	---	---	---	---	---	---	---	---	Y
O95831	P38159	AIFM1	RBMX	---	0.657	---	---	---	---	---	---	---	---	---	---	---	---	---	---	---	---	---	---	---	---	---	Y	---	---
O95831	P49589	AIFM1	CARS1	---	---	0.627	Y	---	---	---	---	---	---	---	---	---	---	---	---	---	---	---	---	---	---	---	Y	---	Y
O95831	P50454	AIFM1	SERPINH1	0.727	0.546	---	---	Y	---	Y	---	---	---	---	---	---	---	---	---	---	---	---	---	---	---	---	---	---	Y
O95831	P50990	AIFM1	CCT8	0.601	0.735	---	---	---	---	---	---	---	---	---	---	---	---	---	---	---	---	---	---	---	---	---	---	---	Y
O95831	P51610	AIFM1	HCFC1	---	0.626	---	---	---	---	---	---	---	---	---	---	---	---	---	---	---	---	---	---	---	---	---	---	---	Y
O95831	P51858	AIFM1	HDGF	0.568	0.671	0.7	Y	---	---	---	---	---	---	---	---	---	---	---	---	---	---	---	---	---	---	---	---	---	---
O95831	P52597	AIFM1	HNRNPF	---	0.637	---	---	---	---	---	---	---	---	---	---	---	---	---	---	---	---	---	---	---	---	---	---	---	Y
O95831	P56159	AIFM1	GFRA1	0.509	0.637	0.518	---	---	---	---	---	---	---	---	---	---	---	---	---	---	---	---	---	---	---	---	---	---	Y
O95831	P60709	AIFM1	ACTB	0.568	0.661	---	---	---	---	---	---	---	---	---	---	---	---	---	---	---	---	---	---	---	---	---	---	---	Y
O95831	P62820	AIFM1	RAB1A	0.547	0.642	---	---	---	---	---	---	---	---	---	---	---	---	---	---	---	---	---	---	---	---	---	---	---	Y
O95831	P62987	AIFM1	UBA52	0.668	---	---	---	---	---	---	---	---	---	---	---	---	---	---	---	---	---	---	---	---	---	---	---	---	---
O95831	P63167	AIFM1	DYNLL1	0.688	0.595	---	---	---	---	---	---	---	---	---	---	---	---	---	---	---	---	---	---	---	---	---	---	---	Y
O95831	Q02218	AIFM1	OGDH	0.508	---	0.65	Y	---	---	---	---	---	---	---	---	---	---	---	---	---	---	---	---	---	---	---	Y	---	Y
O95831	Q06323	AIFM1	PSME1	0.513	0.738	---	---	---	---	---	---	---	---	---	---	---	---	---	---	---	---	---	---	---	---	---	---	---	Y
O95831	Q07960	AIFM1	ARHGAP1	---	0.638	---	---	---	---	---	---	---	---	---	---	---	---	---	---	---	---	---	---	---	---	---	---	---	---
O95831	Q08J23	AIFM1	NSUN2	0.511	0.63	---	---	---	---	---	---	---	---	---	---	---	---	---	---	---	---	---	---	---	---	---	---	---	Y
O95831	Q13620	AIFM1	CUL4B	0.579	0.639	0.598	Y	---	---	---	---	---	---	---	---	---	---	---	---	---	---	---	---	---	---	---	Y	---	Y
O95831	Q14315	AIFM1	FLNC	0.577	0.653	---	---	---	---	---	---	---	---	---	---	---	---	---	---	---	---	---	---	---	---	---	---	---	---
O95831	Q15046	AIFM1	KARS1	---	0.777	---	Y	---	---	---	---	---	---	---	---	---	---	---	---	---	---	---	---	---	---	---	Y	---	Y
O95831	Q15149	AIFM1	PLEC	0.778	---	0.565	---	---	---	---	---	---	---	---	---	---	---	---	---	---	---	---	---	---	---	---	---	---	---
O95831	Q16186	AIFM1	ADRM1	0.715	0.57	---	---	---	---	---	---	---	---	---	---	---	---	---	---	---	---	---	---	---	---	---	---	---	Y
O95831	Q16531	AIFM1	DDB1	0.621	0.731	---	---	---	---	---	---	---	---	---	---	---	---	---	---	---	---	---	---	---	---	---	---	---	Y
O95831	Q7L5D6	AIFM1	GET4	---	0.721	---	---	---	---	---	---	---	---	---	---	---	---	---	---	---	---	---	---	---	---	---	---	---	---
O95831	Q86VP6	AIFM1	CAND1	0.561	0.594	0.688	---	Y	---	Y	Y	---	---	---	---	---	---	---	---	---	---	---	---	---	---	---	---	---	Y
O95831	Q93034	AIFM1	CUL5	---	0.632	0.586	---	Y	---	Y	Y	---	---	---	---	---	---	---	---	---	---	---	---	---	---	---	---	---	Y
O95831	Q96FW1	AIFM1	OTUB1	0.64	0.706	---	---	Y	---	Y	Y	---	---	---	---	---	---	---	---	---	---	---	---	---	---	---	---	---	---
O95831	Q9UBS4	AIFM1	DNAJB11	0.63	---	---	---	---	---	---	---	---	---	---	---	---	---	---	---	---	---	---	---	---	---	---	---	---	Y
O95831	Q9Y6D6	AIFM1	ARFGEF1	---	0.671	---	---	---	---	---	---	---	---	---	---	---	---	---	---	---	---	---	---	---	---	---	---	---	Y
Q12904	Q13155	AIMP1	AIMP2	0.828	0.787	0.724	Y	Y	Y	Y	---	Y	Y	Y	---	Y	Y	---	Y	Y	---	Y	Y	---	---	---	Y	Y	Y
Q12904	Q13310	AIMP1	PABPC4	0.666	---	0.671	---	---	---	---	---	---	---	---	---	---	---	---	---	---	---	---	---	---	---	---	---	---	---
Q12904	Q13617	AIMP1	CUL2	0.819	---	0.547	---	---	---	---	---	---	---	---	---	---	---	---	---	---	---	---	---	---	---	---	---	---	Y
Q12904	Q15008	AIMP1	PSMD6	---	0.721	0.523	---	---	---	---	---	---	---	---	---	---	---	---	---	---	---	---	---	---	---	---	Y	---	Y
Q12904	Q15046	AIMP1	KARS1	0.907	0.843	0.954	Y	Y	Y	---	Y	Y	Y	Y	---	Y	---	---	Y	Y	Y	---	Y	---	---	---	Y	Y	Y
Q12904	Q16555	AIMP1	DPYSL2	0.75	0.773	0.564	---	---	---	---	---	---	---	---	---	---	---	---	---	---	---	---	---	---	---	---	---	---	---
Q12904	Q9NZL9	AIMP1	MAT2B	0.692	---	---	---	---	---	---	---	---	---	---	---	---	---	---	---	---	---	---	---	---	---	---	---	---	---
Q12904	Q9P2J5	AIMP1	LARS1	0.92	0.914	0.986	Y	Y	Y	---	Y	Y	Y	Y	---	Y	---	---	Y	Y	Y	---	Y	---	---	---	Y	Y	Y
Q12904	Q9UHL4	AIMP1	DPP7	0.632	---	---	---	---	---	---	---	---	---	---	---	---	---	---	---	---	---	---	---	---	---	---	---	---	---
Q12904	Q9Y2Z4	AIMP1	YARS2	---	0.656	---	Y	---	---	---	---	---	---	---	---	---	---	---	---	---	---	---	---	---	---	---	Y	---	Y
Q13155	Q13572	AIMP2	ITPK1	0.646	---	---	---	---	---	---	---	---	---	---	---	---	---	---	---	---	---	---	---	---	---	---	---	---	Y
Q13155	Q13617	AIMP2	CUL2	---	0.778	---	---	---	---	---	---	---	---	---	---	---	---	---	---	---	---	---	---	---	---	---	---	---	---
Q13155	Q14315	AIMP2	FLNC	0.583	0.627	---	---	---	---	---	---	---	---	---	---	---	---	---	---	---	---	---	---	---	---	---	---	---	---
Q13155	Q15046	AIMP2	KARS1	0.952	0.896	0.907	Y	Y	Y	---	---	Y	Y	Y	---	Y	---	---	Y	Y	Y	---	Y	---	---	---	Y	Y	Y
Q13155	Q15742	AIMP2	NAB2	0.678	0.582	---	---	---	---	---	---	---	---	---	---	---	---	---	---	---	---	---	---	---	---	---	---	---	---
Q13155	Q16181	AIMP2	SEPTIN7	---	0.632	---	---	---	---	---	---	---	---	---	---	---	---	---	---	---	---	---	---	---	---	---	---	---	Y
Q13155	Q16555	AIMP2	DPYSL2	0.585	0.897	0.699	---	---	---	---	---	---	---	---	---	---	---	---	---	---	---	---	---	---	---	---	---	---	Y
Q13155	Q16625	AIMP2	OCLN	0.636	---	---	---	---	---	---	---	---	---	---	---	---	---	---	---	---	---	---	---	---	---	---	---	---	---
Q13155	Q6FI81	AIMP2	CIAPIN1	0.637	0.507	---	Y	Y	Y	Y	---	---	---	---	---	---	Y	---	---	---	---	---	---	---	---	---	Y	---	Y
Q13155	Q93034	AIMP2	CUL5	0.625	---	---	---	---	---	---	---	---	---	---	---	---	---	---	---	---	---	---	---	---	---	---	---	---	---
Q13155	Q9BXS5	AIMP2	AP1M1	---	0.838	---	---	---	---	---	---	---	---	---	---	---	---	---	---	---	---	---	---	---	---	---	---	---	Y
Q13155	Q9H8Y8	AIMP2	GORASP2	0.625	---	---	---	---	---	---	---	---	---	---	---	---	---	---	---	---	---	---	---	---	---	---	---	---	Y
Q13155	Q9NXH9	AIMP2	TRMT1	---	0.728	---	---	---	---	---	---	---	---	---	---	---	---	---	---	---	---	---	---	---	---	---	Y	---	Y
Q13155	Q9P2J5	AIMP2	LARS1	0.722	0.943	0.912	Y	Y	Y	---	---	Y	Y	Y	---	Y	---	---	---	---	Y	---	Y	---	---	---	Y	Y	Y
Q13155	Q9Y266	AIMP2	NUDC	0.635	0.876	---	---	---	---	---	---	---	---	---	---	---	---	---	---	---	---	---	---	---	---	---	Y	---	Y
Q13155	Q9Y5K6	AIMP2	CD2AP	---	0.651	---	---	---	---	---	---	---	---	---	---	---	---	---	---	---	---	---	---	---	---	---	---	---	Y
Q13155	Q9Y6Q5	AIMP2	AP1M2	---	0.704	---	---	---	---	---	---	---	---	---	---	---	---	---	---	---	---	---	---	---	---	---	---	---	---
O00170	P28676	AIP	GCA	---	0.64	---	---	---	---	---	---	---	---	---	---	---	---	---	---	---	---	---	---	---	---	---	---	---	---
O00170	Q8N5M4	AIP	TTC9C	---	---	0.628	---	---	---	---	---	---	---	---	---	---	---	---	---	---	---	---	---	---	---	---	---	---	Y
P00568	Q08257	AK1	CRYZ	0.674	---	---	---	---	---	---	---	---	---	---	---	---	---	---	---	---	---	---	---	---	---	---	---	---	---
P54819	Q8TAC1	AK2	RFESD	---	---	0.725	---	---	---	---	---	---	---	---	---	---	---	---	---	---	---	---	---	---	---	---	---	---	---
P54819	Q9NR45	AK2	NANS	0.633	---	---	---	---	---	---	---	---	---	---	---	---	---	---	---	---	---	---	---	---	---	---	---	---	Y
P54819	Q9Y6Q9	AK2	NCOA3	---	---	0.649	---	---	---	---	---	---	---	---	---	---	---	---	---	---	---	---	---	---	---	---	---	---	---
Q02952	Q6IN85	AKAP12	PPP4R3A	0.797	0.521	---	---	---	---	---	---	---	---	---	---	---	---	---	---	---	---	---	---	---	---	---	---	---	---
Q02952	Q9H3P7	AKAP12	ACBD3	0.82	0.54	---	---	---	---	---	---	---	---	---	---	---	---	---	---	---	---	---	---	---	---	---	---	---	---
Q02952	Q9HCS7	AKAP12	XAB2	---	0.65	---	---	---	---	---	---	---	---	---	---	---	---	---	---	---	---	---	---	---	---	---	---	---	Y
Q02952	Q9Y6D6	AKAP12	ARFGEF1	0.564	0.661	---	---	---	---	---	---	---	---	---	---	---	---	---	---	---	---	---	---	---	---	---	---	---	Y
Q12802	Q9NYL2	AKAP13	MAP3K20	0.679	0.729	0.708	Y	---	---	---	---	Y	---	---	---	---	---	---	---	---	---	---	---	---	---	---	Y	---	---
O43823	Q12965	AKAP8	MYO1E	---	0.63	0.578	---	---	---	---	---	---	---	---	---	---	---	---	---	---	---	---	---	---	---	---	---	---	Y
O43823	Q6NZI2	AKAP8	CAVIN1	---	---	0.653	---	---	---	---	---	---	---	---	---	---	---	---	---	---	---	---	---	---	---	---	---	---	---
O43823	Q92665	AKAP8	MRPS31	---	0.711	0.556	---	---	---	---	---	---	---	---	---	---	---	---	---	---	---	---	---	---	---	---	---	---	---
O43823	Q9Y2W1	AKAP8	THRAP3	---	---	0.676	---	---	---	---	---	---	---	---	---	---	---	---	---	---	---	---	---	---	---	---	---	---	Y
P14550	Q99798	AKR1A1	ACO2	---	0.628	---	---	---	---	---	---	---	---	---	---	---	---	---	---	---	---	---	Y	---	---	---	---	---	Y
P15121	P17612	AKR1B1	PRKACA	---	0.642	---	---	---	---	---	---	---	---	---	---	---	---	---	---	---	---	---	---	---	---	---	---	---	---
O60218	Q14061	AKR1B10	COX17	---	---	0.66	---	---	---	---	---	---	---	---	---	---	---	---	---	---	---	---	---	---	---	---	---	---	---
P52895	P60174	AKR1C2	TPI1	---	---	0.639	Y	---	---	---	---	---	---	---	---	---	---	---	---	---	---	---	---	---	---	---	Y	---	---
P52895	P80404	AKR1C2	ABAT	0.741	---	0.558	---	---	---	---	---	---	---	---	---	---	---	---	---	---	---	---	---	---	---	---	---	---	---
P52895	Q08257	AKR1C2	CRYZ	---	---	0.65	Y	---	---	---	---	---	---	---	---	---	---	---	---	---	---	---	---	---	---	---	Y	---	---
P52895	Q16762	AKR1C2	TST	---	---	0.632	---	---	---	---	---	---	---	---	---	---	---	---	---	---	---	---	---	---	---	---	---	---	---
P52895	Q53H82	AKR1C2	LACTB2	0.612	0.65	---	---	---	---	---	---	---	---	---	---	---	---	---	---	---	---	---	---	---	---	---	---	---	---
P52895	Q96G03	AKR1C2	PGM2	0.796	---	---	---	---	---	---	---	---	---	---	---	---	---	---	---	---	---	---	---	---	---	---	---	---	---
P52895	Q96GK7	AKR1C2	FAHD2A	0.541	0.501	0.684	---	---	---	---	---	---	---	---	---	---	---	---	---	---	---	---	---	---	---	---	---	---	---
P52895	Q99439	AKR1C2	CNN2	---	---	0.649	---	---	---	---	---	---	---	---	---	---	---	---	---	---	---	---	---	---	---	---	---	---	---
P52895	Q99798	AKR1C2	ACO2	0.728	---	---	---	---	---	---	---	---	---	---	---	---	---	---	---	---	---	---	---	---	---	---	---	---	---
P52895	Q9NQ88	AKR1C2	TIGAR	0.785	---	---	---	---	---	---	---	---	---	---	---	---	---	---	---	---	---	---	---	---	---	---	---	---	---
P52895	Q9Y3C6	AKR1C2	PPIL1	0.813	0.653	---	---	---	---	---	---	---	---	---	---	---	---	---	---	---	---	---	---	---	---	---	---	---	---
P42330	P49821	AKR1C3	NDUFV1	---	---	0.672	---	---	---	---	---	---	---	---	---	---	---	---	---	---	---	---	---	---	---	---	---	---	---
P42330	P52895	AKR1C3	AKR1C2	---	---	0.638	Y	Y	Y	Y	Y	---	---	---	---	---	---	---	---	Y	Y	---	Y	---	---	---	Y	Y	Y
P42330	P60174	AKR1C3	TPI1	0.703	0.586	---	Y	---	---	---	---	---	---	---	---	---	---	---	---	---	---	---	---	---	---	---	Y	---	---
P42330	P80404	AKR1C3	ABAT	---	0.505	0.646	---	---	---	---	---	---	---	---	---	---	---	---	---	---	---	---	---	---	---	---	---	---	Y
P42330	Q96DG6	AKR1C3	CMBL	---	---	0.63	---	---	---	---	---	---	---	---	---	---	---	---	---	---	---	---	---	---	---	---	---	---	Y
O43488	P08758	AKR7A2	ANXA5	---	---	0.628	---	---	---	---	---	---	---	---	---	---	---	---	---	---	---	---	---	---	---	---	---	---	Y
O43488	Q9H993	AKR7A2	ARMT1	---	0.681	---	---	---	---	---	---	---	---	---	---	---	---	---	---	---	---	---	---	---	---	---	---	---	Y
O43488	Q9Y263	AKR7A2	PLAA	0.652	---	0.577	---	---	---	---	---	---	---	---	---	---	---	---	---	---	---	---	---	---	---	---	---	---	---
P31749	Q14247	AKT1	CTTN	0.679	0.669	0.656	Y	---	---	---	---	Y	---	---	---	---	---	---	---	---	---	---	---	---	---	---	---	---	Y
P31749	Q5VTR2	AKT1	RNF20	0.628	---	---	---	---	---	---	---	---	---	---	---	---	---	---	---	---	---	---	---	---	---	---	---	---	---
P31749	Q7Z2Z2	AKT1	EFL1	0.639	---	---	---	---	---	---	---	---	---	---	---	---	---	---	---	---	---	---	---	---	---	---	---	---	Y
P31749	Q8TAF3	AKT1	WDR48	0.706	0.678	0.73	Y	---	---	---	---	Y	---	---	---	---	---	---	---	---	---	---	---	---	---	---	Y	---	---
P31749	Q96FX7	AKT1	TRMT61A	0.698	---	---	---	---	---	---	---	---	---	---	---	---	---	---	---	---	---	---	---	---	---	---	---	---	Y
P31749	Q9NVI1	AKT1	FANCI	0.694	0.648	0.738	Y	Y	---	Y	---	Y	---	---	---	---	---	---	---	---	---	---	---	---	---	---	---	---	---
P31751	P48643	AKT2	CCT5	---	---	0.66	---	---	---	---	---	---	---	---	---	---	---	---	---	---	---	---	---	---	---	---	---	---	---
P31751	P49327	AKT2	FASN	---	---	0.625	Y	---	---	---	---	---	---	---	---	---	---	---	---	---	---	---	---	---	---	---	Y	---	Y
P31751	Q13177	AKT2	PAK2	0.772	---	0.515	Y	---	---	---	---	---	---	---	---	---	---	---	---	---	---	---	---	---	---	---	Y	---	Y
P31751	Q13627	AKT2	DYRK1A	0.632	---	---	Y	---	---	---	---	---	---	---	---	---	---	---	---	---	---	---	---	---	---	---	Y	---	---
P31751	Q96HE7	AKT2	ERO1A	0.824	0.605	---	---	---	---	---	---	---	---	---	---	---	---	---	---	---	---	---	---	---	---	---	---	---	---
P31751	Q96TA1	AKT2	NIBAN2	0.844	---	---	---	---	---	---	---	---	---	---	---	---	---	---	---	---	---	---	---	---	---	---	---	---	---
Q9H8T0	Q9UJC3	AKTIP	HOOK1	---	---	0.701	Y	Y	Y	Y	---	Y	---	Y	---	---	---	Y	Y	Y	Y	---	Y	---	---	---	---	---	Y
P13716	Q7Z2Z2	ALAD	EFL1	---	0.562	0.698	---	---	---	---	---	---	---	---	---	---	---	---	---	---	---	---	---	---	---	---	---	---	---
P13716	Q8NBS9	ALAD	TXNDC5	0.63	---	---	---	---	---	---	---	---	---	---	---	---	---	---	---	---	---	---	---	---	---	---	---	---	---
P13716	Q96AY3	ALAD	FKBP10	0.657	---	---	---	---	---	---	---	---	---	---	---	---	---	---	---	---	---	---	---	---	---	---	---	---	---
P13716	Q9P0V9	ALAD	SEPTIN10	0.664	---	---	---	---	---	---	---	---	---	---	---	---	---	---	---	---	---	---	---	---	---	---	---	---	Y
Q8IZ83	Q8NCN4	ALDH16A1	RNF169	0.643	0.539	---	---	---	---	---	---	---	---	---	---	---	---	---	---	---	---	---	---	---	---	---	---	---	---
P30837	P31943	ALDH1B1	HNRNPH1	---	0.651	---	---	---	---	---	---	---	---	---	---	---	---	---	---	---	---	---	---	---	---	---	---	---	Y
P30837	P43487	ALDH1B1	RANBP1	---	---	0.651	---	---	---	---	---	---	---	---	---	---	---	---	---	---	---	---	---	---	---	---	---	---	Y
P30837	P49411	ALDH1B1	TUFM	0.659	---	---	---	---	---	---	---	---	---	---	---	---	---	---	---	---	---	---	---	---	---	---	---	---	---
P30837	P51991	ALDH1B1	HNRNPA3	0.733	0.511	---	---	---	---	---	---	---	---	---	---	---	---	---	---	---	---	---	---	---	---	---	---	---	---
P30837	P53396	ALDH1B1	ACLY	0.766	---	---	Y	---	---	---	---	---	---	---	---	---	---	---	---	---	---	---	---	---	---	---	Y	---	Y
P30837	P54652	ALDH1B1	HSPA2	0.717	0.596	---	---	---	---	---	---	---	---	---	---	---	---	---	---	---	---	---	---	---	---	---	---	---	Y
P30837	P67809	ALDH1B1	YBX1	---	0.547	0.713	---	---	---	---	---	---	---	---	---	---	---	---	---	---	---	---	---	---	---	---	---	---	---
P30837	Q00610	ALDH1B1	CLTC	0.706	0.559	0.596	---	---	---	---	---	---	---	---	---	---	---	---	---	---	---	---	---	---	---	---	---	---	---
P30837	Q02809	ALDH1B1	PLOD1	0.608	0.717	0.577	---	---	---	---	---	---	---	---	---	---	---	---	---	---	---	---	---	---	---	---	---	---	Y
P30837	Q06124	ALDH1B1	PTPN11	---	---	0.685	---	Y	---	---	---	---	---	---	---	---	---	---	---	---	---	---	---	---	---	---	---	---	Y
P30837	Q13185	ALDH1B1	CBX3	0.634	0.601	0.514	---	---	---	---	---	---	---	---	---	---	---	---	---	---	---	---	---	---	---	---	---	---	---
P30837	Q13451	ALDH1B1	FKBP5	---	0.672	---	---	---	---	---	---	---	---	---	---	---	---	---	---	---	---	---	---	---	---	---	---	---	---
P30837	Q13596	ALDH1B1	SNX1	---	0.655	---	---	---	---	---	---	---	---	---	---	---	---	---	---	---	---	---	---	---	---	---	---	---	---
P30837	Q14134	ALDH1B1	TRIM29	0.658	---	---	---	---	---	---	---	---	---	---	---	---	---	---	---	---	---	---	---	---	---	---	---	---	---
P30837	Q14258	ALDH1B1	TRIM25	---	0.727	---	---	---	---	---	---	---	---	---	---	---	---	---	---	---	---	---	---	---	---	---	---	---	Y
P30837	Q15717	ALDH1B1	ELAVL1	0.54	0.727	---	---	---	---	---	---	---	---	---	---	---	---	---	---	---	---	---	---	---	---	---	---	---	---
P30837	Q15833	ALDH1B1	STXBP2	0.784	---	---	---	---	---	---	---	---	---	---	---	---	---	---	---	---	---	---	---	---	---	---	---	---	---
P30837	Q16881	ALDH1B1	TXNRD1	0.687	0.737	---	Y	---	---	---	---	---	---	---	---	---	---	---	---	---	---	---	---	---	---	---	Y	Y	---
P30837	Q92841	ALDH1B1	DDX17	---	0.781	---	---	---	---	---	---	---	---	---	---	---	---	---	---	---	---	---	---	---	---	---	---	---	---
P30837	Q99615	ALDH1B1	DNAJC7	---	---	0.791	---	---	---	---	---	---	---	---	---	---	---	---	---	---	---	---	---	---	---	---	---	---	---
P30837	Q9BRF8	ALDH1B1	CPPED1	0.627	---	---	---	---	---	---	---	---	---	---	---	---	---	---	---	---	---	---	---	---	---	---	---	---	---
P30837	Q9Y315	ALDH1B1	DERA	0.73	---	---	Y	---	---	---	---	---	---	---	---	---	---	---	---	---	---	---	---	---	---	---	Y	Y	---
O75891	P10636	ALDH1L1	MAPT	---	0.67	---	---	---	---	---	---	---	---	---	---	---	---	---	---	---	---	---	---	---	---	---	---	---	Y
O75891	P31150	ALDH1L1	GDI1	0.629	0.556	---	---	---	---	---	---	---	---	---	---	---	---	---	---	---	---	---	---	---	---	---	---	---	---
O75891	P43246	ALDH1L1	MSH2	0.718	0.51	---	---	---	---	---	---	---	---	---	---	---	---	---	---	---	---	---	---	---	---	---	---	---	---
P30838	Q8TEA1	ALDH3A1	NSUN6	0.693	---	0.556	---	---	---	---	---	---	---	---	---	---	---	---	---	---	---	---	---	---	---	---	---	---	---
P30038	P49419	ALDH4A1	ALDH7A1	0.501	0.655	0.727	Y	---	---	---	---	---	---	---	---	---	---	---	---	---	---	---	Y	---	---	---	Y	---	Y
P30038	P50995	ALDH4A1	ANXA11	0.513	---	0.64	---	---	---	---	---	---	---	---	---	---	---	---	---	---	---	---	---	---	---	---	---	---	---
P30038	P52758	ALDH4A1	RIDA	---	0.743	---	Y	---	---	---	---	---	---	---	---	---	---	---	---	---	---	---	---	---	---	---	Y	---	Y
P30038	P62942	ALDH4A1	FKBP1A	---	---	0.729	---	---	---	---	---	---	---	---	---	---	---	---	---	---	---	---	Y	---	---	---	---	---	---
P30038	Q13228	ALDH4A1	SELENBP1	0.63	0.501	0.644	---	---	---	---	---	---	---	---	---	---	---	---	---	---	---	---	---	---	---	---	---	---	Y
P30038	Q5VWZ2	ALDH4A1	LYPLAL1	---	0.759	---	---	Y	---	Y	---	---	---	---	---	---	---	---	---	---	---	---	---	---	---	---	---	---	Y
P30038	Q7Z4W1	ALDH4A1	DCXR	0.625	---	---	---	---	---	---	---	---	---	---	---	---	---	---	---	---	---	---	---	---	---	---	---	---	Y
P30038	Q9NQR4	ALDH4A1	NIT2	---	---	0.644	---	---	---	---	---	---	---	---	---	---	---	---	---	---	---	---	---	---	---	---	---	Y	Y
P30038	Q9Y3C6	ALDH4A1	PPIL1	---	0.525	0.684	---	---	---	---	---	---	---	---	---	---	---	---	---	---	---	---	---	---	---	---	---	---	Y
Q02252	Q3LXA3	ALDH6A1	TKFC	0.696	---	---	---	---	---	---	---	---	---	---	---	---	---	---	---	---	---	---	---	---	---	---	---	---	Y
P49419	P50995	ALDH7A1	ANXA11	0.504	---	0.681	---	---	---	---	---	---	---	---	---	---	---	---	---	---	---	---	---	---	---	---	---	---	---
P49419	P52895	ALDH7A1	AKR1C2	---	---	0.686	---	---	---	---	---	---	---	---	---	---	---	---	---	---	---	---	---	---	---	---	---	---	---
P49419	P62942	ALDH7A1	FKBP1A	---	---	0.668	---	---	---	---	---	---	---	---	---	---	---	---	---	---	---	---	---	---	---	---	---	---	Y
P49419	P80404	ALDH7A1	ABAT	---	---	0.694	Y	Y	Y	Y	---	---	---	---	---	---	Y	---	---	---	---	---	---	---	---	---	Y	Y	Y
P49419	Q02252	ALDH7A1	ALDH6A1	0.767	---	---	Y	---	---	---	---	---	---	---	---	---	---	---	---	---	---	---	---	---	---	---	Y	---	Y
P49419	Q3LXA3	ALDH7A1	TKFC	0.609	0.677	0.588	---	---	---	---	---	---	---	---	---	---	---	---	---	---	---	---	---	---	---	---	---	---	Y
P49419	Q969G6	ALDH7A1	RFK	---	---	0.674	---	---	---	---	---	---	---	---	---	---	---	---	---	---	---	---	---	---	---	---	---	---	---
P49189	P51812	ALDH9A1	RPS6KA3	0.671	---	---	---	---	---	---	---	---	---	---	---	---	---	---	---	---	---	---	---	---	---	---	---	---	Y
P49189	P52888	ALDH9A1	THOP1	0.774	0.782	0.637	---	---	---	---	---	---	---	---	---	---	---	---	---	---	---	---	---	---	---	---	---	---	---
P49189	P53396	ALDH9A1	ACLY	0.702	---	---	Y	---	---	---	---	---	---	---	---	---	---	---	---	---	---	---	---	---	---	---	Y	---	Y
P49189	Q13325	ALDH9A1	IFIT5	---	---	0.713	---	---	---	---	---	---	---	---	---	---	---	---	---	---	---	---	---	---	---	---	---	---	---
P49189	Q13451	ALDH9A1	FKBP5	---	0.657	---	---	---	---	---	---	---	---	---	---	---	---	---	---	---	---	---	---	---	---	---	---	---	---
P49189	Q15717	ALDH9A1	ELAVL1	0.653	---	0.709	---	---	---	---	---	---	---	---	---	---	---	---	---	---	---	---	---	---	---	---	---	---	Y
P49189	Q5JRX3	ALDH9A1	PITRM1	0.944	---	---	---	---	---	---	---	---	---	---	---	---	---	---	---	---	---	---	---	---	---	---	---	---	Y
P49189	Q5VV41	ALDH9A1	ARHGEF16	0.677	---	---	---	---	---	---	---	---	---	---	---	---	---	---	---	---	---	---	---	---	---	---	---	---	---
P49189	Q7Z417	ALDH9A1	NUFIP2	0.654	---	---	---	---	---	---	---	---	---	---	---	---	---	---	---	---	---	---	---	---	---	---	---	---	Y
P49189	Q92499	ALDH9A1	DDX1	0.847	0.84	0.851	---	---	---	---	---	---	---	---	---	---	---	---	---	---	---	---	---	---	---	---	---	---	Y
P49189	Q92841	ALDH9A1	DDX17	---	0.659	---	---	---	---	---	---	---	---	---	---	---	---	---	---	---	---	---	---	---	---	---	---	---	---
P49189	Q9H788	ALDH9A1	SH2D4A	0.754	0.602	---	---	---	---	---	---	---	---	---	---	---	---	---	---	---	---	---	---	---	---	---	---	---	Y
P04075	P09972	ALDOA	ALDOC	0.655	---	0.87	---	Y	Y	Y	---	---	---	---	---	Y	Y	Y	Y	Y	Y	Y	Y	---	---	---	---	Y	Y
P04075	P15531	ALDOA	NME1	---	0.647	---	---	---	---	---	---	---	---	---	---	---	---	---	---	---	---	---	---	---	---	---	---	---	Y
P04075	P37837	ALDOA	TALDO1	---	---	0.646	---	Y	Y	Y	---	---	---	---	---	---	Y	---	---	---	---	---	---	---	---	---	---	Y	Y
P04075	Q9H0R8	ALDOA	GABARAPL1	---	---	0.652	---	---	---	---	---	---	---	---	---	---	---	---	---	---	---	---	---	---	---	---	---	---	---
P04075	Q9Y281	ALDOA	CFL2	0.512	0.681	---	---	---	---	---	---	---	---	Y	---	---	---	---	---	---	---	---	Y	---	---	---	---	---	---
Q6P6C2	Q96FV2	ALKBH5	SCRN2	---	---	0.685	---	---	---	---	---	---	---	---	---	---	---	---	---	---	---	---	---	---	---	---	---	---	---
Q6P6C2	Q9H201	ALKBH5	EPN3	---	0.643	---	---	---	---	---	---	---	---	---	---	---	---	---	---	---	---	---	---	---	---	---	---	---	---
O15296	Q8NG68	ALOX15B	TTL	---	---	0.63	---	---	---	---	---	---	---	---	---	---	---	---	---	---	---	---	---	---	---	---	---	---	---
Q86V81	Q8IYB3	ALYREF	SRRM1	0.683	0.639	0.668	---	---	Y	Y	---	Y	Y	Y	---	---	---	---	---	---	---	---	---	---	---	---	---	---	---
Q86V81	Q8NI27	ALYREF	THOC2	0.668	0.675	0.632	---	---	Y	Y	---	Y	Y	Y	---	---	---	---	---	---	---	---	Y	---	---	---	---	---	---
Q86V81	Q92900	ALYREF	UPF1	0.708	0.796	0.762	---	---	---	---	---	---	---	Y	---	---	---	---	---	---	---	---	---	---	---	---	---	---	---
Q86V81	Q96A72	ALYREF	MAGOHB	0.644	0.692	0.675	---	---	---	---	---	---	Y	Y	---	---	---	---	---	---	---	---	---	---	---	---	---	---	---
Q86V81	Q96J01	ALYREF	THOC3	0.674	0.685	0.693	---	---	Y	Y	---	Y	Y	Y	---	---	---	---	---	---	---	---	---	---	---	---	---	---	---
Q86V81	Q99933	ALYREF	BAG1	0.636	---	---	---	---	---	---	---	---	---	---	---	---	---	---	---	---	---	---	---	---	---	---	---	---	---
Q86V81	Q9BRP8	ALYREF	PYM1	0.707	0.669	0.661	---	---	---	---	---	---	---	Y	---	---	---	---	---	---	---	---	---	---	---	---	---	---	---
Q86V81	Q9BZI7	ALYREF	UPF3B	0.681	0.683	0.681	---	---	---	---	Y	Y	Y	Y	---	---	---	---	---	---	---	---	---	---	---	---	---	---	---
Q86V81	Q9HAU5	ALYREF	UPF2	0.661	0.669	0.644	---	---	---	---	---	Y	---	Y	---	---	---	---	---	---	---	---	---	---	---	---	---	---	---
Q86V81	Q9HCE5	ALYREF	METTL14	0.695	---	---	---	---	---	---	---	---	---	Y	---	---	---	---	---	---	---	---	---	---	---	---	---	---	---
Q86V81	Q9UBU9	ALYREF	NXF1	0.663	0.665	0.656	---	---	Y	Y	Y	Y	Y	Y	---	---	---	---	---	---	---	---	---	---	---	---	---	---	---
Q86V81	Q9Y2W1	ALYREF	THRAP3	0.67	0.673	0.691	---	---	Y	Y	---	---	---	Y	---	---	---	---	---	---	---	---	---	---	---	---	---	---	---
Q86V81	Q9Y5S9	ALYREF	RBM8A	0.651	0.642	0.67	---	---	Y	Y	---	Y	Y	Y	---	---	---	---	---	---	---	---	---	---	---	---	---	---	---
Q01433	Q13045	AMPD2	FLII	0.679	0.515	0.622	---	---	---	---	---	---	---	---	---	---	---	---	---	---	---	---	---	---	---	---	---	---	Y
Q01433	Q13435	AMPD2	SF3B2	0.658	---	---	---	---	---	---	---	---	---	---	---	---	---	---	---	---	---	---	---	---	---	---	---	---	Y
Q01433	Q14839	AMPD2	CHD4	---	0.7	---	---	---	---	---	---	---	---	---	---	---	---	---	---	---	---	---	---	---	---	---	---	---	Y
Q01433	Q16629	AMPD2	SRSF7	---	---	0.678	---	---	---	---	---	---	---	---	---	---	---	---	---	---	---	---	---	---	---	---	---	---	Y
Q01433	Q86YP4	AMPD2	GATAD2A	---	---	0.767	---	---	---	---	---	---	---	---	---	---	---	---	---	---	---	---	---	---	---	---	---	---	Y
Q01433	Q92922	AMPD2	SMARCC1	---	0.658	---	---	---	---	---	---	---	---	---	---	---	---	---	---	---	---	---	---	---	---	---	---	---	Y
Q01433	Q92973	AMPD2	TNPO1	0.669	---	---	---	---	---	---	---	---	---	---	---	---	---	---	---	---	---	---	---	---	---	---	---	---	Y
Q01433	Q99856	AMPD2	ARID3A	---	---	0.725	---	---	---	---	---	---	---	---	---	---	---	---	---	---	---	---	---	---	---	---	---	---	Y
Q01433	Q9BPX3	AMPD2	NCAPG	0.635	---	0.515	---	---	---	---	---	---	---	---	---	---	---	---	---	---	---	---	---	---	---	---	---	---	---
Q01433	Q9HC35	AMPD2	EML4	0.625	0.677	0.509	---	---	---	---	---	---	---	---	---	---	---	---	---	---	---	---	---	---	---	---	---	---	Y
Q01433	Q9UKL0	AMPD2	RCOR1	0.681	0.528	0.605	---	---	---	---	---	---	---	---	---	---	---	---	---	---	---	---	---	---	---	---	---	---	---
Q01433	Q9UNS2	AMPD2	COPS3	---	0.666	---	---	---	---	---	---	---	---	---	---	---	---	---	---	---	---	---	---	---	---	---	---	---	---
Q01433	Q9UNX3	AMPD2	RPL26L1	---	---	0.641	---	---	---	---	---	---	---	---	---	---	---	---	---	---	---	---	---	---	---	---	---	---	---
Q9H1A4	Q9UJX2	ANAPC1	CDC23	0.764	0.761	0.75	Y	Y	Y	Y	Y	Y	Y	Y	Y	Y	---	---	---	---	---	Y	Y	---	---	---	Y	Y	Y
Q9H1A4	Q9UJX3	ANAPC1	ANAPC7	0.753	0.7	0.693	Y	Y	Y	Y	---	Y	Y	Y	Y	Y	Y	---	---	---	---	Y	Y	---	---	---	Y	Y	Y
Q9H1A4	Q9UJX4	ANAPC1	ANAPC5	0.838	0.811	0.799	Y	Y	Y	Y	Y	Y	Y	Y	Y	Y	Y	---	---	Y	Y	---	Y	---	---	---	Y	Y	Y
Q9H1A4	Q9UJX5	ANAPC1	ANAPC4	0.803	0.793	0.743	Y	Y	Y	Y	Y	Y	Y	Y	Y	Y	Y	---	---	---	---	Y	Y	---	---	---	Y	Y	Y
Q9H1A4	Q9UJX6	ANAPC1	ANAPC2	---	---	0.695	Y	Y	Y	Y	Y	Y	Y	Y	Y	Y	---	---	---	---	---	Y	Y	---	---	---	Y	---	Y
Q9H1A4	Q9UM13	ANAPC1	ANAPC10	0.647	0.684	0.705	Y	Y	Y	Y	Y	Y	Y	Y	Y	Y	---	---	---	---	---	---	---	---	---	---	Y	Y	Y
Q9UJX5	Q9UJX6	ANAPC4	ANAPC2	---	---	0.679	Y	Y	Y	Y	Y	Y	Y	Y	Y	Y	Y	---	---	---	---	---	Y	---	---	---	Y	Y	Y
Q9UJX5	Q9UM13	ANAPC4	ANAPC10	0.672	0.664	0.693	Y	Y	Y	Y	Y	Y	Y	Y	Y	Y	Y	---	---	---	---	---	Y	---	---	---	Y	Y	Y
Q9UJX4	Q9UJX5	ANAPC5	ANAPC4	0.781	0.837	0.775	Y	Y	Y	Y	Y	Y	Y	Y	Y	Y	Y	---	---	Y	Y	---	Y	---	---	---	Y	Y	Y
Q9UJX4	Q9UJX6	ANAPC5	ANAPC2	---	---	0.678	Y	Y	Y	Y	Y	Y	Y	Y	Y	Y	---	---	---	Y	Y	---	Y	---	---	---	Y	Y	Y
Q9UJX4	Q9ULX6	ANAPC5	AKAP8L	0.635	---	---	---	---	---	---	---	---	---	---	---	---	---	---	---	---	---	---	---	---	---	---	---	---	---
Q9UJX4	Q9UM13	ANAPC5	ANAPC10	0.714	0.738	0.69	Y	Y	Y	---	Y	Y	Y	Y	Y	---	---	---	---	Y	Y	---	---	---	---	---	Y	Y	Y
Q9UJX3	Q9UJX4	ANAPC7	ANAPC5	0.823	0.783	0.803	Y	Y	Y	Y	---	Y	Y	Y	Y	Y	---	---	---	Y	Y	---	---	---	---	---	Y	Y	Y
Q9UJX3	Q9UJX5	ANAPC7	ANAPC4	0.725	0.752	0.718	Y	Y	Y	Y	---	Y	Y	Y	Y	Y	Y	---	---	---	---	---	Y	---	---	---	Y	---	Y
Q9UJX3	Q9UJX6	ANAPC7	ANAPC2	0.743	---	0.662	Y	Y	Y	Y	Y	Y	Y	Y	Y	Y	---	---	---	---	---	---	Y	---	---	---	Y	---	Y
Q9UJX3	Q9UM13	ANAPC7	ANAPC10	0.711	0.735	0.73	Y	Y	Y	Y	Y	Y	Y	Y	Y	Y	Y	---	---	---	---	---	Y	---	---	---	Y	Y	Y
Q9P2R3	Q9UBQ0	ANKFY1	VPS29	0.751	0.666	0.662	---	---	---	---	---	---	---	Y	---	---	---	---	---	---	---	---	---	---	---	---	---	---	Y
Q9P2R3	Q9UNH7	ANKFY1	SNX6	0.694	0.79	0.688	Y	---	---	Y	---	---	---	Y	---	---	---	---	---	---	---	---	---	---	---	---	Y	---	Y
Q9P2R3	Q9Y5X3	ANKFY1	SNX5	0.648	0.711	0.7	Y	---	---	Y	---	---	---	Y	---	---	---	---	---	---	---	---	---	---	---	---	Y	---	Y
Q8IWZ3	Q92973	ANKHD1	TNPO1	---	0.64	0.721	---	---	---	---	---	---	---	---	---	---	---	---	---	---	---	---	---	---	---	---	---	---	Y
Q8IWZ3	Q96RU3	ANKHD1	FNBP1	---	---	0.668	---	---	---	---	---	---	---	---	---	---	---	---	---	---	---	---	---	---	---	---	---	---	Y
Q8IWZ3	Q96T51	ANKHD1	RUFY1	---	0.714	---	Y	---	---	---	---	---	---	---	---	---	---	---	---	---	---	---	---	---	---	---	Y	---	Y
Q8IWZ3	Q99598	ANKHD1	TSNAX	---	0.685	---	---	---	---	---	---	---	---	---	---	---	---	---	---	---	---	---	---	---	---	---	---	---	Y
Q8IWZ3	Q9UKL0	ANKHD1	RCOR1	---	0.66	0.561	---	---	---	---	---	---	---	---	---	---	---	---	---	---	---	---	---	---	---	---	---	---	Y
Q8IWZ3	Q9Y265	ANKHD1	RUVBL1	0.557	0.595	0.695	---	---	---	---	---	---	---	---	---	---	---	---	---	---	---	---	---	---	---	---	---	---	---
Q8IWZ3	Q9Y4E8	ANKHD1	USP15	0.55	0.502	0.703	---	---	---	---	---	---	---	---	---	---	---	---	---	---	---	---	---	---	---	---	---	---	---
Q8IV38	Q8NBS9	ANKMY2	TXNDC5	---	0.683	---	Y	---	---	---	---	---	---	---	---	---	---	---	---	---	---	---	---	---	---	---	Y	---	---
Q8IV38	Q9HAV4	ANKMY2	XPO5	0.914	---	0.524	---	---	---	---	---	---	---	---	---	---	---	---	---	---	---	---	---	---	---	---	---	---	Y
O75179	P62256	ANKRD17	UBE2H	---	0.666	---	---	---	---	---	---	---	---	---	---	---	---	---	---	---	---	---	---	---	---	---	---	---	Y
O15084	O75821	ANKRD28	EIF3G	---	---	0.638	---	---	---	---	---	---	---	---	---	---	---	---	---	---	---	---	---	---	---	---	---	---	---
O15084	O95197	ANKRD28	RTN3	---	---	0.696	---	---	---	---	---	---	---	---	---	---	---	---	---	---	---	---	---	---	---	---	---	---	Y
O15084	P47712	ANKRD28	PLA2G4A	---	---	0.742	---	---	---	---	---	---	---	---	---	---	---	---	---	---	---	---	---	---	---	---	---	---	Y
O15084	P49711	ANKRD28	CTCF	0.648	---	---	---	---	---	---	---	---	---	---	---	---	---	---	---	---	---	---	---	---	---	---	---	---	Y
O15084	P63208	ANKRD28	SKP1	0.66	0.679	0.694	---	---	---	---	---	Y	---	---	---	---	---	---	---	---	---	---	---	---	---	---	---	---	---
O15084	Q00653	ANKRD28	NFKB2	0.71	0.722	0.705	---	---	---	---	---	Y	---	---	---	---	---	---	---	---	---	---	---	---	---	---	---	---	---
O15084	Q04206	ANKRD28	RELA	0.628	0.666	0.717	---	---	---	---	---	Y	---	---	---	---	---	---	---	---	---	---	---	---	---	---	---	---	Y
O15084	Q04864	ANKRD28	REL	0.652	0.667	0.667	Y	---	Y	---	---	Y	---	---	---	---	---	---	---	---	---	---	---	---	---	---	---	---	Y
O15084	Q13098	ANKRD28	GPS1	0.685	---	---	---	---	---	---	---	---	---	---	---	---	---	---	---	---	---	---	---	---	---	---	---	---	---
O15084	Q13616	ANKRD28	CUL1	0.652	0.624	0.64	Y	---	---	---	---	Y	---	---	---	---	---	---	---	---	---	---	---	---	---	---	Y	---	Y
O15084	Q14152	ANKRD28	EIF3A	---	---	0.681	---	---	---	---	---	---	---	---	---	---	---	---	---	---	---	---	---	---	---	---	---	---	Y
O15084	Q52LW3	ANKRD28	ARHGAP29	---	---	0.753	---	---	---	---	---	---	---	---	---	---	---	---	---	---	---	---	---	---	---	---	---	---	Y
O15084	Q96RU3	ANKRD28	FNBP1	0.65	---	---	---	---	---	---	---	---	---	---	---	---	---	---	---	---	---	---	---	---	---	---	---	---	---
O15084	Q9UPN7	ANKRD28	PPP6R1	0.699	0.716	0.717	Y	Y	Y	Y	---	Y	Y	---	---	---	---	---	---	---	---	---	Y	---	---	---	Y	Y	Y
O15084	Q9Y265	ANKRD28	RUVBL1	0.692	---	---	---	---	---	---	---	---	---	---	---	---	---	---	---	---	---	---	---	---	---	---	---	---	---
Q9ULJ7	Q9UM54	ANKRD50	MYO6	---	0.677	---	Y	---	---	---	---	---	---	---	---	---	---	---	---	---	---	---	---	---	---	---	Y	---	Y
P39687	P60709	ANP32A	ACTB	0.687	0.647	0.707	---	---	---	---	---	Y	---	---	---	---	---	---	---	---	---	---	---	---	---	---	---	---	Y
P39687	Q07021	ANP32A	C1QBP	0.707	0.709	0.712	---	---	---	---	---	Y	---	---	---	---	---	---	---	---	---	Y	---	---	---	---	---	---	Y
P39687	Q92688	ANP32A	ANP32B	0.787	0.712	0.77	Y	Y	Y	Y	---	Y	---	---	---	---	Y	---	---	---	---	Y	Y	---	---	---	Y	Y	Y
Q92688	Q96CW6	ANP32B	SLC7A6OS	---	0.635	---	---	---	---	---	---	---	---	---	---	---	---	---	---	---	---	---	---	---	---	---	---	---	Y
Q9BTT0	Q9H0E9	ANP32E	BRD8	0.671	---	---	Y	---	---	---	---	---	---	Y	---	---	---	---	---	---	---	---	---	---	---	---	Y	---	---
Q9BTT0	Q9UN86	ANP32E	G3BP2	---	---	0.662	---	---	---	---	---	---	---	---	---	---	---	---	---	---	---	---	---	---	---	---	---	---	Y
Q9BTT0	Q9Y230	ANP32E	RUVBL2	0.681	0.739	0.727	Y	---	---	---	---	---	---	Y	---	---	---	---	---	---	---	---	---	---	---	---	Y	---	---
Q9BTT0	Q9Y265	ANP32E	RUVBL1	0.678	0.743	0.731	Y	---	---	---	---	---	---	Y	---	---	---	---	---	---	---	---	---	---	---	---	Y	---	Y
P15144	P32322	ANPEP	PYCR1	0.533	0.638	---	---	---	---	---	---	---	---	---	---	---	---	---	---	---	---	---	---	---	---	---	---	---	Y
P15144	P49662	ANPEP	CASP4	---	0.695	0.687	---	---	---	---	---	---	---	---	---	---	---	---	---	---	---	---	---	---	---	---	---	---	Y
P15144	P49903	ANPEP	SEPHS1	---	0.52	0.663	---	---	---	---	---	---	---	---	---	---	---	---	---	---	---	---	---	---	---	---	---	---	---
P15144	Q13630	ANPEP	GFUS	---	---	0.654	---	---	---	---	---	---	---	---	---	---	---	---	---	---	---	---	---	---	---	---	---	---	---
P15144	Q4G0N4	ANPEP	NADK2	0.663	0.52	0.566	---	---	---	---	---	---	---	---	---	---	---	---	---	---	---	---	---	---	---	---	---	---	---
P15144	Q8IYB8	ANPEP	SUPV3L1	---	---	0.668	---	---	---	---	---	---	---	---	---	---	---	---	---	---	---	---	---	---	---	---	---	---	---
P15144	Q8NBL1	ANPEP	POGLUT1	0.528	0.658	---	---	---	---	---	---	---	---	---	---	---	---	---	---	---	---	---	---	---	---	---	---	---	---
P15144	Q9NVG8	ANPEP	TBC1D13	0.535	0.588	0.715	---	---	---	---	---	---	---	---	---	---	---	---	---	---	---	---	---	---	---	---	---	---	---
P15144	Q9NVM6	ANPEP	DNAJC17	0.664	0.595	0.582	---	---	---	---	---	---	---	---	---	---	---	---	---	---	---	---	---	---	---	---	---	---	Y
P15144	Q9Y508	ANPEP	RNF114	---	---	0.63	---	---	---	---	---	---	---	---	---	---	---	---	---	---	---	---	---	---	---	---	---	---	---
P04083	P04179	ANXA1	SOD2	0.661	---	---	Y	---	---	---	---	---	---	---	---	---	---	---	---	---	---	---	---	---	---	---	---	---	Y
P04083	P11766	ANXA1	ADH5	---	---	0.706	---	---	---	---	---	---	---	---	---	---	---	---	---	---	---	---	---	---	---	---	---	---	Y
P04083	P20073	ANXA1	ANXA7	---	---	0.795	---	---	---	---	---	---	---	---	---	---	---	---	---	---	---	---	---	---	---	---	---	---	Y
P04083	P36871	ANXA1	PGM1	---	0.639	---	---	---	---	---	---	---	---	---	---	---	---	---	---	---	---	---	---	---	---	---	---	---	Y
P04083	P40926	ANXA1	MDH2	0.638	---	---	Y	---	---	---	---	---	---	---	---	---	---	---	---	---	---	---	---	---	---	---	Y	---	---
P04083	P42330	ANXA1	AKR1C3	---	0.776	0.815	Y	---	---	---	---	---	---	---	---	---	---	---	---	---	---	---	---	---	---	---	Y	---	Y
P04083	P49419	ANXA1	ALDH7A1	0.643	0.588	0.587	Y	---	---	---	---	---	---	---	---	---	---	---	---	---	---	---	---	---	---	---	---	---	---
P04083	P52895	ANXA1	AKR1C2	---	---	0.658	---	---	---	---	---	---	---	---	---	---	---	---	---	---	---	---	---	---	---	---	---	---	---
P04083	P60174	ANXA1	TPI1	---	0.802	0.576	Y	---	---	---	---	---	---	---	---	---	---	---	---	---	---	---	---	---	---	---	Y	---	---
P04083	P62942	ANXA1	FKBP1A	---	---	0.656	---	---	---	---	---	---	---	Y	---	---	---	---	---	---	---	---	---	---	---	---	---	---	Y
P04083	Q08257	ANXA1	CRYZ	0.887	---	0.548	---	---	---	---	---	---	---	---	---	---	---	---	---	---	---	---	---	---	---	---	---	---	Y
P04083	Q13228	ANXA1	SELENBP1	0.894	---	0.541	Y	---	---	---	---	---	---	---	---	---	---	---	---	---	---	---	---	---	---	---	---	---	Y
P04083	Q14914	ANXA1	PTGR1	0.686	0.522	---	Y	---	---	---	---	---	---	---	---	---	---	---	---	---	---	---	---	---	---	---	---	---	Y
P04083	Q3LXA3	ANXA1	TKFC	0.811	---	---	---	---	---	---	---	---	---	---	---	---	---	---	---	---	---	---	---	---	---	---	---	---	---
P04083	Q969H8	ANXA1	MYDGF	---	---	0.698	---	---	---	---	---	---	---	---	---	---	---	---	---	---	---	---	---	---	---	---	---	---	Y
P04083	Q99439	ANXA1	CNN2	---	0.698	0.748	Y	---	---	---	---	---	---	---	---	---	---	---	---	---	---	---	---	---	---	---	Y	---	Y
P04083	Q9NQR4	ANXA1	NIT2	0.873	0.537	0.565	---	---	---	---	---	---	---	---	---	---	---	---	---	---	---	---	---	---	---	---	---	---	Y
P04083	Q9Y3C6	ANXA1	PPIL1	---	---	0.762	---	---	---	---	---	---	---	---	---	---	---	---	---	---	---	---	---	---	---	---	---	---	---
P50995	Q16762	ANXA11	TST	0.871	0.751	0.569	---	---	---	---	---	---	---	---	---	---	---	---	---	---	---	---	---	---	---	---	---	---	Y
P50995	Q96DG6	ANXA11	CMBL	0.665	---	0.566	---	---	---	---	---	---	---	---	---	---	---	---	---	---	---	---	---	---	---	---	---	---	---
P50995	Q96GK7	ANXA11	FAHD2A	0.692	---	---	---	---	---	---	---	---	---	---	---	---	---	---	---	---	---	---	---	---	---	---	---	---	---
P50995	Q9NQR4	ANXA11	NIT2	0.536	---	0.636	---	---	---	---	---	---	---	---	---	---	---	---	---	---	---	---	---	---	---	---	---	---	---
P07355	P07737	ANXA2	PFN1	0.626	---	---	Y	---	---	---	---	---	---	---	---	---	---	---	---	---	---	---	---	---	---	---	Y	---	Y
P07355	P12931	ANXA2	SRC	0.677	---	0.672	Y	Y	---	---	---	Y	---	---	---	---	---	---	---	---	---	---	---	---	---	---	---	---	---
P07355	P12955	ANXA2	PEPD	0.635	0.674	0.598	---	---	---	---	---	---	---	---	---	---	---	---	---	---	---	---	---	---	---	---	---	---	Y
P07355	P14866	ANXA2	HNRNPL	0.68	0.558	---	Y	---	---	---	---	---	---	---	---	---	---	---	---	---	---	---	---	---	---	---	---	---	---
P07355	P22626	ANXA2	HNRNPA2B1	0.651	---	---	Y	---	---	---	---	---	---	---	---	---	---	---	---	---	---	---	---	---	---	---	---	---	Y
P07355	P23526	ANXA2	AHCY	0.749	0.517	---	Y	---	---	---	---	---	---	---	---	---	---	---	---	---	---	---	---	---	---	---	Y	---	Y
P07355	P30101	ANXA2	PDIA3	0.73	0.586	0.566	Y	---	---	---	---	---	---	---	---	---	---	---	---	---	---	---	---	---	---	---	Y	---	Y
P07355	P53396	ANXA2	ACLY	0.749	0.561	0.506	Y	---	---	---	---	---	---	---	---	---	---	---	---	---	---	---	---	---	---	---	---	---	Y
P07355	P60903	ANXA2	S100A10	0.69	0.714	0.702	Y	Y	Y	Y	---	---	Y	Y	Y	---	---	---	Y	Y	Y	---	Y	---	---	---	Y	Y	Y
P07355	P62820	ANXA2	RAB1A	---	0.62	0.756	Y	---	---	---	---	---	---	---	---	---	---	---	---	---	---	---	---	---	---	---	---	---	Y
P07355	P62987	ANXA2	UBA52	---	0.664	0.519	Y	---	Y	---	---	---	---	---	---	---	---	---	---	---	---	---	---	---	---	---	---	---	Y
P07355	P63244	ANXA2	RACK1	0.723	0.744	0.762	Y	Y	---	---	---	Y	---	---	---	Y	---	---	---	---	---	---	---	---	---	---	---	---	---
P07355	P68104	ANXA2	EEF1A1	---	0.611	0.678	Y	---	---	---	---	---	---	---	---	---	---	---	---	---	---	Y	---	---	---	---	Y	Y	Y
P07355	Q09666	ANXA2	AHNAK	0.78	0.774	0.767	Y	Y	Y	Y	---	---	---	---	Y	---	---	---	---	---	---	---	Y	---	---	---	Y	Y	Y
P07355	Q14527	ANXA2	HLTF	0.697	0.648	---	Y	---	---	---	---	---	---	---	Y	---	---	---	---	---	---	---	---	---	---	---	---	---	---
P07355	Q16881	ANXA2	TXNRD1	0.684	---	---	---	---	---	---	---	---	---	---	---	---	---	---	---	---	---	---	---	---	---	---	---	---	Y
P07355	Q92804	ANXA2	TAF15	0.655	---	---	---	---	---	---	---	---	---	---	---	---	---	---	---	---	---	---	---	---	---	---	---	---	---
P07355	Q99615	ANXA2	DNAJC7	0.722	0.511	---	---	---	---	---	---	---	---	---	---	---	---	---	---	---	---	---	---	---	---	---	---	---	Y
P12429	P31948	ANXA3	STIP1	---	---	0.822	---	---	---	---	---	---	---	---	---	---	---	---	---	---	---	---	---	---	---	---	---	---	---
P12429	Q96Q11	ANXA3	TRNT1	0.784	---	---	---	---	---	---	---	---	---	---	---	---	---	---	---	---	---	---	---	---	---	---	---	---	---
P12429	Q9BSH4	ANXA3	TACO1	0.664	---	---	---	---	---	---	---	---	---	---	---	---	---	---	---	---	---	---	---	---	---	---	---	---	---
P12429	Q9P0L0	ANXA3	VAPA	---	0.888	---	---	---	---	---	---	---	---	---	---	---	---	---	---	---	---	---	---	---	---	---	---	---	Y
P09525	Q16836	ANXA4	HADH	---	---	0.627	---	---	---	---	---	---	---	---	---	---	---	---	---	---	---	---	---	---	---	---	---	---	Y
P08758	Q13630	ANXA5	GFUS	0.685	---	---	---	---	---	---	---	---	---	---	---	---	---	---	---	---	---	---	---	---	---	---	---	---	Y
P08758	Q7Z6M1	ANXA5	RABEPK	0.647	---	---	---	---	---	---	---	---	---	---	---	---	---	---	---	---	---	---	---	---	---	---	---	---	---
P08758	Q8WUP2	ANXA5	FBLIM1	0.641	0.543	---	---	---	---	---	---	---	---	---	---	---	---	---	---	---	---	---	---	---	---	---	---	---	Y
P08758	Q96BJ3	ANXA5	AIDA	0.651	0.716	---	---	---	---	---	---	---	---	---	---	---	---	---	---	---	---	---	---	---	---	---	---	---	Y
P08758	Q96HY7	ANXA5	DHTKD1	0.646	---	---	---	---	---	---	---	---	---	---	---	---	---	---	---	---	---	---	---	---	---	---	---	---	---
P08133	Q99543	ANXA6	DNAJC2	---	---	0.676	---	---	---	---	---	---	---	---	---	---	---	---	---	---	---	---	---	---	---	---	---	---	---
P08133	Q9NQW7	ANXA6	XPNPEP1	---	0.642	---	---	---	---	---	---	---	---	---	---	---	---	---	---	---	---	---	---	---	---	---	---	---	---
P08133	Q9UKG1	ANXA6	APPL1	0.638	---	---	---	---	---	---	---	---	---	---	---	---	---	---	---	---	---	---	---	---	---	---	---	---	---
P20073	Q02252	ANXA7	ALDH6A1	0.65	---	0.504	---	---	---	---	---	---	---	---	---	---	---	---	---	---	---	---	---	---	---	---	---	---	---
P20073	Q5VWZ2	ANXA7	LYPLAL1	0.521	0.74	---	---	---	---	---	---	---	---	---	---	---	---	---	---	---	---	---	---	---	---	---	---	---	Y
P20073	Q96GK7	ANXA7	FAHD2A	---	---	0.626	---	---	---	---	---	---	---	---	---	---	---	---	---	---	---	---	---	---	---	---	---	---	---
P13928	P43490	ANXA8	NAMPT	---	0.659	---	---	---	---	---	---	---	---	---	---	---	---	---	---	---	---	---	---	---	---	---	---	---	---
P13928	Q96DC8	ANXA8	ECHDC3	0.648	0.672	---	---	---	---	---	---	---	---	---	---	---	---	---	---	---	---	---	---	---	---	---	---	---	---
P13928	Q96EY8	ANXA8	MMAB	---	0.652	---	---	---	---	---	---	---	---	---	---	---	---	---	---	---	---	---	---	---	---	---	---	---	---
Q10567	Q13148	AP1B1	TARDBP	0.579	0.625	---	---	---	---	---	---	---	---	---	---	---	---	---	---	---	---	---	---	---	---	---	---	---	---
Q10567	Q13155	AP1B1	AIMP2	0.735	0.778	---	---	---	---	---	---	---	---	---	---	---	---	---	---	---	---	---	---	---	---	---	---	---	---
Q10567	Q15046	AP1B1	KARS1	0.694	0.528	---	---	---	---	---	---	---	---	---	---	---	---	---	---	---	---	---	---	---	---	---	---	---	Y
Q10567	Q16555	AP1B1	DPYSL2	0.667	0.71	---	---	---	---	---	---	---	---	---	---	---	---	---	---	---	---	---	---	---	---	---	---	---	---
Q10567	Q6FI81	AP1B1	CIAPIN1	---	0.711	---	---	---	---	---	---	---	---	---	---	---	---	---	---	---	---	---	---	---	---	---	---	---	Y
Q10567	Q86UY8	AP1B1	NT5DC3	0.805	0.575	---	---	---	---	---	---	---	---	---	---	---	---	---	---	---	---	---	---	---	---	---	---	---	---
Q10567	Q9BXS5	AP1B1	AP1M1	0.888	0.904	0.776	Y	Y	Y	Y	---	Y	Y	---	Y	Y	Y	---	---	Y	---	Y	Y	---	---	---	Y	Y	Y
Q10567	Q9H8W4	AP1B1	PLEKHF2	0.546	0.74	---	---	---	---	---	---	---	---	---	---	---	---	---	---	---	---	---	---	---	---	---	---	---	Y
Q10567	Q9NZL9	AP1B1	MAT2B	---	0.63	---	---	---	---	---	---	---	---	---	---	---	---	---	---	---	---	---	---	---	---	---	---	---	---
Q10567	Q9UMD9	AP1B1	COL17A1	---	---	0.67	---	---	Y	---	---	---	---	---	---	---	---	---	---	---	---	---	---	---	---	---	---	---	---
Q10567	Q9Y4L1	AP1B1	HYOU1	0.7	---	---	---	---	---	---	---	---	---	---	---	---	---	---	---	---	---	Y	---	---	---	---	---	---	Y
Q10567	Q9Y6Q5	AP1B1	AP1M2	0.751	0.806	0.691	Y	Y	Y	Y	Y	Y	Y	---	Y	---	Y	Y	Y	Y	Y	---	Y	---	---	---	Y	Y	Y
O43747	O75843	AP1G1	AP1G2	0.705	0.678	0.653	Y	---	---	---	---	Y	---	Y	---	---	---	---	---	---	---	---	---	---	---	---	---	Y	Y
O43747	P11216	AP1G1	PYGB	0.507	0.646	---	---	---	---	---	---	---	---	---	---	---	---	---	---	---	---	---	---	---	---	---	---	---	---
O43747	P16220	AP1G1	CREB1	---	---	0.699	Y	---	---	---	---	---	---	---	---	---	---	---	---	---	---	---	---	---	---	---	---	---	Y
O43747	P22314	AP1G1	UBA1	0.707	0.68	---	Y	Y	Y	Y	---	---	---	---	---	---	Y	---	---	---	---	---	Y	---	---	---	Y	---	Y
O43747	P40123	AP1G1	CAP2	---	0.768	---	---	---	---	---	---	---	---	---	---	---	---	---	---	---	---	---	---	---	---	---	Y	---	---
O43747	P43246	AP1G1	MSH2	---	0.695	---	---	---	---	---	---	---	---	---	---	---	---	---	---	---	---	---	---	---	---	---	---	---	Y
O43747	P49411	AP1G1	TUFM	---	0.678	0.528	---	---	---	---	---	---	---	---	---	---	---	---	---	---	---	---	---	---	---	---	---	---	---
O43747	P49588	AP1G1	AARS1	---	0.797	---	---	---	---	---	---	---	---	---	---	---	---	---	---	---	---	---	---	---	---	---	---	---	Y
O43747	P61966	AP1G1	AP1S1	0.734	0.816	0.71	Y	Y	Y	Y	Y	Y	Y	Y	Y	Y	Y	---	---	---	---	---	Y	---	---	---	Y	Y	Y
O43747	P62820	AP1G1	RAB1A	---	---	0.636	---	---	---	---	---	---	---	---	---	---	---	---	---	---	---	---	---	---	---	---	---	---	Y
O43747	Q02790	AP1G1	FKBP4	---	0.787	---	---	---	---	---	---	---	---	---	---	---	---	---	---	---	---	---	---	---	---	---	---	---	---
O43747	Q04446	AP1G1	GBE1	0.609	0.714	---	---	---	---	---	---	---	---	---	---	---	---	---	---	---	---	---	---	---	---	---	---	---	Y
O43747	Q07960	AP1G1	ARHGAP1	0.63	0.669	---	---	---	---	---	---	---	---	---	---	---	---	---	---	---	---	---	---	---	---	---	---	---	---
O43747	Q10567	AP1G1	AP1B1	0.745	0.834	0.767	Y	Y	Y	Y	Y	Y	Y	---	Y	Y	Y	---	---	Y	---	Y	Y	---	---	---	Y	Y	Y
O43747	Q13148	AP1G1	TARDBP	0.707	0.718	0.552	---	---	---	---	---	---	---	---	---	---	---	---	---	---	---	---	---	---	---	---	---	---	Y
O43747	Q13155	AP1G1	AIMP2	---	0.668	---	---	---	---	---	---	---	---	---	---	---	---	---	---	---	---	---	---	---	---	---	---	---	Y
O43747	Q13573	AP1G1	SNW1	---	---	0.714	---	---	---	---	---	---	---	---	---	---	---	---	---	---	---	---	---	---	---	---	---	---	Y
O43747	Q8NBF2	AP1G1	NHLRC2	0.647	---	---	---	---	---	---	---	---	---	---	---	---	---	---	---	---	---	---	---	---	---	---	---	---	Y
O43747	Q8NBJ5	AP1G1	COLGALT1	---	---	0.642	---	---	---	---	---	---	---	---	---	---	---	---	---	---	---	---	---	---	---	---	---	---	---
O43747	Q9BXS5	AP1G1	AP1M1	0.871	0.958	0.757	Y	Y	Y	Y	---	Y	Y	---	Y	Y	Y	---	---	---	---	Y	Y	---	---	---	Y	Y	Y
O43747	Q9H4A6	AP1G1	GOLPH3	0.617	0.714	---	Y	---	---	---	---	---	---	---	---	---	---	---	---	---	---	---	---	---	---	---	Y	---	Y
O43747	Q9UJA5	AP1G1	TRMT6	0.634	---	---	---	---	---	---	---	---	---	---	---	---	---	---	---	---	---	---	---	---	---	---	---	---	Y
O43747	Q9Y6Q5	AP1G1	AP1M2	0.865	0.798	0.712	Y	Y	Y	Y	Y	Y	Y	---	Y	---	Y	Y	Y	Y	Y	---	Y	---	---	---	Y	Y	Y
O75843	P33176	AP1G2	KIF5B	---	0.638	---	---	---	---	---	---	---	---	---	---	---	---	---	---	---	---	---	---	---	---	---	---	---	---
O75843	P61966	AP1G2	AP1S1	0.692	0.687	0.714	Y	Y	Y	Y	Y	Y	---	Y	---	---	---	---	---	---	---	---	---	---	---	---	Y	Y	---
O75843	Q10567	AP1G2	AP1B1	0.705	0.708	0.682	Y	Y	Y	Y	Y	Y	---	---	---	---	---	---	---	Y	---	---	---	---	---	---	Y	Y	Y
O75843	Q8N806	AP1G2	UBR7	---	0.63	---	---	---	---	---	---	---	---	---	---	---	---	---	---	---	---	---	---	---	---	---	---	---	---
O75843	Q9BXS5	AP1G2	AP1M1	0.661	0.674	0.703	Y	---	Y	---	---	Y	---	---	---	---	---	---	---	---	---	---	---	---	---	---	Y	Y	Y
O75843	Q9Y6Q5	AP1G2	AP1M2	0.656	0.668	0.674	Y	Y	Y	Y	---	Y	---	---	---	---	---	Y	Y	Y	Y	---	Y	---	---	---	Y	Y	Y
Q9BXS5	Q9H4A6	AP1M1	GOLPH3	0.607	0.818	---	Y	---	---	---	---	---	---	---	---	---	---	---	---	---	---	---	---	---	---	---	Y	---	Y
Q9BXS5	Q9HB40	AP1M1	SCPEP1	0.663	---	---	---	---	---	---	---	---	---	---	---	---	---	---	---	---	---	---	---	---	---	---	---	---	---
Q9BXS5	Q9NVA2	AP1M1	SEPTIN11	0.643	---	---	---	---	---	---	---	---	---	---	---	---	---	---	---	---	---	---	---	---	---	---	---	---	---
Q9BXS5	Q9P2J5	AP1M1	LARS1	---	0.733	---	---	---	---	---	---	---	---	---	---	---	---	---	---	---	---	---	---	---	---	---	---	---	---
Q9BXS5	Q9Y266	AP1M1	NUDC	0.699	0.686	---	---	---	---	---	---	---	---	---	---	---	---	---	---	---	---	---	---	---	---	---	---	---	Y
Q9BXS5	Q9Y6Q5	AP1M1	AP1M2	0.789	0.862	0.682	Y	Y	Y	---	---	Y	Y	---	---	---	---	---	---	---	Y	---	---	---	---	---	---	Y	Y
P61966	Q10567	AP1S1	AP1B1	0.799	0.819	0.727	Y	Y	Y	Y	---	Y	Y	---	Y	Y	Y	---	---	Y	---	Y	Y	---	---	---	Y	Y	Y
P61966	Q13155	AP1S1	AIMP2	---	0.716	---	---	---	---	---	---	---	---	---	---	---	---	---	---	---	---	---	---	---	---	---	---	---	Y
P61966	Q13619	AP1S1	CUL4A	---	0.644	---	---	---	---	---	---	---	---	---	---	---	---	---	---	---	---	---	---	---	---	---	---	---	---
P61966	Q8NBF2	AP1S1	NHLRC2	0.641	0.769	---	---	---	---	---	---	---	---	---	---	---	---	---	---	---	---	---	---	---	---	---	---	---	---
P61966	Q8NDH3	AP1S1	NPEPL1	0.684	---	---	---	---	---	---	---	---	---	---	---	---	---	---	---	---	---	---	---	---	---	---	---	---	Y
P61966	Q96CW1	AP1S1	AP2M1	---	0.654	---	Y	Y	Y	Y	---	---	---	Y	---	---	---	Y	Y	Y	---	---	Y	---	---	---	Y	---	Y
P61966	Q96FX7	AP1S1	TRMT61A	---	0.654	---	---	---	---	---	---	---	---	---	---	---	---	---	---	---	---	---	---	---	---	---	---	---	---
P61966	Q9BXS5	AP1S1	AP1M1	0.799	0.765	0.738	Y	Y	Y	Y	---	Y	Y	---	Y	Y	Y	---	---	---	---	Y	Y	---	---	---	Y	Y	Y
P61966	Q9NXH9	AP1S1	TRMT1	0.805	0.552	---	---	---	---	---	---	---	---	---	---	---	---	---	---	---	---	---	---	---	---	---	---	---	---
P61966	Q9Y6Q5	AP1S1	AP1M2	0.817	0.898	0.7	Y	Y	Y	Y	Y	Y	Y	---	Y	---	---	Y	Y	Y	Y	---	Y	---	---	---	Y	Y	Y
P56377	P61966	AP1S2	AP1S1	---	---	0.71	---	Y	Y	---	---	Y	Y	Y	---	---	---	---	---	---	---	Y	---	---	---	---	---	Y	Y
P56377	Q9BXS5	AP1S2	AP1M1	---	---	0.683	---	Y	Y	Y	---	Y	Y	---	Y	Y	Y	---	Y	Y	---	Y	Y	---	---	---	---	Y	Y
O95782	P14635	AP2A1	CCNB1	0.689	0.712	0.657	---	---	---	---	---	Y	---	---	---	---	---	---	---	---	---	---	---	---	---	---	---	---	---
O95782	P30533	AP2A1	LRPAP1	---	0.72	---	---	---	---	---	---	---	---	---	---	---	---	---	---	---	---	---	---	---	---	---	---	---	---
O95782	P63010	AP2A1	AP2B1	0.695	---	0.585	Y	Y	Y	Y	Y	---	Y	Y	Y	---	Y	---	---	Y	Y	Y	Y	---	---	---	Y	Y	Y
O95782	Q00839	AP2A1	HNRNPU	0.518	---	0.646	---	---	---	---	---	---	---	---	---	---	---	---	---	---	---	---	---	---	---	---	---	---	---
O95782	Q12933	AP2A1	TRAF2	0.684	---	---	---	---	---	---	---	---	---	Y	---	---	---	---	---	---	---	---	---	---	---	---	---	---	Y
O95782	Q15311	AP2A1	RALBP1	0.652	0.707	0.706	Y	Y	Y	Y	---	Y	---	---	---	---	---	---	Y	---	---	---	Y	---	---	---	---	---	Y
O95782	Q16555	AP2A1	DPYSL2	0.79	---	---	Y	Y	Y	Y	Y	---	Y	---	---	---	---	---	---	---	---	---	---	---	---	---	---	---	---
O95782	Q5U5X0	AP2A1	LYRM7	---	0.629	---	---	---	---	---	---	---	---	---	---	---	---	---	---	---	---	---	---	---	---	---	---	---	---
O95782	Q96CW1	AP2A1	AP2M1	0.664	0.522	---	Y	Y	Y	Y	Y	---	Y	Y	Y	---	Y	Y	Y	Y	Y	Y	Y	---	---	---	Y	Y	Y
O95782	Q96HE7	AP2A1	ERO1A	0.693	---	0.559	---	---	---	---	---	---	---	---	---	---	---	---	---	---	---	---	---	---	---	---	---	---	---
O95782	Q9NZL9	AP2A1	MAT2B	0.61	0.715	---	---	---	---	---	---	---	---	---	---	---	---	---	---	---	---	---	---	---	---	---	---	---	---
O95782	Q9UKX7	AP2A1	NUP50	---	0.688	---	---	---	---	---	---	---	---	---	---	---	---	---	---	---	---	---	---	---	---	---	---	---	---
O95782	Q9ULR3	AP2A1	PPM1H	---	0.712	---	---	---	---	---	---	---	---	---	---	---	---	---	---	---	---	---	---	---	---	---	---	---	---
O95782	Q9Y6I3	AP2A1	EPN1	0.683	0.653	0.72	Y	Y	Y	Y	Y	Y	Y	Y	---	---	---	---	---	---	---	---	---	---	---	---	Y	Y	Y
O94973	Q86TI2	AP2A2	DPP9	---	---	0.702	---	---	---	---	---	---	---	---	---	---	---	---	---	---	---	---	---	---	---	---	---	---	---
P63010	Q10567	AP2B1	AP1B1	0.524	0.691	0.759	Y	---	---	---	---	---	---	---	---	---	---	---	---	Y	Y	Y	Y	---	---	---	Y	Y	Y
P63010	Q13451	AP2B1	FKBP5	0.625	---	---	---	---	---	---	---	---	---	---	---	---	---	---	---	---	---	---	---	---	---	---	---	---	Y
P63010	Q13492	AP2B1	PICALM	0.652	0.649235	0.684	Y	Y	Y	Y	---	---	Y	Y	---	---	---	---	---	---	---	---	Y	---	---	---	Y	---	Y
P63010	Q92609	AP2B1	TBC1D5	0.734	0.719	0.702	---	---	---	---	---	---	---	Y	---	---	---	---	---	---	---	---	---	---	---	---	---	---	Y
Q96CW1	Q9H8W4	AP2M1	PLEKHF2	0.546	0.773	---	---	---	---	---	---	---	---	---	---	---	---	---	---	---	---	---	---	---	---	---	---	---	---
Q96CW1	Q9NXH9	AP2M1	TRMT1	---	0.645	---	---	---	---	---	---	---	---	---	---	---	---	---	---	---	---	---	---	---	---	---	---	---	Y
Q96CW1	Q9NZL9	AP2M1	MAT2B	---	0.726	---	---	---	---	---	---	---	---	---	---	---	---	---	---	---	---	---	---	---	---	---	---	---	---
Q96CW1	Q9ULR3	AP2M1	PPM1H	---	0.832	---	---	---	---	---	---	---	---	---	---	---	---	---	---	---	---	---	---	---	---	---	---	---	---
P53680	Q9NUD5	AP2S1	ZCCHC3	---	0.662	---	---	---	---	---	---	---	---	---	---	---	---	---	---	---	---	---	---	---	---	---	---	---	---
P53680	Q9UHA4	AP2S1	LAMTOR3	---	0.677	---	---	---	---	---	---	---	---	Y	---	---	---	---	---	---	---	---	---	---	---	---	---	---	---
O00203	O14617	AP3B1	AP3D1	0.804	0.788	0.812	---	Y	Y	Y	---	Y	---	---	Y	Y	Y	---	---	---	---	Y	Y	---	---	---	---	Y	Y
O00203	P46934	AP3B1	NEDD4	0.657	0.659	0.683	---	---	---	---	---	Y	---	---	---	---	---	---	---	---	---	---	---	---	---	---	---	---	Y
O00203	P47756	AP3B1	CAPZB	0.684	0.668	0.667	---	---	---	---	---	Y	---	---	---	---	---	---	---	---	---	---	---	---	---	---	---	---	Y
O00203	P52907	AP3B1	CAPZA1	0.738	0.67	0.65	---	---	---	---	---	Y	---	---	---	---	---	---	---	---	---	---	---	---	---	---	---	---	---
O00203	P53677	AP3B1	AP3M2	0.819	0.706	0.735	Y	Y	Y	Y	---	Y	---	---	---	---	---	---	Y	Y	---	---	Y	---	---	---	Y	Y	Y
O00203	Q00610	AP3B1	CLTC	0.704	0.703	0.675	---	Y	Y	---	---	Y	Y	---	---	---	---	---	---	---	---	---	---	---	---	---	---	---	Y
O00203	Q12768	AP3B1	WASHC5	0.725	0.72	0.704	---	---	---	---	---	Y	---	---	---	---	---	---	---	---	---	---	---	---	---	---	---	---	Y
O00203	Q2M389	AP3B1	WASHC4	0.656	0.694	0.666	---	---	---	---	---	Y	---	---	---	---	---	---	---	---	---	---	---	---	---	---	---	---	Y
O00203	Q5T1M5	AP3B1	FKBP15	0.687	0.672	0.671	---	---	---	---	---	Y	---	---	---	---	---	---	---	---	---	---	---	---	---	---	---	---	Y
O00203	Q641Q2	AP3B1	WASHC2A	0.691	0.701	0.672	---	---	---	---	---	Y	---	---	---	---	---	---	---	---	---	---	---	---	---	---	---	---	---
O00203	Q8N7H5	AP3B1	PAF1	---	---	0.646	---	---	---	---	---	---	---	---	---	---	---	---	---	---	---	---	---	---	---	---	---	---	---
O00203	Q92572	AP3B1	AP3S1	0.754	0.831	0.77	Y	Y	Y	Y	---	Y	Y	---	Y	Y	Y	---	Y	Y	Y	Y	Y	---	---	---	Y	Y	Y
O00203	Q92888	AP3B1	ARHGEF1	0.641	0.65	0.699	Y	---	---	---	---	Y	---	---	---	---	---	---	---	---	---	---	---	---	---	---	Y	---	---
O00203	Q92974	AP3B1	ARHGEF2	0.65	0.668	0.65	Y	---	---	---	---	Y	---	---	---	---	---	---	---	---	---	---	---	---	---	---	---	---	Y
O00203	Q96N67	AP3B1	DOCK7	0.681	0.682	0.679	---	---	---	---	---	Y	---	---	---	---	---	---	---	---	---	---	---	---	---	---	---	---	---
O00203	Q9BSR8	AP3B1	YIPF4	0.7	---	---	---	---	---	---	---	---	---	---	---	---	---	---	---	---	---	---	---	---	---	---	---	---	---
O00203	Q9HCK8	AP3B1	CHD8	0.715	0.703	---	---	---	---	---	---	---	---	---	---	---	---	---	---	---	---	---	---	---	---	---	---	---	Y
O00203	Q9Y2T2	AP3B1	AP3M1	0.733	0.715	0.692	Y	Y	Y	Y	---	Y	---	---	Y	---	Y	---	Y	Y	Y	Y	Y	---	---	---	Y	Y	Y
Q13367	Q92572	AP3B2	AP3S1	0.759	---	---	Y	Y	Y	Y	Y	Y	---	---	Y	---	---	---	Y	Y	---	---	Y	---	---	---	Y	Y	---
Q13367	Q9Y2T2	AP3B2	AP3M1	0.742	0.758	---	Y	Y	Y	Y	---	Y	---	---	---	---	---	---	Y	Y	---	---	Y	---	---	---	Y	Y	---
O14617	O43719	AP3D1	HTATSF1	---	---	0.631	---	Y	---	Y	---	---	---	---	---	Y	---	---	---	---	---	---	---	---	---	---	---	---	Y
O14617	P53677	AP3D1	AP3M2	0.813	0.72	0.742	---	Y	Y	Y	---	Y	---	Y	Y	---	---	---	Y	Y	---	---	Y	---	---	---	---	Y	---
O14617	Q92572	AP3D1	AP3S1	0.742	0.751	0.784	---	Y	Y	Y	Y	Y	---	Y	Y	---	Y	---	Y	Y	Y	Y	Y	---	---	---	---	Y	---
O14617	Q9HCK8	AP3D1	CHD8	0.733	0.604	---	---	---	---	---	---	---	---	---	---	---	---	---	---	---	---	---	---	---	---	---	---	---	Y
O14617	Q9UL45	AP3D1	BLOC1S6	0.686	0.645	0.705	---	---	Y	---	---	Y	---	Y	---	---	---	---	---	---	---	---	---	---	---	---	---	---	Y
O14617	Q9Y2T2	AP3D1	AP3M1	0.764	0.715	0.712	---	Y	Y	Y	---	Y	---	---	Y	---	Y	---	Y	Y	Y	Y	Y	---	---	---	---	Y	---
P53677	Q13367	AP3M2	AP3B2	0.699	0.778	0.779	Y	---	Y	---	---	Y	---	---	Y	---	---	---	---	---	---	---	---	---	---	---	Y	Y	Y
P53677	Q92572	AP3M2	AP3S1	0.719	0.765	0.73	Y	Y	Y	Y	---	Y	---	Y	Y	---	---	---	Y	Y	---	---	Y	---	---	---	Y	Y	Y
P53677	Q9Y2T2	AP3M2	AP3M1	0.733	0.751	0.746	Y	Y	Y	Y	---	Y	---	---	---	---	---	---	Y	Y	---	---	Y	---	---	---	---	Y	Y
Q92572	Q96HR8	AP3S1	NAF1	0.51	0.679	---	---	---	Y	---	---	---	---	---	---	---	---	---	---	---	---	---	---	---	---	---	---	---	Y
Q92572	Q9H501	AP3S1	ESF1	0.682	---	0.544	---	---	---	---	---	---	---	---	---	---	---	---	---	---	---	---	---	---	---	---	---	---	Y
Q92572	Q9Y2T2	AP3S1	AP3M1	0.795	0.784	0.76	Y	Y	Y	Y	---	Y	---	---	Y	---	---	---	Y	Y	Y	Y	Y	---	---	---	Y	Y	Y
O00189	Q9UPM8	AP4M1	AP4E1	0.656	0.66	0.715	Y	Y	Y	Y	Y	Y	Y	Y	Y	---	---	---	---	Y	---	---	Y	---	---	---	Y	Y	Y
O14727	O75306	APAF1	NDUFS2	---	---	0.682	---	---	---	---	---	---	---	---	---	---	---	---	---	---	---	---	---	---	---	---	---	---	---
O14727	Q9H000	APAF1	MKRN2	---	---	0.631	---	---	---	---	---	---	---	---	---	---	---	---	---	---	---	---	---	---	---	---	---	---	Y
Q7Z5R6	Q86V48	APBB1IP	LUZP1	---	---	0.745	---	---	---	---	---	---	---	---	---	---	---	---	---	---	---	---	---	---	---	---	---	---	---
P13798	Q07955	APEH	SRSF1	---	0.627	0.581	---	---	---	---	---	---	---	---	---	---	---	---	---	---	---	---	---	---	---	---	---	---	---
P13798	Q13200	APEH	PSMD2	---	---	0.663	---	---	---	---	---	---	---	---	---	---	---	---	---	---	---	---	---	---	---	---	---	---	Y
P13798	Q53EL6	APEH	PDCD4	---	---	0.638	---	---	---	---	---	---	---	---	---	---	---	---	---	---	---	---	---	---	---	---	---	---	---
P13798	Q9BXP5	APEH	SRRT	---	---	0.629	---	---	---	---	---	---	---	---	---	---	---	---	---	---	---	---	---	---	---	---	---	---	---
P13798	Q9NRF9	APEH	POLE3	---	---	0.684	---	---	---	---	---	---	---	---	---	---	---	---	---	---	---	---	---	---	---	---	---	---	Y
P13798	Q9Y3P9	APEH	RABGAP1	---	---	0.637	---	---	---	---	---	---	---	---	---	---	---	---	---	---	---	---	---	---	---	---	---	---	---
P13798	Q9Y6W5	APEH	WASF2	---	---	0.625	---	---	---	---	---	---	---	---	---	---	---	---	---	---	---	---	---	---	---	---	---	---	---
Q9BZZ5	Q9C035	API5	TRIM5	---	0.644	---	---	---	---	---	---	---	---	Y	---	---	---	---	---	---	---	---	---	---	---	---	---	---	Y
P05067	P05556	APP	ITGB1	0.669	0.677	0.647	Y	---	---	---	---	---	---	Y	---	---	---	---	---	---	---	---	---	---	---	---	Y	---	Y
P05067	P84022	APP	SMAD3	0.69	0.681	0.652	Y	Y	Y	Y	---	---	---	Y	---	---	---	---	---	---	---	---	---	---	---	---	Y	---	Y
P05067	Q15628	APP	TRADD	---	0.701	---	Y	---	---	---	---	---	---	Y	---	---	---	---	---	---	---	---	---	---	---	---	---	---	---
Q8NEU8	Q9Y305	APPL2	ACOT9	---	0.659	---	---	---	---	---	---	---	---	---	---	---	---	---	---	---	---	---	---	---	---	---	---	---	---
P07741	Q99836	APRT	MYD88	---	0.675	---	---	---	---	---	---	---	---	---	---	---	---	---	---	---	---	---	---	---	---	---	---	---	---
P07741	Q9BW91	APRT	NUDT9	---	0.527	0.636	---	---	---	---	---	---	---	---	---	---	---	---	---	---	---	---	---	---	---	---	---	---	---
P07741	Q9H8S9	APRT	MOB1A	---	---	0.684	---	---	---	---	---	---	---	---	---	---	---	---	---	---	---	---	---	---	---	---	---	---	---
O60306	Q09028	AQR	RBBP4	---	0.657	---	---	---	---	---	---	---	---	Y	---	---	---	---	---	---	---	---	---	---	---	---	---	---	Y
P48444	P49736	ARCN1	MCM2	---	0.626	---	---	Y	---	Y	---	---	---	---	---	---	---	---	---	---	---	---	---	---	---	---	---	---	Y
P48444	P53396	ARCN1	ACLY	---	0.661	0.638	---	---	---	---	---	---	---	---	---	---	---	---	---	---	---	---	---	---	---	---	---	---	Y
P48444	P63261	ARCN1	ACTG1	0.546	---	0.652	---	---	Y	---	---	---	---	---	---	---	---	---	---	---	---	---	---	---	---	---	---	---	---
P48444	Q02952	ARCN1	AKAP12	---	0.668	---	---	---	---	---	---	---	---	---	---	---	---	---	---	---	---	---	---	---	---	---	---	---	---
P48444	Q13573	ARCN1	SNW1	---	0.65	---	Y	Y	---	Y	---	---	---	---	---	---	---	---	---	---	---	---	---	---	---	---	Y	---	Y
P48444	Q14566	ARCN1	MCM6	---	---	0.639	---	---	---	---	---	---	---	---	---	---	---	---	---	---	---	---	---	---	---	---	---	---	Y
P48444	Q14697	ARCN1	GANAB	---	---	0.684	---	---	---	---	---	---	---	---	---	---	---	---	---	---	---	---	---	---	---	---	---	---	Y
P48444	Q96KP4	ARCN1	CNDP2	---	0.783	0.508	Y	---	---	---	---	---	---	---	---	---	---	---	---	---	---	---	---	---	---	---	Y	---	Y
P48444	Q96SB4	ARCN1	SRPK1	---	---	0.73	---	---	---	---	---	---	---	---	---	---	---	---	---	---	---	---	---	---	---	---	Y	---	Y
P48444	Q9BPX3	ARCN1	NCAPG	---	---	0.632	---	---	---	---	---	---	---	---	---	---	---	---	---	---	---	---	---	---	---	---	---	---	---
P48444	Q9NYL9	ARCN1	TMOD3	0.625	---	---	---	---	---	---	---	---	---	---	---	---	---	---	---	---	---	---	---	---	---	---	---	---	Y
P48444	Q9UHX1	ARCN1	PUF60	0.654	0.523	0.545	Y	---	---	---	---	---	---	---	---	---	---	---	---	---	---	---	---	---	---	---	Y	---	Y
P84077	Q9Y6K5	ARF1	OAS3	0.69	---	---	---	---	---	---	---	---	---	---	---	---	---	---	---	---	---	---	---	---	---	---	---	---	---
P18085	P18206	ARF4	VCL	0.7	---	---	---	---	---	---	---	---	---	---	---	---	---	---	---	---	---	---	---	---	---	---	---	---	Y
P84085	Q13363	ARF5	CTBP1	0.66	---	---	---	---	---	---	---	---	---	---	---	---	---	---	---	---	---	---	---	---	---	---	---	---	Y
P84085	Q9BV20	ARF5	MRI1	---	---	0.683	---	---	---	---	---	---	---	---	---	---	---	---	---	---	---	---	---	---	---	---	---	---	---
P84085	Q9BVM2	ARF5	DPCD	---	---	0.69	---	---	---	---	---	---	---	---	---	---	---	---	---	---	---	---	---	---	---	---	---	---	Y
P84085	Q9H3S7	ARF5	PTPN23	---	---	0.672	---	---	---	---	---	---	---	---	---	---	---	---	---	---	---	---	---	---	---	---	---	---	Y
Q8N6H7	Q9BQP7	ARFGAP2	MGME1	---	0.679	---	---	---	---	---	---	---	---	---	---	---	---	---	---	---	---	---	---	---	---	---	---	---	---
P53367	Q9BYV8	ARFIP1	CEP41	---	---	0.694	---	---	---	---	---	---	---	---	---	---	---	---	---	---	---	---	---	---	---	---	---	---	---
Q07960	Q13148	ARHGAP1	TARDBP	0.681	0.544	---	---	---	---	---	---	---	---	---	---	---	---	---	---	---	---	---	---	---	---	---	---	---	---
Q07960	Q13155	ARHGAP1	AIMP2	---	0.676	---	---	---	---	---	---	---	---	---	---	---	---	---	---	---	---	---	---	---	---	---	---	---	---
Q07960	Q13217	ARHGAP1	DNAJC3	0.726	---	0.594	---	---	---	---	---	---	---	---	---	---	---	---	---	---	---	---	---	---	---	---	---	---	---
Q07960	Q13619	ARHGAP1	CUL4A	0.601	0.687	0.55	---	---	---	---	---	---	---	---	---	---	---	---	---	---	---	---	---	---	---	---	---	---	---
Q07960	Q14247	ARHGAP1	CTTN	0.738	---	---	Y	---	---	---	---	---	---	---	---	---	---	---	---	---	---	---	---	---	---	---	Y	---	---
Q07960	Q16181	ARHGAP1	SEPTIN7	---	0.705	---	Y	---	---	---	---	---	---	---	---	---	---	---	---	---	---	---	---	---	---	---	Y	---	---
Q07960	Q96TA1	ARHGAP1	NIBAN2	---	---	0.732	---	---	---	---	---	---	---	---	---	---	---	---	---	---	---	---	---	---	---	---	---	---	---
Q07960	Q9BXS5	ARHGAP1	AP1M1	0.741	0.708	---	Y	---	---	---	---	---	---	---	---	---	---	---	---	---	---	---	---	---	---	---	Y	---	Y
Q07960	Q9H4A6	ARHGAP1	GOLPH3	0.529	0.711	---	Y	---	---	---	---	---	---	---	---	---	---	---	---	---	---	---	Y	---	---	---	---	---	---
Q07960	Q9NQG5	ARHGAP1	RPRD1B	---	0.667	---	---	---	---	---	---	---	---	---	---	---	---	---	---	---	---	---	---	---	---	---	---	---	---
Q07960	Q9Y3E7	ARHGAP1	CHMP3	---	---	0.694	---	---	---	---	---	---	---	---	---	---	---	---	---	---	---	---	---	---	---	---	---	---	---
Q68EM7	Q8N3R9	ARHGAP17	MPP5	0.73	0.701	0.72	Y	Y	Y	Y	---	Y	---	---	---	---	---	---	---	---	---	---	---	---	---	---	Y	---	---
Q68EM7	Q8ND56	ARHGAP17	LSM14A	0.631	---	---	---	---	---	---	---	---	---	---	---	---	---	---	---	---	---	---	---	---	---	---	---	---	Y
Q68EM7	Q8NI35	ARHGAP17	PATJ	0.65	0.735	0.74	Y	Y	---	---	---	Y	---	---	---	---	---	---	---	---	---	---	---	---	---	---	Y	---	---
Q68EM7	Q96B97	ARHGAP17	SH3KBP1	0.757	0.726	0.779	Y	Y	Y	Y	---	Y	---	---	---	---	---	---	---	Y	Y	---	Y	---	---	---	Y	---	Y
Q68EM7	Q9NNW7	ARHGAP17	TXNRD2	0.682	---	---	---	---	---	---	---	---	---	---	---	---	---	---	---	---	---	---	---	---	---	---	---	---	---
Q68EM7	Q9UL46	ARHGAP17	PSME2	---	0.708	---	---	---	---	---	---	---	---	---	---	---	---	---	---	---	---	---	---	---	---	---	---	---	---
Q68EM7	Q9Y2H0	ARHGAP17	DLGAP4	0.578	0.643	---	---	---	---	---	---	---	---	---	---	---	---	---	---	---	---	---	---	---	---	---	---	---	Y
Q68EM7	Q9Y3I0	ARHGAP17	RTCB	0.678	---	---	---	---	---	---	---	---	---	---	---	---	---	---	---	---	---	---	---	---	---	---	---	---	Y
Q68EM7	Q9Y5K6	ARHGAP17	CD2AP	0.716	0.761	0.707	Y	Y	Y	Y	---	Y	---	---	---	---	---	---	---	---	---	---	---	---	---	---	Y	---	Y
Q8N392	Q99797	ARHGAP18	MIPEP	---	---	0.654	---	---	---	---	---	---	---	---	---	---	---	---	---	---	---	---	---	---	---	---	---	---	Y
Q8N392	Q9BV20	ARHGAP18	MRI1	---	---	0.646	---	---	---	---	---	---	---	---	---	---	---	---	---	---	---	---	---	---	---	---	---	---	---
Q52LW3	Q96T23	ARHGAP29	RSF1	---	---	0.636	---	---	---	---	---	---	---	---	---	---	---	---	---	---	---	---	---	---	---	---	---	---	---
Q52LW3	Q9Y3B9	ARHGAP29	RRP15	---	---	0.672	---	---	---	---	---	---	---	---	---	---	---	---	---	---	---	---	---	---	---	---	---	---	---
Q9NRY4	Q9UPQ0	ARHGAP35	LIMCH1	---	---	0.646	---	---	---	---	---	---	---	---	---	---	---	---	---	---	---	---	---	---	---	---	---	---	---
P52566	Q9Y530	ARHGDIB	OARD1	0.642	---	---	---	---	---	---	---	---	---	---	---	---	---	---	---	---	---	---	---	---	---	---	---	---	---
Q92888	Q92974	ARHGEF1	ARHGEF2	0.644	0.684	0.663	Y	Y	---	---	---	Y	---	---	---	---	---	---	---	---	---	---	---	---	---	---	Y	---	Y
Q92888	Q96N67	ARHGEF1	DOCK7	0.717	0.697	0.652	Y	---	---	---	---	Y	---	---	---	---	---	---	---	---	---	---	---	---	---	---	---	---	---
Q92888	Q9BXS6	ARHGEF1	NUSAP1	0.715	---	0.56	---	---	---	---	---	---	---	---	---	---	---	---	---	---	---	---	---	---	---	---	---	---	---
Q92888	Q9H0B6	ARHGEF1	KLC2	---	0.655	---	---	---	---	---	---	---	---	---	---	---	---	---	---	---	---	---	---	---	---	---	---	---	Y
Q92888	Q9H2W6	ARHGEF1	MRPL46	---	---	0.74	---	---	---	---	---	---	---	---	---	---	---	---	---	---	---	---	---	---	---	---	---	---	---
Q5VV41	Q68EM7	ARHGEF16	ARHGAP17	0.642	---	---	---	Y	---	---	Y	---	---	---	---	---	---	---	---	---	---	---	---	---	---	---	---	Y	Y
Q5VV41	Q8TE68	ARHGEF16	EPS8L1	0.732	---	---	---	---	---	---	---	---	---	---	---	---	---	---	---	---	---	---	---	---	---	---	---	---	Y
Q5VV41	Q92499	ARHGEF16	DDX1	0.858	0.627	---	---	---	---	---	---	---	---	---	---	---	---	---	---	---	---	---	---	---	---	---	---	---	---
Q5VV41	Q9H3S7	ARHGEF16	PTPN23	---	0.68	---	---	---	---	---	---	---	---	---	---	---	---	---	---	---	---	---	---	---	---	---	---	---	Y
Q5VV41	Q9NSE4	ARHGEF16	IARS2	0.637	---	---	---	---	---	---	---	---	---	---	---	---	---	---	---	---	---	---	---	---	---	---	---	---	---
Q5VV41	Q9Y3I0	ARHGEF16	RTCB	0.669	---	---	---	---	---	---	---	---	---	---	---	---	---	---	---	---	---	---	---	---	---	---	---	---	---
Q6ZSZ5	Q8N8S7	ARHGEF18	ENAH	0.664	0.669	0.633	---	---	---	---	---	Y	---	---	---	---	---	---	---	---	---	---	---	---	---	---	---	---	---
Q92974	Q96N67	ARHGEF2	DOCK7	0.7	0.703	0.687	Y	---	---	---	---	Y	---	---	---	---	---	---	---	---	---	---	---	---	---	---	Y	---	---
Q14155	Q14160	ARHGEF7	SCRIB	0.715	0.763	0.785	Y	Y	Y	Y	Y	Y	Y	---	---	---	---	---	---	Y	Y	---	---	---	---	---	Y	---	Y
Q14155	Q14161	ARHGEF7	GIT2	0.709	0.655	0.696	Y	Y	Y	Y	Y	Y	Y	---	---	---	---	---	Y	Y	Y	---	Y	---	---	---	Y	---	Y
Q14155	Q7Z6Z7	ARHGEF7	HUWE1	0.678	---	---	---	---	---	---	---	---	---	---	---	---	---	---	---	---	---	---	---	---	---	---	---	---	---
Q14155	Q8TAQ2	ARHGEF7	SMARCC2	0.564	0.691	---	---	---	---	---	---	---	---	---	---	---	---	---	---	---	---	---	---	---	---	---	---	---	Y
Q14155	Q92922	ARHGEF7	SMARCC1	---	0.74	---	---	---	---	---	---	---	---	---	---	---	---	---	---	---	---	---	---	---	---	---	---	---	---
Q14155	Q9HC35	ARHGEF7	EML4	---	0.637	---	---	---	---	---	---	---	---	---	---	---	---	---	---	---	---	---	---	---	---	---	---	---	Y
Q14155	Q9Y2X7	ARHGEF7	GIT1	0.732	0.697	0.727	Y	Y	Y	Y	Y	Y	Y	---	---	---	---	---	Y	Y	Y	Y	Y	---	---	---	Y	Y	Y
O14497	O14744	ARID1A	PRMT5	0.692	0.796	0.759	Y	---	---	---	---	Y	Y	Y	---	---	---	---	---	---	---	---	---	---	---	---	Y	---	---
O14497	O75446	ARID1A	SAP30	0.644	0.654	0.664	---	---	---	---	---	Y	---	Y	---	---	---	---	---	---	---	---	---	---	---	---	---	---	---
O14497	O94776	ARID1A	MTA2	0.706	0.82	0.723	Y	---	---	---	---	Y	---	Y	---	---	---	---	---	---	---	Y	Y	---	---	---	Y	---	Y
O14497	O95983	ARID1A	MBD3	0.726	0.695	0.72	---	---	---	---	---	Y	---	Y	---	---	---	---	---	---	---	Y	Y	---	---	---	---	---	---
O14497	O96019	ARID1A	ACTL6A	0.782	0.72	0.729	Y	Y	Y	Y	Y	Y	Y	Y	Y	Y	---	---	---	---	---	Y	Y	Y	Y	Y	Y	Y	Y
O14497	P07910	ARID1A	HNRNPC	0.759	0.745	0.822	---	---	---	---	---	Y	---	Y	---	---	---	---	---	---	---	---	Y	---	---	---	---	---	Y
O14497	P51531	ARID1A	SMARCA2	0.704	0.714	0.757	Y	Y	Y	Y	Y	Y	Y	Y	Y	Y	Y	---	---	---	---	Y	Y	Y	Y	Y	Y	Y	---
O14497	P51532	ARID1A	SMARCA4	0.784	0.786	0.739	Y	Y	Y	Y	---	Y	Y	Y	Y	Y	Y	---	---	---	---	Y	Y	Y	Y	Y	Y	Y	Y
O14497	P60709	ARID1A	ACTB	0.7	0.735	0.693	---	---	---	---	---	Y	---	Y	Y	---	---	---	---	---	---	---	---	---	---	---	---	Y	Y
O14497	P63261	ARID1A	ACTG1	0.706	0.697	0.712	Y	---	---	---	---	Y	---	---	---	---	---	---	---	---	---	---	---	---	---	---	Y	---	---
O14497	Q02880	ARID1A	TOP2B	0.767	0.73	0.735	Y	---	---	---	---	Y	---	---	---	---	---	---	---	---	---	---	Y	---	---	---	Y	Y	Y
O14497	Q03111	ARID1A	MLLT1	0.674	0.682	0.689	Y	---	---	---	---	Y	---	---	---	---	---	---	---	---	---	---	---	---	---	---	---	---	---
O14497	Q09028	ARID1A	RBBP4	0.7	0.715	0.719	Y	---	---	---	---	Y	---	Y	---	---	---	---	---	---	---	---	Y	---	---	---	Y	---	Y
O14497	Q09472	ARID1A	EP300	0.729	0.682	0.671	Y	---	---	---	---	Y	---	Y	---	---	---	---	---	---	---	---	---	---	---	---	Y	Y	Y
O14497	Q12824	ARID1A	SMARCB1	0.799	0.846	0.815	---	Y	Y	Y	---	Y	Y	Y	Y	Y	Y	---	---	Y	---	Y	Y	Y	Y	Y	---	Y	Y
O14497	Q13111	ARID1A	CHAF1A	0.69	0.673	0.676	Y	---	---	---	---	Y	---	---	---	---	---	---	---	---	---	---	---	---	---	---	Y	Y	Y
O14497	Q13547	ARID1A	HDAC1	0.776	0.749	0.788	Y	---	Y	---	---	Y	---	Y	---	---	---	---	---	---	---	---	---	---	---	---	Y	Y	Y
O14497	Q14839	ARID1A	CHD4	0.777	0.81	0.821	---	Y	---	Y	---	Y	---	Y	---	---	---	---	---	---	---	Y	Y	---	---	---	---	---	Y
O14497	Q16576	ARID1A	RBBP7	0.73	0.674	0.745	Y	Y	---	---	---	Y	---	Y	---	---	---	---	---	---	---	---	---	---	---	---	Y	---	---
O14497	Q4LE39	ARID1A	ARID4B	0.664	0.715	0.675	Y	---	---	---	---	Y	---	---	---	---	---	---	---	---	---	---	---	---	---	---	Y	---	Y
O14497	Q86X55	ARID1A	CARM1	0.738	0.687	0.687	Y	Y	Y	Y	Y	Y	---	---	---	---	---	---	---	---	---	---	---	---	---	---	---	Y	Y
O14497	Q8NFD5	ARID1A	ARID1B	0.772	0.699	0.705	---	Y	Y	Y	---	Y	Y	Y	---	Y	Y	---	---	---	---	Y	Y	---	---	---	---	Y	Y
O14497	Q8TAQ2	ARID1A	SMARCC2	0.811	0.81	0.782	Y	Y	Y	Y	---	Y	Y	Y	Y	Y	Y	---	Y	Y	Y	Y	Y	Y	Y	Y	Y	Y	Y
O14497	Q8WUB8	ARID1A	PHF10	0.711	0.687	0.647	Y	Y	Y	Y	---	Y	---	Y	Y	Y	---	---	---	---	---	---	---	---	---	---	Y	---	---
O14497	Q8WXI9	ARID1A	GATAD2B	0.773	0.701	0.695	---	---	---	---	---	Y	---	Y	---	---	---	---	---	---	---	Y	---	---	---	---	---	---	Y
O14497	Q92769	ARID1A	HDAC2	0.678	0.739	0.727	Y	---	Y	---	---	Y	---	Y	---	---	---	---	---	---	---	---	Y	---	---	---	Y	---	---
O14497	Q92785	ARID1A	DPF2	0.751	0.786	0.714	Y	Y	Y	Y	---	Y	---	Y	Y	---	Y	Y	Y	Y	Y	Y	Y	Y	Y	Y	Y	---	Y
O14497	Q92793	ARID1A	CREBBP	0.661	0.676	0.717	Y	---	---	---	---	Y	---	Y	---	---	---	---	---	---	---	---	---	---	---	---	Y	Y	Y
O14497	Q92922	ARID1A	SMARCC1	0.73	0.768	0.762	Y	Y	Y	Y	Y	Y	Y	Y	Y	Y	Y	---	---	---	---	Y	Y	Y	Y	Y	Y	Y	Y
O14497	Q92925	ARID1A	SMARCD2	0.731	0.738	0.749	Y	Y	Y	Y	Y	Y	Y	Y	Y	Y	Y	---	---	---	---	Y	Y	Y	Y	Y	Y	Y	Y
O14497	Q969G3	ARID1A	SMARCE1	0.763	0.761	0.789	Y	Y	Y	Y	---	Y	Y	Y	Y	Y	Y	Y	Y	Y	---	Y	Y	Y	Y	Y	Y	Y	Y
O14497	Q96KG9	ARID1A	SCYL1	0.721	0.689	0.684	Y	---	Y	---	---	Y	---	---	---	---	---	---	---	---	---	---	---	---	---	---	---	---	---
O14497	Q96ST3	ARID1A	SIN3A	0.684	0.743	0.736	Y	---	Y	---	---	Y	---	Y	---	---	---	---	---	---	---	---	---	---	---	---	Y	---	Y
O14497	Q9H1E3	ARID1A	NUCKS1	---	---	0.633	---	---	---	---	---	---	---	---	---	---	---	---	---	---	---	---	---	---	---	---	---	---	---
O14497	Q9NPI1	ARID1A	BRD7	0.636	0.656	0.701	Y	---	Y	Y	---	Y	---	---	---	---	---	---	---	---	---	---	Y	---	---	---	---	---	Y
O14497	Q9UBB5	ARID1A	MBD2	0.689	0.733	0.73	---	---	---	---	---	Y	---	---	---	---	---	---	---	---	---	---	---	---	---	---	---	---	---
O14497	Q9UIG0	ARID1A	BAZ1B	0.692	0.666	0.679	Y	---	Y	---	---	Y	---	---	---	---	---	---	---	---	---	Y	---	---	---	---	Y	Y	Y
O14497	Q9UK53	ARID1A	ING1	0.744	0.686	0.686	---	Y	Y	Y	Y	Y	---	---	---	---	---	---	---	---	---	---	---	---	---	---	---	---	---
O14497	Q9Y5B9	ARID1A	SUPT16H	0.699	0.707	0.674	Y	---	---	---	---	Y	---	---	---	---	---	---	---	---	---	---	---	---	---	---	Y	Y	Y
Q8NFD5	Q8TAQ2	ARID1B	SMARCC2	0.75	0.748	0.723	---	Y	Y	Y	---	Y	Y	Y	Y	Y	Y	---	Y	Y	Y	Y	Y	---	---	---	---	Y	Y
Q8NFD5	Q92793	ARID1B	CREBBP	0.683	0.652	0.682	---	---	---	---	---	Y	---	Y	---	---	---	---	---	---	---	---	---	---	---	---	---	---	Y
Q8NFD5	Q92922	ARID1B	SMARCC1	0.777	0.76	0.698	---	Y	Y	Y	---	Y	Y	Y	Y	Y	Y	---	---	---	---	Y	Y	---	---	---	---	Y	Y
Q8NFD5	Q92925	ARID1B	SMARCD2	0.742	0.702	0.695	---	Y	Y	Y	---	Y	Y	Y	Y	---	Y	---	---	---	---	Y	Y	---	---	---	---	Y	Y
Q8NFD5	Q969G3	ARID1B	SMARCE1	0.804	0.734	0.843	---	Y	Y	Y	---	Y	Y	Y	Y	Y	Y	Y	Y	Y	Y	Y	Y	---	---	---	---	Y	Y
Q8NFD5	Q96GM5	ARID1B	SMARCD1	0.715	0.718	0.673	---	Y	Y	Y	---	Y	Y	Y	Y	Y	Y	Y	Y	Y	Y	Y	Y	Y	---	---	---	Y	Y
Q8NFD5	Q9UPN9	ARID1B	TRIM33	0.689	0.715	0.697	---	---	---	---	---	Y	---	---	---	---	---	---	---	---	---	---	---	---	---	---	---	---	Y
Q8NFD5	Q9Y6Q9	ARID1B	NCOA3	0.655	0.649	0.639	---	---	---	---	---	Y	---	---	---	---	---	---	---	---	---	---	---	---	---	---	---	---	---
Q68CP9	Q86U86	ARID2	PBRM1	0.677	0.751	0.749	Y	Y	Y	Y	Y	Y	Y	---	Y	---	Y	---	---	---	---	Y	Y	---	---	---	Y	Y	---
Q68CP9	Q8TAQ2	ARID2	SMARCC2	0.85	0.747	0.732	Y	Y	Y	Y	---	Y	Y	---	Y	---	---	---	Y	Y	Y	---	Y	---	---	---	Y	Y	Y
Q68CP9	Q92922	ARID2	SMARCC1	0.86	0.791	0.727	Y	Y	Y	Y	Y	Y	Y	---	Y	---	---	---	---	---	---	Y	Y	---	---	---	Y	Y	Y
Q68CP9	Q92925	ARID2	SMARCD2	0.786	0.742	0.713	Y	---	Y	Y	---	---	Y	---	Y	---	---	---	---	---	---	Y	Y	---	---	---	Y	Y	---
Q68CP9	Q969G3	ARID2	SMARCE1	0.688	0.674	0.699	Y	Y	Y	Y	---	Y	Y	---	Y	---	---	Y	Y	Y	Y	Y	Y	---	---	---	Y	Y	---
Q68CP9	Q9H2M9	ARID2	RAB3GAP2	---	---	0.706	---	---	---	---	---	---	---	---	---	---	---	---	---	---	---	---	---	---	---	---	---	---	Y
Q68CP9	Q9NZB2	ARID2	FAM120A	0.658	---	---	---	---	---	---	---	---	---	---	---	---	---	---	---	---	---	---	---	---	---	---	---	---	---
Q99856	Q9BUI4	ARID3A	POLR3C	0.558	0.602	0.645	---	---	---	---	---	---	---	---	---	---	---	---	---	---	---	---	---	---	---	---	---	---	---
P29374	P51858	ARID4A	HDGF	0.646	0.69	0.68	---	---	---	---	---	---	---	Y	---	---	---	---	---	---	---	---	---	---	---	---	---	---	---
P29374	Q09028	ARID4A	RBBP4	0.653	0.714	0.69	Y	Y	Y	Y	---	Y	Y	Y	Y	---	---	---	---	Y	Y	---	---	---	---	---	Y	---	Y
P29374	Q13547	ARID4A	HDAC1	0.717	0.681	0.676	Y	Y	Y	Y	---	Y	Y	Y	Y	---	---	---	Y	Y	Y	---	Y	---	---	---	Y	---	---
P29374	Q16576	ARID4A	RBBP7	0.655	0.661	0.713	Y	Y	Y	Y	---	Y	Y	Y	Y	---	---	Y	Y	Y	Y	---	Y	---	---	---	Y	---	Y
P29374	Q8N108	ARID4A	MIER1	0.708	0.733	0.697	---	---	---	---	---	---	---	Y	---	---	---	---	---	---	---	---	---	---	---	---	---	---	Y
P29374	Q92769	ARID4A	HDAC2	0.688	0.772	0.683	Y	Y	Y	---	---	Y	Y	Y	Y	---	---	---	---	---	---	---	---	---	---	---	Y	---	---
P29374	Q96ST3	ARID4A	SIN3A	0.643	0.664	0.688	Y	Y	Y	Y	---	Y	---	---	Y	---	Y	---	---	Y	---	---	Y	---	---	---	Y	---	Y
P29374	Q9BZK7	ARID4A	TBL1XR1	0.653	0.673	0.697	---	---	---	---	---	---	---	Y	---	---	---	---	---	---	---	---	---	---	---	---	---	---	Y
P29374	Q9H7L9	ARID4A	SUDS3	0.723	0.739	0.711	Y	---	---	---	---	Y	Y	---	Y	---	---	---	---	Y	---	---	Y	---	---	---	---	---	Y
P29374	Q9UKL0	ARID4A	RCOR1	0.653	0.645	0.701	---	---	---	---	---	---	Y	Y	---	---	---	---	---	---	---	---	---	---	---	---	---	---	Y
Q4LE39	Q5H9R7	ARID4B	PPP6R3	0.661	---	---	---	---	---	---	---	---	---	---	---	---	---	---	---	---	---	---	---	---	---	---	---	---	Y
Q4LE39	Q5T4S7	ARID4B	UBR4	0.801	---	---	---	---	---	---	---	---	---	---	---	---	---	---	---	---	---	---	---	---	---	---	---	---	---
Q4LE39	Q8TAQ2	ARID4B	SMARCC2	0.698	0.644	0.649	Y	---	---	---	---	Y	---	---	---	---	---	---	---	---	---	---	---	---	---	---	Y	---	---
Q4LE39	Q92769	ARID4B	HDAC2	0.778	0.726	0.737	Y	Y	Y	Y	---	Y	Y	---	Y	---	---	---	---	---	---	---	Y	---	---	---	Y	---	Y
Q4LE39	Q92922	ARID4B	SMARCC1	0.728	0.626	0.727	Y	---	---	---	---	Y	---	---	---	---	---	---	---	---	---	---	---	---	---	---	Y	---	---
Q4LE39	Q93008	ARID4B	USP9X	0.719	---	---	Y	---	---	---	---	---	---	---	---	---	---	---	---	---	---	---	---	---	---	---	Y	---	Y
Q4LE39	Q96EK5	ARID4B	KIFBP	0.655	---	0.617	---	---	---	---	---	---	---	---	---	---	---	---	---	---	---	---	---	---	---	---	---	---	---
Q4LE39	Q96GA3	ARID4B	LTV1	0.578	---	0.637	---	---	---	---	---	---	---	---	---	---	---	---	---	---	---	---	---	---	---	---	---	---	---
Q4LE39	Q96SB4	ARID4B	SRPK1	0.734	---	---	---	---	---	---	---	---	---	---	---	---	---	---	---	---	---	---	---	---	---	---	---	---	Y
Q4LE39	Q96ST3	ARID4B	SIN3A	0.703	0.771	0.797	Y	Y	Y	Y	Y	Y	Y	---	Y	---	Y	---	---	---	---	---	Y	---	---	---	Y	---	Y
Q4LE39	Q9H0E3	ARID4B	SAP130	0.664	0.657	0.733	Y	Y	Y	Y	Y	Y	Y	---	---	---	Y	---	---	---	---	---	Y	---	---	---	Y	---	---
Q4LE39	Q9H7L9	ARID4B	SUDS3	0.759	0.718	0.842	Y	Y	Y	Y	---	Y	Y	---	Y	---	---	---	---	---	---	---	Y	---	---	---	---	---	---
Q4LE39	Q9UI26	ARID4B	IPO11	0.675	---	---	---	---	---	---	---	---	---	---	---	---	---	---	---	---	---	---	---	---	---	---	---	---	Y
Q4LE39	Q9UK53	ARID4B	ING1	0.667	0.699	0.743	---	---	---	---	---	Y	---	---	Y	---	---	---	---	Y	Y	---	---	---	---	---	---	---	---
Q4LE39	Q9UNS2	ARID4B	COPS3	0.667	---	---	---	---	---	---	---	---	---	---	---	---	---	---	---	---	---	---	---	---	---	---	---	---	---
O95376	P62877	ARIH2	RBX1	0.656	0.747	0.674	Y	---	---	---	---	---	Y	Y	---	---	---	---	---	---	---	---	---	---	---	---	---	---	---
O95376	Q01658	ARIH2	DR1	---	0.562	0.636	---	---	---	---	---	---	---	Y	---	---	---	---	---	---	---	---	---	---	---	---	---	---	---
O95376	Q15370	ARIH2	ELOB	0.689	0.667	0.712	Y	Y	Y	---	---	---	Y	Y	---	---	---	---	---	---	---	---	---	---	---	---	Y	---	---
O95376	Q8N4X5	ARIH2	AFAP1L2	---	---	0.665	---	---	---	---	---	---	---	---	---	---	---	---	---	---	---	---	---	---	---	---	---	---	---
O95376	Q93034	ARIH2	CUL5	0.661	0.66	0.675	Y	Y	Y	Y	Y	---	Y	Y	---	---	---	---	---	---	Y	---	Y	---	---	---	Y	---	Y
O95376	Q9UBB9	ARIH2	TFIP11	---	---	0.642	---	---	---	---	---	---	---	Y	---	---	---	---	---	---	---	---	---	---	---	---	---	---	---
O95376	Q9UBF6	ARIH2	RNF7	0.663	0.649	0.664	Y	---	---	---	---	---	Y	Y	---	---	---	---	---	---	---	---	---	---	---	---	Y	---	---
O95376	Q9UNF0	ARIH2	PACSIN2	0.63	---	---	---	---	---	---	---	---	---	---	---	---	---	---	---	---	---	---	---	---	---	---	---	---	---
Q8N8R7	Q9UG01	ARL14EP	IFT172	---	---	0.717	---	---	---	---	---	---	---	---	---	---	---	---	---	---	---	---	---	---	---	---	---	---	---
P36404	Q15813	ARL2	TBCE	0.654	---	0.627	Y	---	---	---	---	Y	---	---	---	---	---	---	---	---	---	---	---	---	---	---	Y	---	---
P36404	Q9BTW9	ARL2	TBCD	0.755	0.676	0.808	Y	Y	Y	Y	Y	Y	---	---	---	---	Y	---	---	Y	Y	---	---	---	---	---	Y	Y	Y
P36405	Q9NTZ6	ARL3	RBM12	0.636	---	---	---	---	---	---	---	---	---	---	---	---	---	---	---	---	---	---	---	---	---	---	---	---	---
P36405	Q9UII2	ARL3	ATP5IF1	0.537	---	0.634	---	---	---	---	---	---	---	---	---	---	---	---	---	---	---	---	---	---	---	---	---	---	Y
Q66PJ3	Q9H501	ARL6IP4	ESF1	0.53	0.704	---	---	---	---	---	---	---	---	---	---	---	---	---	---	---	---	---	---	---	---	---	---	---	---
Q66PJ3	Q9UHB7	ARL6IP4	AFF4	0.651	---	---	---	---	---	---	---	---	---	---	---	---	---	---	---	---	---	---	---	---	---	---	---	---	---
Q5T2E6	Q7L775	ARMH3	EPM2AIP1	---	0.696	---	---	---	---	---	---	---	---	---	---	---	---	---	---	---	---	---	---	---	---	---	---	---	---
Q5T2E6	Q9Y5K8	ARMH3	ATP6V1D	---	---	0.73	---	---	---	---	---	---	---	---	---	---	---	---	---	---	---	---	---	---	---	---	---	---	---
Q92747	Q9BSH4	ARPC1A	TACO1	---	0.667	---	---	---	---	---	---	---	---	---	---	---	---	---	---	---	---	---	---	---	---	---	---	---	Y
O15143	O15144	ARPC1B	ARPC2	0.945	0.927	0.94	Y	Y	Y	Y	---	Y	Y	Y	---	Y	Y	Y	Y	Y	---	Y	Y	---	---	---	Y	Y	Y
O15143	O15145	ARPC1B	ARPC3	0.956	0.781	0.927	Y	Y	Y	Y	---	Y	Y	Y	---	Y	Y	Y	---	Y	Y	Y	Y	---	---	---	Y	Y	Y
O15143	O15511	ARPC1B	ARPC5	0.812	0.758	0.729	Y	Y	Y	Y	---	Y	Y	Y	---	Y	Y	Y	Y	Y	---	Y	Y	---	---	---	Y	Y	Y
O15143	P04424	ARPC1B	ASL	0.64	---	---	---	---	---	---	---	---	---	---	---	---	---	---	---	---	---	---	---	---	---	---	---	---	Y
O15143	P53004	ARPC1B	BLVRA	0.95	---	---	---	---	---	---	---	---	---	---	---	---	---	---	---	---	---	---	---	---	---	---	---	---	Y
O15143	P59998	ARPC1B	ARPC4	0.759	0.727	0.787	Y	Y	Y	Y	---	Y	Y	Y	---	Y	Y	Y	Y	Y	Y	Y	Y	---	---	---	Y	Y	Y
O15143	P61158	ARPC1B	ACTR3	0.964	0.981	0.923	Y	Y	Y	Y	---	Y	Y	Y	---	Y	Y	Y	Y	Y	Y	Y	Y	---	---	---	Y	Y	Y
O15143	P61160	ARPC1B	ACTR2	0.933	0.918	0.901	Y	Y	Y	Y	---	Y	Y	Y	---	Y	Y	Y	Y	Y	---	Y	Y	---	---	---	Y	Y	Y
O15143	Q96CM8	ARPC1B	ACSF2	0.667	0.657	---	---	---	---	---	---	---	---	---	---	---	---	---	---	---	---	---	---	---	---	---	---	---	Y
O15144	O15145	ARPC2	ARPC3	0.931	0.937	0.933	Y	Y	Y	Y	Y	Y	Y	Y	---	Y	Y	Y	Y	Y	Y	Y	Y	---	---	---	Y	Y	Y
O15144	O15511	ARPC2	ARPC5	0.74	0.775	0.76	Y	Y	Y	Y	Y	Y	Y	Y	---	Y	Y	---	---	---	---	Y	Y	---	---	---	Y	Y	Y
O15144	P04424	ARPC2	ASL	0.639	---	---	---	---	---	---	---	---	---	---	---	---	---	---	---	---	---	---	---	---	---	---	---	---	Y
O15144	P59998	ARPC2	ARPC4	0.861	0.731	0.847	Y	Y	Y	Y	Y	Y	Y	Y	---	Y	Y	---	---	---	Y	Y	Y	---	---	---	Y	Y	Y
O15144	P61158	ARPC2	ACTR3	0.951	0.914	0.895	Y	Y	Y	Y	---	Y	Y	Y	---	Y	Y	---	Y	Y	Y	Y	Y	---	---	---	Y	Y	Y
O15144	P61160	ARPC2	ACTR2	0.976	0.935	0.972	Y	Y	Y	Y	Y	Y	Y	Y	---	Y	Y	---	---	---	---	Y	Y	---	---	---	Y	Y	Y
O15144	Q15067	ARPC2	ACOX1	0.717	---	---	---	---	---	---	---	---	---	---	---	---	---	---	---	---	---	---	---	---	---	---	---	---	---
O15144	Q9UKG9	ARPC2	CROT	---	---	0.626	---	---	---	---	---	---	---	---	---	---	---	---	---	---	---	---	---	---	---	---	---	---	---
O15145	O15511	ARPC3	ARPC5	0.83	0.725	0.756	Y	Y	Y	Y	Y	Y	Y	Y	---	Y	Y	Y	Y	Y	Y	Y	Y	---	---	---	Y	Y	Y
O15145	P59998	ARPC3	ARPC4	0.787	0.711	0.822	Y	Y	Y	Y	Y	Y	Y	Y	---	Y	Y	---	---	---	Y	Y	Y	---	---	---	Y	Y	Y
O15145	P61158	ARPC3	ACTR3	0.951	0.755	0.95	Y	Y	Y	Y	---	Y	Y	Y	---	Y	Y	Y	Y	Y	Y	Y	Y	---	---	---	Y	Y	Y
O15145	P61160	ARPC3	ACTR2	0.939	0.781	0.92	Y	Y	Y	Y	Y	Y	Y	Y	---	Y	Y	Y	Y	Y	Y	Y	Y	---	---	---	Y	Y	Y
P59998	P61158	ARPC4	ACTR3	0.803	0.802	0.861	Y	Y	Y	Y	---	Y	Y	Y	---	Y	Y	---	Y	Y	Y	Y	Y	---	---	---	Y	Y	Y
P59998	P61160	ARPC4	ACTR2	0.788	0.773	0.797	Y	Y	Y	Y	Y	Y	Y	Y	---	Y	Y	---	---	---	Y	Y	Y	---	---	---	Y	Y	Y
O15511	P55809	ARPC5	OXCT1	---	---	0.646	---	---	---	---	---	---	---	---	---	---	---	---	---	---	---	---	---	---	---	---	---	---	---
O15511	P59998	ARPC5	ARPC4	0.818	0.742	0.86	Y	Y	Y	Y	Y	Y	Y	Y	---	Y	Y	---	---	---	Y	Y	Y	---	---	---	Y	Y	Y
O15511	P61158	ARPC5	ACTR3	0.807	0.75	0.798	Y	Y	Y	Y	---	Y	Y	Y	---	Y	Y	---	Y	Y	Y	Y	Y	---	---	---	Y	Y	Y
O15511	P61160	ARPC5	ACTR2	0.803	0.764	0.764	Y	Y	Y	Y	Y	Y	Y	Y	---	Y	Y	---	---	---	---	Y	Y	---	---	---	Y	Y	Y
O15511	Q96CM8	ARPC5	ACSF2	0.581	0.657	---	---	---	---	---	---	---	---	---	---	---	---	---	---	---	---	---	---	---	---	---	---	---	---
P56211	Q5TC82	ARPP19	RC3H1	---	---	0.749	---	---	---	---	---	---	---	---	---	---	---	---	---	---	---	---	---	---	---	---	---	---	---
P56211	Q9BWS9	ARPP19	CHID1	0.687	---	---	---	---	---	---	---	---	---	---	---	---	---	---	---	---	---	---	---	---	---	---	---	---	---
P49407	Q6ZSZ5	ARRB1	ARHGEF18	0.658	0.666	0.663	---	---	---	---	---	Y	---	---	---	---	---	---	---	---	---	---	---	---	---	---	---	---	---
P49407	Q8IYB8	ARRB1	SUPV3L1	---	---	0.71	---	---	---	---	---	---	---	---	---	---	---	---	---	---	---	---	---	---	---	---	---	---	---
P49407	Q8N8S7	ARRB1	ENAH	0.667	0.664	0.659	---	---	---	---	---	Y	---	---	---	---	---	---	---	---	---	---	---	---	---	---	---	---	---
P49407	Q96AT1	ARRB1	KIAA1143	0.585	---	0.64	---	---	---	---	---	---	---	---	---	---	---	---	---	---	---	---	---	---	---	---	---	---	---
P49407	Q9ULR3	ARRB1	PPM1H	---	0.626	---	---	---	---	---	---	---	---	---	---	---	---	---	---	---	---	---	---	---	---	---	---	---	---
Q8N5I2	Q9H6K5	ARRDC1	PRR36	0.694	---	---	---	---	---	---	---	---	---	---	---	---	---	---	---	---	---	---	---	---	---	---	---	---	---
Q8N5I2	Q9UGR2	ARRDC1	ZC3H7B	---	---	0.663	---	---	---	---	---	---	---	---	---	---	---	---	---	---	---	---	---	---	---	---	---	---	---
Q13510	Q15008	ASAH1	PSMD6	0.67	---	0.537	---	---	---	---	---	---	---	---	---	---	---	---	---	---	---	---	---	---	---	---	---	---	---
Q13510	Q15021	ASAH1	NCAPD2	---	0.631	---	---	---	---	---	---	---	---	---	---	---	---	---	---	---	---	---	---	---	---	---	---	---	---
Q13510	Q16576	ASAH1	RBBP7	0.583	0.688	---	---	---	---	---	---	---	---	---	---	---	---	---	---	---	---	---	---	---	---	---	---	---	Y
Q13510	Q8N573	ASAH1	OXR1	---	---	0.628	---	---	---	---	---	---	---	---	---	---	---	---	---	---	---	---	---	---	---	---	---	---	---
Q13510	Q92598	ASAH1	HSPH1	0.798	---	---	---	---	---	---	---	---	---	---	---	---	---	---	---	---	---	---	---	---	---	---	---	---	---
Q13510	Q99436	ASAH1	PSMB7	0.522	---	0.655	---	---	---	---	---	---	---	---	---	---	---	---	---	---	---	---	---	---	---	---	---	---	---
Q13510	Q99460	ASAH1	PSMD1	0.749	0.628	0.727	---	---	---	---	---	---	---	---	---	---	---	---	---	---	---	---	---	---	---	---	---	---	---
Q13510	Q9NTJ3	ASAH1	SMC4	---	0.68	0.721	---	---	---	---	---	---	---	---	---	---	---	---	---	---	---	---	---	---	---	---	---	---	---
Q13510	Q9UKL0	ASAH1	RCOR1	---	0.681	---	---	---	---	---	---	---	---	---	---	---	---	---	---	---	---	---	---	---	---	---	---	---	Y
Q13510	Q9Y4E8	ASAH1	USP15	0.594	0.697	0.57	---	---	---	---	---	---	---	---	---	---	---	---	---	---	---	---	---	---	---	---	---	---	Y
Q9ULH1	Q9Y2D4	ASAP1	EXOC6B	0.53	---	0.7	---	---	---	---	---	---	---	---	---	---	---	---	---	---	---	---	---	---	---	---	---	---	---
Q9ULH1	Q9Y3E1	ASAP1	HDGFL3	---	0.781	---	---	---	---	---	---	---	---	---	---	---	---	---	---	---	---	---	---	---	---	---	---	---	Y
O43150	O95486	ASAP2	SEC24A	0.626	---	---	---	---	---	---	---	---	---	---	---	---	---	---	---	---	---	---	---	---	---	---	---	---	Y
O43150	P19623	ASAP2	SRM	---	---	0.703	---	---	---	---	---	---	---	---	---	---	---	---	---	---	---	---	---	---	---	---	---	---	---
O43150	Q13442	ASAP2	PDAP1	---	0.703	---	---	---	---	---	---	---	---	---	---	---	---	---	---	---	---	---	---	---	---	---	---	---	---
O43150	Q8IX18	ASAP2	DHX40	---	---	0.642	---	---	---	---	---	---	---	---	---	---	---	---	---	---	---	---	---	---	---	---	---	---	Y
O43150	Q9UEY8	ASAP2	ADD3	---	0.675	---	---	---	---	---	---	---	---	---	---	---	---	---	---	---	---	---	---	---	---	---	---	---	Y
L0R819	Q9P1U1	ASDURF	ACTR3B	0.541	0.681	---	---	---	---	---	---	---	---	---	---	---	---	---	---	---	---	---	---	---	---	---	---	---	---
Q9NVP2	Q9UBF6	ASF1B	RNF7	---	0.626	---	---	---	---	---	---	---	---	---	---	---	---	---	---	---	---	---	---	---	---	---	---	---	Y
Q9NVP2	Q9UHX1	ASF1B	PUF60	---	0.647	---	---	---	---	---	---	---	---	---	---	---	---	---	---	---	---	---	---	---	---	---	---	---	Y
Q9NVP2	Q9UNM6	ASF1B	PSMD13	---	---	0.67	---	---	---	---	---	---	---	---	---	---	---	---	---	---	---	---	---	---	---	---	---	---	---
Q9NVP2	Q9Y294	ASF1B	ASF1A	0.678	0.661	0.667	Y	Y	Y	Y	---	Y	---	---	---	---	---	---	---	---	---	---	---	---	---	---	Y	Y	Y
Q9NVP2	Q9Y6G9	ASF1B	DYNC1LI1	0.633	---	---	---	---	---	---	---	---	---	---	---	---	---	---	---	---	---	---	---	---	---	---	---	---	Y
Q9UBL3	Q9Y265	ASH2L	RUVBL1	0.668	0.729	0.714	Y	---	---	---	---	Y	---	Y	---	---	---	---	---	---	---	---	---	---	---	---	Y	---	Y
Q9UBL3	Q9Y4E8	ASH2L	USP15	---	0.648	0.504	---	---	---	---	---	---	---	---	---	---	---	---	---	---	---	---	---	---	---	---	---	---	---
Q9UBL3	Q9Y6G9	ASH2L	DYNC1LI1	0.631	---	---	---	---	---	---	---	---	---	Y	---	---	---	---	---	---	---	---	---	---	---	---	---	---	Y
P04424	Q15067	ASL	ACOX1	0.548	0.836	---	---	---	---	---	---	---	---	---	---	---	---	---	---	---	---	---	---	---	---	---	---	---	Y
O95671	P06865	ASMTL	HEXA	---	0.684	---	---	---	---	---	---	---	---	---	---	---	---	---	---	---	---	---	---	---	---	---	---	---	---
O95671	P35611	ASMTL	ADD1	---	0.59	0.671	---	---	---	---	---	---	---	---	---	---	---	---	---	---	---	---	---	---	---	---	---	---	Y
O95671	P53384	ASMTL	NUBP1	---	0.755	---	---	---	---	---	---	---	---	---	---	---	---	---	---	---	---	---	---	---	---	---	---	---	Y
O95671	Q13464	ASMTL	ROCK1	---	0.657	---	---	---	---	---	---	---	---	---	---	---	---	---	---	---	---	---	---	---	---	---	---	---	---
P08243	Q86V21	ASNS	AACS	0.627	---	---	---	---	---	---	---	---	---	---	---	---	---	---	---	---	---	---	---	---	---	---	---	---	Y
P08243	Q9NVQ4	ASNS	FAIM	---	0.729	---	---	---	---	---	---	---	---	---	---	---	---	---	---	---	---	---	---	---	---	---	---	---	Y
Q9BZE9	Q9ULH1	ASPSCR1	ASAP1	---	---	0.674	---	---	---	---	---	---	---	---	---	---	---	---	---	---	---	---	---	---	---	---	---	---	---
Q7L266	Q9UL33	ASRGL1	TRAPPC2L	---	0.667	---	---	---	---	---	---	---	---	---	---	---	---	---	---	---	---	---	---	---	---	---	---	---	---
P00966	P04083	ASS1	ANXA1	0.708	---	---	Y	---	---	---	---	---	---	---	---	---	---	---	---	---	---	---	---	---	---	---	---	---	Y
P00966	P06733	ASS1	ENO1	0.542	0.714	---	Y	---	---	---	---	---	---	---	---	---	---	---	---	---	---	---	---	---	---	---	Y	---	Y
P00966	P15559	ASS1	NQO1	---	0.693	---	---	---	---	---	---	---	---	---	---	---	---	---	---	---	---	---	---	---	---	---	---	---	Y
P00966	P16930	ASS1	FAH	---	0.715	---	Y	---	---	---	---	---	---	---	---	---	---	---	---	---	---	---	---	---	---	---	Y	---	Y
P00966	P30041	ASS1	PRDX6	---	0.69	---	Y	Y	Y	Y	---	---	---	---	---	---	Y	---	---	---	---	---	---	---	---	---	Y	---	Y
P00966	P49419	ASS1	ALDH7A1	0.628	---	---	Y	---	---	---	---	---	---	---	---	---	---	---	---	---	---	---	---	---	---	---	Y	---	Y
P00966	Q13228	ASS1	SELENBP1	0.65	---	---	Y	---	---	---	---	---	---	---	---	---	---	---	---	---	---	---	---	---	---	---	Y	---	Y
P00966	Q14914	ASS1	PTGR1	0.582	0.76	---	Y	Y	Y	Y	---	---	---	---	---	---	Y	---	---	---	---	---	---	---	---	---	---	---	Y
P00966	Q3LXA3	ASS1	TKFC	0.875	0.895	---	---	---	---	---	---	---	---	---	---	---	---	---	---	---	---	---	---	---	---	---	---	---	Y
P00966	Q99497	ASS1	PARK7	0.822	0.591	---	Y	---	---	---	---	---	---	---	---	---	---	---	---	---	---	---	---	---	---	---	Y	---	Y
P00966	Q9NQR4	ASS1	NIT2	0.752	---	---	Y	---	---	---	---	---	---	---	---	---	---	---	---	---	---	---	---	---	---	---	Y	Y	Y
Q6VMQ6	Q9UIS9	ATF7IP	MBD1	0.665	0.72	0.688	Y	Y	Y	Y	---	Y	---	---	---	---	---	---	---	---	---	---	---	---	---	---	---	---	---
O94817	Q676U5	ATG12	ATG16L1	0.679	0.662	0.664	Y	Y	Y	Y	Y	---	Y	---	Y	---	---	---	---	---	Y	---	---	---	---	---	---	Y	Y
O94817	Q9H1Y0	ATG12	ATG5	0.662	0.667	0.721	Y	Y	Y	Y	---	---	Y	Y	Y	---	---	---	---	Y	Y	---	---	---	---	---	Y	Y	Y
Q676U5	Q9H1Y0	ATG16L1	ATG5	0.682	0.758	0.717	Y	Y	Y	Y	---	---	Y	---	Y	---	Y	---	---	Y	Y	---	Y	---	---	---	Y	Y	Y
Q9NT62	Q9UBB9	ATG3	TFIP11	---	---	0.67	---	---	---	---	---	---	---	Y	---	---	---	---	---	---	---	---	---	---	---	---	---	---	---
Q9NT62	Q9Y6D6	ATG3	ARFGEF1	0.68	---	---	---	---	---	---	---	---	---	---	---	---	---	---	---	---	---	---	---	---	---	---	---	---	---
O95352	P07237	ATG7	P4HB	---	---	0.653	Y	---	---	---	---	---	---	---	---	---	---	---	---	---	---	---	---	---	---	---	Y	---	Y
O95352	P08238	ATG7	HSP90AB1	0.781	---	---	Y	---	---	---	---	---	---	---	---	---	---	---	---	---	---	---	---	---	---	---	Y	---	---
O95352	P09884	ATG7	POLA1	0.856	---	0.715	---	---	---	---	---	---	---	---	---	---	---	---	---	---	---	---	---	---	---	---	---	---	Y
O95352	P17096	ATG7	HMGA1	---	0.755	---	---	---	---	---	---	---	---	---	---	---	---	---	---	---	---	---	---	---	---	---	---	---	---
O95352	P35998	ATG7	PSMC2	0.628	0.538	0.689	---	---	---	---	---	---	---	---	---	---	---	---	---	---	---	---	---	---	---	---	---	---	---
O95352	P62333	ATG7	PSMC6	0.672	---	---	---	---	---	---	---	---	---	---	---	---	---	---	---	---	---	---	---	---	---	---	---	---	Y
O95352	Q13200	ATG7	PSMD2	0.631	---	---	Y	---	---	---	---	---	---	---	---	---	---	---	---	---	---	---	---	---	---	---	Y	---	Y
O95352	Q4G0J3	ATG7	LARP7	0.673	---	---	---	---	---	---	---	---	---	---	---	---	---	---	---	---	---	---	---	---	---	---	---	---	---
O95352	Q92598	ATG7	HSPH1	0.525	---	0.789	Y	---	---	---	---	---	---	---	---	---	---	---	---	---	---	---	---	---	---	---	Y	---	---
O95352	Q9NNW5	ATG7	WDR6	---	---	0.638	---	---	---	---	---	---	---	---	---	---	---	---	---	---	Y	---	---	---	---	---	---	---	---
O95352	Q9NR28	ATG7	DIABLO	---	---	0.641	---	---	---	---	---	---	---	---	---	---	---	---	---	---	---	---	---	---	---	---	---	---	Y
O95352	Q9UNM6	ATG7	PSMD13	0.669	---	---	---	---	---	---	---	---	---	---	---	---	---	---	---	---	---	---	---	---	---	---	---	---	Y
O95352	Q9Y2A7	ATG7	NCKAP1	---	---	0.713	---	---	---	---	---	---	---	---	---	---	---	---	---	---	---	---	---	---	---	---	---	---	---
O95352	Q9Y6W5	ATG7	WASF2	---	---	0.634	---	---	---	---	---	---	---	---	---	---	---	---	---	---	---	---	---	---	---	---	---	---	---
P31939	P46926	ATIC	GNPDA1	---	0.634	---	Y	---	---	---	---	---	---	---	---	---	---	---	---	---	---	---	---	---	---	---	Y	---	Y
P31939	Q96GA7	ATIC	SDSL	0.551	0.688	---	Y	---	---	---	---	---	---	---	---	---	---	---	---	---	---	---	---	---	---	---	Y	---	Y
Q6DD88	Q6NZI2	ATL3	CAVIN1	---	0.568	0.701	---	---	---	---	---	---	---	---	---	---	---	---	---	---	---	---	---	---	---	---	---	---	Y
Q6DD88	Q7L0Y3	ATL3	TRMT10C	0.533	0.652	0.828	---	---	---	---	---	---	---	---	---	---	---	---	---	---	---	---	---	---	---	---	---	---	---
Q6DD88	Q99878	ATL3	H2AC14	---	---	0.628	---	---	---	---	---	---	---	---	---	---	---	---	---	---	---	---	---	---	---	---	---	---	Y
Q6DD88	Q9NQC3	ATL3	RTN4	---	0.646	0.578	Y	Y	Y	Y	---	---	---	---	---	---	---	Y	Y	Y	Y	---	Y	---	---	---	Y	---	Y
O00244	P11717	ATOX1	IGF2R	---	---	0.718	---	---	---	---	---	---	---	---	---	---	---	---	---	---	---	---	---	---	---	---	---	---	---
O00244	P78417	ATOX1	GSTO1	---	0.693	---	Y	---	---	---	---	---	---	---	---	---	---	---	---	---	---	---	---	---	---	---	Y	---	Y
O00244	P80404	ATOX1	ABAT	0.658	---	---	---	---	---	---	---	---	---	---	---	---	---	---	---	---	---	---	---	---	---	---	---	---	Y
P25705	P30085	ATP5F1A	CMPK1	---	---	0.681	Y	---	---	---	---	---	---	---	---	---	---	---	---	---	---	---	---	---	---	---	Y	---	Y
P25705	P34931	ATP5F1A	HSPA1L	0.721	0.677	---	Y	Y	---	---	---	---	---	---	---	Y	---	---	---	---	---	---	---	---	---	---	Y	---	Y
P25705	P35579	ATP5F1A	MYH9	0.719	0.655	---	Y	Y	---	---	---	---	---	---	---	Y	---	---	---	---	---	---	---	---	---	---	Y	---	---
P25705	P36551	ATP5F1A	CPOX	0.665	---	0.656	---	---	---	---	---	---	---	---	---	---	---	---	---	---	---	---	---	---	---	---	---	---	Y
P25705	P36969	ATP5F1A	GPX4	---	0.739	---	---	---	---	---	---	---	---	---	---	---	---	---	---	---	---	---	---	---	---	---	---	---	Y
P25705	P49023	ATP5F1A	PXN	---	0.653	---	---	---	---	---	---	---	---	---	---	---	---	---	---	---	---	---	---	---	---	---	---	---	---
P25705	P50991	ATP5F1A	CCT4	0.623	---	0.729	Y	---	---	---	---	---	---	---	---	---	---	---	---	---	---	---	---	---	---	---	Y	---	Y
P25705	P51991	ATP5F1A	HNRNPA3	0.544	---	0.648	---	---	---	---	---	---	---	---	---	---	---	---	---	---	---	---	---	---	---	---	---	---	Y
P25705	P54136	ATP5F1A	RARS1	0.627	---	0.676	Y	---	---	---	---	---	---	---	---	---	---	---	---	---	---	---	---	---	---	---	Y	---	Y
P25705	P54652	ATP5F1A	HSPA2	---	---	0.654	Y	---	---	---	---	---	---	Y	---	---	---	---	---	---	---	---	---	---	---	---	Y	---	Y
P25705	P56381	ATP5F1A	ATP5F1E	0.75	0.715	---	Y	Y	Y	---	Y	Y	Y	Y	Y	---	---	---	---	---	---	---	Y	---	---	---	Y	Y	Y
P25705	P61201	ATP5F1A	COPS2	0.694	0.672	---	---	---	---	---	---	---	---	---	---	---	---	---	---	---	---	---	---	---	---	---	---	---	Y
P25705	P62873	ATP5F1A	GNB1	---	---	0.641	---	---	---	---	---	---	---	Y	---	---	---	---	---	---	---	---	---	---	---	---	---	---	Y
P25705	P62993	ATP5F1A	GRB2	0.767	0.673	---	---	---	---	---	---	---	---	Y	---	---	---	---	---	---	---	---	---	---	---	---	---	---	---
P25705	P63167	ATP5F1A	DYNLL1	0.696	0.652	---	---	---	---	---	---	---	---	---	---	---	---	---	---	---	---	---	---	---	---	---	Y	---	Y
P25705	P80723	ATP5F1A	BASP1	---	0.702	---	Y	Y	---	---	---	---	---	---	---	Y	---	---	---	---	---	---	---	---	---	---	---	---	Y
P25705	Q04837	ATP5F1A	SSBP1	0.608	0.605	0.705	Y	---	---	---	---	---	---	---	---	---	---	---	---	---	---	---	---	---	---	---	Y	Y	Y
P25705	Q06124	ATP5F1A	PTPN11	---	0.874	0.644	---	---	---	---	---	---	---	---	---	---	---	---	---	---	---	---	---	---	---	---	---	---	Y
P25705	Q13098	ATP5F1A	GPS1	0.655	0.658	---	---	---	---	---	---	---	---	---	---	---	---	---	---	---	---	---	---	---	---	---	---	---	---
P25705	Q13151	ATP5F1A	HNRNPA0	---	---	0.643	---	---	---	---	---	---	---	---	---	---	---	---	---	---	---	---	---	---	---	---	---	---	Y
P25705	Q14258	ATP5F1A	TRIM25	0.546	---	0.634	---	---	---	---	---	---	---	---	---	---	---	---	---	---	---	---	---	---	---	---	---	---	Y
P25705	Q15181	ATP5F1A	PPA1	0.625	---	0.739	Y	---	---	---	---	---	---	---	---	---	---	---	---	---	---	---	---	---	---	---	Y	---	Y
P25705	Q15366	ATP5F1A	PCBP2	---	---	0.63	---	---	---	---	---	---	---	---	---	---	---	---	---	---	---	---	---	---	---	---	---	---	---
P25705	Q15717	ATP5F1A	ELAVL1	---	---	0.684	---	---	---	---	---	---	---	---	---	---	---	---	---	---	---	---	---	---	---	---	---	---	Y
P25705	Q7L5N1	ATP5F1A	COPS6	0.741	0.705	---	Y	---	---	---	---	---	---	---	---	---	---	---	---	---	---	---	---	---	---	---	Y	---	Y
P25705	Q92905	ATP5F1A	COPS5	0.695	0.664	---	Y	---	---	---	---	---	---	---	---	---	---	---	---	---	---	---	---	---	---	---	Y	---	Y
P25705	Q96KP4	ATP5F1A	CNDP2	---	---	0.629	Y	---	---	---	---	---	---	---	---	---	---	---	---	---	---	---	---	---	---	---	Y	---	Y
P25705	Q96N67	ATP5F1A	DOCK7	0.763	0.627	---	---	---	---	---	---	---	---	---	---	---	---	---	---	---	---	---	---	---	---	---	---	---	---
P25705	Q99627	ATP5F1A	COPS8	0.736	0.698	---	---	---	---	---	---	---	---	---	---	---	---	---	---	---	---	---	---	---	---	---	---	---	Y
P25705	Q9BT78	ATP5F1A	COPS4	0.778	0.717	---	Y	---	---	---	---	---	---	---	---	---	---	---	---	---	---	---	---	---	---	---	Y	---	Y
P25705	Q9H9Q2	ATP5F1A	COPS7B	0.725	0.666	---	---	---	---	---	---	---	---	---	---	---	---	---	---	---	---	---	---	---	---	---	---	---	---
P25705	Q9NNW5	ATP5F1A	WDR6	0.712	0.647	---	---	---	---	---	---	---	---	---	---	---	---	---	---	---	---	---	---	---	---	---	---	---	Y
P25705	Q9NZQ3	ATP5F1A	NCKIPSD	0.806	0.703	---	---	---	---	---	---	---	---	---	---	---	---	---	---	---	---	---	---	---	---	---	---	---	---
P25705	Q9P2E9	ATP5F1A	RRBP1	0.629	---	---	---	---	---	---	---	---	---	---	---	---	---	---	---	---	---	---	---	---	---	---	---	---	---
P25705	Q9UBW8	ATP5F1A	COPS7A	0.712	0.626	---	---	---	---	---	---	---	---	---	---	---	---	---	---	---	---	---	---	---	---	---	---	---	Y
P25705	Q9UII2	ATP5F1A	ATP5IF1	0.798	0.707	---	Y	Y	Y	---	---	Y	---	---	---	---	---	---	---	---	Y	---	Y	---	---	---	Y	---	Y
P25705	Q9UNS2	ATP5F1A	COPS3	0.75	0.688	---	---	---	---	---	---	---	---	---	---	---	---	---	---	---	---	---	---	---	---	---	---	---	Y
P25705	Q9Y4B6	ATP5F1A	DCAF1	0.719	0.677	---	---	---	---	---	---	---	---	---	---	---	---	---	---	---	---	---	---	---	---	---	---	---	---
P06576	P11142	ATP5F1B	HSPA8	---	---	0.662	Y	Y	Y	---	Y	---	---	---	---	---	---	---	---	---	---	---	Y	---	---	---	Y	---	Y
P06576	P23381	ATP5F1B	WARS1	---	---	0.657	---	---	---	---	---	---	---	---	---	---	---	---	---	---	---	---	---	---	---	---	---	---	Y
P06576	P25705	ATP5F1B	ATP5F1A	0.71	0.734	---	Y	Y	Y	---	Y	Y	Y	Y	Y	Y	---	---	Y	Y	---	---	Y	---	---	---	Y	Y	Y
P06576	P26038	ATP5F1B	MSN	---	---	0.727	---	---	---	---	---	---	---	---	---	---	---	---	---	---	---	---	---	---	---	---	---	---	Y
P06576	P35241	ATP5F1B	RDX	---	---	0.652	---	---	---	---	---	---	---	---	---	---	---	---	---	---	---	---	---	---	---	---	---	---	Y
P06576	P51991	ATP5F1B	HNRNPA3	0.731	---	---	Y	Y	---	---	---	---	---	---	---	Y	---	---	---	---	---	---	---	---	---	---	Y	---	---
P06576	P53396	ATP5F1B	ACLY	---	---	0.708	Y	---	---	---	---	---	---	---	---	---	---	---	---	---	---	---	---	---	---	---	Y	---	Y
P06576	P56381	ATP5F1B	ATP5F1E	0.687	0.664	0.662	Y	Y	Y	---	Y	Y	Y	Y	Y	---	---	---	---	---	---	---	Y	---	---	---	Y	Y	Y
P06576	P60900	ATP5F1B	PSMA6	0.508	0.686	---	---	---	---	---	---	---	---	---	---	---	---	---	---	---	---	---	---	---	---	---	---	---	---
P06576	P62820	ATP5F1B	RAB1A	---	---	0.648	Y	---	---	---	---	---	---	---	---	---	---	---	---	---	---	---	---	---	---	---	Y	---	Y
P06576	P63261	ATP5F1B	ACTG1	---	---	0.666	Y	---	---	---	---	---	---	---	---	---	---	---	---	---	---	---	---	---	---	---	Y	---	Y
P06576	P68104	ATP5F1B	EEF1A1	---	---	0.647	Y	Y	Y	---	Y	---	---	---	---	---	---	---	---	---	---	---	---	---	---	---	Y	---	Y
P06576	Q08211	ATP5F1B	DHX9	---	---	0.664	---	---	---	---	---	---	---	---	---	---	---	---	---	---	---	---	Y	---	---	---	---	---	Y
P06576	Q13573	ATP5F1B	SNW1	0.593	---	0.634	---	---	---	---	---	---	---	---	---	---	---	---	---	---	---	---	---	---	---	---	---	---	Y
P06576	Q14315	ATP5F1B	FLNC	---	---	0.669	---	---	---	---	---	---	---	---	---	---	---	---	---	---	---	---	---	---	---	---	---	---	Y
P06576	Q8NBJ5	ATP5F1B	COLGALT1	---	---	0.738	---	---	---	---	---	---	---	---	---	---	---	---	---	---	---	---	---	---	---	---	---	---	Y
P06576	Q9UHD8	ATP5F1B	SEPTIN9	---	---	0.644	---	---	---	---	---	---	---	---	---	---	---	---	---	---	---	---	---	---	---	---	---	---	Y
P06576	Q9UII2	ATP5F1B	ATP5IF1	0.716	0.696	0.698	Y	Y	Y	---	Y	Y	---	---	---	---	---	---	Y	Y	Y	---	Y	---	---	---	Y	Y	Y
P06576	Q9Y520	ATP5F1B	PRRC2C	0.712	---	0.548	---	---	---	---	---	---	---	---	---	---	---	---	---	---	---	---	---	---	---	---	---	---	Y
P56381	Q9UII2	ATP5F1E	ATP5IF1	0.636	0.665	0.684	Y	---	Y	---	---	Y	---	---	---	---	---	---	---	---	---	---	---	---	---	---	Y	---	Y
P61421	Q13131	ATP6V0D1	PRKAA1	---	---	0.652	---	---	---	---	---	Y	---	---	---	---	---	---	---	---	---	---	---	---	---	---	---	---	---
P61421	Q13177	ATP6V0D1	PAK2	---	0.647	---	---	---	---	---	---	---	---	---	---	---	---	---	---	---	---	---	---	---	---	---	---	---	Y
P61421	Q9GZR7	ATP6V0D1	DDX24	0.669	0.536	---	---	---	---	---	---	---	---	---	---	---	---	---	---	---	---	---	---	---	---	---	---	---	Y
P61421	Q9Y2Q5	ATP6V0D1	LAMTOR2	0.63	0.694	0.716	Y	Y	Y	Y	Y	Y	Y	Y	---	---	---	---	---	---	---	---	---	---	---	---	Y	---	Y
P61421	Q9Y478	ATP6V0D1	PRKAB1	---	0.71	0.684	---	---	---	---	---	Y	---	---	---	---	---	---	---	---	---	---	---	---	---	---	---	---	Y
P38606	P45954	ATP6V1A	ACADSB	---	0.795	---	---	---	---	---	---	---	---	---	---	---	---	---	---	---	---	---	---	---	---	---	---	---	---
P38606	P54619	ATP6V1A	PRKAG1	0.66	0.667	---	Y	---	---	---	---	Y	---	---	---	---	---	---	---	---	---	---	---	---	---	---	Y	---	Y
P38606	P61421	ATP6V1A	ATP6V0D1	0.683	0.695	0.695	Y	Y	Y	Y	Y	Y	Y	Y	---	---	Y	---	---	---	---	---	Y	---	---	---	Y	Y	Y
P38606	Q01581	ATP6V1A	HMGCS1	0.522	0.591	0.643	---	---	---	---	---	---	---	---	---	---	---	---	---	---	---	---	---	---	---	---	---	---	Y
P38606	Q13131	ATP6V1A	PRKAA1	0.682	0.663	0.668	Y	---	---	---	---	Y	---	---	---	---	---	---	---	---	---	---	---	---	---	---	Y	---	Y
P38606	Q13217	ATP6V1A	DNAJC3	0.855	---	---	Y	---	---	---	---	---	---	---	---	---	---	---	---	---	---	---	---	---	---	---	Y	---	Y
P38606	Q15046	ATP6V1A	KARS1	---	---	0.644	---	---	---	---	---	---	---	---	---	---	---	---	---	---	---	---	---	---	---	---	---	---	---
P38606	Q15075	ATP6V1A	EEA1	0.66	---	---	---	---	---	---	---	---	---	---	---	---	---	---	---	---	---	---	---	---	---	---	---	---	Y
P38606	Q16181	ATP6V1A	SEPTIN7	0.649	---	---	Y	---	---	---	---	---	---	---	---	---	---	---	---	---	---	---	---	---	---	---	Y	---	Y
P38606	Q6L8Q7	ATP6V1A	PDE12	0.727	---	---	---	---	---	---	---	---	---	---	---	---	---	---	---	---	---	---	---	---	---	---	---	---	Y
P38606	Q8WZA9	ATP6V1A	IRGQ	0.66	---	---	---	---	---	---	---	---	---	---	---	---	---	---	---	---	---	---	---	---	---	---	---	---	---
P38606	Q9NYY8	ATP6V1A	FASTKD2	0.641	---	---	---	---	---	---	---	---	---	---	---	---	---	---	---	---	---	---	---	---	---	---	---	---	---
P38606	Q9UHA4	ATP6V1A	LAMTOR3	0.704	0.66	0.651	Y	---	Y	---	---	Y	Y	Y	---	---	---	---	---	---	---	---	---	---	---	---	Y	---	Y
P38606	Q9UHD8	ATP6V1A	SEPTIN9	0.647	---	---	---	---	---	---	---	---	---	---	---	---	---	---	---	---	---	---	---	---	---	---	---	---	---
P38606	Q9Y2Q5	ATP6V1A	LAMTOR2	0.671	0.731	0.778	Y	Y	---	Y	Y	Y	Y	Y	---	---	---	---	---	---	---	---	---	---	---	---	Y	---	Y
P38606	Q9Y478	ATP6V1A	PRKAB1	0.694	0.687	0.636	---	---	---	---	---	Y	---	---	---	---	---	---	---	---	---	---	---	---	---	---	---	---	Y
P21281	P38606	ATP6V1B2	ATP6V1A	0.925	0.834	0.715	Y	Y	Y	Y	Y	Y	Y	---	---	---	Y	---	---	Y	Y	Y	Y	---	---	---	Y	Y	Y
P21281	P42285	ATP6V1B2	MTREX	0.554	---	0.625	---	---	---	---	---	---	---	---	---	---	---	---	---	---	---	---	---	---	---	---	---	---	Y
P21281	P49848	ATP6V1B2	TAF6	0.671	---	---	---	---	---	---	---	---	---	---	---	---	---	---	---	---	---	---	---	---	---	---	---	---	---
P21281	P54619	ATP6V1B2	PRKAG1	0.719	---	0.706	---	---	---	---	---	Y	---	---	---	---	---	---	---	---	---	---	---	---	---	---	---	---	Y
P21281	P61421	ATP6V1B2	ATP6V0D1	0.735	---	0.696	Y	Y	Y	Y	Y	Y	Y	---	---	---	Y	---	---	---	---	---	Y	---	---	---	Y	Y	Y
P21281	Q13131	ATP6V1B2	PRKAA1	0.644	0.714	0.725	---	---	---	---	---	Y	---	---	---	---	---	---	---	---	---	---	---	---	---	---	---	---	---
P21281	Q6L8Q7	ATP6V1B2	PDE12	0.627	---	---	---	---	---	---	---	---	---	---	---	---	---	---	---	---	---	---	---	---	---	---	---	---	Y
P21281	Q9UHA4	ATP6V1B2	LAMTOR3	0.682	0.678	0.644	Y	---	---	---	---	Y	Y	---	---	---	---	---	---	---	---	---	---	---	---	---	Y	---	Y
P21281	Q9Y2Q5	ATP6V1B2	LAMTOR2	0.684	0.725	0.715	Y	Y	---	Y	Y	Y	Y	---	---	---	---	---	---	---	---	---	---	---	---	---	Y	---	Y
P21281	Q9Y478	ATP6V1B2	PRKAB1	0.727	0.677	0.677	---	---	---	---	---	Y	---	---	---	---	---	---	---	---	---	---	---	---	---	---	---	---	Y
P21283	Q15365	ATP6V1C1	PCBP1	---	---	0.68	---	---	---	---	---	---	---	---	---	---	---	---	---	---	---	---	---	---	---	---	---	---	Y
P21283	Q96EP5	ATP6V1C1	DAZAP1	---	---	0.648	---	---	---	---	---	---	---	---	---	---	---	---	---	---	---	---	---	---	---	---	---	---	---
P21283	Q9NPD8	ATP6V1C1	UBE2T	0.643	---	---	---	---	---	---	---	---	---	---	---	---	---	---	---	---	---	---	---	---	---	---	---	---	Y
O75348	P36543	ATP6V1G1	ATP6V1E1	---	0.79	0.553	Y	Y	Y	Y	---	---	Y	Y	---	Y	---	---	---	Y	Y	Y	Y	---	---	---	Y	Y	Y
O75348	Q12792	ATP6V1G1	TWF1	---	---	0.71	---	---	---	---	---	---	---	---	---	---	---	---	---	---	---	---	---	---	---	---	---	---	Y
Q5TC12	Q8NBL1	ATPAF1	POGLUT1	---	0.585	0.673	---	---	---	---	---	---	---	---	---	---	---	---	---	---	---	---	---	---	---	---	---	---	Y
Q5TC12	Q96T60	ATPAF1	PNKP	---	---	0.654	---	---	---	---	---	---	---	---	---	---	---	---	---	---	---	---	---	---	---	---	---	---	---
Q5TC12	Q9BW92	ATPAF1	TARS2	---	0.543	0.646	---	---	---	---	---	---	---	---	---	---	---	---	---	---	---	---	---	---	---	---	---	---	---
Q5TC12	Q9NVM6	ATPAF1	DNAJC17	---	0.584	0.703	---	---	---	---	---	---	---	---	---	---	---	---	---	---	---	---	---	---	---	---	---	---	---
Q8N5M1	Q8TDZ2	ATPAF2	MICAL1	---	---	0.681	---	---	---	---	---	---	---	---	---	---	---	---	---	---	---	---	---	---	---	---	---	---	---
Q8N5M1	Q99755	ATPAF2	PIP5K1A	---	---	0.635	---	---	---	---	---	---	---	---	---	---	---	---	---	---	---	---	---	---	---	---	---	---	---
P46100	Q8WTS6	ATRX	SETD7	---	---	0.675	Y	---	---	---	---	---	---	---	---	---	---	---	---	---	---	---	---	---	---	---	Y	---	---
P46100	Q9UJX3	ATRX	ANAPC7	0.632	0.696	0.636	---	---	---	---	---	---	---	---	---	---	---	---	---	---	---	---	---	---	---	---	---	---	---
Q9UBB4	Q9Y266	ATXN10	NUDC	---	---	0.635	---	---	---	---	---	---	---	---	---	---	---	---	---	---	---	---	---	---	---	---	---	---	Y
Q99700	Q99729	ATXN2	HNRNPAB	0.713	0.718	0.735	---	---	---	---	---	---	---	Y	---	---	---	---	---	---	---	---	---	---	---	---	---	---	---
Q99700	Q9H0G5	ATXN2	NSRP1	0.698	0.693	0.668	---	---	---	---	---	---	---	Y	---	---	---	---	---	---	---	---	---	---	---	---	---	---	Y
Q99700	Q9H3S7	ATXN2	PTPN23	---	0.677	---	---	---	---	---	---	---	---	---	---	---	---	---	---	---	---	---	---	---	---	---	---	---	Y
Q99700	Q9HD15	ATXN2	SRA1	0.656	---	0.698	---	---	---	---	---	---	---	Y	---	---	---	---	---	---	---	---	---	---	---	---	---	---	---
Q99700	Q9UKV8	ATXN2	AGO2	0.695	0.671	0.674	---	---	---	Y	---	---	---	Y	---	---	---	---	---	---	---	---	---	---	---	---	---	---	Y
Q8WWM7	Q92820	ATXN2L	GGH	0.661	0.608	---	---	---	---	---	---	---	---	---	---	---	---	---	---	---	---	---	---	---	---	---	---	---	---
Q8WWM7	Q9H3S7	ATXN2L	PTPN23	---	0.689	0.683	Y	---	---	---	---	---	---	---	---	---	---	---	---	---	---	---	---	---	---	---	Y	---	Y
Q8WWM7	Q9H6S3	ATXN2L	EPS8L2	0.865	---	---	---	---	---	---	---	---	---	---	---	---	---	---	---	---	---	---	---	---	---	---	---	---	---
Q8WWM7	Q9UM54	ATXN2L	MYO6	0.737	---	---	---	---	---	---	---	---	---	---	---	---	---	---	---	---	---	---	---	---	---	---	---	---	---
Q8WWM7	Q9Y5P6	ATXN2L	GMPPB	---	---	0.636	---	---	---	---	---	---	---	---	---	---	---	---	---	---	---	---	---	---	---	---	---	---	---
Q96GX2	Q9H6T0	ATXN7L3B	ESRP2	---	0.711	---	---	---	---	---	---	---	---	---	---	---	---	---	---	---	---	---	---	---	---	---	---	---	---
Q96GX2	Q9Y6K5	ATXN7L3B	OAS3	0.627	---	---	---	---	---	---	---	---	---	---	---	---	---	---	---	---	---	---	---	---	---	---	---	---	---
Q13825	Q14814	AUH	MEF2D	0.634	---	---	---	---	---	---	---	---	---	---	---	---	---	---	---	---	---	---	---	---	---	---	---	---	---
Q13825	Q6P6C2	AUH	ALKBH5	0.524	---	0.641	---	---	---	---	---	---	---	---	---	---	---	---	---	---	---	---	---	---	---	---	---	---	---
Q13825	Q96EY5	AUH	MVB12A	---	---	0.643	---	---	---	---	---	---	---	---	---	---	---	---	---	---	---	---	---	---	---	---	---	---	---
Q13825	Q9BVC5	AUH	C2orf49	---	---	0.626	---	---	---	---	---	---	---	---	---	---	---	---	---	---	---	---	---	---	---	---	---	---	Y
Q13825	Q9NQH7	AUH	XPNPEP3	---	---	0.656	---	---	---	---	---	---	---	---	---	---	---	---	---	---	---	---	---	---	---	---	---	---	Y
Q8NBF6	Q9C0I1	AVL9	MTMR12	0.637	0.574	---	---	---	---	---	---	---	---	---	---	---	---	---	---	---	---	---	---	---	---	---	---	---	---
Q8NBF6	Q9ULC4	AVL9	MCTS1	---	0.774	---	Y	---	---	---	---	---	---	---	---	---	---	---	---	---	---	---	---	---	---	---	Y	---	Y
Q6Y288	Q99661	B3GLCT	KIF2C	---	0.643	---	---	---	---	---	---	---	---	---	---	---	---	---	---	---	---	---	---	---	---	---	---	---	---
Q9NWV8	Q9NXR7	BABAM1	BABAM2	0.735	0.695	0.743	Y	Y	Y	---	---	---	Y	Y	Y	---	---	Y	Y	Y	Y	---	Y	---	---	---	Y	Y	Y
Q99933	Q9UBU8	BAG1	MORF4L1	---	---	0.669	---	---	---	---	---	---	---	---	---	---	---	---	---	---	---	---	---	---	---	---	---	---	Y
O95817	P11142	BAG3	HSPA8	0.714	0.717	0.677	Y	Y	Y	Y	Y	---	---	Y	---	---	---	---	---	---	Y	---	Y	---	---	---	Y	---	Y
O95817	Q13451	BAG3	FKBP5	---	0.647	---	Y	---	---	---	---	---	---	---	---	---	---	---	---	---	---	---	---	---	---	---	Y	---	Y
O95817	Q9UNH7	BAG3	SNX6	---	0.664	---	---	---	---	---	---	---	---	---	---	---	---	---	---	---	---	---	---	---	---	---	---	---	---
P80723	Q04917	BASP1	YWHAH	---	0.716	---	---	---	---	---	---	---	---	---	---	---	---	---	---	---	---	---	---	---	---	---	---	---	Y
P80723	Q13098	BASP1	GPS1	0.743	0.75	0.735	---	---	---	---	---	---	---	---	---	---	---	---	---	---	---	---	---	---	---	---	---	---	Y
P80723	Q14155	BASP1	ARHGEF7	---	0.658	---	---	---	---	---	---	---	---	---	---	---	---	---	---	---	---	---	---	---	---	---	---	---	---
P80723	Q16512	BASP1	PKN1	---	0.671	---	---	---	---	---	---	---	---	---	---	---	---	---	---	---	---	---	---	---	---	---	---	---	Y
P80723	Q16630	BASP1	CPSF6	---	0.535	0.63	---	---	---	---	---	---	---	---	---	---	---	---	---	---	---	---	---	---	---	---	---	---	---
P80723	Q16890	BASP1	TPD52L1	---	0.639	---	---	---	---	---	---	---	---	---	---	---	---	---	---	---	---	---	---	---	---	---	---	---	Y
P80723	Q5TAQ9	BASP1	DCAF8	---	0.738	---	---	---	---	---	---	---	---	---	---	---	---	---	---	---	---	---	---	---	---	---	---	---	---
P80723	Q5VSL9	BASP1	STRIP1	---	0.626	---	---	---	---	---	---	---	---	---	---	---	---	---	---	---	---	---	---	---	---	---	---	---	---
P80723	Q6NZY4	BASP1	ZCCHC8	---	0.629	---	---	---	---	---	---	---	---	---	---	---	---	---	---	---	---	---	---	---	---	---	---	---	---
P80723	Q6P2Q9	BASP1	PRPF8	---	0.683	---	---	---	---	---	---	---	---	---	---	---	---	---	---	---	---	---	---	---	---	---	---	---	---
P80723	Q7L5N1	BASP1	COPS6	0.673	0.815	0.709	---	---	---	---	---	---	---	---	---	---	---	---	---	---	---	---	---	---	---	---	---	---	---
P80723	Q86UV5	BASP1	USP48	---	---	0.633	---	---	---	---	---	---	---	---	---	---	---	---	---	---	---	---	---	---	---	---	---	---	---
P80723	Q8N4X5	BASP1	AFAP1L2	---	0.643	---	---	---	---	---	---	---	---	---	---	---	---	---	---	---	---	---	---	---	---	---	---	---	---
P80723	Q92905	BASP1	COPS5	0.751	0.777	0.769	Y	---	---	---	---	---	---	---	---	---	---	---	---	---	---	---	---	---	---	---	---	---	---
P80723	Q96N67	BASP1	DOCK7	0.683	0.758	0.694	---	---	---	---	---	---	---	---	---	---	---	---	---	---	---	---	---	---	---	---	---	---	---
P80723	Q9BPU6	BASP1	DPYSL5	---	0.706	---	---	---	---	---	---	---	---	---	---	---	---	---	---	---	---	---	---	---	---	---	---	---	Y
P80723	Q9BQA1	BASP1	WDR77	---	0.646	---	---	---	---	---	---	---	---	---	---	---	---	---	---	---	---	---	---	---	---	---	---	---	Y
P80723	Q9BT78	BASP1	COPS4	0.715	0.783	0.784	---	---	---	---	---	---	---	---	---	---	---	---	---	---	---	---	---	---	---	---	---	---	Y
P80723	Q9BYG3	BASP1	NIFK	---	0.738	---	---	---	---	---	---	---	---	---	---	---	---	---	---	---	---	---	---	---	---	---	---	---	Y
P80723	Q9H1E3	BASP1	NUCKS1	0.554	0.652	---	---	---	---	---	---	---	---	---	---	---	---	---	---	---	---	---	---	---	---	---	---	---	---
P80723	Q9H9Q2	BASP1	COPS7B	0.734	0.653	0.683	---	---	---	---	---	---	---	---	---	---	---	---	---	---	---	---	---	---	---	---	---	---	---
P80723	Q9HAU5	BASP1	UPF2	---	0.685	---	---	---	---	---	---	---	---	---	---	---	---	---	---	---	---	---	---	---	---	---	---	---	Y
P80723	Q9NNW5	BASP1	WDR6	---	0.681	0.684	---	---	---	---	---	---	---	---	---	---	---	---	---	---	---	---	---	---	---	---	---	---	---
P80723	Q9NP66	BASP1	HMG20A	---	0.69	---	---	---	---	---	---	---	---	---	---	---	---	---	---	---	---	---	---	---	---	---	---	---	---
P80723	Q9NZQ3	BASP1	NCKIPSD	0.74	0.833	0.711	---	---	---	---	---	---	---	---	---	---	---	---	---	---	---	---	---	---	---	---	---	---	---
P80723	Q9UGV2	BASP1	NDRG3	---	0.637	---	---	---	---	---	---	---	---	---	---	---	---	---	---	---	---	---	---	---	---	---	---	---	Y
P80723	Q9UN86	BASP1	G3BP2	---	0.679	---	---	---	---	---	---	---	---	---	---	---	---	---	---	---	---	---	---	---	---	---	---	---	---
P80723	Q9UNS2	BASP1	COPS3	0.764	0.749	0.8	---	---	---	---	---	---	---	---	---	---	---	---	---	---	---	---	---	---	---	---	---	---	---
P80723	Q9Y3B9	BASP1	RRP15	---	0.689	---	---	---	---	---	---	---	---	---	---	---	---	---	---	---	---	---	---	---	---	---	---	---	---
P80723	Q9Y608	BASP1	LRRFIP2	---	0.678	---	---	---	---	---	---	---	---	---	---	---	---	---	---	---	---	---	---	---	---	---	---	---	Y
Q9NRL2	Q9UBB5	BAZ1A	MBD2	0.726	0.743	0.657	Y	---	---	---	---	Y	---	---	---	---	---	---	---	---	---	---	---	---	---	---	---	---	Y
Q9NRL2	Q9UQE7	BAZ1A	SMC3	0.747	0.706	0.724	Y	---	---	---	---	Y	---	---	---	---	---	---	---	---	---	---	---	---	---	---	Y	---	Y
P50895	P61599	BCAM	NAA20	---	---	0.644	---	---	---	---	---	---	---	---	---	---	---	---	---	---	---	---	---	---	---	---	---	---	---
P50895	Q8WVF1	BCAM	OSCP1	---	---	0.673	---	---	---	---	---	---	---	---	---	---	---	---	---	---	---	---	---	---	---	---	---	---	Y
P50895	Q9BST9	BCAM	RTKN	---	0.63	---	---	---	---	---	---	---	---	---	---	---	---	---	---	---	---	---	---	---	---	---	---	---	Y
P51572	Q03111	BCAP31	MLLT1	---	0.654	---	---	---	---	---	---	---	---	---	---	---	---	---	---	---	---	---	---	---	---	---	---	---	Y
P51572	Q13428	BCAP31	TCOF1	0.525	0.815	0.793	---	---	---	---	---	---	---	---	---	---	---	---	---	---	---	---	---	---	---	---	---	---	Y
P51572	Q14978	BCAP31	NOLC1	---	---	0.716	---	---	---	---	---	---	---	---	---	---	---	---	---	---	---	---	---	---	---	---	---	---	---
P51572	Q16576	BCAP31	RBBP7	0.691	---	---	---	---	---	---	---	---	---	---	---	---	---	---	---	---	---	---	---	---	---	---	---	---	Y
P51572	Q6NZI2	BCAP31	CAVIN1	0.758	0.588	0.718	---	---	---	---	---	---	---	---	---	---	---	---	---	---	---	---	---	---	---	---	---	---	---
P51572	Q8WTS6	BCAP31	SETD7	---	0.651	---	---	---	---	---	---	---	---	---	---	---	---	---	---	---	---	---	---	---	---	---	---	---	---
P51572	Q8WXX5	BCAP31	DNAJC9	0.655	0.571	---	Y	---	---	---	---	---	---	---	---	---	---	---	---	---	---	---	---	---	---	---	Y	---	---
P51572	Q9NQC3	BCAP31	RTN4	0.595	0.72	---	Y	---	---	Y	---	---	---	---	---	---	---	---	---	---	---	---	---	---	---	---	---	---	Y
P51572	Q9UKV3	BCAP31	ACIN1	0.628	0.661	---	---	---	---	---	---	---	---	---	---	---	---	---	---	---	---	---	---	---	---	---	---	Y	Y
P51572	Q9ULX6	BCAP31	AKAP8L	0.586	---	0.641	---	---	---	---	---	---	---	---	---	---	---	---	---	---	---	---	---	---	---	---	---	---	---
P51572	Q9Y230	BCAP31	RUVBL2	0.695	0.677	---	---	---	---	---	---	---	---	---	---	---	---	---	---	---	---	---	---	---	---	---	---	---	Y
P56945	P62993	BCAR1	GRB2	0.637	0.708	0.671	Y	Y	---	Y	Y	Y	---	---	---	---	---	---	---	---	---	---	---	---	---	---	---	Y	---
P56945	Q05397	BCAR1	PTK2	0.659	0.643	0.658	Y	Y	Y	Y	Y	Y	Y	---	---	---	---	---	---	---	---	---	---	---	---	---	Y	Y	Y
P56945	Q07889	BCAR1	SOS1	0.692	0.675	0.66	---	---	---	---	---	Y	---	---	---	---	---	---	---	---	---	---	---	---	---	---	---	Y	---
P56945	Q8IZP0	BCAR1	ABI1	0.682	0.66	0.666	Y	---	---	---	---	Y	---	---	---	---	---	---	---	---	---	---	---	---	---	---	Y	---	Y
P56945	Q96B97	BCAR1	SH3KBP1	0.679	0.696	0.652	Y	Y	Y	Y	Y	Y	---	---	---	---	---	---	---	---	---	---	---	---	---	---	---	Y	Y
P56945	Q9Y490	BCAR1	TLN1	0.675	0.739	0.738	Y	Y	---	---	Y	Y	Y	---	---	---	---	---	---	---	---	---	---	---	---	---	---	Y	Y
P54687	P57772	BCAT1	EEFSEC	0.587	0.595	0.642	---	---	---	---	---	---	---	---	---	---	---	---	---	---	---	---	---	---	---	---	---	---	Y
P54687	Q9BR76	BCAT1	CORO1B	0.626	---	---	---	---	---	---	---	---	---	---	---	---	---	---	---	---	---	---	---	---	---	---	---	---	Y
P54687	Q9BSV6	BCAT1	TSEN34	---	0.688	---	---	---	---	---	---	---	---	---	---	---	---	---	---	---	---	---	---	---	---	---	---	---	Y
Q9P287	Q9Y333	BCCIP	LSM2	0.664	0.653	0.681	---	---	Y	---	---	Y	---	Y	---	---	---	---	---	---	---	---	---	---	---	---	---	---	Y
Q9P287	Q9Y678	BCCIP	COPG1	---	---	0.747	---	---	---	---	---	---	---	---	---	---	---	---	---	---	---	---	---	---	---	---	---	---	---
P12694	Q8TCU6	BCKDHA	PREX1	---	0.627	---	---	---	---	---	---	---	---	---	---	---	---	---	---	---	---	---	---	---	---	---	---	---	---
P21953	P42858	BCKDHB	HTT	---	---	0.63	---	---	---	---	---	---	---	---	---	---	---	---	---	---	---	---	---	---	---	---	---	---	Y
O14874	Q96T60	BCKDK	PNKP	---	---	0.627	---	---	---	---	---	---	---	---	---	---	---	---	---	---	---	---	---	---	---	---	---	---	Y
O14874	Q9H668	BCKDK	STN1	---	---	0.653	---	---	---	---	---	---	---	---	---	---	---	---	---	---	---	---	---	---	---	---	---	---	Y
Q4VC05	Q9NSI2	BCL7A	FAM207A	---	0.512	0.634	---	---	---	---	---	---	---	---	---	---	---	---	---	---	---	---	---	---	---	---	---	---	---
Q9NYF8	Q9Y399	BCLAF1	MRPS2	0.765	---	---	---	---	---	---	---	---	---	---	---	---	---	---	---	---	---	---	---	---	---	---	---	---	---
Q8TD16	Q8WUM0	BICD2	NUP133	0.676	0.713	0.682	Y	---	---	---	---	---	---	---	---	---	---	---	---	---	---	---	---	---	---	---	---	Y	Y
Q8TD16	Q92621	BICD2	NUP205	0.667	0.665	0.67	---	---	---	---	---	---	---	---	---	---	---	---	---	---	---	---	---	---	---	---	---	---	---
Q8TD16	Q99567	BICD2	NUP88	0.762	0.723	0.632	---	---	---	Y	---	---	---	---	---	---	---	---	---	---	---	---	---	---	---	---	---	---	---
Q8TD16	Q9UIA9	BICD2	XPO7	0.64	0.704	0.679	---	---	---	---	---	---	---	---	---	---	---	---	---	---	---	---	---	---	---	---	---	---	Y
O00499	P18858	BIN1	LIG1	---	0.7	---	---	---	---	---	---	---	---	---	---	---	---	---	---	---	---	---	---	---	---	---	---	---	Y
O00499	Q96A72	BIN1	MAGOHB	---	---	0.844	---	---	---	---	---	---	---	---	---	---	---	---	---	---	---	---	---	---	---	---	---	---	---
O00499	Q9UMZ2	BIN1	SYNRG	0.688	---	---	Y	---	---	---	---	---	---	---	---	---	---	---	---	---	---	---	---	---	---	---	Y	---	Y
O00499	Q9Y697	BIN1	NFS1	---	---	0.699	---	---	---	---	---	---	---	---	---	---	---	---	---	---	---	---	---	---	---	---	---	---	---
P54132	Q12888	BLM	TP53BP1	0.674	0.701	0.672	Y	Y	Y	Y	Y	Y	---	---	---	---	---	---	---	---	---	---	---	---	---	---	Y	---	Y
P54132	Q6ZW49	BLM	PAXIP1	0.663	0.655	0.675	Y	Y	Y	Y	---	Y	---	---	---	---	---	---	---	---	---	---	---	---	---	---	Y	---	Y
P54132	Q92878	BLM	RAD50	0.689	0.682	0.688	Y	Y	Y	Y	---	Y	Y	---	---	---	---	---	---	---	---	---	---	---	---	---	Y	Y	Y
P54132	Q9H9A7	BLM	RMI1	0.714	0.697	0.689	Y	Y	Y	Y	Y	Y	Y	---	Y	---	---	---	---	---	---	---	---	---	---	---	Y	Y	Y
Q13867	Q86V21	BLMH	AACS	0.592	0.822	---	---	---	---	---	---	---	---	---	---	---	---	---	---	---	---	---	---	---	---	---	---	---	Y
Q13867	Q9NXG2	BLMH	THUMPD1	---	0.635	---	---	---	---	---	---	---	---	---	---	---	---	---	---	---	---	---	---	---	---	---	---	---	---
Q13867	Q9Y696	BLMH	CLIC4	0.705	0.619	---	---	---	---	---	---	---	---	---	---	---	---	---	---	---	---	---	---	---	---	---	---	---	Y
P53004	P61158	BLVRA	ACTR3	0.863	---	0.622	---	---	---	---	---	---	---	---	---	---	---	---	---	---	---	---	---	---	---	---	---	---	---
P53004	P61160	BLVRA	ACTR2	0.646	---	0.59	---	---	---	---	---	---	---	---	---	---	---	---	---	---	---	---	---	---	---	---	---	---	---
P53004	Q05655	BLVRA	PRKCD	0.677	0.657	0.658	---	---	---	---	---	Y	---	---	---	---	---	---	---	---	---	---	---	---	---	---	---	---	Y
P30043	P49419	BLVRB	ALDH7A1	---	---	0.677	---	---	---	---	---	---	---	---	---	---	---	---	---	---	---	---	---	---	---	---	---	---	Y
Q8NFC6	Q92905	BOD1L1	COPS5	---	0.794	---	---	---	---	---	---	---	---	---	---	---	---	---	---	---	---	---	---	---	---	---	---	---	---
Q8NFC6	Q96EK5	BOD1L1	KIFBP	---	0.675	0.6	---	---	---	---	---	---	---	---	---	---	---	---	---	---	---	---	---	---	---	---	---	---	Y
Q8NFC6	Q96SB3	BOD1L1	PPP1R9B	0.679	---	---	---	---	---	---	---	---	---	---	---	---	---	---	---	---	---	---	---	---	---	---	---	---	---
Q8NFC6	Q96ST3	BOD1L1	SIN3A	0.573	0.655	0.609	---	---	---	---	---	---	---	---	---	---	---	---	---	---	---	---	---	---	---	---	---	---	---
Q8NFC6	Q9H2P0	BOD1L1	ADNP	---	0.636	---	---	---	---	---	---	---	---	---	---	---	---	---	---	---	---	---	---	---	---	---	---	---	Y
Q8NFC6	Q9UBL3	BOD1L1	ASH2L	0.669	0.738	0.704	---	---	Y	Y	---	Y	---	---	---	---	---	---	---	Y	---	---	---	---	---	---	---	---	---
Q8NFC6	Q9Y4X5	BOD1L1	ARIH1	---	0.52	0.655	---	---	---	---	---	---	---	---	---	---	---	---	---	---	---	---	---	---	---	---	---	---	---
O95861	P49137	BPNT1	MAPKAPK2	---	0.648	---	---	---	---	---	---	---	---	---	---	---	---	---	---	---	---	---	---	---	---	---	---	---	Y
O95861	Q8NHV4	BPNT1	NEDD1	---	0.692	---	---	---	---	---	---	---	---	---	---	---	---	---	---	---	---	---	---	---	---	---	---	---	---
O95861	Q96PK6	BPNT1	RBM14	---	0.639	---	---	---	---	---	---	---	---	---	---	---	---	---	---	---	---	---	---	---	---	---	---	---	---
O95861	Q9BY32	BPNT1	ITPA	0.694	---	---	Y	---	---	---	---	---	---	---	---	---	---	---	---	---	---	---	---	---	---	---	---	---	Y
O95861	Q9GZT9	BPNT1	EGLN1	---	---	0.629	---	---	---	---	---	---	---	---	---	---	---	---	---	---	---	---	---	---	---	---	---	---	Y
O95861	Q9H9A6	BPNT1	LRRC40	---	0.679	0.618	---	---	---	---	---	---	---	---	---	---	---	---	---	---	---	---	---	---	---	---	---	---	---
O95861	Q9UGK3	BPNT1	STAP2	---	---	0.678	---	---	---	---	---	---	---	---	---	---	---	---	---	---	---	---	---	---	---	---	---	---	Y
Q12830	Q13247	BPTF	SRSF6	0.67	---	---	Y	---	---	---	---	---	---	---	---	---	---	---	---	---	---	---	---	---	---	---	Y	---	---
Q12830	Q13509	BPTF	TUBB3	---	---	0.75	---	---	---	---	---	---	---	---	---	---	---	---	---	---	---	---	---	---	---	---	---	---	---
Q12830	Q16576	BPTF	RBBP7	0.702	0.719	0.773	Y	Y	Y	Y	Y	Y	---	Y	Y	---	---	Y	Y	Y	Y	---	Y	---	---	---	Y	---	Y
Q12830	Q6P2Q9	BPTF	PRPF8	0.755	---	---	Y	---	---	---	---	---	---	Y	---	---	---	---	---	---	---	---	---	---	---	---	Y	---	Y
Q12830	Q6UN15	BPTF	FIP1L1	---	0.63	---	---	---	---	---	---	---	---	---	---	---	---	---	---	---	---	---	---	---	---	---	---	---	Y
Q12830	Q7Z4S6	BPTF	KIF21A	0.845	---	---	---	---	---	---	---	---	---	---	---	---	---	---	---	---	---	---	---	---	---	---	---	---	---
Q12830	Q7Z6Z7	BPTF	HUWE1	0.868	---	---	Y	---	---	---	---	---	---	---	---	---	---	---	---	---	---	---	---	---	---	---	Y	---	Y
Q12830	Q93008	BPTF	USP9X	0.687	---	---	Y	---	---	---	---	---	---	---	---	---	---	---	---	---	---	---	---	---	---	---	Y	---	Y
Q12830	Q9NW82	BPTF	WDR70	---	---	0.639	---	---	---	---	---	---	---	---	---	---	---	---	---	---	---	---	---	---	---	---	---	---	---
Q12830	Q9UGU5	BPTF	HMGXB4	0.721	0.725	0.673	Y	Y	Y	Y	---	---	---	Y	---	Y	---	---	---	---	---	---	---	---	---	---	Y	---	Y
Q12830	Q9UKM9	BPTF	RALY	0.804	0.716	---	---	---	---	---	---	---	---	Y	---	---	---	---	---	---	---	---	---	---	---	---	---	---	---
Q7Z569	Q86VP6	BRAP	CAND1	0.738	0.669	0.678	---	---	---	---	---	---	---	Y	---	---	---	---	---	---	---	---	---	---	---	---	---	---	Y
Q7Z569	Q96GG9	BRAP	DCUN1D1	0.651	---	0.667	---	---	---	---	---	---	---	Y	---	---	---	---	---	---	---	---	---	---	---	---	---	---	Y
Q7Z569	Q96PM5	BRAP	RCHY1	0.781	0.69	---	---	---	---	---	---	---	---	Y	---	---	---	---	---	---	---	---	---	---	---	---	---	---	Y
Q7Z569	Q9UNE7	BRAP	STUB1	0.709	0.69	0.662	---	---	---	---	---	---	---	Y	---	---	---	---	---	---	---	---	---	---	---	---	---	---	---
Q7Z569	Q9Y3I1	BRAP	FBXO7	0.659	0.662	0.676	---	---	---	---	---	---	---	Y	---	---	---	---	---	---	---	---	---	---	---	---	---	---	Y
P46736	P51965	BRCC3	UBE2E1	0.673	0.674	0.67	Y	---	---	---	---	---	---	Y	---	---	---	---	---	---	---	---	---	---	---	---	Y	---	Y
P46736	P52701	BRCC3	MSH6	0.643	0.506	---	Y	---	---	---	---	---	---	---	---	---	---	---	---	---	---	---	---	---	---	---	Y	---	Y
P46736	Q12933	BRCC3	TRAF2	0.721	0.68	0.752	---	---	---	---	---	---	---	Y	---	---	---	---	---	---	---	---	---	---	---	---	---	---	---
P46736	Q14919	BRCC3	DRAP1	---	0.724	---	---	---	---	---	---	---	---	---	---	---	---	---	---	---	---	---	---	---	---	---	---	---	---
P46736	Q15018	BRCC3	ABRAXAS2	0.697	0.771	0.748	Y	Y	Y	---	Y	---	Y	Y	---	---	---	Y	Y	Y	Y	---	Y	---	---	---	Y	Y	Y
P46736	Q3YEC7	BRCC3	RABL6	---	0.661	---	---	---	---	---	---	---	---	---	---	---	---	---	---	---	---	---	---	---	---	---	---	---	---
P46736	Q5VTR2	BRCC3	RNF20	0.671	0.681	0.724	Y	---	---	---	---	---	---	Y	---	---	---	---	---	---	---	---	---	---	---	---	Y	---	Y
P46736	Q7Z569	BRCC3	BRAP	0.636	0.674	0.621	Y	---	---	---	---	---	---	Y	---	---	---	---	---	---	---	---	---	---	---	---	Y	---	---
P46736	Q86VP6	BRCC3	CAND1	0.69	0.715	0.667	Y	Y	Y	Y	Y	---	---	Y	---	---	---	---	---	---	---	---	---	---	---	---	Y	---	Y
P46736	Q96RL1	BRCC3	UIMC1	0.681	0.671	0.665	Y	Y	Y	Y	---	---	Y	Y	Y	---	---	---	---	---	---	---	---	---	---	---	Y	Y	---
P46736	Q9H1E3	BRCC3	NUCKS1	---	0.896	---	---	---	---	---	---	---	---	---	---	---	---	---	---	---	---	---	---	---	---	---	---	---	Y
P46736	Q9NRL2	BRCC3	BAZ1A	0.691	---	---	Y	---	---	---	---	---	---	Y	---	---	---	---	---	---	---	---	---	---	---	---	Y	---	Y
P46736	Q9NUX5	BRCC3	POT1	---	---	0.649	---	---	---	---	---	---	---	---	---	---	---	---	---	---	---	---	---	---	---	---	---	---	Y
P46736	Q9NWV8	BRCC3	BABAM1	0.719	0.713	0.708	Y	Y	Y	Y	---	---	Y	Y	Y	---	---	Y	Y	Y	Y	Y	Y	---	---	---	Y	Y	Y
P46736	Q9NXR7	BRCC3	BABAM2	0.913	0.823	0.849	Y	Y	Y	---	Y	Y	Y	Y	Y	---	---	---	---	---	Y	---	---	---	---	---	Y	Y	Y
P46736	Q9NY27	BRCC3	PPP4R2	0.684	0.723	---	Y	---	---	---	---	---	---	Y	---	---	---	---	---	---	---	---	---	---	---	---	Y	---	Y
P46736	Q9UNE7	BRCC3	STUB1	0.712	0.71	0.685	---	---	---	---	---	---	---	Y	---	---	---	---	---	---	---	---	---	---	---	---	---	---	---
P46736	Q9UNN5	BRCC3	FAF1	0.64	---	---	---	---	---	---	---	---	---	---	---	---	---	---	---	---	---	---	---	---	---	---	---	---	Y
P46736	Q9Y3I1	BRCC3	FBXO7	0.637	0.622	0.639	---	---	---	---	---	---	---	Y	---	---	---	---	---	---	---	---	---	---	---	---	---	---	---
P25440	P51572	BRD2	BCAP31	---	0.648	---	---	---	---	---	---	---	---	---	---	---	---	---	---	---	---	---	---	---	---	---	---	---	Y
P25440	Q5TAQ9	BRD2	DCAF8	0.556	---	0.68	---	---	---	---	---	---	---	---	---	---	---	---	---	---	---	---	---	---	---	---	---	---	---
P25440	Q92547	BRD2	TOPBP1	0.626	---	---	---	---	---	---	---	---	---	---	---	---	---	---	---	---	---	---	---	---	---	---	---	---	Y
P25440	Q9C0C9	BRD2	UBE2O	---	---	0.643	---	---	---	---	---	---	---	---	---	---	---	---	---	---	---	---	---	---	---	---	---	---	Y
Q15059	Q96JC9	BRD3	EAF1	---	0.679	---	---	---	---	---	---	---	---	---	---	---	---	---	---	---	---	---	---	---	---	---	---	---	---
O60885	P35249	BRD4	RFC4	0.681	0.671	0.668	Y	Y	Y	Y	Y	Y	---	---	---	---	---	---	---	---	---	---	---	---	---	---	Y	---	Y
O60885	P50750	BRD4	CDK9	0.676	---	0.671	Y	Y	Y	Y	---	Y	---	---	---	---	---	---	---	---	---	---	---	---	---	---	Y	---	Y
O60885	P62995	BRD4	TRA2B	---	---	0.7	---	---	---	Y	---	---	---	---	---	---	---	---	---	---	---	---	---	---	---	---	---	---	---
O60885	Q14764	BRD4	MVP	0.618	0.577	0.799	---	---	---	---	---	---	---	---	---	---	---	---	---	---	---	---	---	---	---	---	---	---	---
O60885	Q6NYC1	BRD4	JMJD6	---	---	0.78	Y	Y	Y	Y	Y	---	---	---	---	---	---	---	Y	Y	---	---	---	---	---	---	---	---	---
O60885	Q9H1A4	BRD4	ANAPC1	0.652	0.525	---	---	---	---	Y	---	---	---	---	---	---	---	---	---	---	---	---	---	---	---	---	---	---	---
O60885	Q9H7N4	BRD4	SCAF1	---	---	0.666	---	---	---	---	---	---	---	---	---	---	---	---	---	---	---	---	---	---	---	---	---	---	Y
Q9H0E9	Q9NP79	BRD8	VTA1	0.698	---	---	---	---	---	---	---	---	---	---	---	---	---	---	---	---	---	---	---	---	---	---	---	---	---
Q9H0E9	Q9NPF5	BRD8	DMAP1	0.648	0.635	0.693	Y	Y	Y	Y	Y	Y	Y	Y	Y	---	---	---	---	Y	Y	---	Y	---	---	---	Y	Y	Y
Q9H0E9	Q9P289	BRD8	STK26	0.659	---	---	---	---	---	---	---	---	---	---	---	---	---	---	---	---	---	---	---	---	---	---	---	---	---
Q9H0E9	Q9UBU8	BRD8	MORF4L1	0.646	0.623	0.629	Y	Y	Y	Y	Y	Y	Y	Y	Y	---	Y	Y	Y	Y	Y	---	Y	---	---	---	Y	Y	Y
Q9H0E9	Q9Y230	BRD8	RUVBL2	0.685	0.714	0.737	Y	Y	Y	Y	Y	Y	Y	Y	Y	---	---	---	Y	Y	Y	---	Y	---	---	---	Y	Y	Y
Q9H0E9	Q9Y265	BRD8	RUVBL1	0.711	0.714	0.69	Y	Y	Y	Y	---	Y	Y	Y	Y	---	---	---	Y	Y	Y	---	Y	---	---	---	Y	---	---
Q5VW32	Q8N1Q1	BROX	CA13	---	0.65	---	---	---	---	---	---	---	---	---	---	---	---	---	---	---	---	---	---	---	---	---	---	---	---
Q5VW32	Q969G6	BROX	RFK	---	0.653	---	---	---	---	---	---	---	---	---	---	---	---	---	---	---	---	---	---	---	---	---	---	---	---
Q5VW32	Q969H8	BROX	MYDGF	0.635	0.849	0.504	---	---	---	---	---	---	---	---	---	---	---	---	---	---	---	---	---	---	---	---	---	---	Y
Q5VW32	Q96DG6	BROX	CMBL	---	0.896	---	---	---	---	---	---	---	---	---	---	---	---	---	---	---	---	---	---	---	---	---	---	---	---
Q5VW32	Q99798	BROX	ACO2	0.719	---	0.671	---	---	---	---	---	---	---	---	---	---	---	---	---	---	---	---	---	---	---	---	---	---	---
P43251	P62877	BTD	RBX1	---	0.665	---	---	---	---	---	---	---	---	---	---	---	---	---	---	---	---	---	---	---	---	---	---	---	Y
P43251	Q13148	BTD	TARDBP	0.664	0.627	---	---	---	---	---	---	---	---	---	---	---	---	---	---	---	---	---	---	---	---	---	---	---	---
P43251	Q9ULR3	BTD	PPM1H	---	0.742	---	---	---	---	---	---	---	---	---	---	---	---	---	---	---	---	---	---	---	---	---	---	---	---
P43251	Q9Y5K6	BTD	CD2AP	---	0.768	---	---	---	---	---	---	---	---	---	---	---	---	---	---	---	---	---	---	---	---	---	---	---	Y
P43251	Q9Y6U3	BTD	SCIN	---	0.744	---	---	---	---	---	---	---	---	---	---	---	---	---	---	---	---	---	---	---	---	---	---	---	---
P20290	Q8IZP0	BTF3	ABI1	---	---	0.648	---	---	---	---	---	---	---	---	---	---	---	---	---	---	---	---	---	---	---	---	---	---	---
P20290	Q8WUM0	BTF3	NUP133	0.656	---	---	---	---	---	---	---	---	---	---	---	---	---	---	---	---	---	---	---	---	---	---	---	---	Y
P20290	Q8WXX5	BTF3	DNAJC9	0.649	---	---	---	---	---	---	---	---	---	---	---	---	---	---	---	---	---	---	---	---	---	---	---	---	---
O60566	P49454	BUB1B	CENPF	0.653	0.646	0.653	Y	Y	---	---	Y	---	Y	---	---	---	---	---	---	---	---	---	---	---	---	---	Y	Y	Y
O60566	Q13257	BUB1B	MAD2L1	0.749	0.7	0.69	Y	Y	Y	Y	Y	Y	Y	---	Y	---	---	---	---	Y	---	---	---	---	---	---	Y	Y	Y
O60566	Q8WUM0	BUB1B	NUP133	0.672	0.681	0.65	Y	Y	---	---	Y	---	Y	---	---	---	---	---	---	---	---	---	---	---	---	---	Y	---	Y
O43684	O60566	BUB3	BUB1B	0.701	0.637	0.658	Y	Y	Y	Y	Y	Y	Y	---	Y	---	---	Y	Y	Y	Y	---	Y	---	---	---	Y	---	Y
O43684	Q12834	BUB3	CDC20	0.66	0.694	0.689	Y	Y	Y	Y	Y	Y	Y	---	Y	---	---	---	Y	Y	---	---	Y	---	---	---	Y	---	Y
O43684	Q13257	BUB3	MAD2L1	0.698	0.675	0.691	Y	Y	Y	Y	Y	Y	Y	---	Y	---	---	---	---	---	---	---	---	---	---	---	Y	---	Y
P41223	P46108	BUD31	CRK	---	0.632	---	---	---	---	---	---	---	---	---	---	---	---	---	---	---	---	---	---	---	---	---	---	---	---
Q7L1Q6	Q8IYB3	BZW1	SRRM1	0.665	0.676	0.699	---	---	---	---	---	Y	---	---	---	---	---	---	---	---	---	---	---	---	---	---	---	---	Y
Q7L1Q6	Q8TAQ2	BZW1	SMARCC2	---	---	0.679	---	---	---	---	---	---	---	---	---	---	---	---	---	---	---	---	---	---	---	---	---	---	---
Q7L1Q6	Q8TEQ6	BZW1	GEMIN5	---	0.659	---	---	---	---	---	---	---	---	---	---	---	---	---	---	---	---	---	---	---	---	---	---	---	---
Q7L1Q6	Q92598	BZW1	HSPH1	0.771	---	0.506	---	---	---	---	---	---	---	---	---	---	---	---	---	---	---	---	---	---	---	---	---	---	Y
Q7L1Q6	Q92616	BZW1	GCN1	0.681	0.667	0.674	---	---	---	---	---	Y	---	---	---	---	---	---	---	---	---	---	Y	---	---	---	---	---	---
Q7L1Q6	Q92922	BZW1	SMARCC1	---	---	0.657	---	---	---	---	---	---	---	---	---	---	---	---	---	---	---	---	---	---	---	---	---	---	Y
Q7L1Q6	Q96DI7	BZW1	SNRNP40	---	---	0.76	---	---	---	---	---	---	---	---	---	---	---	---	---	---	---	---	---	---	---	---	---	---	Y
Q7L1Q6	Q96KQ7	BZW1	EHMT2	---	---	0.691	---	---	---	---	---	---	---	---	---	---	---	---	---	---	---	---	---	---	---	---	---	---	---
Q7L1Q6	Q96RU3	BZW1	FNBP1	---	---	0.912	---	---	---	---	---	---	---	---	---	---	---	---	---	---	---	---	---	---	---	---	---	---	Y
Q7L1Q6	Q99459	BZW1	CDC5L	0.697	0.716	0.728	Y	Y	Y	Y	---	Y	---	---	---	---	---	---	---	---	---	---	Y	---	---	---	Y	---	Y
Q7L1Q6	Q99460	BZW1	PSMD1	---	0.561	0.672	---	---	---	---	---	---	---	---	---	---	---	---	---	---	---	---	---	---	---	---	Y	---	Y
Q7L1Q6	Q9BPX3	BZW1	NCAPG	---	---	0.867	---	---	---	---	---	---	---	---	---	---	---	---	---	---	---	---	---	---	---	---	---	---	Y
Q7L1Q6	Q9HC35	BZW1	EML4	---	---	0.883	---	---	---	---	---	---	---	---	---	---	---	---	---	---	---	---	---	---	---	---	---	---	Y
Q7L1Q6	Q9NTJ3	BZW1	SMC4	---	---	0.717	---	---	---	---	---	---	---	---	---	---	---	---	---	---	---	---	---	---	---	---	---	---	Y
Q7L1Q6	Q9P013	BZW1	CWC15	0.718	0.678	0.633	Y	---	---	---	---	Y	---	---	---	---	---	---	---	---	---	---	---	---	---	---	---	---	Y
Q7L1Q6	Q9UKL0	BZW1	RCOR1	---	---	0.765	---	---	---	---	---	---	---	---	---	---	---	---	---	---	---	---	---	---	---	---	---	---	Y
Q7L1Q6	Q9UMS4	BZW1	PRPF19	0.704	0.685	0.745	---	---	---	---	---	Y	---	---	---	---	---	---	---	---	---	---	---	---	---	---	Y	---	---
Q7L1Q6	Q9UNS2	BZW1	COPS3	---	---	0.696	---	---	---	---	---	---	---	---	---	---	---	---	---	---	---	---	---	---	---	---	---	---	Y
Q7L1Q6	Q9Y230	BZW1	RUVBL2	---	---	0.819	---	---	---	---	---	---	---	---	---	---	---	---	---	---	---	---	---	---	---	---	Y	---	Y
Q7L1Q6	Q9Y265	BZW1	RUVBL1	---	---	0.94	---	---	---	---	---	---	---	---	---	---	---	---	---	---	---	---	---	---	---	---	Y	---	Y
Q7L1Q6	Q9Y383	BZW1	LUC7L2	---	---	0.67	---	---	---	---	---	---	---	---	---	---	---	---	---	---	---	---	---	---	---	---	---	---	Y
Q7L1Q6	Q9Y4E8	BZW1	USP15	0.565	---	0.729	---	---	---	---	---	---	---	---	---	---	---	---	---	---	---	---	---	---	---	---	---	---	---
Q8N5I9	Q9H4L7	C12orf45	SMARCAD1	0.697	---	---	---	---	---	---	---	---	---	---	---	---	---	---	---	---	---	---	---	---	---	---	---	---	---
Q8N5I9	Q9Y3B9	C12orf45	RRP15	0.679	0.555	---	---	---	---	---	---	---	---	---	---	---	---	---	---	---	---	---	---	---	---	---	---	---	Y
Q8N5I9	Q9Y4E1	C12orf45	WASHC2C	0.734	---	---	---	---	---	---	---	---	---	---	---	---	---	---	---	---	---	---	---	---	---	---	---	---	---
Q96B23	Q9NYF8	C18orf25	BCLAF1	---	0.518	0.659	---	---	---	---	---	---	---	---	---	---	---	---	---	---	---	---	---	---	---	---	---	---	Y
Q96B23	Q9Y291	C18orf25	MRPS33	---	0.642	---	---	---	---	---	---	---	---	---	---	---	---	---	---	---	---	---	---	---	---	---	---	---	Y
Q8IYL3	Q8N5P1	C1orf174	ZC3H8	0.581	0.531	0.661	---	---	---	---	---	---	---	---	---	---	---	---	---	---	---	---	---	---	---	---	---	---	---
Q07021	Q12906	C1QBP	ILF3	0.645	0.655	0.658	---	---	---	---	---	Y	---	---	---	---	---	---	---	---	---	---	---	---	---	---	---	---	Y
Q07021	Q13042	C1QBP	CDC16	---	---	0.69	---	---	---	---	---	---	---	---	---	---	---	---	---	---	---	---	---	---	---	---	---	---	Y
Q07021	Q14566	C1QBP	MCM6	0.703	0.718	0.689	Y	---	---	---	---	Y	---	---	---	---	---	---	---	---	---	---	---	---	---	---	Y	---	Y
Q07021	Q53EL6	C1QBP	PDCD4	0.732	0.695	0.648	---	---	---	---	---	Y	---	---	---	---	---	---	---	---	---	---	---	---	---	---	---	---	---
Q07021	Q71U36	C1QBP	TUBA1A	0.757	0.702	0.683	---	---	---	---	---	Y	---	---	---	---	---	---	---	---	---	---	---	---	---	---	---	---	---
Q07021	Q96EB6	C1QBP	SIRT1	0.645	---	---	---	Y	---	---	---	---	---	---	---	---	---	---	---	---	---	---	---	---	---	---	---	---	Y
Q07021	Q99873	C1QBP	PRMT1	0.696	0.745	0.726	Y	---	Y	---	---	Y	---	---	---	---	---	---	---	---	---	---	---	---	---	---	Y	---	Y
Q07021	Q9H0E3	C1QBP	SAP130	---	---	0.717	---	---	---	---	---	Y	---	---	---	---	---	---	---	---	---	---	---	---	---	---	---	---	Y
Q07021	Q9H7N4	C1QBP	SCAF1	---	---	0.667	---	---	---	---	---	---	---	---	---	---	---	---	---	---	---	---	---	---	---	---	---	---	---
Q5TEA3	Q7Z6K5	C20orf194	ARPIN	---	---	0.732	---	---	---	---	---	---	---	---	---	---	---	---	---	---	---	---	---	---	---	---	---	---	---
Q9GZN8	Q9UKX7	C20orf27	NUP50	---	---	0.77	---	---	Y	---	---	---	---	---	---	---	---	---	---	---	---	---	---	---	---	---	---	---	---
Q9GZN8	Q9Y696	C20orf27	CLIC4	0.772	0.801	---	---	---	---	---	---	---	---	---	---	---	---	---	---	---	---	---	---	---	---	---	---	---	---
Q9BVC5	Q9Y3I0	C2orf49	RTCB	0.717	0.687	0.708	Y	Y	---	Y	---	---	Y	Y	---	Y	---	---	---	---	Y	---	---	---	---	---	Y	Y	Y
Q3KRA6	Q8N4Q0	C2orf76	ZADH2	---	0.582	0.709	---	---	---	---	---	---	---	---	---	---	---	---	---	---	---	---	---	---	---	---	---	---	Y
Q3KRA6	Q96R05	C2orf76	RBP7	---	0.691	---	---	---	---	---	---	---	---	---	---	---	---	---	---	---	---	---	---	---	---	---	---	---	Y
P01024	Q96RP9	C3	GFM1	---	---	0.665	---	---	---	---	---	---	---	---	---	---	---	---	---	---	---	---	---	---	---	---	---	---	---
Q49AR2	Q8IX12	C5orf22	CCAR1	---	---	0.632	---	---	---	---	---	---	---	---	---	---	---	---	---	---	---	---	---	---	---	---	---	---	---
Q5T6V5	Q8TAC1	C9orf64	RFESD	---	---	0.654	---	---	---	---	---	---	---	---	---	---	---	---	---	---	---	---	---	---	---	---	---	---	---
Q5T6V5	Q9NR45	C9orf64	NANS	0.712	---	---	---	---	---	---	---	---	---	---	---	---	---	---	---	---	---	---	---	---	---	---	---	---	Y
Q9NZ63	Q9UL15	C9orf78	BAG5	0.655	---	---	---	---	---	---	---	---	---	---	---	---	---	---	---	---	---	---	---	---	---	---	---	---	Y
P00918	P00966	CA2	ASS1	---	0.671	0.536	Y	---	---	---	---	---	---	---	---	---	---	---	---	---	---	---	---	---	---	---	---	---	Y
P00918	P06733	CA2	ENO1	0.697	0.659	---	Y	---	---	---	---	---	---	---	---	---	---	---	---	---	---	---	---	---	---	---	Y	---	---
P00918	P35914	CA2	HMGCL	0.633	---	---	---	---	---	---	---	---	---	---	---	---	---	---	---	---	---	---	---	---	---	---	---	---	---
P00918	P49773	CA2	HINT1	---	---	0.643	---	---	---	---	---	---	---	---	---	---	---	---	---	---	---	---	---	---	---	---	---	---	---
P00918	Q3LXA3	CA2	TKFC	---	0.812	---	---	---	---	---	---	---	---	---	---	---	---	---	---	---	---	---	---	---	---	---	---	---	---
Q9HB71	Q9Y520	CACYBP	PRRC2C	---	0.501	0.627	---	---	---	---	---	---	---	---	---	---	---	---	---	---	---	---	---	---	---	---	---	---	Y
P27708	P30153	CAD	PPP2R1A	0.898	0.548	0.791	---	---	---	---	---	---	---	---	---	---	---	---	---	---	---	---	---	---	---	---	---	---	Y
P27708	P35579	CAD	MYH9	0.63	0.675	0.966	---	---	---	---	---	---	---	---	---	---	---	---	---	---	---	---	---	---	---	---	---	---	Y
P27708	P35998	CAD	PSMC2	0.57	0.71	0.68	Y	Y	Y	Y	---	---	---	---	---	Y	Y	---	---	---	---	---	---	---	---	---	Y	Y	---
P27708	P42704	CAD	LRPPRC	0.784	0.832	0.885	---	---	---	---	---	---	---	---	---	---	---	---	---	---	---	---	---	---	---	---	---	---	Y
P27708	P46783	CAD	RPS10	---	---	0.639	Y	---	---	---	---	---	---	---	---	---	---	---	---	---	---	---	---	---	---	---	Y	---	---
P27708	P49848	CAD	TAF6	0.541	---	0.631	---	---	---	---	---	---	---	---	---	---	---	---	---	---	---	---	---	---	---	---	---	---	Y
P27708	P51665	CAD	PSMD7	0.504	0.649	---	---	---	---	---	---	---	---	---	---	---	---	---	---	---	---	---	---	---	---	---	---	---	---
P27708	P62140	CAD	PPP1CB	---	0.697	---	---	---	---	---	---	---	---	---	---	---	---	---	---	---	---	---	---	---	---	---	---	---	---
P27708	P62191	CAD	PSMC1	0.668	0.703	---	Y	---	---	---	---	---	---	---	---	---	---	---	---	---	---	---	---	---	---	---	Y	Y	---
P27708	P62195	CAD	PSMC5	0.605	---	0.664	Y	Y	Y	Y	---	---	---	---	---	---	Y	---	---	---	---	---	---	---	---	---	Y	Y	Y
P27708	P62316	CAD	SNRPD2	0.783	0.534	---	---	---	---	---	---	---	---	---	---	---	---	---	---	---	---	---	---	---	---	---	---	---	Y
P27708	P62333	CAD	PSMC6	---	---	0.76	Y	Y	Y	Y	---	---	---	---	---	---	Y	---	---	---	---	---	---	---	---	---	Y	Y	Y
P27708	P78356	CAD	PIP4K2B	---	---	0.639	---	---	---	---	---	---	---	---	---	---	---	---	---	---	---	---	---	---	---	---	---	---	Y
P27708	Q04637	CAD	EIF4G1	---	0.713	0.796	Y	---	---	---	---	---	---	---	---	---	---	---	---	---	---	Y	---	---	---	---	Y	---	Y
P27708	Q05086	CAD	UBE3A	---	---	0.626	---	---	---	---	---	---	---	---	---	---	---	---	---	---	---	---	---	---	---	---	---	---	---
P27708	Q13200	CAD	PSMD2	0.718	---	0.714	Y	Y	Y	Y	---	---	---	---	---	---	Y	---	---	---	---	---	Y	---	---	---	Y	---	Y
P27708	Q13439	CAD	GOLGA4	0.599	0.556	0.764	---	---	---	---	---	---	---	---	---	---	---	---	---	---	---	---	---	---	---	---	---	---	---
P27708	Q13510	CAD	ASAH1	0.642	---	---	---	---	---	---	---	---	---	---	---	---	---	---	---	---	---	---	---	---	---	---	---	---	---
P27708	Q14C86	CAD	GAPVD1	0.773	0.761	0.514	---	---	---	---	---	---	---	---	---	---	---	---	---	---	---	---	---	---	---	---	---	---	---
P27708	Q15008	CAD	PSMD6	0.837	0.569	---	---	---	---	---	---	---	---	---	---	---	---	---	---	---	---	---	---	---	---	---	---	---	---
P27708	Q16186	CAD	ADRM1	0.654	0.66	0.824	---	---	---	---	---	---	---	---	---	---	---	---	---	---	---	---	---	---	---	---	---	---	Y
P27708	Q6Y7W6	CAD	GIGYF2	---	0.694	0.683	---	---	---	---	---	---	---	---	---	---	---	---	---	---	---	---	---	---	---	---	---	---	---
P27708	Q92598	CAD	HSPH1	0.767	0.888	0.862	Y	---	---	---	---	---	---	---	---	---	---	---	---	---	---	---	---	---	---	---	Y	---	Y
P27708	Q99436	CAD	PSMB7	0.684	---	0.628	---	---	---	---	---	---	---	---	---	---	---	---	---	---	---	---	---	---	---	---	---	---	---
P27708	Q99460	CAD	PSMD1	0.736	---	0.65	Y	Y	Y	Y	---	---	---	---	---	Y	---	---	---	---	---	---	---	---	---	---	Y	---	Y
P27708	Q9NP79	CAD	VTA1	---	---	0.664	---	---	---	---	---	---	---	---	---	---	---	---	---	---	---	---	---	---	---	---	---	---	---
P27708	Q9P2I0	CAD	CPSF2	0.696	---	---	---	---	---	---	---	---	---	---	---	---	---	---	---	---	---	---	---	---	---	---	---	---	---
P27708	Q9UBB5	CAD	MBD2	0.548	0.684	---	---	---	---	---	---	---	---	---	---	---	---	---	---	---	---	---	---	---	---	---	---	---	---
P27708	Q9UBT2	CAD	UBA2	0.681	---	---	---	---	---	---	---	---	---	---	---	---	---	---	---	---	---	---	---	---	---	---	Y	---	Y
P27708	Q9UMS4	CAD	PRPF19	---	---	0.733	---	---	---	---	---	---	---	---	---	---	---	---	---	---	---	---	---	---	---	---	Y	---	Y
P27708	Q9UNM6	CAD	PSMD13	0.65	0.797	0.708	---	---	Y	---	---	---	---	---	---	---	---	---	---	---	---	---	---	---	---	---	---	---	Y
Q13137	Q15435	CALCOCO2	PPP1R7	0.52	0.664	---	---	---	---	---	---	---	---	---	---	---	---	---	---	---	---	---	---	---	---	---	---	---	---
Q13137	Q96A72	CALCOCO2	MAGOHB	---	---	0.659	---	Y	---	Y	---	---	---	---	---	---	---	---	---	---	---	---	---	---	---	---	---	---	---
Q13137	Q9UBE0	CALCOCO2	SAE1	0.725	---	---	---	---	---	---	---	---	---	---	---	---	---	---	---	---	---	---	---	---	---	---	---	---	---
Q05682	Q92804	CALD1	TAF15	0.661	0.515	---	---	---	---	---	---	---	---	---	---	---	---	---	---	---	---	---	---	---	---	---	---	---	---
Q05682	Q9HB71	CALD1	CACYBP	0.633	---	---	Y	---	---	---	---	---	---	---	---	---	---	---	---	---	---	---	---	---	---	---	---	---	---
P0DP25	P17812	CALM3	CTPS1	0.643	---	---	---	---	---	---	---	---	---	---	---	---	---	---	---	---	---	---	---	---	---	---	---	---	---
P0DP25	P67936	CALM3	TPM4	0.635	---	---	---	---	---	---	---	---	---	Y	---	---	---	---	---	---	---	---	---	---	---	---	---	---	---
P0DP25	Q14C86	CALM3	GAPVD1	---	---	0.669	---	---	---	---	---	---	---	---	---	---	---	---	---	---	---	---	---	---	---	---	---	---	---
P27797	P46060	CALR	RANGAP1	---	---	0.725	---	---	---	---	---	---	---	---	---	---	---	---	---	---	---	---	---	---	---	---	---	---	---
P27797	P53621	CALR	COPA	---	---	0.659	---	---	---	---	---	---	---	Y	---	---	---	---	---	---	---	---	---	---	---	---	---	---	---
P27797	P55010	CALR	EIF5	0.689	---	---	Y	---	---	---	---	---	---	---	---	---	---	---	---	---	---	Y	---	---	---	---	---	---	---
P27797	P60900	CALR	PSMA6	0.812	0.722	0.756	---	---	---	---	---	---	---	Y	---	---	---	---	---	---	---	---	---	---	---	---	---	---	---
P27797	P62805	CALR	H4-16	0.77	0.815	0.76	Y	---	---	---	---	Y	---	---	---	---	---	---	---	---	---	---	---	---	---	---	---	---	---
P27797	P78527	CALR	PRKDC	0.686	---	---	Y	---	---	---	---	---	---	Y	---	---	---	---	---	---	---	---	---	---	---	---	Y	---	---
P27797	Q04637	CALR	EIF4G1	0.719	0.735	0.732	Y	---	---	---	---	---	---	Y	---	---	---	---	---	---	---	---	---	---	---	---	Y	---	Y
P27797	Q08945	CALR	SSRP1	0.792	0.86	0.85	---	---	---	---	---	Y	---	---	---	---	---	---	---	---	---	---	---	---	---	---	---	---	Y
P27797	Q12874	CALR	SF3A3	---	---	0.716	---	---	---	---	---	---	---	Y	---	---	---	---	---	---	---	---	---	---	---	---	---	---	Y
P27797	Q13045	CALR	FLII	0.583	---	0.704	---	---	---	---	---	---	---	---	---	---	---	---	---	---	---	---	---	---	---	---	---	---	---
P27797	Q15003	CALR	NCAPH	---	---	0.713	Y	---	---	---	---	---	---	---	---	---	---	---	---	---	---	---	---	---	---	---	Y	---	Y
P27797	Q15021	CALR	NCAPD2	0.645	---	---	---	---	---	---	---	---	---	---	---	---	---	---	---	---	---	---	---	---	---	---	---	---	Y
P27797	Q5TAQ9	CALR	DCAF8	---	---	0.644	---	---	---	---	---	---	---	---	---	---	---	---	---	---	---	---	---	---	---	---	---	---	---
P27797	Q5VYK3	CALR	ECPAS	---	---	0.647	---	---	---	---	---	---	---	---	---	---	---	---	---	---	---	---	---	---	---	---	---	---	---
P27797	Q5VZE5	CALR	NAA35	0.726	0.646	0.661	---	---	---	---	---	---	---	Y	---	---	---	---	---	---	---	---	---	---	---	---	---	---	---
P27797	Q6PKG0	CALR	LARP1	0.687	0.673	0.719	---	---	---	---	---	---	---	Y	---	---	---	---	---	---	---	---	---	---	---	---	---	---	Y
P27797	Q71RC2	CALR	LARP4	0.688	0.649	0.67	---	---	---	---	---	---	---	Y	---	---	---	---	---	---	---	---	---	---	---	---	---	---	---
P27797	Q7Z6Z7	CALR	HUWE1	---	---	0.63	Y	Y	---	Y	---	---	---	---	---	---	---	---	---	---	---	---	---	---	---	---	---	---	Y
P27797	Q96EY7	CALR	PTCD3	0.74	0.753	0.702	---	---	---	---	---	Y	---	---	---	---	---	---	---	---	---	---	---	---	---	---	---	---	---
P27797	Q99700	CALR	ATXN2	0.679	0.697	0.734	---	---	---	---	---	---	---	Y	---	---	---	---	---	---	---	---	---	---	---	---	---	---	---
P27797	Q99879	CALR	H2BC14	0.736	0.747	0.767	---	---	---	---	---	Y	---	---	---	---	---	---	---	---	---	---	---	---	---	---	---	---	---
P27797	Q9BXJ9	CALR	NAA15	0.726	---	---	---	---	---	---	---	---	---	---	---	---	---	---	---	---	---	---	---	---	---	---	---	---	---
P27797	Q9H501	CALR	ESF1	---	0.625	---	---	---	---	---	---	---	---	---	---	---	---	---	---	---	---	---	---	---	---	---	---	---	---
P27797	Q9UKV8	CALR	AGO2	0.718	0.668	0.698	Y	---	---	---	---	---	---	Y	---	---	---	---	---	---	---	---	---	---	---	---	---	---	---
P27797	Q9Y262	CALR	EIF3L	0.812	0.759	0.732	---	---	---	---	---	Y	---	---	---	---	---	---	---	---	---	---	---	---	---	---	---	---	---
P27797	Q9Y295	CALR	DRG1	0.647	0.676	0.674	---	---	---	---	---	---	---	Y	---	---	---	---	---	---	---	---	---	---	---	---	---	---	Y
P27797	Q9Y5B9	CALR	SUPT16H	0.77	0.692	0.679	---	---	---	---	---	Y	---	---	---	---	---	---	---	---	---	---	---	---	---	---	---	---	Y
P27797	Q9Y5P4	CALR	CERT1	0.597	0.578	0.641	---	---	---	---	---	---	---	---	---	---	---	---	---	---	---	---	---	---	---	---	---	---	---
O43852	O95785	CALU	WIZ	---	---	0.647	---	---	---	---	---	---	---	---	---	---	---	---	---	---	---	---	---	---	---	---	---	---	---
O43852	P78346	CALU	RPP30	---	0.646	---	---	---	---	---	---	---	---	---	---	---	---	---	---	---	---	---	---	---	---	---	---	---	---
O43852	Q12830	CALU	BPTF	---	0.673	---	---	---	---	---	---	---	---	---	---	---	---	---	---	---	---	---	---	---	---	---	---	---	---
O43852	Q15545	CALU	TAF7	0.686	0.857	---	---	---	---	---	---	---	---	---	---	---	---	---	---	---	---	---	---	---	---	---	---	---	---
O43852	Q92522	CALU	H1-10	0.88	---	---	---	---	---	---	---	---	---	---	---	---	---	---	---	---	---	---	---	---	---	---	---	---	---
O43852	Q9NW82	CALU	WDR70	---	---	0.656	---	---	---	---	---	---	---	---	---	---	---	---	---	---	---	---	---	---	---	---	---	---	Y
Q08AD1	Q13217	CAMSAP2	DNAJC3	---	0.631	---	---	---	---	---	---	---	---	---	---	---	---	---	---	---	---	---	---	---	---	---	---	---	Y
Q08AD1	Q96FX7	CAMSAP2	TRMT61A	0.672	---	---	---	---	---	---	---	---	---	---	---	---	---	---	---	---	---	---	---	---	---	---	---	---	---
Q08AD1	Q9UFW8	CAMSAP2	CGGBP1	---	0.626	---	---	---	---	---	---	---	---	---	---	---	---	---	---	---	---	---	---	---	---	---	---	---	---
Q86VP6	Q92990	CAND1	GLMN	0.657	0.681	0.699	Y	---	---	---	---	---	---	Y	---	---	---	---	---	---	---	---	---	---	---	---	---	---	Y
Q86VP6	Q96GG9	CAND1	DCUN1D1	0.664	0.698	0.669	Y	Y	---	Y	Y	---	---	Y	---	---	---	---	---	---	---	---	---	---	---	---	Y	Y	Y
Q86VP6	Q9UNE7	CAND1	STUB1	0.715	0.705	0.696	---	---	---	---	---	---	---	Y	---	---	---	---	---	---	---	---	---	---	---	---	---	---	---
Q86VP6	Q9Y3I1	CAND1	FBXO7	0.702	0.664	0.76	Y	---	---	---	---	---	Y	Y	---	---	---	---	---	---	---	---	---	---	---	---	Y	Y	---
P27824	P60900	CANX	PSMA6	---	---	0.685	---	---	---	---	---	---	---	---	---	---	---	---	---	---	---	---	---	---	---	---	---	---	---
P27824	Q9NZQ3	CANX	NCKIPSD	0.69	---	---	---	---	---	---	---	---	---	---	---	---	---	---	---	---	---	---	---	---	---	---	---	---	---
Q01518	Q02809	CAP1	PLOD1	---	0.857	---	---	---	---	---	---	---	---	---	---	---	---	---	---	---	---	---	---	---	---	---	---	---	Y
Q01518	Q04206	CAP1	RELA	---	0.687	---	---	---	---	---	---	---	---	---	---	---	---	---	---	---	---	---	---	---	---	---	---	---	Y
Q01518	Q12904	CAP1	AIMP1	0.786	0.504	0.593	---	---	---	---	---	---	---	---	---	---	---	---	---	---	---	---	---	---	---	---	---	---	---
Q01518	Q12933	CAP1	TRAF2	0.635	---	0.604	---	---	---	---	---	---	---	---	---	---	---	---	---	---	---	---	---	---	---	---	---	---	---
Q01518	Q13155	CAP1	AIMP2	0.736	0.664	0.655	---	---	---	---	---	---	---	---	---	---	---	---	---	---	---	---	---	---	---	---	---	---	Y
Q01518	Q13451	CAP1	FKBP5	0.657	0.635	---	---	---	---	---	---	---	---	---	---	---	---	---	---	---	---	---	---	---	---	---	---	---	Y
Q01518	Q13573	CAP1	SNW1	---	0.668	---	---	---	---	---	---	---	---	---	---	---	---	---	---	---	---	---	---	---	---	---	---	---	Y
Q01518	Q13617	CAP1	CUL2	---	0.717	0.612	---	---	---	---	---	---	---	---	---	---	---	---	---	---	---	---	---	---	---	---	---	---	Y
Q01518	Q13618	CAP1	CUL3	0.504	0.81	0.735	---	---	---	---	---	---	---	---	---	---	---	---	---	---	---	---	---	---	---	---	---	---	---
Q01518	Q14258	CAP1	TRIM25	---	---	0.629	---	---	---	---	---	---	---	---	---	---	---	---	---	---	---	---	---	---	---	---	---	---	Y
Q01518	Q15008	CAP1	PSMD6	0.549	0.73	0.504	---	---	---	---	---	---	---	---	---	---	---	---	---	---	---	---	---	---	---	---	---	---	Y
Q01518	Q15046	CAP1	KARS1	0.547	0.608	0.755	---	---	---	---	---	---	---	---	---	---	---	---	---	---	---	---	---	---	---	---	---	---	Y
Q01518	Q16555	CAP1	DPYSL2	0.827	0.611	0.533	Y	Y	---	Y	Y	---	---	---	---	---	Y	---	---	---	---	---	---	---	---	---	Y	---	Y
Q01518	Q16890	CAP1	TPD52L1	0.72	---	---	---	---	---	---	---	---	---	---	---	---	---	---	---	---	---	---	---	---	---	---	---	---	---
Q01518	Q6PKG0	CAP1	LARP1	---	---	0.641	---	---	---	---	---	---	---	---	---	---	---	---	---	---	---	---	---	---	---	---	---	---	---
Q01518	Q96CW1	CAP1	AP2M1	0.652	0.746	---	---	---	---	---	---	---	---	---	---	---	---	---	---	---	---	---	---	---	---	---	Y	---	Y
Q01518	Q96HE7	CAP1	ERO1A	0.629	---	0.707	---	---	---	---	---	---	---	---	---	---	---	---	---	---	---	---	---	---	---	---	---	---	Y
Q01518	Q99536	CAP1	VAT1	0.503	0.635	0.531	Y	---	---	---	---	---	---	---	---	---	---	---	---	---	---	---	---	---	---	---	Y	---	Y
Q01518	Q9H1E3	CAP1	NUCKS1	---	0.503	0.681	---	---	---	---	---	---	---	---	---	---	---	---	---	---	---	---	---	---	---	---	---	---	---
Q01518	Q9HB40	CAP1	SCPEP1	0.653	---	0.516	---	---	---	---	---	---	---	---	---	---	---	---	---	---	---	---	---	---	---	---	---	---	Y
Q01518	Q9NZL9	CAP1	MAT2B	0.794	0.622	---	---	---	---	---	---	---	---	---	---	---	---	---	---	---	---	---	---	---	---	---	---	---	---
Q01518	Q9P2E9	CAP1	RRBP1	0.561	0.628	---	---	---	---	---	---	---	---	---	---	---	---	---	---	---	---	---	---	---	---	---	---	---	---
Q01518	Q9P2J5	CAP1	LARS1	0.704	0.813	0.823	---	---	---	---	---	---	---	---	---	---	---	---	---	---	---	---	---	---	---	---	---	---	---
Q01518	Q9UHD8	CAP1	SEPTIN9	---	0.677	---	---	---	---	---	---	---	---	---	---	---	---	---	---	---	---	---	---	---	---	---	---	---	Y
Q01518	Q9Y266	CAP1	NUDC	---	0.713	0.548	---	---	---	---	---	---	---	---	---	---	---	---	---	---	---	---	---	---	---	---	---	---	---
P40123	P43246	CAP2	MSH2	---	0.761	---	---	---	---	---	---	---	---	---	---	---	---	---	---	---	---	---	---	---	---	---	---	---	Y
P40123	P60842	CAP2	EIF4A1	---	0.667	---	---	---	---	---	---	---	---	---	---	---	---	---	---	---	---	---	---	---	---	---	---	---	---
P40123	P61966	CAP2	AP1S1	0.511	0.674	---	---	---	---	---	---	---	---	---	---	---	---	---	---	---	---	---	---	---	---	---	---	---	---
P40123	Q02790	CAP2	FKBP4	0.619	0.697	---	---	---	---	---	---	---	---	---	---	---	---	---	---	---	---	---	---	---	---	---	---	---	---
P40123	Q04446	CAP2	GBE1	0.687	0.738	0.579	---	---	---	---	---	---	---	---	---	---	---	---	---	---	---	---	---	---	---	---	---	---	Y
P40123	Q8NDH3	CAP2	NPEPL1	0.639	---	---	---	---	---	---	---	---	---	---	---	---	---	---	---	---	---	---	---	---	---	---	---	---	---
P40123	Q9H4A6	CAP2	GOLPH3	0.692	0.846	---	---	---	---	---	---	---	---	---	---	---	---	---	---	---	---	---	---	---	---	---	---	---	---
P40123	Q9NXH9	CAP2	TRMT1	0.553	0.709	---	---	---	---	---	---	---	---	---	---	---	---	---	---	---	---	---	---	---	---	---	---	---	---
P40123	Q9NYY8	CAP2	FASTKD2	---	0.643	---	---	---	---	---	---	---	---	---	---	---	---	---	---	---	---	---	---	---	---	---	---	---	---
P40121	P62937	CAPG	PPIA	0.65	---	---	Y	---	---	---	---	---	---	---	---	---	---	---	---	---	---	---	---	---	---	---	---	---	Y
P40121	Q96DG6	CAPG	CMBL	---	---	0.722	---	---	---	---	---	---	---	---	---	---	---	---	---	---	---	---	---	---	---	---	---	---	---
P07384	P07814	CAPN1	EPRS1	0.837	---	0.718	---	---	---	---	---	---	---	---	---	---	---	---	---	---	---	---	---	---	---	---	---	---	Y
P07384	P0DN79	CAPN1	CBSL	0.641	---	---	Y	---	---	---	---	---	---	---	---	---	---	---	---	---	---	---	---	---	---	---	Y	---	---
P07384	P10644	CAPN1	PRKAR1A	0.627	---	---	---	---	---	---	---	---	---	---	---	---	---	---	---	---	---	---	---	---	---	---	---	Y	Y
P07384	P11413	CAPN1	G6PD	0.933	---	0.708	Y	Y	Y	Y	---	---	---	---	---	---	---	---	---	---	---	Y	---	---	---	---	Y	---	Y
P07384	P14868	CAPN1	DARS1	0.807	---	---	---	---	---	---	---	---	---	---	---	---	---	---	---	---	---	---	---	---	---	---	---	---	---
P07384	P26038	CAPN1	MSN	---	0.552	0.691	Y	---	---	---	---	---	---	---	---	---	---	---	---	---	---	---	---	---	---	---	Y	---	---
P07384	P31153	CAPN1	MAT2A	0.745	---	0.615	---	---	---	---	---	---	---	---	---	---	---	---	---	---	---	---	---	---	---	---	---	---	---
P07384	P35241	CAPN1	RDX	0.658	0.635	---	---	---	---	---	---	---	---	---	---	---	---	---	---	---	---	---	---	---	---	---	---	---	---
P07384	P41250	CAPN1	GARS1	0.73	---	0.751	---	---	---	---	---	---	---	---	---	---	---	---	---	---	---	---	---	---	---	---	---	---	---
P07384	P41252	CAPN1	IARS1	0.832	---	0.654	---	---	---	---	---	---	---	---	---	---	---	---	---	---	---	---	---	---	---	---	---	---	---
P07384	P47897	CAPN1	QARS1	0.813	---	0.662	---	---	---	---	---	---	---	---	---	---	---	---	---	---	---	---	---	---	---	---	---	---	Y
P07384	P49411	CAPN1	TUFM	---	0.646	---	---	---	---	---	---	---	---	---	---	---	---	---	---	---	---	---	---	---	---	---	---	---	Y
P07384	P53396	CAPN1	ACLY	0.539	0.759	---	---	---	---	---	---	---	---	---	---	---	---	---	---	---	---	---	---	---	---	---	---	---	Y
P07384	P54652	CAPN1	HSPA2	---	---	0.638	---	---	---	---	---	---	---	---	---	---	---	---	---	---	---	---	---	---	---	---	---	---	---
P07384	P56192	CAPN1	MARS1	0.716	---	0.506	---	---	---	---	---	---	---	---	---	---	---	---	---	---	---	---	---	---	---	---	---	---	---
P07384	P58107	CAPN1	EPPK1	---	0.502	0.638	---	---	---	---	---	---	---	---	---	---	---	---	---	---	---	---	---	---	---	---	---	---	Y
P07384	P62826	CAPN1	RAN	0.632	---	---	---	---	---	---	---	---	---	---	---	---	---	---	---	---	---	---	---	---	---	---	---	---	---
P07384	Q01518	CAPN1	CAP1	0.584	0.545	0.716	---	---	---	---	---	---	---	---	---	---	---	---	---	---	---	---	---	---	---	---	---	---	Y
P07384	Q13155	CAPN1	AIMP2	0.838	---	---	---	---	---	---	---	---	---	---	---	---	---	---	---	---	---	---	---	---	---	---	---	---	---
P07384	Q13177	CAPN1	PAK2	0.831	0.794	0.544	---	---	---	---	---	---	---	---	---	---	---	---	---	---	---	Y	---	---	---	---	---	---	Y
P07384	Q13618	CAPN1	CUL3	0.817	---	---	---	---	---	---	---	---	---	---	---	---	---	---	---	---	---	---	---	---	---	---	---	---	---
P07384	Q16555	CAPN1	DPYSL2	0.894	---	0.896	Y	---	---	---	---	---	---	---	---	---	---	---	---	---	---	---	---	---	---	---	Y	---	Y
P07384	Q93034	CAPN1	CUL5	0.88	0.526	0.511	---	---	---	---	---	---	---	---	---	---	---	---	---	---	---	---	---	---	---	---	---	---	---
P07384	Q96HE7	CAPN1	ERO1A	0.882	---	0.633	---	---	---	---	---	---	---	---	---	---	---	---	---	---	---	---	---	---	---	---	---	---	---
P07384	Q9NZL9	CAPN1	MAT2B	0.692	---	---	---	---	---	---	---	---	---	---	---	---	---	---	---	---	---	---	---	---	---	---	---	---	---
P07384	Q9P2J5	CAPN1	LARS1	---	---	0.847	---	---	---	---	---	---	---	---	---	---	---	---	---	---	---	---	---	---	---	---	---	---	---
P17655	P25786	CAPN2	PSMA1	0.781	---	---	---	---	---	---	---	---	---	---	---	---	---	---	---	---	---	---	---	---	---	---	---	---	Y
P17655	P53618	CAPN2	COPB1	0.673	---	---	---	---	---	---	---	---	---	---	---	---	---	---	---	---	---	---	---	---	---	---	---	---	---
P17655	P67936	CAPN2	TPM4	0.695	---	---	---	---	---	---	---	---	---	---	---	---	---	---	---	---	---	---	---	---	---	---	---	---	---
P17655	P68363	CAPN2	TUBA1B	---	0.644	---	---	---	---	---	---	---	---	---	---	---	---	---	---	---	---	---	---	---	---	---	---	---	Y
P17655	Q13813	CAPN2	SPTAN1	---	---	0.638	Y	---	---	---	---	---	---	---	---	---	---	---	---	---	---	---	---	---	---	---	Y	Y	---
P17655	Q14839	CAPN2	CHD4	---	0.553	0.649	---	---	---	---	---	---	---	---	---	---	---	---	---	---	---	---	---	---	---	---	---	---	---
P17655	Q8TD16	CAPN2	BICD2	0.506	---	0.648	---	---	---	---	---	---	---	---	---	---	---	---	---	---	---	---	---	---	---	---	---	---	---
P17655	Q9BTW9	CAPN2	TBCD	0.588	0.53	0.704	---	---	---	---	---	---	---	---	---	---	---	---	---	---	---	---	---	---	---	---	---	---	---
P17655	Q9NP77	CAPN2	SSU72	0.768	---	---	---	---	---	---	---	---	---	---	---	---	---	---	---	---	---	---	---	---	---	---	---	---	---
P17655	Q9P287	CAPN2	BCCIP	---	---	0.634	---	---	---	---	---	---	---	---	---	---	---	---	---	---	---	---	---	---	---	---	---	---	Y
P17655	Q9Y5S9	CAPN2	RBM8A	0.65	0.507	0.541	---	---	---	---	---	---	---	---	---	---	---	---	---	---	---	---	---	---	---	---	---	---	---
P04632	P10412	CAPNS1	H1-4	---	0.655	---	---	---	---	---	---	---	---	---	---	---	---	---	---	---	---	---	---	---	---	---	---	---	Y
P04632	P17655	CAPNS1	CAPN2	0.644	---	0.589	Y	Y	Y	Y	Y	---	Y	---	Y	---	---	---	---	Y	---	---	---	---	---	---	Y	Y	Y
P04632	Q9Y5S2	CAPNS1	CDC42BPB	0.687	---	---	---	---	---	---	---	---	---	---	---	---	---	---	---	---	---	---	---	---	---	---	---	---	Y
Q14444	Q14839	CAPRIN1	CHD4	0.74	---	0.701	---	Y	---	Y	---	---	---	---	---	---	---	---	---	---	---	---	Y	---	---	---	---	---	Y
Q14444	Q15642	CAPRIN1	TRIP10	0.524	0.736	---	---	---	---	---	---	---	---	---	---	---	---	---	---	---	---	---	---	---	---	---	---	---	---
Q14444	Q16630	CAPRIN1	CPSF6	0.733	0.706	0.764	---	---	---	---	---	Y	---	Y	---	---	---	---	---	---	---	---	---	---	---	---	---	---	Y
Q14444	Q2NL82	CAPRIN1	TSR1	0.827	0.514	---	---	---	---	---	---	---	---	Y	---	---	---	---	---	---	---	---	---	---	---	---	---	---	Y
Q14444	Q3YEC7	CAPRIN1	RABL6	---	0.687	0.596	---	---	---	---	---	---	---	---	---	---	---	---	---	---	---	---	---	---	---	---	---	---	---
Q14444	Q5F1R6	CAPRIN1	DNAJC21	---	---	0.69	---	---	---	---	---	---	---	Y	---	---	---	---	---	---	---	---	---	---	---	---	---	---	Y
Q14444	Q5H9R7	CAPRIN1	PPP6R3	---	0.638	---	---	---	---	---	---	---	---	---	---	---	---	---	---	---	---	---	---	---	---	---	---	---	Y
Q14444	Q6IN85	CAPRIN1	PPP4R3A	0.742	---	0.565	---	---	---	---	---	---	---	---	---	---	---	---	---	---	---	---	---	---	---	---	---	---	Y
Q14444	Q86YP4	CAPRIN1	GATAD2A	---	0.65	0.626	---	---	---	---	---	---	---	---	---	---	---	---	---	---	---	---	Y	---	---	---	---	---	---
Q14444	Q8N684	CAPRIN1	CPSF7	0.752	0.733	0.673	---	---	---	---	---	Y	---	---	---	---	---	---	---	---	---	---	---	---	---	---	---	---	---
[truncated: 23,237 more rows]
