# Supplementary material for: Scalable multiplex co-fractionation/mass spectrometry platform for accelerated protein interactome discovery
Source: Nat Commun. 2022 Jul 13;13:4043. doi: 10.1038/s41467-022-31809-z (PMC9279285; doi:10.1038/s41467-022-31809-z)
Supplement: Supplementary file 5 — Supplementary Dataset 3 [file 41467_2022_31809_MOESM5_ESM.xlsx]

## Sheet: MCF10A complexes
Supplementary Table 3: 497 predicted protein complexes for the MCF10A human-derived breast cell line.
Complex ID	Complex Size (# of subunits)	Complex subunits
Line1.CID001	69	Q14C86(GAPVD1)	O00231(PSMD11)	Q9UNM6(PSMD13)	P35998(PSMC2)	O95352(ATG7)	Q06323(PSME1)	Q16204(CCDC6)	Q16186(ADRM1)	P62195(PSMC5)	P42704(LRPPRC)	Q92598(HSPH1)	Q9BWU0(SLC4A1AP)	P20618(PSMB1)	Q9BRP4(PAAF1)	P55072(VCP)	O14818(PSMA7)	P25789(PSMA4)	P55036(PSMD4)	P28074(PSMB5)	P49720(PSMB3)	P25786(PSMA1)	Q13200(PSMD2)	Q99460(PSMD1)	Q15008(PSMD6)	Q16401(PSMD5)	P25788(PSMA3)	O00487(PSMD14)	P62191(PSMC1)	O00233(PSMD9)	P51665(PSMD7)	P17980(PSMC3)	P28072(PSMB6)	P63151(PPP2R2A)	P06753(TPM3)	Q9NP79(VTA1)	P48556(PSMD8)	Q9HD26(GOPC)	Q9Y608(LRRFIP2)	P62714(PPP2CB)	O43290(SART1)	O00232(PSMD12)	O75832(PSMD10)	Q9UL46(PSME2)	P27708(CAD)	P49721(PSMB2)	P28070(PSMB4)	Q99436(PSMB7)	P28066(PSMA5)
Line1.CID002	68	P09651(HNRNPA1)	Q8IYB3(SRRM1)	P09012(SNRPA)	P62995(TRA2B)	P23246(SFPQ)	Q12905(ILF2)	P26368(U2AF2)	Q13435(SF3B2)	P14678(SNRPB)	O75643(SNRNP200)	Q12874(SF3A3)	Q7RTV0(PHF5A)	O75533(SF3B1)	Q99459(CDC5L)	Q9UHX1(PUF60)	O43660(PLRG1)	P62314(SNRPD1)	P62316(SNRPD2)	P62318(SNRPD3)	P11388(TOP2A)	P10809(HSPD1)	Q13838(DDX39B)	Q15427(SF3B4)	Q15428(SF3A2)	P52272(HNRNPM)	P38159(RBMX)	O15042(U2SURP)	Q9Y3B4(SF3B6)	O43143(DHX15)	P08621(SNRNP70)	P22626(HNRNPA2B1)	Q9UBB9(TFIP11)	Q12931(TRAP1)	Q92616(GCN1)	P09661(SNRPA1)	Q01130(SRSF2)	Q6P2Q9(PRPF8)	Q8WYA6(CTNNBL1)	Q9BWJ5(SF3B5)	Q15459(SF3A1)	P62136(PPP1CA)	Q07955(SRSF1)	P67809(YBX1)	Q15393(SF3B3)	P07910(HNRNPC)	Q9BQA1(WDR77)	Q8IWX8(CHERP)	Q7L1Q6(BZW1)
Line1.CID003	52	Q13547(HDAC1)	Q92922(SMARCC1)	O75446(SAP30)	Q09028(RBBP4)	O14497(ARID1A)	O95983(MBD3)	O94776(MTA2)	Q9NRL2(BAZ1A)	O75362(ZNF217)	Q12873(CHD3)	Q86YP4(GATAD2A)	Q14839(CHD4)	Q16576(RBBP7)	O60341(KDM1A)	Q96ST3(SIN3A)	Q9P2I0(CPSF2)	Q15291(RBBP5)	P78347(GTF2I)	Q14202(ZMYM3)	Q9UBB5(MBD2)	P51531(SMARCA2)	Q8WXI9(GATAD2B)	O96019(ACTL6A)	Q92769(HDAC2)	Q9UKL0(RCOR1)	Q12824(SMARCB1)	Q13330(MTA1)	Q9UQE7(SMC3)	O60264(SMARCA5)	P51532(SMARCA4)	Q14683(SMC1A)	Q92925(SMARCD2)	Q8N3U4(STAG2)	Q96KQ7(EHMT2)	Q8TAQ2(SMARCC2)	Q9NP66(HMG20A)	Q969G3(SMARCE1)	Q14687(GSE1)	Q9UK53(ING1)	Q9P0W2(HMG20B)	Q6PJG2(MIDEAS)	Q9H147(DNTTIP1)	Q9UBW7(ZMYM2)	Q92785(DPF2)	O00422(SAP18)	Q92797(SYMPK)	Q92766(RREB1)	O60216(RAD21)
Line1.CID005	47	Q13263(TRIM28)	O75150(RNF40)	O60502(OGA)	Q15370(ELOB)	Q9BTE3(MCMBP)	Q14980(NUMA1)	Q96FW1(OTUB1)	Q07866(KLC1)	O60678(PRMT3)	P52597(HNRNPF)	P47756(CAPZB)	Q15631(TSN)	Q96KB5(PBK)	Q9UBS4(DNAJB11)	Q92878(RAD50)	P50990(CCT8)	Q9Y6G9(DYNC1LI1)	P60866(RPS20)	P52788(SMS)	Q9UBF6(RNF7)	P33176(KIF5B)	P15170(GSPT1)	P23588(EIF4B)	Q86X55(CARM1)	O00410(IPO5)	P12268(IMPDH2)	Q8TEQ6(GEMIN5)	Q9Y5K5(UCHL5)	O75534(CSDE1)	P22059(OSBP)	Q9H2G2(SLK)	Q14204(DYNC1H1)	Q6PKG0(LARP1)	P54920(NAPA)	P18031(PTPN1)	Q9Y3F4(STRAP)	Q99598(TSNAX)	P52907(CAPZA1)	P84103(SRSF3)	Q15369(ELOC)	P62140(PPP1CB)	Q9Y6Y8(SEC23IP)	Q6AI08(HEATR6)	O95361(TRIM16)	O43237(DYNC1LI2)	Q9BUP3(HTATIP2)	Q9H2K8(TAOK3)
Line1.CID006	41	P09651(HNRNPA1)	Q9UKV8(AGO2)	P04406(GAPDH)	Q12906(ILF3)	Q12905(ILF2)	Q00839(HNRNPU)	P10155(RO60)	Q13310(PABPC4)	P07814(EPRS1)	P46781(RPS9)	Q14103(HNRNPD)	O60506(SYNCRIP)	Q09161(NCBP1)	P11940(PABPC1)	Q86U42(PABPN1)	O43390(HNRNPR)	O43707(ACTN4)	P19338(NCL)	P05388(RPLP0)	Q00613(HSF1)	P22626(HNRNPA2B1)	P14866(HNRNPL)	P61247(RPS3A)	P23396(RPS3)	Q9UN81(L1RE1)	P67809(YBX1)	P0DMV9(HSPA1B)	Q9H0G5(NSRP1)	O15347(HMGB3)	Q99729(HNRNPAB)	Q08211(DHX9)	Q99700(ATXN2)	P62753(RPS6)	Q9HD15(SRA1)	Q15717(ELAVL1)	O95793(STAU1)	O60573(EIF4E2)	Q9H074(PAIP1)	P60520(GABARAPL2)	Q8IXM3(MRPL41)	P42226(STAT6)
Line1.CID007	40	Q96TA1(NIBAN2)	O14980(XPO1)	P07814(EPRS1)	Q13155(AIMP2)	P41250(GARS1)	Q16555(DPYSL2)	P14868(DARS1)	P56192(MARS1)	P49327(FASN)	P11413(G6PD)	Q96CW1(AP2M1)	Q9HB40(SCPEP1)	P31153(MAT2A)	Q93034(CUL5)	Q13617(CUL2)	P62826(RAN)	P07384(CAPN1)	Q96HE7(ERO1A)	Q15046(KARS1)	Q01518(CAP1)	Q12904(AIMP1)	P31751(AKT2)	P54136(RARS1)	P47897(QARS1)	Q10567(AP1B1)	Q9Y266(NUDC)	O75369(FLNB)	Q14315(FLNC)	P29034(S100A2)	P10644(PRKAR1A)	P41252(IARS1)	P12955(PEPD)	Q9P2J5(LARS1)	O43324(EEF1E1)	O95782(AP2A1)	P43487(RANBP1)	Q9NZL9(MAT2B)	Q13177(PAK2)	Q29RF7(PDS5A)	Q16890(TPD52L1)
Line1.CID008	35	P61981(YWHAG)	Q53EL6(PDCD4)	P07900(HSP90AA1)	P46940(IQGAP1)	Q9Y333(LSM2)	P63104(YWHAZ)	P62314(SNRPD1)	P05455(SSB)	P27348(YWHAQ)	Q16543(CDC37)	Q9H0E3(SAP130)	P14866(HNRNPL)	P61978(HNRNPK)	Q02539(H1-1)	Q07021(C1QBP)	P31946(YWHAB)	P62258(YWHAE)	O95218(ZRANB2)	Q13287(NMI)	P20700(LMNB1)	P51858(HDGF)	Q04917(YWHAH)	Q9UHV9(PFDN2)	Q9P287(BCCIP)	Q14192(FHL2)	O00148(DDX39A)	Q9BZZ5(API5)	P12277(CKB)	Q13283(G3BP1)	Q16537(PPP2R5E)	Q7KZI7(MARK2)	P50851(LRBA)	Q86UP2(KTN1)	P17096(HMGA1)	Q92754(TFAP2C)
Line1.CID009	34	P33991(MCM4)	Q9NTJ3(SMC4)	Q32MZ4(LRRFIP1)	Q13045(FLII)	P52292(KPNA2)	P61163(ACTR1A)	Q14839(CHD4)	P43243(MATR3)	Q15021(NCAPD2)	P49321(NASP)	O95347(SMC2)	Q14203(DCTN1)	Q9UKL0(RCOR1)	Q13561(DCTN2)	Q15003(NCAPH)	Q99873(PRMT1)	Q6IN85(PPP4R3A)	Q9Y4E8(USP15)	O75717(WDHD1)	P52701(MSH6)	Q9NY27(PPP4R2)	Q9H3P7(ACBD3)	Q9UJW0(DCTN4)	Q9BPX3(NCAPG)	Q14697(GANAB)	Q6Y7W6(GIGYF2)	Q9ULT8(HECTD1)	Q02952(AKAP12)	Q9Y6E0(STK24)	Q9BTE1(DCTN5)	Q96JG6(VPS50)	P14314(PRKCSH)	Q14139(UBE4A)	P18887(XRCC1)
Line1.CID010	34	Q5H9R7(PPP6R3)	Q9Y2W1(THRAP3)	O75643(SNRNP200)	P61201(COPS2)	P68371(TUBB4B)	Q13426(XRCC4)	O00193(SMAP)	O15355(PPM1G)	Q7L0Y3(TRMT10C)	P31689(DNAJA1)	O95810(CAVIN2)	O14787(TNPO2)	O75367(MACROH2A1)	P62913(RPL11)	Q01813(PFKP)	Q92973(TNPO1)	P46821(MAP1B)	Q6NZI2(CAVIN1)	Q15047(SETDB1)	Q96EK5(KIFBP)	C4AMC7(WASH3P)	Q13428(TCOF1)	Q5T4S7(UBR4)	P26641(EEF1G)	O43865(AHCYL1)	P49902(NT5C2)	Q14974(KPNB1)	Q96GA3(LTV1)	P36915(GNL1)	Q01433(AMPD2)	P40939(HADHA)	P29692(EEF1D)	O43681(GET3)	Q3ZCM7(TUBB8)
Line1.CID011	34	Q13263(TRIM28)	O60502(OGA)	Q07866(KLC1)	P27816(MAP4)	P52597(HNRNPF)	P47756(CAPZB)	Q96KB5(PBK)	P35813(PPM1A)	Q15435(PPP1R7)	Q92878(RAD50)	P38159(RBMX)	P52788(SMS)	P62136(PPP1CA)	P33176(KIF5B)	P15170(GSPT1)	O75832(PSMD10)	O00410(IPO5)	O43809(NUDT21)	P12268(IMPDH2)	Q8TEQ6(GEMIN5)	Q8N3D4(EHBP1L1)	Q9Y5K5(UCHL5)	O43447(PPIH)	P22059(OSBP)	Q9H2G2(SLK)	Q14204(DYNC1H1)	Q6PKG0(LARP1)	P23443(RPS6KB1)	P62140(PPP1CB)	Q9Y6Y8(SEC23IP)	O95361(TRIM16)	P53567(CEBPG)	Q9Y3P9(RABGAP1)	P36873(PPP1CC)
Line1.CID012	33	Q5H9R7(PPP6R3)	Q9Y2W1(THRAP3)	O75643(SNRNP200)	P61201(COPS2)	P68371(TUBB4B)	Q13426(XRCC4)	O00193(SMAP)	Q9HC35(EML4)	P68363(TUBA1B)	P31689(DNAJA1)	O95810(CAVIN2)	O14787(TNPO2)	O75367(MACROH2A1)	P62913(RPL11)	Q01813(PFKP)	Q92973(TNPO1)	P46821(MAP1B)	Q6NZI2(CAVIN1)	Q15047(SETDB1)	Q96EK5(KIFBP)	Q13428(TCOF1)	Q15424(SAFB)	Q5T4S7(UBR4)	P26641(EEF1G)	P26640(VARS1)	O43865(AHCYL1)	P49902(NT5C2)	Q14974(KPNB1)	Q9BPX3(NCAPG)	Q96GA3(LTV1)	P36915(GNL1)	Q01433(AMPD2)	P29692(EEF1D)
Line1.CID013	32	Q92922(SMARCC1)	O14497(ARID1A)	O95983(MBD3)	Q03111(MLLT1)	Q02880(TOP2B)	Q9UBB5(MBD2)	P51531(SMARCA2)	Q8WXI9(GATAD2B)	O96019(ACTL6A)	Q8NFD5(ARID1B)	Q12824(SMARCB1)	P51532(SMARCA4)	Q92925(SMARCD2)	Q13111(CHAF1A)	P63261(ACTG1)	Q8TAQ2(SMARCC2)	Q9UIG0(BAZ1B)	Q969G3(SMARCE1)	Q9Y6Q9(NCOA3)	Q9UK53(ING1)	Q14919(DRAP1)	Q9UPN9(TRIM33)	Q9GZP8(IMUP)	Q96GM5(SMARCD1)	Q9NPI1(BRD7)	Q92793(CREBBP)	Q96KG9(SCYL1)	Q09472(EP300)	Q92785(DPF2)	Q86U86(PBRM1)	Q8WUB8(PHF10)	Q68CP9(ARID2)
Line1.CID014	30	Q5H9R7(PPP6R3)	Q9Y2W1(THRAP3)	O75643(SNRNP200)	P61201(COPS2)	P68371(TUBB4B)	Q13426(XRCC4)	Q9Y383(LUC7L2)	Q9HC35(EML4)	P68363(TUBA1B)	P31689(DNAJA1)	O14787(TNPO2)	O75367(MACROH2A1)	P62913(RPL11)	Q01813(PFKP)	Q92973(TNPO1)	P46821(MAP1B)	Q6NZI2(CAVIN1)	Q13409(DYNC1I2)	Q96EK5(KIFBP)	O60884(DNAJA2)	Q15424(SAFB)	P26640(VARS1)	O43865(AHCYL1)	P49902(NT5C2)	Q14974(KPNB1)	Q9BPX3(NCAPG)	O95232(LUC7L3)	Q86W56(PARG)	P0DN76(U2AF1L5)	Q92552(MRPS27)
Line1.CID015	30	O43491(EPB41L2)	Q13098(GPS1)	Q7L5N1(COPS6)	Q13509(TUBB3)	Q92905(COPS5)	P61201(COPS2)	P17066(HSPA6)	P25705(ATP5F1A)	Q96N67(DOCK7)	P62993(GRB2)	P19174(PLCG1)	Q9BT78(COPS4)	Q9UBW8(COPS7A)	P08238(HSP90AB1)	P35579(MYH9)	Q9NNW5(WDR6)	Q9H9Q2(COPS7B)	P63167(DYNLL1)	Q9Y4B6(DCAF1)	P39019(RPS19)	Q9NZQ3(NCKIPSD)	Q92466(DDB2)	Q96DI7(SNRNP40)	Q9UNS2(COPS3)	Q99627(COPS8)	P80723(BASP1)	Q8N3X1(FNBP4)	P34931(HSPA1L)	Q9UN86(G3BP2)	P46060(RANGAP1)
Line1.CID016	30	Q13263(TRIM28)	O60502(OGA)	Q07866(KLC1)	P27816(MAP4)	P52597(HNRNPF)	Q96KB5(PBK)	P35813(PPM1A)	Q15435(PPP1R7)	Q92878(RAD50)	P38159(RBMX)	P52788(SMS)	Q9UBF6(RNF7)	P62136(PPP1CA)	P33176(KIF5B)	P15170(GSPT1)	O75832(PSMD10)	O00410(IPO5)	Q8N3D4(EHBP1L1)	Q9Y5K5(UCHL5)	O43447(PPIH)	P22059(OSBP)	Q9H2G2(SLK)	P84103(SRSF3)	P56159(GFRA1)	P62140(PPP1CB)	Q9Y6Y8(SEC23IP)	O95361(TRIM16)	P53567(CEBPG)	Q9Y3P9(RABGAP1)	Q6GMV2(SMYD5)
Line1.CID017	29	Q9NRF9(POLE3)	P11387(TOP1)	P14635(CCNB1)	P27694(RPA1)	P35251(RFC1)	P06493(CDK1)	Q07864(POLE)	P15927(RPA2)	P24941(CDK2)	Q14181(POLA2)	P49643(PRIM2)	P28340(POLD1)	P35244(RPA3)	P11802(CDK4)	P20248(CCNA2)	P12004(PCNA)	P49642(PRIM1)	P18858(LIG1)	P35249(RFC4)	P40692(MLH1)	P38936(CDKN1A)	P40937(RFC5)	P09884(POLA1)	P49005(POLD2)	Q15054(POLD3)	Q00534(CDK6)	Q9BVC3(DSCC1)	Q13472(TOP3A)	P30281(CCND3)
Line1.CID018	27	P52292(KPNA2)	O95602(POLR1A)	Q15653(NFKBIB)	P46199(MTIF2)	O15446(POLR1G)	P19838(NFKB1)	P63208(SKP1)	Q9H9Y6(POLR1B)	Q04206(RELA)	Q00653(NFKB2)	Q04864(REL)	P52434(POLR2H)	O15084(ANKRD28)	Q13616(CUL1)	Q9GZS1(POLR1E)	O15027(SEC16A)	P25963(NFKBIA)	Q13576(IQGAP2)	O00743(PPP6C)	Q9UKB1(FBXW11)	O14920(IKBKB)	Q9UKT8(FBXW2)	Q92896(GLG1)	Q86WB0(ZC3HC1)	P51003(PAPOLA)	Q9UPN7(PPP6R1)	Q15025(TNIP1)
Line1.CID019	27	P09874(PARP1)	Q96PK6(RBM14)	P84022(SMAD3)	P78527(PRKDC)	P11387(TOP1)	P35222(CTNNB1)	P53999(SUB1)	Q04206(RELA)	Q9ULK4(MED23)	P13010(XRCC5)	P14923(JUP)	P52434(POLR2H)	Q9BXJ9(NAA15)	P06748(NPM1)	P12956(XRCC6)	P23511(NFYA)	Q15796(SMAD2)	Q96H20(SNF8)	P61244(MAX)	P08069(IGF1R)	P52926(HMGA2)	Q15233(NONO)	P25208(NFYB)	Q13952(NFYC)	Q13485(SMAD4)	O43524(FOXO3)	O95405(ZFYVE9)
Line1.CID020	26	P32969(RPL9P9)	Q02878(RPL6)	P47914(RPL29)	P83731(RPL24)	P18621(RPL17)	P46777(RPL5)	P36578(RPL4)	P61927(RPL37)	P62888(RPL30)	P05388(RPLP0)	Q9HCE1(MOV10)	P62913(RPL11)	P62899(RPL31)	P05387(RPLP2)	P62906(RPL10A)	P61353(RPL27)	P26373(RPL13)	P35268(RPL22)	P30050(RPL12)	P62750(RPL23A)	P63173(RPL38)	P62829(RPL23)	P62424(RPL7A)	P05386(RPLP1)	Q9UPY3(DICER1)	P56537(EIF6)
Line1.CID021	25	P61981(YWHAG)	Q04637(EIF4G1)	P07900(HSP90AA1)	Q8N163(CCAR2)	P63104(YWHAZ)	Q15653(NFKBIB)	P40222(TXLNA)	Q8IX12(CCAR1)	P27348(YWHAQ)	Q16543(CDC37)	P34932(HSPA4)	P08238(HSP90AB1)	Q05086(UBE3A)	P31946(YWHAB)	P62258(YWHAE)	P13489(RNH1)	P21980(TGM2)	Q676U5(ATG16L1)	Q04917(YWHAH)	Q9UHV9(PFDN2)	Q9NR46(SH3GLB2)	Q9UHY1(NRBP1)	Q7KZI7(MARK2)	P50851(LRBA)	Q86UP2(KTN1)
Line1.CID022	25	O00571(DDX3X)	P08865(RPSA)	P46781(RPS9)	P25398(RPS12)	P62851(RPS25)	P62857(RPS28)	P46783(RPS10)	Q9ULC4(MCTS1)	P61247(RPS3A)	P23396(RPS3)	P60866(RPS20)	P08708(RPS17)	P62266(RPS23)	P42677(RPS27)	P62861(FAU)	P39019(RPS19)	Q71RC2(LARP4)	P62753(RPS6)	P63220(RPS21)	P15880(RPS2)	P46782(RPS5)	P62244(RPS15A)	P62081(RPS7)	P62263(RPS14)	P62841(RPS15)
Line1.CID023	25	P61981(YWHAG)	Q04637(EIF4G1)	Q53EL6(PDCD4)	P07900(HSP90AA1)	Q8N163(CCAR2)	P63104(YWHAZ)	Q92598(HSPH1)	Q00577(PURA)	P27348(YWHAQ)	Q16543(CDC37)	P34932(HSPA4)	Q05086(UBE3A)	P31946(YWHAB)	Q9Y2A7(NCKAP1)	P62258(YWHAE)	Q6PKG0(LARP1)	P13489(RNH1)	P21980(TGM2)	Q04917(YWHAH)	Q9UHV9(PFDN2)	Q9H6T3(RPAP3)	Q9UHY1(NRBP1)	Q7KZI7(MARK2)	P50851(LRBA)	Q14966(ZNF638)
Line1.CID024	24	P61981(YWHAG)	P07900(HSP90AA1)	Q8N163(CCAR2)	P63104(YWHAZ)	Q15653(NFKBIB)	P40222(TXLNA)	Q8IX12(CCAR1)	P27348(YWHAQ)	Q12933(TRAF2)	Q16543(CDC37)	P34932(HSPA4)	P08238(HSP90AB1)	O43318(MAP3K7)	P31946(YWHAB)	P62258(YWHAE)	Q676U5(ATG16L1)	Q15750(TAB1)	Q04917(YWHAH)	Q9UHV9(PFDN2)	Q13451(FKBP5)	Q7KZI7(MARK2)	P50851(LRBA)	Q86UP2(KTN1)	Q9UPU5(USP24)
Line1.CID025	23	P61981(YWHAG)	Q04637(EIF4G1)	Q53EL6(PDCD4)	P07900(HSP90AA1)	Q8N163(CCAR2)	P63104(YWHAZ)	Q00577(PURA)	P27348(YWHAQ)	Q16543(CDC37)	P34932(HSPA4)	Q05086(UBE3A)	P06753(TPM3)	P31946(YWHAB)	P62258(YWHAE)	P13489(RNH1)	P21980(TGM2)	Q04917(YWHAH)	Q9UHV9(PFDN2)	Q9H6T3(RPAP3)	Q9NR46(SH3GLB2)	Q9UHY1(NRBP1)	Q7KZI7(MARK2)	P50851(LRBA)
Line1.CID026	23	Q9BZH6(WDR11)	Q5T200(ZC3H13)	Q9Y5B9(SUPT16H)	Q9BXP5(SRRT)	Q8NEM2(SHCBP1)	Q92620(DHX38)	Q96T23(RSF1)	Q08945(SSRP1)	Q8N1F7(NUP93)	P19784(CSNK2A2)	Q8N488(RYBP)	Q02241(KIF23)	Q69YN4(VIRMA)	Q06587(RING1)	Q13619(CUL4A)	Q96JP5(ZFP91)	Q13185(CBX3)	Q53SF7(COBLL1)	P68400(CSNK2A1)	Q99496(RNF2)	P67870(CSNK2B)	Q15007(WTAP)	Q9NXF7(DCAF16)
Line1.CID027	23	O43491(EPB41L2)	Q13098(GPS1)	Q13509(TUBB3)	Q92905(COPS5)	P68371(TUBB4B)	O14974(PPP1R12A)	Q9HC35(EML4)	P49756(RBM25)	P68363(TUBA1B)	P08621(SNRNP70)	O60264(SMARCA5)	P07910(HNRNPC)	Q3YEC7(RABL6)	Q13033(STRN3)	Q96K76(USP47)	P39019(RPS19)	O75400(PRPF40A)	P26640(VARS1)	P49792(RANBP2)	Q9UNS2(COPS3)	Q9Y5L0(TNPO3)	Q96RU3(FNBP1)	P15408(FOSL2)
Line1.CID028	22	P49790(NUP153)	Q12769(NUP160)	Q92621(NUP205)	P57740(NUP107)	Q8WUM0(NUP133)	P52948(NUP98)	P78406(RAE1)	Q96EE3(SEH1L)	Q8N1F7(NUP93)	P63241(EIF5A)	O43592(XPOT)	P55735(SEC13)	Q8NFH4(NUP37)	P49792(RANBP2)	P12270(TPR)	Q8TD16(BICD2)	P61970(NUTF2)	Q9UIA9(XPO7)	Q99567(NUP88)	Q9BW27(NUP85)	P37198(NUP62)	Q8NFH3(NUP43)
Line1.CID029	22	O75643(SNRNP200)	P68104(EEF1A1)	Q99459(CDC5L)	P17858(PFKL)	Q9BUQ8(DDX23)	P43243(MATR3)	Q15029(EFTUD2)	Q8WWY3(PRPF31)	Q6P2Q9(PRPF8)	O95071(UBR5)	Q9UG63(ABCF2)	P43246(MSH2)	O43447(PPIH)	O43172(PRPF4)	Q13573(SNW1)	P26641(EEF1G)	O75891(ALDH1L1)	P07437(TUBB)	O95400(CD2BP2)	Q86TU7(SETD3)	Q15020(SART3)	Q0VDF9(HSPA14)
Line1.CID030	21	O60502(OGA)	Q07866(KLC1)	P35813(PPM1A)	Q15435(PPP1R7)	Q92878(RAD50)	P38159(RBMX)	P62136(PPP1CA)	O43809(NUDT21)	P68133(ACTA1)	Q8N3D4(EHBP1L1)	Q9Y5K5(UCHL5)	O43447(PPIH)	P22059(OSBP)	Q9H2G2(SLK)	P62140(PPP1CB)	Q9Y6Y8(SEC23IP)	O95361(TRIM16)	P48729(CSNK1A1)	P53567(CEBPG)	Q9Y3P9(RABGAP1)	Q96BR5(COA7)
Line1.CID031	21	P12814(ACTN1)	Q86UV5(USP48)	P63104(YWHAZ)	Q01082(SPTBN1)	Q93009(USP7)	P08559(PDHA1)	Q92888(ARHGEF1)	Q00610(CLTC)	P31947(SFN)	Q14669(TRIP12)	P33992(MCM5)	O00139(KIF2A)	Q13813(SPTAN1)	P25205(MCM3)	Q5JSH3(WDR44)	Q7L523(RRAGA)	Q9NRF8(CTPS2)	P09497(CLTB)	Q96F07(CYFIP2)	Q9H0B6(KLC2)	Q03252(LMNB2)
Line1.CID032	20	P33991(MCM4)	P49736(MCM2)	P12814(ACTN1)	Q86UV5(USP48)	Q9BTE3(MCMBP)	Q01082(SPTBN1)	P08559(PDHA1)	Q14566(MCM6)	Q00610(CLTC)	P31947(SFN)	P33992(MCM5)	O00139(KIF2A)	Q13813(SPTAN1)	Q9UDY2(TJP2)	P25205(MCM3)	Q7L523(RRAGA)	Q9NRF8(CTPS2)	P33993(MCM7)	Q96F07(CYFIP2)	O95163(ELP1)
Line1.CID033	20	P61964(WDR5)	Q15545(TAF7)	P51610(HCFC1)	Q15291(RBBP5)	Q8WWY3(PRPF31)	Q9HCK8(CHD8)	Q9UBL3(ASH2L)	Q8NFC6(BOD1L1)	Q8IZL8(PELP1)	P61244(MAX)	O15294(OGT)	O75475(PSIP1)	O15047(SETD1A)	O00268(TAF4)	Q8IXM2(BAP18)	Q6ZW49(PAXIP1)	Q8IWI9(MGA)	Q6UXN9(WDR82)	O00255(MEN1)	Q9H7Z6(KAT8)
Line1.CID034	20	Q9Y2W1(THRAP3)	O00193(SMAP)	Q9UKV3(ACIN1)	Q92900(UPF1)	O15234(CASC3)	P38919(EIF4A3)	Q9UBU9(NXF1)	Q96Q15(SMG1)	Q9Y5S9(RBM8A)	Q9BRP8(PYM1)	P55084(HADHB)	Q86V81(ALYREF)	O00422(SAP18)	Q9BZI7(UPF3B)	Q9HAU5(UPF2)	Q96A72(MAGOHB)	Q15287(RNPS1)	Q86US8(SMG6)	Q9H1J1(UPF3A)	Q9H944(MED20)
Line1.CID035	19	Q15545(TAF7)	P04637(TP53)	P23193(TCEA1)	P29083(GTF2E1)	P13984(GTF2F2)	P19388(POLR2E)	Q9Y5B0(CTDP1)	P19387(POLR2C)	P62487(POLR2G)	P52434(POLR2H)	P35269(GTF2F1)	P29084(GTF2E2)	P19447(ERCC3)	P30876(POLR2B)	P53803(POLR2K)	O15514(POLR2D)	Q00403(GTF2B)	P52655(GTF2A1)	Q92614(MYO18A)
Line1.CID036	19	P12814(ACTN1)	Q86UV5(USP48)	P63104(YWHAZ)	Q01082(SPTBN1)	Q93009(USP7)	P08559(PDHA1)	Q9UBB9(TFIP11)	Q92888(ARHGEF1)	Q00610(CLTC)	P31947(SFN)	P33992(MCM5)	O00139(KIF2A)	Q13813(SPTAN1)	P25205(MCM3)	Q7L523(RRAGA)	Q9NRF8(CTPS2)	P09497(CLTB)	Q96F07(CYFIP2)	P16383(GCFC2)
Line1.CID037	18	P14678(SNRPB)	O14744(PRMT5)	P62314(SNRPD1)	P62316(SNRPD2)	P62318(SNRPD3)	Q9BQA1(WDR77)	Q99873(PRMT1)	Q07021(C1QBP)	P54105(CLNS1A)	Q16629(SRSF7)	P62304(SNRPE)	Q9NPI1(BRD7)	Q9NR46(SH3GLB2)	Q9H875(PRKRIP1)	Q8WUB8(PHF10)	P09382(LGALS1)	P17931(LGALS3)	Q71U36(TUBA1A)
Line1.CID038	18	Q99733(NAP1L4)	P24928(POLR2A)	P29083(GTF2E1)	P13984(GTF2F2)	P19388(POLR2E)	Q9Y5B0(CTDP1)	P19387(POLR2C)	P62487(POLR2G)	P52434(POLR2H)	P35269(GTF2F1)	Q01105(SET)	P29084(GTF2E2)	P55209(NAP1L1)	Q15208(STK38)	P30876(POLR2B)	Q68E01(INTS3)	P53803(POLR2K)	P52655(GTF2A1)
Line1.CID039	18	O75362(ZNF217)	Q12873(CHD3)	O60341(KDM1A)	P78347(GTF2I)	Q14202(ZMYM3)	Q9UKL0(RCOR1)	Q13330(MTA1)	Q96KQ7(EHMT2)	Q9NP66(HMG20A)	Q14687(GSE1)	Q9P0W2(HMG20B)	Q9UBW7(ZMYM2)	Q92766(RREB1)	Q13227(GPS2)	Q9H9B1(EHMT1)	Q9P2K3(RCOR3)	P49773(HINT1)	P30044(PRDX5)
Line1.CID040	18	Q09028(RBBP4)	P62805(H4-16)	Q9Y5B9(SUPT16H)	P05455(SSB)	O43390(HNRNPR)	P27797(CALR)	Q9Y262(EIF3L)	Q08945(SSRP1)	Q99879(H2BC14)	P19784(CSNK2A2)	Q96EY7(PTCD3)	P06748(NPM1)	P68400(CSNK2A1)	P16104(H2AX)	Q9UBS8(RNF14)	P67870(CSNK2B)	P16989(YBX3)	Q00765(REEP5)
Line1.CID041	17	P35251(RFC1)	P49959(MRE11)	Q92878(RAD50)	Q12888(TP53BP1)	P43246(MSH2)	P35249(RFC4)	P54132(BLM)	P52701(MSH6)	P40692(MLH1)	P54278(PMS2)	O60934(NBN)	Q05513(PRKCZ)	Q9NUX5(POT1)	Q6ZW49(PAXIP1)	Q9NYB0(TERF2IP)	Q14676(MDC1)	Q9BXW9(FANCD2)
Line1.CID042	17	Q86VP6(CAND1)	P63208(SKP1)	Q13617(CUL2)	O60826(CCDC22)	P62877(RBX1)	Q13616(CUL1)	Q9Y4X5(ARIH1)	Q96K76(USP47)	Q13618(CUL3)	P19474(TRIM21)	Q9UKB1(FBXW11)	Q92990(GLMN)	P46527(CDKN1B)	Q9H2C0(GAN)	Q9NX08(COMMD8)	Q86WB0(ZC3HC1)	Q8N668(COMMD1)
Line1.CID043	17	Q96TA1(NIBAN2)	Q16555(DPYSL2)	P11413(G6PD)	Q96CW1(AP2M1)	Q93034(CUL5)	Q12933(TRAF2)	P07384(CAPN1)	Q96HE7(ERO1A)	P31751(AKT2)	Q9Y2Z0(SUGT1)	P12955(PEPD)	P16278(GLB1)	O95782(AP2A1)	Q13177(PAK2)	P35241(RDX)	Q13627(DYRK1A)	Q9Y5V0(ZNF706)
Line1.CID044	16	P33991(MCM4)	P49736(MCM2)	Q9BTE3(MCMBP)	P53618(COPB1)	Q14566(MCM6)	P35606(COPB2)	P33992(MCM5)	P53621(COPA)	Q96KG9(SCYL1)	Q9UDY2(TJP2)	P25205(MCM3)	Q7L523(RRAGA)	P33993(MCM7)	O95163(ELP1)	P61923(COPZ1)	Q9UBF2(COPG2)
Line1.CID045	16	P08047(SP1)	P29374(ARID4A)	Q06330(RBPJ)	Q96T58(SPEN)	Q13363(CTBP1)	Q8N108(MIER1)	Q9UPN9(TRIM33)	P51858(HDGF)	O75376(NCOR1)	P52732(KIF11)	Q9Y618(NCOR2)	Q9BZK7(TBL1XR1)	P24385(CCND1)	O60907(TBL1X)	P16402(H1-3)	P84085(ARF5)
Line1.CID046	16	Q99733(NAP1L4)	P29083(GTF2E1)	P13984(GTF2F2)	P19388(POLR2E)	Q9Y5B0(CTDP1)	P19387(POLR2C)	P62487(POLR2G)	P35269(GTF2F1)	P29084(GTF2E2)	P55209(NAP1L1)	Q15208(STK38)	P30876(POLR2B)	P53803(POLR2K)	O15514(POLR2D)	Q00403(GTF2B)	P52655(GTF2A1)
Line1.CID047	16	Q92609(TBC1D5)	Q9Y5X3(SNX5)	O60749(SNX2)	Q96QK1(VPS35)	O75436(VPS26A)	Q13596(SNX1)	Q4G0F5(VPS26B)	Q9P2R3(ANKFY1)	Q9UBQ0(VPS29)	Q8IUI8(CRLF3)	Q96L92(SNX27)	O60493(SNX3)	Q9BQ04(RBM4B)	P51149(RAB7A)	Q8IUD2(ERC1)	Q9UNH7(SNX6)
Line1.CID048	16	O75150(RNF40)	Q86VP6(CAND1)	Q9UNE7(STUB1)	Q7Z569(BRAP)	Q96GG9(DCUN1D1)	Q12933(TRAF2)	P46736(BRCC3)	Q5VTR2(RNF20)	Q9Y3I1(FBXO7)	P51965(UBE2E1)	Q9UKT5(FBXO4)	P61088(UBE2N)	Q15819(UBE2V2)	Q96PM5(RCHY1)	Q13404(UBE2V1)	Q9UQ80(PA2G4)
Line1.CID049	16	O43660(PLRG1)	P27694(RPA1)	P23025(XPA)	P15927(RPA2)	P35244(RPA3)	Q9UMS4(PRPF19)	P47755(CAPZA2)	P54132(BLM)	P40692(MLH1)	Q8TE77(SSH3)	Q9NZC9(SMARCAL1)	Q13472(TOP3A)	P53634(CTSC)	Q9H9A7(RMI1)	O95155(UBE4B)	P28715(ERCC5)
Line1.CID050	15	O95983(MBD3)	Q9NRL2(BAZ1A)	Q12873(CHD3)	Q9UBB5(MBD2)	Q13330(MTA1)	Q9UQE7(SMC3)	Q14683(SMC1A)	Q8N3U4(STAG2)	O14579(COPE)	Q8N543(OGFOD1)	Q9Y678(COPG1)	O60216(RAD21)	Q9H2P0(ADNP)	Q8WVM7(STAG1)	Q9NRG0(CHRAC1)
Line1.CID051	15	P13797(PLS3)	Q9Y3I0(RTCB)	Q92499(DDX1)	Q5VV41(ARHGEF16)	P61221(ABCE1)	Q5JRX3(PITRM1)	Q16644(MAPKAPK3)	P52888(THOP1)	O60879(DIAPH2)	Q9Y2H0(DLGAP4)	P49189(ALDH9A1)	P11216(PYGB)	Q52LJ0(FAM98B)	Q9BVC5(C2orf49)	Q15126(PMVK)
Line1.CID052	15	Q9UKV8(AGO2)	Q04637(EIF4G1)	Q00577(PURA)	P27797(CALR)	P23396(RPS3)	Q05086(UBE3A)	Q5VZE5(NAA35)	Q6PKG0(LARP1)	Q9Y295(DRG1)	Q99700(ATXN2)	P60900(PSMA6)	Q71RC2(LARP4)	Q15173(PPP2R5B)	Q8N122(RPTOR)	Q7Z4Q2(HEATR3)
Line1.CID053	14	P27694(RPA1)	P23025(XPA)	P15927(RPA2)	Q6WKZ4(RAB11FIP1)	P35244(RPA3)	P47755(CAPZA2)	P54132(BLM)	P40692(MLH1)	Q8TE77(SSH3)	Q13472(TOP3A)	P53634(CTSC)	Q9H9A7(RMI1)	O95155(UBE4B)	Q92625(ANKS1A)
Line1.CID054	14	Q4V328(GRIPAP1)	P50990(CCT8)	P78371(CCT2)	Q5JTV8(TOR1AIP1)	Q7L5D6(GET4)	P40227(CCT6A)	P17987(TCP1)	P49368(CCT3)	Q99832(CCT7)	P48643(CCT5)	P50991(CCT4)	Q7Z6I8(C5orf24)	Q9UPN3(MACF1)	Q9NP81(SARS2)
Line1.CID055	14	P62805(H4-16)	Q8TEX9(IPO4)	P50502(ST13)	P49321(NASP)	Q13112(CHAF1B)	P84243(H3-3B)	Q13111(CHAF1A)	O14929(HAT1)	Q9NVP2(ASF1B)	Q71DI3(H3C13)	Q99549(MPHOSPH8)	Q9Y294(ASF1A)	O96017(CHEK2)	Q13188(STK3)
Line1.CID056	14	Q9H8Y8(GORASP2)	Q9UJA5(TRMT6)	Q9BXS5(AP1M1)	O43747(AP1G1)	P22314(UBA1)	O75843(AP1G2)	Q10567(AP1B1)	Q07960(ARHGAP1)	P61966(AP1S1)	Q9Y6Q5(AP1M2)	Q13217(DNAJC3)	Q13572(ITPK1)	O15327(INPP4B)	Q96C86(DCPS)
Line1.CID057	14	Q9UKV8(AGO2)	Q04637(EIF4G1)	Q00577(PURA)	P27797(CALR)	Q05086(UBE3A)	Q5VZE5(NAA35)	P42345(MTOR)	Q6PKG0(LARP1)	Q9Y295(DRG1)	Q99700(ATXN2)	P60900(PSMA6)	Q71RC2(LARP4)	O75569(PRKRA)	Q8N122(RPTOR)
Line1.CID058	14	P33991(MCM4)	P49736(MCM2)	Q9BTE3(MCMBP)	Q14566(MCM6)	Q07157(TJP1)	P33992(MCM5)	Q9UDY2(TJP2)	P25205(MCM3)	P33993(MCM7)	Q9UJC3(HOOK1)	Q9NYB0(TERF2IP)	Q9Y6E0(STK24)	O95163(ELP1)	Q9UBF8(PI4KB)
Line1.CID059	14	P13797(PLS3)	Q9Y3I0(RTCB)	Q92499(DDX1)	Q5VV41(ARHGEF16)	P61221(ABCE1)	Q5JRX3(PITRM1)	Q16644(MAPKAPK3)	P52888(THOP1)	Q7Z417(NUFIP2)	P49189(ALDH9A1)	Q9Y224(RTRAF)	P11216(PYGB)	Q15126(PMVK)	Q9Y6M1(IGF2BP2)
Line1.CID060	13	P36776(LONP1)	Q08J23(NSUN2)	Q7Z2Z2(EFL1)	O75116(ROCK2)	Q8NBS9(TXNDC5)	Q01970(PLCB3)	Q13464(ROCK1)	P08651(NFIC)	Q9BV44(THUMPD3)	Q08AD1(CAMSAP2)	Q9UKK9(NUDT5)	O14777(NDC80)	Q14241(ELOA)
Line1.CID061	13	Q92499(DDX1)	Q5VV41(ARHGEF16)	P61221(ABCE1)	Q5JRX3(PITRM1)	P52888(THOP1)	O43633(CHMP2A)	Q7Z417(NUFIP2)	P49189(ALDH9A1)	Q9H788(SH2D4A)	P11216(PYGB)	Q15126(PMVK)	Q96DH6(MSI2)	Q9Y6M1(IGF2BP2)
Line1.CID062	13	Q14152(EIF3A)	Q9UBQ5(EIF3K)	P55884(EIF3B)	O15372(EIF3H)	Q13347(EIF3I)	Q9Y262(EIF3L)	Q7L2H7(EIF3M)	Q99613(EIF3C)	P60228(EIF3E)	O15371(EIF3D)	O75822(EIF3J)	O75821(EIF3G)	O00303(EIF3F)
Line1.CID063	13	Q08170(SRSF4)	Q12830(BPTF)	Q7Z6Z7(HUWE1)	Q9NW82(WDR70)	Q9Y5Q9(GTF3C3)	P52294(KPNA1)	Q93008(USP9X)	O00505(KPNA3)	Q13247(SRSF6)	Q13243(SRSF5)	O00629(KPNA4)	Q7Z4S6(KIF21A)	Q5SSJ5(HP1BP3)
Line1.CID064	13	Q96N67(DOCK7)	O00203(AP3B1)	Q92888(ARHGEF1)	P46934(NEDD4)	Q12768(WASHC5)	Q9BXS6(NUSAP1)	Q5T1M5(FKBP15)	P50570(DNM2)	Q2M389(WASHC4)	Q92974(ARHGEF2)	Q641Q2(WASHC2A)	Q9Y4E1(WASHC2C)	Q9Y3C0(WASHC3)
Line1.CID065	13	P49959(MRE11)	Q14444(CAPRIN1)	O43809(NUDT21)	Q9UKF6(CPSF3)	Q07157(TJP1)	Q14157(UBAP2L)	Q96J02(ITCH)	Q16630(CPSF6)	P19447(ERCC3)	O94913(PCF11)	P26599(PTBP1)	O60231(DHX16)	Q8N684(CPSF7)
Line1.CID066	12	P36776(LONP1)	Q96T51(RUFY1)	Q08J23(NSUN2)	Q7Z2Z2(EFL1)	Q01970(PLCB3)	Q13464(ROCK1)	P08651(NFIC)	Q08AD1(CAMSAP2)	Q9UKK9(NUDT5)	O14777(NDC80)	O00273(DFFA)	Q14241(ELOA)
Line1.CID067	12	Q08170(SRSF4)	Q12830(BPTF)	Q7Z6Z7(HUWE1)	Q9NW82(WDR70)	Q9Y5Q9(GTF3C3)	Q93008(USP9X)	Q13247(SRSF6)	Q13243(SRSF5)	O00629(KPNA4)	Q7Z4S6(KIF21A)	Q5SSJ5(HP1BP3)	O43847(NRDC)
Line1.CID068	12	P78347(GTF2I)	P26196(DDX6)	Q14258(TRIM25)	P15924(DSP)	P30837(ALDH1B1)	P14324(FDPS)	O43399(TPD52L2)	P54652(HSPA2)	P49411(TUFM)	Q13618(CUL3)	Q15833(STXBP2)	Q9H6Q4(CIAO3)
Line1.CID069	12	Q86YP4(GATAD2A)	Q14444(CAPRIN1)	Q9NXR7(BABAM2)	P46736(BRCC3)	Q6IN85(PPP4R3A)	P52701(MSH6)	Q5MIZ7(PPP4R3B)	Q9NY27(PPP4R2)	Q13523(PRPF4B)	Q9H2M9(RAB3GAP2)	Q15642(TRIP10)	P60510(PPP4C)
Line1.CID070	12	Q03111(MLLT1)	Q9UHB7(AFF4)	P51825(AFF1)	P55199(ELL)	Q6IA86(ELP2)	Q96JC9(EAF1)	P55081(MFAP1)	O95163(ELP1)	Q96EB1(ELP4)	Q8N5P1(ZC3H8)	Q9H9T3(ELP3)	Q13643(FHL3)
Line1.CID071	12	P11142(HSPA8)	Q05193(DNM1)	O75116(ROCK2)	Q9Y2A7(NCKAP1)	P35080(PFN2)	Q92558(WASF1)	Q12929(EPS8)	Q8IZP0(ABI1)	O95817(BAG3)	Q9Y6W5(WASF2)	Q7L576(CYFIP1)	Q9NYB9(ABI2)
Line1.CID072	12	P14635(CCNB1)	P06493(CDK1)	Q07864(POLE)	P24941(CDK2)	P11802(CDK4)	P20248(CCNA2)	P38936(CDKN1A)	P24385(CCND1)	Q00534(CDK6)	P30281(CCND3)	P61024(CKS1B)	P56282(POLE2)
Line1.CID073	11	P68104(EEF1A1)	P17858(PFKL)	P10809(HSPD1)	P38646(HSPA9)	Q9UG63(ABCF2)	Q9HB71(CACYBP)	P13639(EEF2)	P85037(FOXK1)	Q9HD34(LYRM4)	P62873(GNB1)	P31040(SDHA)
Line1.CID074	11	P42285(MTREX)	Q15024(EXOSC7)	Q06265(EXOSC9)	Q01780(EXOSC10)	Q9NQT4(EXOSC5)	Q13868(EXOSC2)	Q9Y3B2(EXOSC1)	Q9NPD3(EXOSC4)	Q9NQT5(EXOSC3)	Q96B26(EXOSC8)	Q99547(MPHOSPH6)
Line1.CID075	11	Q05397(PTK2)	O60610(DIAPH1)	P49023(PXN)	P36507(MAP2K2)	Q02750(MAP2K1)	O00401(WASL)	O14641(DVL2)	P16591(FER)	Q8N3F8(MICALL1)	Q9H3K6(BOLA2B)	Q92552(MRPS27)
Line1.CID076	11	P62805(H4-16)	P27797(CALR)	Q99879(H2BC14)	Q96EY7(PTCD3)	P84243(H3-3B)	P16104(H2AX)	Q71DI3(H3C13)	P16989(YBX3)	Q99549(MPHOSPH8)	Q9Y294(ASF1A)	P62256(UBE2H)
Line1.CID078	11	Q9P2I0(CPSF2)	P51398(DAP3)	Q6UN15(FIP1L1)	O95639(CPSF4)	Q9UKF6(CPSF3)	Q92797(SYMPK)	Q10570(CPSF1)	P48729(CSNK1A1)	Q12996(CSTF3)	Q05048(CSTF1)	O95433(AHSA1)
Line1.CID079	11	Q08345(DDR1)	Q15628(TRADD)	O43148(RNMT)	Q13546(RIPK1)	P16144(ITGB4)	P19793(RXRA)	P05556(ITGB1)	Q86UY8(NT5DC3)	P21860(ERBB3)	P05067(APP)	Q14677(CLINT1)
Line1.CID080	11	Q9BXS5(AP1M1)	O43747(AP1G1)	O75843(AP1G2)	Q10567(AP1B1)	P61966(AP1S1)	Q9Y6Q5(AP1M2)	Q9NXH9(TRMT1)	Q2TAA2(IAH1)	O43583(DENR)	P18754(RCC1)	Q96C86(DCPS)
Line1.CID081	11	Q92599(SEPTIN8)	Q9UHD8(SEPTIN9)	Q01581(HMGCS1)	P06865(HEXA)	Q15019(SEPTIN2)	Q16181(SEPTIN7)	Q13217(DNAJC3)	Q9NVA2(SEPTIN11)	Q9UEW8(STK39)	Q5JTZ9(AARS2)	Q9H5Q4(TFB2M)
Line1.CID082	11	Q53H82(LACTB2)	Q96DG6(CMBL)	P62942(FKBP1A)	P36871(PGM1)	Q01469(FABP5)	Q969H8(MYDGF)	Q16762(TST)	O15305(PMM2)	P50995(ANXA11)	A8MXV4(NUDT19)	Q969G6(RFK)
Line1.CID083	11	Q3LXA3(TKFC)	Q99497(PARK7)	P04083(ANXA1)	Q08257(CRYZ)	P04179(SOD2)	Q14914(PTGR1)	Q9NQR4(NIT2)	Q13228(SELENBP1)	P49419(ALDH7A1)	O00625(PIR)	P00966(ASS1)
Line1.CID084	11	P80404(ABAT)	P52895(AKR1C2)	P38117(ETFB)	Q8TBE9(NANP)	Q9NQ88(TIGAR)	Q96G03(PGM2)	Q9NZD2(GLTP)	P35914(HMGCL)	P49821(NDUFV1)	P13804(ETFA)	P60981(DSTN)
Line1.CID085	11	Q14980(NUMA1)	Q96FW1(OTUB1)	A0AVT1(UBA6)	P63241(EIF5A)	Q9BXJ9(NAA15)	A0MZ66(SHTN1)	O75534(CSDE1)	P41227(NAA10)	Q9UNH7(SNX6)	Q9UBR2(CTSZ)	Q9NRY4(ARHGAP35)
Line1.CID086	11	Q12874(SF3A3)	P53618(COPB1)	P35606(COPB2)	Q9UNF0(PACSIN2)	P53621(COPA)	Q9Y678(COPG1)	Q96KG9(SCYL1)	P30622(CLIP1)	P61923(COPZ1)	Q9UBF2(COPG2)	Q9GZU8(PSME3IP1)
Line1.CID087	11	P09429(HMGB1)	P25786(PSMA1)	P37108(SRP14)	P17655(CAPN2)	O43592(XPOT)	Q71UI9(H2AZ2)	P14625(HSP90B1)	P67936(TPM4)	P09493(TPM1)	P13674(P4HA1)	P51784(USP11)
Line1.CID088	10	Q92599(SEPTIN8)	Q9UHD8(SEPTIN9)	Q6L8Q7(PDE12)	Q15019(SEPTIN2)	Q16181(SEPTIN7)	Q13217(DNAJC3)	Q9NVA2(SEPTIN11)	P38606(ATP6V1A)	Q8WZA9(IRGQ)	Q9H5Q4(TFB2M)
Line1.CID089	10	Q14980(NUMA1)	A0AVT1(UBA6)	P63241(EIF5A)	Q9BXJ9(NAA15)	P41227(NAA10)	Q6N069(NAA16)	O14594(NCAN)	Q9UNH7(SNX6)	Q9NRY5(FAM114A2)	Q9NRY4(ARHGAP35)
Line1.CID090	10	O15143(ARPC1B)	P61160(ACTR2)	P53004(BLVRA)	O15144(ARPC2)	P61158(ACTR3)	Q15067(ACOX1)	P59998(ARPC4)	O15511(ARPC5)	O15145(ARPC3)	P04424(ASL)
Line1.CID091	10	Q9Y535(POLR3H)	O14802(POLR3A)	O15160(POLR1C)	Q9H1D9(POLR3F)	O15318(POLR3G)	Q9BUI4(POLR3C)	P05423(POLR3D)	Q9NVU0(POLR3E)	Q9NW08(POLR3B)	Q9BT43(POLR3GL)
Line1.CID092	10	O75152(ZC3H11A)	Q6I9Y2(THOC7)	Q9UBU9(NXF1)	P82979(SARNP)	Q86V81(ALYREF)	Q13769(THOC5)	Q99933(BAG1)	Q96J01(THOC3)	Q8NI27(THOC2)	Q9UHY7(ENOPH1)
Line1.CID093	10	Q6P161(MRPL54)	Q9NYK5(MRPL39)	Q96GC5(MRPL48)	Q9NQ50(MRPL40)	Q9H2W6(MRPL46)	P09001(MRPL3)	Q9Y3B7(MRPL11)	Q9NX20(MRPL16)	Q9BRJ2(MRPL45)	Q6P1L8(MRPL14)
Line1.CID094	10	Q14980(NUMA1)	P60866(RPS20)	A0AVT1(UBA6)	P63241(EIF5A)	P38571(LIPA)	Q9BXJ9(NAA15)	Q8N573(OXR1)	P41227(NAA10)	Q6N069(NAA16)	Q9NRY5(FAM114A2)
Line1.CID095	10	O15355(PPM1G)	Q7L0Y3(TRMT10C)	O95810(CAVIN2)	Q13428(TCOF1)	Q9Y2W2(WBP11)	P40939(HADHA)	Q9Y312(AAR2)	P78362(SRPK2)	Q6P1N0(CC2D1A)	Q6DD88(ATL3)
Line1.CID096	10	Q53H82(LACTB2)	Q96DG6(CMBL)	P62942(FKBP1A)	Q01469(FABP5)	Q969H8(MYDGF)	Q16762(TST)	P50995(ANXA11)	A8MXV4(NUDT19)	Q96GK7(FAHD2A)	Q969G6(RFK)
Line1.CID097	10	Q96TA1(NIBAN2)	Q9UKX7(NUP50)	P11413(G6PD)	Q96HE7(ERO1A)	P31751(AKT2)	O94804(STK10)	P16278(GLB1)	Q13177(PAK2)	Q12959(DLG1)	O75909(CCNK)
Line1.CID098	9	Q92696(RABGGTA)	Q9NYU2(UGGT1)	Q6P996(PDXDC1)	P20042(EIF2S2)	P05198(EIF2S1)	P41091(EIF2S3)	Q03001(DST)	Q9GZZ9(UBA5)	Q9BY44(EIF2A)
Line1.CID099	9	O60826(CCDC22)	Q7Z3J2(VPS35L)	Q13618(CUL3)	Q92990(GLMN)	Q9Y4E1(WASHC2C)	Q9H2C0(GAN)	Q9NX08(COMMD8)	Q8N5I9(C12orf45)	Q8N668(COMMD1)
Line1.CID100	9	Q06330(RBPJ)	Q9Y6Q9(NCOA3)	P50613(CDK7)	Q92793(CREBBP)	Q09472(EP300)	Q13485(SMAD4)	Q15648(MED1)	Q15596(NCOA2)	Q7KZ85(SUPT6H)
Line1.CID101	9	Q8NDH3(NPEPL1)	Q13148(TARDBP)	P06400(RB1)	Q04446(GBE1)	Q9H4A6(GOLPH3)	Q8NBF2(NHLRC2)	Q8N6M0(OTUD6B)	P40123(CAP2)	P43251(BTD)
Line1.CID102	9	Q99611(SEPHS2)	Q5JRX3(PITRM1)	Q02809(PLOD1)	P52888(THOP1)	P49189(ALDH9A1)	Q9H788(SH2D4A)	P11216(PYGB)	Q3MHD2(LSM12)	P50225(SULT1A1)
Line1.CID103	9	P12830(CDH1)	O60610(DIAPH1)	Q13464(ROCK1)	P52747(ZNF143)	Q14116(IL18)	Q9H3U1(UNC45A)	Q9UKK9(NUDT5)	O00273(DFFA)	Q92552(MRPS27)
Line1.CID104	9	P30260(CDC27)	Q9UM13(ANAPC10)	Q9UJX5(ANAPC4)	Q9UJX3(ANAPC7)	Q9UJX4(ANAPC5)	Q9UJX2(CDC23)	Q9H1A4(ANAPC1)	Q9UJX6(ANAPC2)	Q13042(CDC16)
Line1.CID105	9	Q8WTW3(COG1)	Q96MW5(COG8)	P83436(COG7)	Q14746(COG2)	Q9H9E3(COG4)	Q9Y2V7(COG6)	Q9UP83(COG5)	Q96JB2(COG3)	Q14320(FAM50A)
Line1.CID106	9	Q9UHA4(LAMTOR3)	Q13131(PRKAA1)	Q9Y478(PRKAB1)	P21281(ATP6V1B2)	Q6L8Q7(PDE12)	Q9Y2Q5(LAMTOR2)	P61421(ATP6V0D1)	P38606(ATP6V1A)	P54619(PRKAG1)
Line1.CID107	9	Q8N3R9(MPP5)	Q9Y5K6(CD2AP)	Q96B97(SH3KBP1)	Q8NI35(PATJ)	P46108(CRK)	Q68EM7(ARHGAP17)	Q14011(CIRBP)	Q5T2T1(MPP7)	P08581(MET)
Line1.CID108	9	Q9H1E3(NUCKS1)	Q86YP4(GATAD2A)	Q96D71(REPS1)	Q6IN85(PPP4R3A)	P52701(MSH6)	Q9NY27(PPP4R2)	Q9H2M9(RAB3GAP2)	Q9NR09(BIRC6)	P27707(DCK)
Line1.CID109	9	P62995(TRA2B)	Q08170(SRSF4)	Q12830(BPTF)	Q6NYC1(JMJD6)	Q93008(USP9X)	Q13247(SRSF6)	Q13243(SRSF5)	Q7Z4S6(KIF21A)	Q13242(SRSF9)
Line1.CID110	9	Q9Y2A7(NCKAP1)	Q92558(WASF1)	Q12929(EPS8)	Q8IZP0(ABI1)	Q9Y6W5(WASF2)	Q9UHB6(LIMA1)	Q7L576(CYFIP1)	Q9NYB9(ABI2)	P33121(ACSL1)
Line1.CID111	9	Q8NFD5(ARID1B)	Q15796(SMAD2)	Q9Y6Q9(NCOA3)	Q9UPN9(TRIM33)	Q92793(CREBBP)	Q13485(SMAD4)	O95405(ZFYVE9)	Q15596(NCOA2)	P29590(PML)
Line1.CID112	9	Q8NDH3(NPEPL1)	Q13148(TARDBP)	P06400(RB1)	Q04446(GBE1)	Q9H4A6(GOLPH3)	Q8NBF2(NHLRC2)	Q8N6M0(OTUD6B)	P40123(CAP2)	Q9Y2G5(POFUT2)
Line1.CID113	9	Q5JRX3(PITRM1)	P52888(THOP1)	O43633(CHMP2A)	Q7Z417(NUFIP2)	P49189(ALDH9A1)	Q9H788(SH2D4A)	Q15126(PMVK)	Q96DH6(MSI2)	P45983(MAPK8)
Line1.CID114	8	P49756(RBM25)	P68363(TUBA1B)	Q3YEC7(RABL6)	Q13033(STRN3)	Q96K76(USP47)	O75400(PRPF40A)	Q9UKS6(PACSIN3)	Q9Y3X0(CCDC9)
Line1.CID115	8	P53999(SUB1)	Q9UKN8(GTF3C4)	Q9Y5Q9(GTF3C3)	Q9Y5Q8(GTF3C5)	Q969F1(GTF3C6)	Q8WUA4(GTF3C2)	Q12789(GTF3C1)	Q8N9N8(EIF1AD)
Line1.CID116	8	P51398(DAP3)	Q6UN15(FIP1L1)	O95639(CPSF4)	Q9UKF6(CPSF3)	Q10570(CPSF1)	P48729(CSNK1A1)	Q05048(CSTF1)	P17812(CTPS1)
Line1.CID117	8	P17858(PFKL)	P49841(GSK3B)	Q9HB71(CACYBP)	P13639(EEF2)	Q9BUJ2(HNRNPUL1)	P85037(FOXK1)	P50395(GDI2)	Q9BQP7(MGME1)
Line1.CID118	8	Q8NDH3(NPEPL1)	P42224(STAT1)	P10636(MAPT)	Q02790(FKBP4)	Q9Y6U3(SCIN)	P52630(STAT2)	P49662(CASP4)	Q00978(IRF9)
Line1.CID119	8	Q6ZRS2(SRCAP)	Q9H0E9(BRD8)	O43257(ZNHIT1)	Q15906(VPS72)	Q05519(SRSF11)	Q9GZN1(ACTR6)	Q9NPF5(DMAP1)	Q9UER7(DAXX)
Line1.CID120	8	P08559(PDHA1)	P36957(DLST)	O00330(PDHX)	P10515(DLAT)	P09622(DLD)	P11177(PDHB)	O76003(GLRX3)	Q02218(OGDH)
Line1.CID121	8	Q15833(STXBP2)	O75223(GGCT)	Q14244(MAP7)	Q06124(PTPN11)	P11586(MTHFD1)	P36969(GPX4)	Q8WWM7(ATXN2L)	O95340(PAPSS2)
Line1.CID122	8	O00193(SMAP)	Q9UKV3(ACIN1)	O95810(CAVIN2)	P21926(CD9)	Q8WXX5(DNAJC9)	P55084(HADHB)	P51572(BCAP31)	P20290(BTF3)
Line1.CID123	8	Q92890(UFD1)	Q9Y5A7(NUB1)	P23284(PPIB)	Q15843(NEDD8)	Q8TAT6(NPLOC4)	O94888(UBXN7)	Q04323(UBXN1)	Q96D46(NMD3)
Line1.CID124	8	P46013(MKI67)	Q15833(STXBP2)	O75223(GGCT)	Q92820(GGH)	Q9H6S3(EPS8L2)	Q8WWM7(ATXN2L)	O95340(PAPSS2)	Q9P2R7(SUCLA2)
Line1.CID125	8	P35270(SPR)	Q5VW32(BROX)	P0DPI2(GATD3A)	P40925(MDH1)	Q99798(ACO2)	P42330(AKR1C3)	Q13907(IDI1)	P25774(CTSS)
Line1.CID126	8	O00471(EXOC5)	Q8TAG9(EXOC6)	Q8IYI6(EXOC8)	Q9UPT5(EXOC7)	O60645(EXOC3)	Q96A65(EXOC4)	Q96KP1(EXOC2)	Q9NV70(EXOC1)
Line1.CID127	8	Q8NDH3(NPEPL1)	P06400(RB1)	P26358(DNMT1)	Q04446(GBE1)	Q9H4A6(GOLPH3)	Q8NBF2(NHLRC2)	Q8N6M0(OTUD6B)	P40123(CAP2)
Line1.CID128	8	Q08170(SRSF4)	Q12830(BPTF)	Q13247(SRSF6)	Q13243(SRSF5)	Q7Z4S6(KIF21A)	Q5SSJ5(HP1BP3)	O76021(RSL1D1)	O43847(NRDC)
Line1.CID129	8	Q8WWY3(PRPF31)	O43447(PPIH)	O43172(PRPF4)	Q9NQC3(RTN4)	Q56P03(EAPP)	O95400(CD2BP2)	Q15020(SART3)	Q9UEE9(CFDP1)
Line1.CID130	8	Q6UN15(FIP1L1)	O95639(CPSF4)	Q9UKF6(CPSF3)	Q10570(CPSF1)	P48729(CSNK1A1)	Q14738(PPP2R5D)	Q02218(OGDH)	Q05048(CSTF1)
Line1.CID131	8	Q08170(SRSF4)	Q12830(BPTF)	Q13247(SRSF6)	Q13243(SRSF5)	Q7Z4S6(KIF21A)	Q9UGU5(HMGXB4)	Q5SSJ5(HP1BP3)	O43847(NRDC)
Line1.CID132	8	O14980(XPO1)	Q8NDH3(NPEPL1)	Q02790(FKBP4)	Q04446(GBE1)	Q9Y6U3(SCIN)	O95149(SNUPN)	P40123(CAP2)	Q9NYL9(TMOD3)
Line1.CID133	8	Q9UBT2(UBA2)	P45974(USP5)	Q9UBE0(SAE1)	P68133(ACTA1)	P63165(SUMO1)	Q8IZQ5(SELENOH)	Q13137(CALCOCO2)	Q9Y697(NFS1)
Line1.CID134	8	Q9UNE7(STUB1)	Q15435(PPP1R7)	Q9UBT2(UBA2)	P34932(HSPA4)	Q96CV9(OPTN)	P53567(CEBPG)	Q5VW36(FOCAD)	Q06547(GABPB1)
Line1.CID135	7	P41743(PRKCI)	Q13561(DCTN2)	Q9Y6D6(ARFGEF1)	P14314(PRKCSH)	Q15334(LLGL1)	Q9NT62(ATG3)	Q13501(SQSTM1)
Line1.CID136	7	O14974(PPP1R12A)	P61586(RHOA)	Q9NZ08(ERAP1)	Q6WCQ1(MPRIP)	P15104(GLUL)	Q96RU3(FNBP1)	P07947(YES1)
Line1.CID137	7	P67775(PPP2CA)	P42858(HTT)	Q8WUA2(PPIL4)	Q15257(PTPA)	Q15172(PPP2R5A)	Q13362(PPP2R5C)	P30154(PPP2R1B)
Line1.CID138	7	Q9UNS1(TIMELESS)	Q8N163(CCAR2)	P08670(VIM)	Q13439(GOLGA4)	P13489(RNH1)	P19105(MYL12A)	Q13769(THOC5)
Line1.CID139	7	P19784(CSNK2A2)	Q8N488(RYBP)	P68400(CSNK2A1)	P67870(CSNK2B)	O94880(PHF14)	Q9UEE9(CFDP1)	Q9UQR0(SCML2)
Line1.CID140	7	P23246(SFPQ)	Q96PK6(RBM14)	Q9ULK4(MED23)	Q15233(NONO)	Q8WXF1(PSPC1)	O75347(TBCA)	O75874(IDH1)
Line1.CID141	7	Q68EM7(ARHGAP17)	O43252(PAPSS1)	O94925(GLS)	Q14134(TRIM29)	Q96AC1(FERMT2)	Q9NNW7(TXNRD2)	Q9NVG8(TBC1D13)
Line1.CID142	7	Q12933(TRAF2)	O43318(MAP3K7)	Q13546(RIPK1)	Q9BYM8(RBCK1)	Q15750(TAB1)	Q13158(FADD)	Q14790(CASP8)
Line1.CID143	7	Q2NL82(TSR1)	Q14444(CAPRIN1)	Q13523(PRPF4B)	Q9H2M9(RAB3GAP2)	Q15642(TRIP10)	Q15042(RAB3GAP1)	Q9NZB2(FAM120A)
Line1.CID144	7	P56945(BCAR1)	Q96B97(SH3KBP1)	O00469(PLOD2)	P46108(CRK)	P42166(TMPO)	P51003(PAPOLA)	P06737(PYGL)
Line1.CID145	7	Q9UBT2(UBA2)	P45974(USP5)	Q9UBE0(SAE1)	P63165(SUMO1)	Q53T59(HS1BP3)	Q13137(CALCOCO2)	Q9Y697(NFS1)
Line1.CID146	7	Q96AX1(VPS33A)	Q9P253(VPS18)	Q9UJC3(HOOK1)	Q8N3P4(VPS8)	Q9H270(VPS11)	Q8WUH2(TGFBRAP1)	Q86VS8(HOOK3)
Line1.CID147	7	P07355(ANXA2)	P63244(RACK1)	P60903(S100A10)	P12931(SRC)	Q09666(AHNAK)	P30101(PDIA3)	Q14527(HLTF)
Line1.CID148	7	O94979(SEC31A)	O15530(PDPK1)	Q5VZK9(CARMIL1)	P14735(IDE)	Q8ND56(LSM14A)	Q12959(DLG1)	Q8IWC1(MAP7D3)
Line1.CID149	7	P17676(CEBPB)	Q08209(PPP3CA)	Q9BR76(CORO1B)	O95453(PARN)	O43396(TXNL1)	Q8TE77(SSH3)	P63098(PPP3R1)
Line1.CID150	7	P07355(ANXA2)	P26038(MSN)	P23526(AHCY)	Q06830(PRDX1)	O95831(AIFM1)	Q15149(PLEC)	P62987(UBA52)
Line1.CID151	7	Q13330(MTA1)	P51946(CCNH)	P50613(CDK7)	P51948(MNAT1)	P19447(ERCC3)	Q15648(MED1)	Q6P1K8(GTF2H2C_2)
Line1.CID152	7	Q9H444(CHMP4B)	Q9Y3E7(CHMP3)	O43633(CHMP2A)	Q9HD42(CHMP1A)	Q9NZZ3(CHMP5)	Q9UQN3(CHMP2B)	Q9BY43(CHMP4A)
Line1.CID153	7	Q6P1M3(LLGL2)	Q9BYG5(PARD6B)	P41743(PRKCI)	O15066(KIF3B)	Q8TEW0(PARD3)	Q15334(LLGL1)	Q13501(SQSTM1)
Line1.CID154	7	O15355(PPM1G)	Q7L0Y3(TRMT10C)	Q9Y2W2(WBP11)	P40939(HADHA)	Q9UQ35(SRRM2)	P78362(SRPK2)	Q96ST2(IWS1)
Line1.CID155	7	Q9Y333(LSM2)	O95777(LSM8)	O14530(TXNDC9)	Q9UK45(LSM7)	Q9Y4Z0(LSM4)	P62312(LSM6)	Q9Y4Y9(LSM5)
Line1.CID156	7	P36404(ARL2)	Q15813(TBCE)	Q9BTW9(TBCD)	P07437(TUBB)	P68366(TUBA4A)	Q71U36(TUBA1A)	Q99426(TBCB)
Line1.CID157	7	Q9Y383(LUC7L2)	Q13409(DYNC1I2)	Q9Y3F4(STRAP)	Q99439(CNN2)	O95232(LUC7L3)	Q86W56(PARG)	Q92552(MRPS27)
Line1.CID158	7	O15355(PPM1G)	Q7L0Y3(TRMT10C)	Q9Y2W2(WBP11)	P40939(HADHA)	Q9Y312(AAR2)	P78362(SRPK2)	Q9NS91(RAD18)
Line1.CID159	7	Q16531(DDB1)	Q13620(CUL4B)	Q9H7D7(WDR26)	Q92466(DDB2)	Q04726(TLE3)	Q9BPU6(DPYSL5)	Q9BQ67(GRWD1)
Line1.CID160	7	Q9Y383(LUC7L2)	Q13409(DYNC1I2)	Q9Y3F4(STRAP)	Q99439(CNN2)	O95232(LUC7L3)	Q96JM3(CHAMP1)	Q92552(MRPS27)
Line1.CID161	7	O60832(DKC1)	Q9BUR4(WRAP53)	Q9NX24(NHP2)	Q15185(PTGES3)	Q9GZP8(IMUP)	Q86US8(SMG6)	Q9H6Y2(WDR55)
Line1.CID162	7	Q32MZ4(LRRFIP1)	Q99873(PRMT1)	Q07021(C1QBP)	Q96EB6(SIRT1)	Q71U36(TUBA1A)	O00418(EEF2K)	Q99426(TBCB)
Line1.CID164	6	P07951(TPM2)	P49848(TAF6)	Q96QR8(PURB)	P19105(MYL12A)	P60660(MYL6)	P53611(RABGGTB)
Line1.CID165	6	Q96GY0(ZC2HC1A)	P53992(SEC24C)	Q6ZMI0(PPP1R21)	Q13153(PAK1)	Q5GLZ8(HERC4)	Q9UQR1(ZNF148)
Line1.CID166	6	P61586(RHOA)	Q9NZ08(ERAP1)	P15104(GLUL)	P07947(YES1)	P07948(LYN)	P20936(RASA1)
Line1.CID167	6	O14980(XPO1)	Q13619(CUL4A)	Q9GZS3(WDR61)	Q04446(GBE1)	Q8N6M0(OTUD6B)	Q9NXF7(DCAF16)
Line1.CID168	6	O95757(HSPA4L)	Q08209(PPP3CA)	Q9BR76(CORO1B)	O75153(CLUH)	P54687(BCAT1)	P63098(PPP3R1)
Line1.CID169	6	P26038(MSN)	P15531(NME1)	Q06830(PRDX1)	P61916(NPC2)	Q05682(CALD1)	P62987(UBA52)
Line1.CID170	6	P31948(STIP1)	Q7Z5L9(IRF2BP2)	P49915(GMPS)	P50552(VASP)	Q9BW91(NUDT9)	P30520(ADSS2)
Line1.CID171	6	P10599(TXN)	P49590(HARS2)	Q99615(DNAJC7)	O00429(DNM1L)	P23921(RRM1)	P61106(RAB14)
Line1.CID172	6	Q3YEC7(RABL6)	Q9Y4X5(ARIH1)	Q13033(STRN3)	Q96K76(USP47)	Q9UKB1(FBXW11)	Q9UKS6(PACSIN3)
Line1.CID173	6	P27361(MAPK3)	P28482(MAPK1)	Q9ULV4(CORO1C)	P17252(PRKCA)	P51692(STAT5B)	O75330(HMMR)
Line1.CID174	6	P49841(GSK3B)	O00429(DNM1L)	P13861(PRKAR2A)	P17612(PRKACA)	O75494(SRSF10)	Q99996(AKAP9)
Line1.CID175	6	Q9H9F9(ACTR5)	Q9Y5K5(UCHL5)	P22059(OSBP)	P25490(YY1)	O95361(TRIM16)	Q9Y3P9(RABGAP1)
Line1.CID176	6	P51812(RPS6KA3)	Q9UI08(EVL)	O60879(DIAPH2)	P47224(RABIF)	P49189(ALDH9A1)	Q6ZRV2(FAM83H)
Line1.CID177	6	Q07889(SOS1)	Q12929(EPS8)	Q8IZP0(ABI1)	Q8TE68(EPS8L1)	O15400(STX7)	Q5T6F2(UBAP2)
Line1.CID178	6	Q9Y2Z0(SUGT1)	P46459(NSF)	P16278(GLB1)	P35241(RDX)	Q99519(NEU1)	P55317(FOXA1)
Line1.CID179	6	O60832(DKC1)	Q9BUR4(WRAP53)	Q9NX24(NHP2)	Q15185(PTGES3)	Q86US8(SMG6)	Q9Y3S2(ZNF330)
Line1.CID180	6	Q9H9A5(CNOT10)	O95628(CNOT4)	Q9C0C2(TNKS1BP1)	A5YKK6(CNOT1)	Q9NZN8(CNOT2)	O75175(CNOT3)
Line1.CID181	6	P50750(CDK9)	O00267(SUPT5H)	Q4G0J3(LARP7)	O43719(HTATSF1)	O60563(CCNT1)	P28799(GRN)
Line1.CID182	6	O95707(POP4)	P78345(RPP38)	P78346(RPP30)	Q99575(POP1)	O75818(RPP40)	Q9BUL9(RPP25)
Line1.CID183	6	P08758(ANXA5)	Q96BJ3(AIDA)	O43776(NARS1)	Q13630(GFUS)	Q96HY7(DHTKD1)	Q7Z6M1(RABEPK)
Line1.CID184	6	Q8N7H5(PAF1)	Q9GZS3(WDR61)	Q92541(RTF1)	Q6PD62(CTR9)	Q6P1J9(CDC73)	Q8WVC0(LEO1)
Line1.CID185	6	O43617(TRAPPC3)	Q9Y296(TRAPPC4)	Q96Q05(TRAPPC9)	Q9UL33(TRAPPC2L)	Q9Y2L5(TRAPPC8)	P48553(TRAPPC10)
Line1.CID186	6	Q9BVG4(PBDC1)	O14562(UBFD1)	Q03426(MVK)	Q15126(PMVK)	Q6IQ22(RAB12)	O95989(NUDT3)
Line1.CID187	6	Q9UKX7(NUP50)	P30533(LRPAP1)	O94804(STK10)	Q96P16(RPRD1A)	Q12959(DLG1)	O75439(PMPCB)
Line1.CID188	6	O00469(PLOD2)	O75223(GGCT)	Q9NR12(PDLIM7)	P61106(RAB14)	P42166(TMPO)	P06737(PYGL)
Line1.CID189	6	P50750(CDK9)	O00267(SUPT5H)	Q4G0J3(LARP7)	O43719(HTATSF1)	O60563(CCNT1)	O94992(HEXIM1)
Line1.CID190	6	P51812(RPS6KA3)	Q9H6S3(EPS8L2)	P47224(RABIF)	O43278(SPINT1)	Q9BZV1(UBXN6)	Q2TAL8(QRICH1)
Line1.CID191	6	O76094(SRP72)	P37108(SRP14)	Q9UHB9(SRP68)	P49458(SRP9)	Q58FF6(HSP90AB4P)	P09132(SRP19)
Line1.CID192	6	Q13099(IFT88)	Q9Y547(HSPB11)	Q8WYA0(IFT81)	A0AVF1(TTC26)	Q8N4P2(TTC30B)	Q96LB3(IFT74)
Line1.CID193	6	O43617(TRAPPC3)	Q9Y296(TRAPPC4)	Q96Q05(TRAPPC9)	Q8IZ83(ALDH16A1)	Q8NCN4(RNF169)	Q9UL33(TRAPPC2L)
Line1.CID194	6	Q8NDH3(NPEPL1)	Q04446(GBE1)	Q8NBF2(NHLRC2)	Q8N6M0(OTUD6B)	P0DN79(CBSL)	P40123(CAP2)
Line1.CID195	6	P07099(EPHX1)	O95218(ZRANB2)	Q7Z4V5(HDGFL2)	Q9BVS4(RIOK2)	Q9H6F5(CCDC86)	Q9BRS2(RIOK1)
Line1.CID196	5	Q00577(PURA)	Q16537(PPP2R5E)	Q96T88(UHRF1)	Q13136(PPFIA1)	Q96P70(IPO9)
Line1.CID197	5	P67775(PPP2CA)	P30154(PPP2R1B)	Q9Y570(PPME1)	Q9Y3A3(MOB4)	O43815(STRN)
Line1.CID198	5	Q15013(MAD2L1BP)	Q6UX04(CWC27)	P31749(AKT1)	Q9NVI1(FANCI)	Q8TAF3(WDR48)
Line1.CID199	5	O75362(ZNF217)	Q9UBN7(HDAC6)	Q9H147(DNTTIP1)	P49773(HINT1)	P49354(FNTA)
Line1.CID200	5	Q9UKX7(NUP50)	O14979(HNRNPDL)	Q9Y508(RNF114)	Q9NVS9(PNPO)	O75131(CPNE3)
Line1.CID201	5	P31949(S100A11)	Q16775(HAGH)	Q92945(KHSRP)	P40121(CAPG)	P62937(PPIA)
Line1.CID202	5	Q00577(PURA)	P18583(SON)	Q16630(CPSF6)	Q96T88(UHRF1)	Q96P70(IPO9)
Line1.CID203	5	P09429(HMGB1)	P26583(HMGB2)	P20810(CAST)	P30101(PDIA3)	Q9BUL5(PHF23)
Line1.CID204	5	P30837(ALDH1B1)	P51991(HNRNPA3)	Q9H999(PANK3)	Q9BRF8(CPPED1)	O15231(ZNF185)
Line1.CID205	5	P35580(MYH10)	Q08378(GOLGA3)	P17275(JUNB)	Q7Z406(MYH14)	P17535(JUND)
Line1.CID207	5	Q9UL45(BLOC1S6)	Q2M389(WASHC4)	A0AVF1(TTC26)	Q8N4P2(TTC30B)	Q96LB3(IFT74)
Line1.CID208	5	O60547(GMDS)	P60891(PRPS1)	Q9NR19(ACSS2)	Q9H4A4(RNPEP)	Q8WV24(PHLDA1)
Line1.CID209	5	Q9Y520(PRRC2C)	P56381(ATP5F1E)	Q9UII2(ATP5IF1)	P06576(ATP5F1B)	P62633(CNBP)
Line1.CID211	5	Q9H0D6(XRN2)	P52306(RAP1GDS1)	Q9Y606(PUS1)	Q9H000(MKRN2)	Q99426(TBCB)
Line1.CID212	5	O00154(ACOT7)	Q9Y3D2(MSRB2)	P60981(DSTN)	P11717(IGF2R)	O60664(PLIN3)
Line1.CID213	5	P37108(SRP14)	Q71UI9(H2AZ2)	Q13765(NACA)	P13674(P4HA1)	Q58FF6(HSP90AB4P)
Line1.CID214	5	Q9UM54(MYO6)	Q96P16(RPRD1A)	Q9NQG5(RPRD1B)	Q8IXW5(RPAP2)	Q5VT52(RPRD2)
Line1.CID215	5	P07099(EPHX1)	P21127(CDK11B)	Q9NQC3(RTN4)	Q9NYF8(BCLAF1)	Q99878(H2AC14)
Line1.CID216	5	P18206(VCL)	P07355(ANXA2)	P63244(RACK1)	P12931(SRC)	P18085(ARF4)
Line1.CID217	5	Q13569(TDG)	Q6WKZ4(RAB11FIP1)	Q92734(TFG)	O60784(TOM1)	P53634(CTSC)
Line1.CID218	5	O95219(SNX4)	P51808(DYNLT3)	P63172(DYNLT1)	P55287(CDH11)	Q8IVD9(NUDCD3)
Line1.CID219	5	Q14008(CKAP5)	P06454(PTMA)	Q01105(SET)	Q9Y6U3(SCIN)	P49006(MARCKSL1)
Line1.CID220	5	P52895(AKR1C2)	P11117(ACP2)	P10768(ESD)	Q9Y3C6(PPIL1)	Q13642(FHL1)
Line1.CID221	5	Q15022(SUZ12)	Q14978(NOLC1)	Q9UGU0(TCF20)	Q96EB6(SIRT1)	Q9BSR8(YIPF4)
Line1.CID222	5	Q15436(SEC23A)	O75116(ROCK2)	Q96SI9(STRBP)	Q9Y6D9(MAD1L1)	O95487(SEC24B)
Line1.CID223	5	Q8NBL1(POGLUT1)	Q12996(CSTF3)	P15529(CD46)	O95433(AHSA1)	P24468(NR2F2)
Line1.CID224	5	Q14160(SCRIB)	Q9Y2X7(GIT1)	Q14155(ARHGEF7)	Q13153(PAK1)	Q14161(GIT2)
Line1.CID225	5	P35568(IRS1)	P27986(PIK3R1)	Q07666(KHDRBS1)	Q5TC12(ATPAF1)	Q9NVQ4(FAIM)
Line1.CID226	5	Q12965(MYO1E)	Q8WWI1(LMO7)	Q6P1N0(CC2D1A)	Q15417(CNN3)	Q1KMD3(HNRNPUL2)
Line1.CID227	5	Q96IZ0(PAWR)	P47755(CAPZA2)	Q96RS6(NUDCD1)	Q9BUP3(HTATIP2)	Q8TE77(SSH3)
Line1.CID228	5	Q92823(NRCAM)	Q9H3S7(PTPN23)	Q03426(MVK)	Q9BWS9(CHID1)	O95989(NUDT3)
Line1.CID229	5	Q5TBB1(RNASEH2B)	Q9BT09(CNPY3)	Q9BW92(TARS2)	Q9NXG2(THUMPD1)	P22033(MMUT)
Line1.CID230	5	P39687(ANP32A)	P06454(PTMA)	Q01105(SET)	Q92688(ANP32B)	P49006(MARCKSL1)
Line1.CID231	5	P15311(EZR)	Q12972(PPP1R8)	O14745(SLC9A3R1)	Q5T2W1(PDZK1)	Q99829(CPNE1)
Line1.CID232	5	P60174(TPI1)	Q9Y281(CFL2)	P15559(NQO1)	P30086(PEBP1)	P30041(PRDX6)
Line1.CID233	5	P53677(AP3M2)	Q13367(AP3B2)	O14617(AP3D1)	Q92572(AP3S1)	Q9Y2T2(AP3M1)
Line1.CID234	5	O43929(ORC4)	Q13416(ORC2)	O43913(ORC5)	Q9UBD5(ORC3)	Q9UFC0(LRWD1)
Line1.CID235	5	Q8TAA5(GRPEL2)	Q9UKY7(CDV3)	Q9UJY5(GGA1)	O43615(TIMM44)	Q9HAV7(GRPEL1)
Line1.CID236	5	Q13144(EIF2B5)	P49770(EIF2B2)	Q9UI10(EIF2B4)	Q14232(EIF2B1)	Q9NR50(EIF2B3)
Line1.CID237	5	P08237(PFKM)	O00754(MAN2B1)	Q92530(PSMF1)	Q9H477(RBKS)	Q9UMX5(NENF)
Line1.CID238	5	P19793(RXRA)	P14859(POU2F1)	P40763(STAT3)	O94903(PLPBP)	Q14814(MEF2D)
Line1.CID239	5	Q9H1B7(IRF2BPL)	Q7Z5L9(IRF2BP2)	P07858(CTSB)	Q8IU81(IRF2BP1)	Q9NRN7(AASDHPPT)
Line1.CID240	5	Q86V21(AACS)	Q9Y696(CLIC4)	Q13867(BLMH)	Q9GZN8(C20orf27)	P08243(ASNS)
Line1.CID241	5	Q13523(PRPF4B)	Q16656(NRF1)	Q9H2M9(RAB3GAP2)	Q15642(TRIP10)	Q15042(RAB3GAP1)
Line1.CID242	5	P48059(LIMS1)	Q9NVD7(PARVA)	Q13418(ILK)	Q15057(ACAP2)	P11310(ACADM)
Line1.CID243	5	O43684(BUB3)	O60566(BUB1B)	Q12834(CDC20)	Q13257(MAD2L1)	Q16763(UBE2S)
Line1.CID244	5	Q96RL1(UIMC1)	Q9NXR7(BABAM2)	P46736(BRCC3)	Q9NWV8(BABAM1)	Q15018(ABRAXAS2)
Line1.CID245	5	O43707(ACTN4)	O15347(HMGB3)	Q16787(LAMA3)	O00401(WASL)	O14964(HGS)
Line1.CID246	5	P15144(ANPEP)	Q4G0N4(NADK2)	Q9Y696(CLIC4)	Q9NVM6(DNAJC17)	Q13867(BLMH)
Line1.CID247	5	O43707(ACTN4)	O15347(HMGB3)	Q6V1X1(DPP8)	O00401(WASL)	O95425(SVIL)
Line1.CID248	5	P46734(MAP2K3)	Q9NYL2(MAP3K20)	Q12802(AKAP13)	Q16539(MAPK14)	Q16512(PKN1)
Line1.CID249	5	O75083(WDR1)	Q9UMX0(UBQLN1)	Q99797(MIPEP)	Q9Y285(FARSA)	Q9P2T1(GMPR2)
Line1.CID250	5	P42858(HTT)	Q8WUA2(PPIL4)	Q96CV9(OPTN)	Q13362(PPP2R5C)	Q8IYB7(DIS3L2)
Line1.CID251	5	P42224(STAT1)	Q9ULR3(PPM1H)	P52630(STAT2)	Q8IWC1(MAP7D3)	Q00978(IRF9)
Line1.CID252	5	P07099(EPHX1)	P21127(CDK11B)	Q7Z4V5(HDGFL2)	Q9NYF8(BCLAF1)	Q8N5F7(NKAP)
Line1.CID253	5	Q96JG6(VPS50)	O60524(NEMF)	Q9BQ15(NABP2)	Q5VIR6(VPS53)	Q8WY54(PPM1E)
Line1.CID254	5	P48059(LIMS1)	Q9NVD7(PARVA)	Q13418(ILK)	P55795(HNRNPH2)	Q9P016(THYN1)
Line1.CID255	5	P42858(HTT)	Q8WUA2(PPIL4)	Q13362(PPP2R5C)	P09496(CLTA)	Q8IYB7(DIS3L2)
Line1.CID256	5	Q9NRF9(POLE3)	Q9NRL2(BAZ1A)	P62714(PPP2CB)	Q9NRG0(CHRAC1)	Q01658(DR1)
Line1.CID257	5	Q16775(HAGH)	Q92945(KHSRP)	P22061(PCMT1)	Q7L1T6(CYB5R4)	P62937(PPIA)
Line1.CID258	5	P00390(GSR)	P29373(CRABP2)	P36405(ARL3)	P21291(CSRP1)	P26447(S100A4)
Line1.CID259	5	P37108(SRP14)	Q71UI9(H2AZ2)	P13674(P4HA1)	Q86UA1(PRPF39)	Q58FF6(HSP90AB4P)
Line1.CID260	5	Q96PK6(RBM14)	Q9ULK4(MED23)	Q13485(SMAD4)	Q16254(E2F4)	O60313(OPA1)
Line1.CID261	5	P57076(CFAP298)	Q9H1B7(IRF2BPL)	Q7Z5L9(IRF2BP2)	Q8IU81(IRF2BP1)	Q9BW91(NUDT9)
Line1.CID262	5	P61353(RPL27)	Q9NWH9(SLTM)	Q8WUD4(CCDC12)	Q9Y291(MRPS33)	Q8NAF0(ZNF579)
Line1.CID263	5	O15066(KIF3B)	Q9Y535(POLR3H)	Q9Y496(KIF3A)	Q13371(PDCL)	Q92845(KIFAP3)
Line1.CID264	5	P07951(TPM2)	P49848(TAF6)	P19105(MYL12A)	Q9H4A3(WNK1)	P53611(RABGGTB)
Line1.CID265	5	P07951(TPM2)	P49848(TAF6)	Q9H814(PHAX)	P53611(RABGGTB)	P02794(FTH1)
Line1.CID266	5	P23511(NFYA)	P40763(STAT3)	P25208(NFYB)	Q13952(NFYC)	P42785(PRCP)
Line1.CID267	4	P17655(CAPN2)	P14625(HSP90B1)	P35613(BSG)	Q9NP77(SSU72)
Line1.CID269	4	P17655(CAPN2)	P67936(TPM4)	P0DP25(CALM3)	Q9NP77(SSU72)
Line1.CID270	4	P35659(DEK)	O00159(MYO1C)	Q9NR30(DDX21)	Q9UIG0(BAZ1B)
Line1.CID271	4	Q6P1M3(LLGL2)	P23443(RPS6KB1)	Q9P258(RCC2)	O95359(TACC2)
Line1.CID272	4	P15586(GNS)	Q6PJG2(MIDEAS)	Q9H6Z4(RANBP3)	Q15654(TRIP6)
Line1.CID273	4	Q13287(NMI)	O00299(CLIC1)	P80217(IFI35)	Q9ULD2(MTUS1)
Line1.CID275	4	O43491(EPB41L2)	Q9UNS1(TIMELESS)	Q8N3X1(FNBP4)	P46060(RANGAP1)
Line1.CID276	4	Q9UNF0(PACSIN2)	P30622(CLIP1)	O95376(ARIH2)	Q15293(RCN1)
Line1.CID278	4	P42858(HTT)	Q9C0B1(FTO)	Q8WU90(ZC3H15)	Q8IYB7(DIS3L2)
Line1.CID279	4	P02545(LMNA)	Q9Y6D9(MAD1L1)	P35611(ADD1)	Q9BPY3(FAM118B)
Line1.CID280	4	P56381(ATP5F1E)	Q9UII2(ATP5IF1)	P06576(ATP5F1B)	O14907(TAX1BP3)
Line1.CID281	4	O00499(BIN1)	Q9UMZ2(SYNRG)	Q8TBC4(UBA3)	Q13564(NAE1)
Line1.CID282	4	P48147(PREP)	Q9UHN1(POLG2)	Q9H4M9(EHD1)	Q9Y5B8(NME7)
Line1.CID283	4	P78316(NOP14)	Q99733(NAP1L4)	Q4LE39(ARID4B)	Q9UI26(IPO11)
Line1.CID284	4	Q14C86(GAPVD1)	Q8TBB5(KLHDC4)	Q9UNN5(FAF1)	P23786(CPT2)
Line1.CID285	4	P60891(PRPS1)	Q9H4A4(RNPEP)	Q8WV24(PHLDA1)	P06280(GLA)
Line1.CID286	4	P06730(EIF4E)	P78344(EIF4G2)	Q13162(PRDX4)	Q9HB90(RRAGC)
Line1.CID287	4	P26599(PTBP1)	Q9UIC8(LCMT1)	Q8WVY7(UBLCP1)	Q15056(EIF4H)
Line1.CID288	4	Q96KP4(CNDP2)	P05783(KRT18)	P30419(NMT1)	Q8N806(UBR7)
Line1.CID289	4	P36551(CPOX)	P08236(GUSB)	Q15181(PPA1)	P16403(H1-2)
Line1.CID290	4	Q15750(TAB1)	Q13451(FKBP5)	Q86UP2(KTN1)	Q9Y305(ACOT9)
Line1.CID291	4	Q9H1E3(NUCKS1)	Q96D71(REPS1)	Q96T76(MMS19)	O76071(CIAO1)
Line1.CID292	4	P12081(HARS1)	P10301(RRAS)	Q5SRH9(TTC39A)	O15067(PFAS)
Line1.CID293	4	Q96HC4(PDLIM5)	Q9H2U2(PPA2)	P62820(RAB1A)	P29966(MARCKS)
Line1.CID294	4	Q14247(CTTN)	Q14344(GNA13)	Q15746(MYLK)	P00519(ABL1)
Line1.CID295	4	Q00341(HDLBP)	Q9Y6D9(MAD1L1)	Q9Y5T5(USP16)	Q6ZMI0(PPP1R21)
Line1.CID296	4	O00139(KIF2A)	P56159(GFRA1)	Q5JSH3(WDR44)	Q8IWE2(FAM114A1)
Line1.CID297	4	Q9Y5T5(USP16)	P51692(STAT5B)	O95486(SEC24A)	O43150(ASAP2)
Line1.CID298	4	P50750(CDK9)	Q92823(NRCAM)	Q9H3S7(PTPN23)	O60885(BRD4)
Line1.CID299	4	O00244(ATOX1)	P80404(ABAT)	Q6P587(FAHD1)	Q9UJ68(MSRA)
Line1.CID300	4	Q14978(NOLC1)	Q9UGU0(TCF20)	O00541(PES1)	Q9C0C9(UBE2O)
Line1.CID301	4	Q9H9E3(COG4)	Q9BPY3(FAM118B)	P13716(ALAD)	Q96AY3(FKBP10)
Line1.CID302	4	O43924(PDE6D)	Q14686(NCOA6)	Q9UIV8(SERPINB13)	P48200(IREB2)
Line1.CID303	4	Q12965(MYO1E)	Q9Y399(MRPS2)	Q6P1N0(CC2D1A)	Q1KMD3(HNRNPUL2)
Line1.CID304	4	Q96A65(EXOC4)	Q29RF7(PDS5A)	Q8TF68(ZNF384)	Q9NTI5(PDS5B)
Line1.CID305	4	P55010(EIF5)	Q96ST2(IWS1)	P24534(EEF1B2)	Q5BKZ1(ZNF326)
Line1.CID306	4	Q9Y2U8(LEMD3)	Q9BYT8(NLN)	P61019(RAB2A)	O15021(MAST4)
Line1.CID307	4	P27986(PIK3R1)	Q9UHL4(DPP7)	P48059(LIMS1)	P11310(ACADM)
Line1.CID308	4	P61962(DCAF7)	Q58WW2(DCAF6)	Q5TAQ9(DCAF8)	Q8TEB1(DCAF11)
Line1.CID309	4	P13051(UNG)	Q96DC8(ECHDC3)	P28799(GRN)	Q08752(PPID)
Line1.CID310	4	Q13442(PDAP1)	Q15651(HMGN3)	P19623(SRM)	Q9NRY5(FAM114A2)
Line1.CID311	4	Q9H857(NT5DC2)	Q29RF7(PDS5A)	Q8N1G2(CMTR1)	Q9NTI5(PDS5B)
Line1.CID312	4	P02795(MT2A)	Q96AE4(FUBP1)	P07737(PFN1)	P62834(RAP1A)
Line1.CID313	4	P14635(CCNB1)	Q15311(RALBP1)	O95782(AP2A1)	Q9Y6I3(EPN1)
Line1.CID314	4	Q9HCC0(MCCC2)	Q9BVG4(PBDC1)	P17050(NAGA)	Q9H6T0(ESRP2)
Line1.CID315	4	Q86X83(COMMD2)	P13995(MTHFD2)	Q8N8N7(PTGR2)	P40818(USP8)
Line1.CID316	4	P12081(HARS1)	Q99536(VAT1)	Q05639(EEF1A2)	O15067(PFAS)
Line1.CID317	4	O00515(LAD1)	Q9Y2S7(POLDIP2)	P54764(EPHA4)	P55212(CASP6)
Line1.CID318	4	Q9BTT0(ANP32E)	Q9H0E9(BRD8)	Q9UBU8(MORF4L1)	Q15014(MORF4L2)
Line1.CID319	4	Q9HBM1(SPC25)	O14777(NDC80)	Q9BZD4(NUF2)	Q8NBT2(SPC24)
Line1.CID320	4	Q9P0J1(PDP1)	P13693(TPT1)	O95749(GGPS1)	Q96CX2(KCTD12)
Line1.CID321	4	P24386(CHM)	P07602(PSAP)	P17252(PRKCA)	P13284(IFI30)
Line1.CID322	4	P04792(HSPB1)	P20810(CAST)	Q05655(PRKCD)	P24752(ACAT1)
Line1.CID323	4	P49593(PPM1F)	Q9Y4C2(TCAF1)	P55786(NPEPPS)	Q9NUY8(TBC1D23)
Line1.CID324	4	A6NHX0(CASTOR2)	O14737(PDCD5)	Q9H173(SIL1)	Q96CT7(CCDC124)
Line1.CID325	4	Q9UGR2(ZC3H7B)	Q9GZQ8(MAP1LC3B)	Q8NFF5(FLAD1)	O60869(EDF1)
Line1.CID326	4	P23193(TCEA1)	Q15075(EEA1)	P20339(RAB5A)	Q96Q45(TMEM237)
Line1.CID327	4	P01023(A2M)	P04181(OAT)	Q9Y620(RAD54B)	P49591(SARS1)
Line1.CID328	4	Q9BYM8(RBCK1)	Q12765(SCRN1)	Q14166(TTLL12)	Q5VW36(FOCAD)
Line1.CID329	4	Q92485(SMPDL3B)	Q9NSD9(FARSB)	Q99797(MIPEP)	Q9P2T1(GMPR2)
Line1.CID330	4	P82650(MRPS22)	Q9Y399(MRPS2)	Q9Y676(MRPS18B)	P82909(MRPS36)
Line1.CID331	4	Q16881(TXNRD1)	Q15717(ELAVL1)	Q9H4M9(EHD1)	Q9BYJ9(YTHDF1)
Line1.CID332	4	Q9BQE3(TUBA1C)	P55010(EIF5)	P24534(EEF1B2)	Q5BKZ1(ZNF326)
Line1.CID333	4	Q05086(UBE3A)	P46939(UTRN)	Q96A49(SYAP1)	Q6P2P2(PRMT9)
Line1.CID334	4	Q8IV38(ANKMY2)	Q9HAV4(XPO5)	P52789(HK2)	P29144(TPP2)
Line1.CID335	4	P30419(NMT1)	P58107(EPPK1)	Q96FX7(TRMT61A)	Q08AD1(CAMSAP2)
Line1.CID336	4	Q92820(GGH)	Q9BZV1(UBXN6)	P01111(NRAS)	P08237(PFKM)
Line1.CID337	4	O43278(SPINT1)	P53778(MAPK12)	O75449(KATNA1)	Q8N999(C12orf29)
Line1.CID338	4	O95394(PGM3)	P28838(LAP3)	Q15382(RHEB)	O60701(UGDH)
Line1.CID339	4	Q96S44(TP53RK)	Q9Y3C4(TPRKB)	P31150(GDI1)	Q9UNW1(MINPP1)
Line1.CID340	4	Q13325(IFIT5)	P57081(WDR4)	Q9ULZ3(PYCARD)	P43897(TSFM)
Line1.CID341	4	P16220(CREB1)	P51692(STAT5B)	O95486(SEC24A)	O43150(ASAP2)
Line1.CID342	4	Q9UMX0(UBQLN1)	Q9UHD9(UBQLN2)	P29558(RBMS1)	P04066(FUCA1)
Line1.CID343	4	P30085(CMPK1)	O94903(PLPBP)	Q6UB35(MTHFD1L)	Q8IY67(RAVER1)
Line1.CID344	4	P16930(FAH)	Q02252(ALDH6A1)	P20073(ANXA7)	O76054(SEC14L2)
Line1.CID345	4	Q5T0F9(CC2D1B)	O60524(NEMF)	Q4KWH8(PLCH1)	Q8WY54(PPM1E)
Line1.CID346	4	Q92572(AP3S1)	Q9H501(ESF1)	O00541(PES1)	Q9C0C9(UBE2O)
Line1.CID347	4	Q9UI08(EVL)	P47224(RABIF)	P21964(COMT)	Q6ZRV2(FAM83H)
Line1.CID348	4	Q8WX92(NELFB)	Q9H3P2(NELFA)	P18615(NELFE)	Q8IXH7(NELFCD)
Line1.CID349	4	Q9BY42(RTF2)	Q9Y314(NOSIP)	Q5JPI9(EEF1AKMT2)	Q96CP2(FLYWCH2)
Line1.CID350	4	P36405(ARL3)	P21291(CSRP1)	Q9NTZ6(RBM12)	P26447(S100A4)
Line1.CID351	4	O95793(STAU1)	Q9UEY8(ADD3)	Q9ULH1(ASAP1)	O95155(UBE4B)
Line1.CID352	4	P43897(TSFM)	Q9NVT9(ARMC1)	P11234(RALB)	Q6XQN6(NAPRT)
Line1.CID353	4	P49841(GSK3B)	P50395(GDI2)	Q9BQP7(MGME1)	P14618(PKM)
Line1.CID354	4	Q02447(SP3)	Q15436(SEC23A)	O95487(SEC24B)	P86791(CCZ1)
Line1.CID355	4	P15144(ANPEP)	Q4G0N4(NADK2)	P49903(SEPHS1)	Q9UMR2(DDX19B)
Line1.CID356	4	Q13586(STIM1)	Q70IA6(MOB2)	Q8IY33(MICALL2)	P51659(HSD17B4)
Line1.CID357	4	Q9BQ69(MACROD1)	Q9UKA9(PTBP2)	P49840(GSK3A)	Q8TB45(DEPTOR)
Line1.CID358	4	Q96EY5(MVB12A)	Q8NEZ2(VPS37A)	Q9UK41(VPS28)	Q99816(TSG101)
Line1.CID359	4	P11766(ADH5)	P49821(NDUFV1)	O43678(NDUFA2)	O75380(NDUFS6)
Line1.CID360	4	Q7L9L4(MOB1B)	Q8NC96(NECAP1)	P30405(PPIF)	Q9BW04(SARG)
Line1.CID361	4	P49137(MAPKAPK2)	Q9UGI8(TES)	P18669(PGAM1)	O43768(ENSA)
Line1.CID362	4	Q9P2K5(MYEF2)	Q9UIV8(SERPINB13)	Q15286(RAB35)	P30040(ERP29)
Line1.CID363	4	Q6PI48(DARS2)	Q9H0C8(ILKAP)	Q9BY32(ITPA)	O95861(BPNT1)
Line1.CID364	4	Q9NWH9(SLTM)	Q9Y291(MRPS33)	P53801(PTTG1IP)	Q12893(TMEM115)
Line1.CID365	4	P67936(TPM4)	P09493(TPM1)	P0DP25(CALM3)	P17812(CTPS1)
Line1.CID366	4	O75390(CS)	Q92879(CELF1)	P49247(RPIA)	Q14123(PDE1C)
Line1.CID367	4	P67775(PPP2CA)	P60842(EIF4A1)	P30154(PPP2R1B)	Q9Y570(PPME1)
Line1.CID368	4	P30740(SERPINB1)	Q9UGK3(STAP2)	Q15434(RBMS2)	Q9H223(EHD4)
Line1.CID369	4	P63261(ACTG1)	P62633(CNBP)	Q9BVA1(TUBB2B)	O75131(CPNE3)
Line1.CID370	4	Q14151(SAFB2)	Q9H6Z4(RANBP3)	Q00059(TFAM)	Q9H7E9(C8orf33)
Line1.CID371	4	Q9NWH9(SLTM)	Q9Y291(MRPS33)	Q9BVS4(RIOK2)	Q9BRS2(RIOK1)
Line1.CID372	4	P05121(SERPINE1)	P30566(ADSL)	Q96RQ3(MCCC1)	P25098(GRK2)
Line1.CID373	4	P16930(FAH)	Q02252(ALDH6A1)	Q5VWZ2(LYPLAL1)	P02144(MB)
Line1.CID374	4	Q9NR28(DIABLO)	Q9BRX5(GINS3)	Q9Y248(GINS2)	Q14691(GINS1)
Line1.CID375	4	P54725(RAD23A)	Q86UY8(NT5DC3)	P18754(RCC1)	P55327(TPD52)
Line1.CID376	4	P05120(SERPINB2)	P30740(SERPINB1)	Q9UGK3(STAP2)	Q8IYB1(MB21D2)
Line1.CID377	4	P00491(PNP)	P46926(GNPDA1)	Q9P0L0(VAPA)	Q969T7(NT5C3B)
Line1.CID378	4	P54578(USP14)	Q96EY5(MVB12A)	Q9NSE4(IARS2)	Q9BQL6(FERMT1)
Line1.CID379	4	P01023(A2M)	P04181(OAT)	Q9Y315(DERA)	P49591(SARS1)
Line1.CID380	4	O75489(NDUFS3)	P28331(NDUFS1)	Q96FN9(DTD2)	O75306(NDUFS2)
Line1.CID381	4	Q14997(PSME4)	Q8IYQ7(THNSL1)	Q4G0F5(VPS26B)	Q9BS26(ERP44)
Line1.CID382	4	Q9UBB4(ATXN10)	Q8IV38(ANKMY2)	Q9HAV4(XPO5)	P29144(TPP2)
Line1.CID383	4	P18583(SON)	P07237(P4HB)	P17028(ZNF24)	Q9H8M7(MINDY3)
Line1.CID384	4	Q9UGP4(LIMD1)	P06730(EIF4E)	Q13162(PRDX4)	Q9HB90(RRAGC)
Line1.CID385	4	P02786(TFRC)	Q8WZ82(OVCA2)	Q16719(KYNU)	P61769(B2M)
Line1.CID386	4	P15311(EZR)	Q96FZ2(HMCES)	P06737(PYGL)	Q99829(CPNE1)
Line1.CID387	4	Q4G0N4(NADK2)	P49903(SEPHS1)	Q8WUP2(FBLIM1)	Q9NVS9(PNPO)
Line1.CID388	4	Q96IU4(ABHD14B)	Q9NR45(NANS)	Q5T6V5(C9orf64)	P54819(AK2)
Line1.CID389	4	Q9NQ50(MRPL40)	O60248(SOX15)	Q8NE71(ABCF1)	Q96BR5(COA7)
Line1.CID390	4	Q9UBN7(HDAC6)	P43034(PAFAH1B1)	P49356(FNTB)	P49354(FNTA)
Line1.CID391	4	Q15047(SETDB1)	Q9UI26(IPO11)	Q6VMQ6(ATF7IP)	Q9UIS9(MBD1)
Line1.CID392	4	P48634(PRRC2A)	Q12849(GRSF1)	Q5XPI4(RNF123)	Q9NYY8(FASTKD2)
Line1.CID393	4	Q96GX2(ATXN7L3B)	Q9Y6K5(OAS3)	P05121(SERPINE1)	P84077(ARF1)
Line1.CID394	4	P05166(PCCB)	Q9NZM3(ITSN2)	Q9BV20(MRI1)	Q9NZN3(EHD3)
Line1.CID395	4	Q96H20(SNF8)	Q86VN1(VPS36)	Q9BRG1(VPS25)	P06746(POLB)
Line1.CID396	4	P78316(NOP14)	Q99733(NAP1L4)	Q13427(PPIG)	Q96GA3(LTV1)
Line1.CID397	4	Q9UGR2(ZC3H7B)	O00764(PDXK)	P49916(LIG3)	Q9GZQ8(MAP1LC3B)
Line1.CID398	4	Q01518(CAP1)	P29966(MARCKS)	P23528(CFL1)	Q16890(TPD52L1)
Line1.CID399	4	O75674(TOM1L1)	P53778(MAPK12)	O75449(KATNA1)	Q8N999(C12orf29)
Line1.CID400	4	O00299(CLIC1)	Q8IUF8(RIOX2)	P13693(TPT1)	O95749(GGPS1)
Line1.CID401	4	Q15785(TOMM34)	Q8TE68(EPS8L1)	P10586(PTPRF)	O15400(STX7)
Line1.CID402	4	P01023(A2M)	P04181(OAT)	Q9Y5P6(GMPPB)	P49591(SARS1)
Line1.CID403	4	Q13283(G3BP1)	Q9P2B4(CTTNBP2NL)	Q9BUL5(PHF23)	Q9UJU6(DBNL)
Line1.CID404	4	Q9UQ13(SHOC2)	Q9Y448(KNSTRN)	O94811(TPPP)	Q96LB3(IFT74)
Line1.CID405	4	Q8IYB1(MB21D2)	Q96C19(EFHD2)	Q9Y365(STARD10)	Q9H9A6(LRRC40)
Line1.CID406	4	P30419(NMT1)	Q9Y606(PUS1)	Q9P1A2(PPP4R1L)	O00204(SULT2B1)
Line1.CID407	4	P35249(RFC4)	O60671(RAD1)	P35250(RFC2)	Q8TCU6(PREX1)
Line1.CID408	4	Q02447(SP3)	Q15369(ELOC)	O95166(GABARAP)	P86791(CCZ1)
Line1.CID409	4	P54136(RARS1)	P07686(HEXB)	Q8IWE2(FAM114A1)	Q86VP1(TAX1BP1)
Line1.CID410	4	Q9UIC8(LCMT1)	P48163(ME1)	Q15056(EIF4H)	Q96BP3(PPWD1)
Line1.CID411	4	Q8NFC6(BOD1L1)	O60841(EIF5B)	Q13206(DDX10)	Q96SB3(PPP1R9B)
Line1.CID412	4	P35241(RDX)	Q9C0I1(MTMR12)	Q86X29(LSR)	Q8NFW8(CMAS)
Line1.CID413	4	Q13753(LAMC2)	Q9UGR2(ZC3H7B)	Q9GZQ8(MAP1LC3B)	O60869(EDF1)
Line1.CID414	4	O95274(LYPD3)	P60174(TPI1)	P42330(AKR1C3)	P30086(PEBP1)
Line1.CID415	4	P13051(UNG)	Q96DC8(ECHDC3)	P13928(ANXA8)	Q08752(PPID)
Line1.CID416	4	O75475(PSIP1)	Q9Y450(HBS1L)	O94822(LTN1)	Q9NWZ3(IRAK4)
Line1.CID417	4	Q13325(IFIT5)	P57081(WDR4)	Q8WX93(PALLD)	P43897(TSFM)
Line1.CID418	4	P19404(NDUFV2)	P49821(NDUFV1)	O43678(NDUFA2)	O75380(NDUFS6)
Line1.CID419	4	P17066(HSPA6)	P30048(PRDX3)	Q96JH7(VCPIP1)	Q9BRF8(CPPED1)
Line1.CID420	4	Q86X83(COMMD2)	Q8N8N7(PTGR2)	P40818(USP8)	Q9UBI1(COMMD3)
Line1.CID421	4	Q9BW92(TARS2)	Q9NXG2(THUMPD1)	Q14CX7(NAA25)	O00748(CES2)
Line1.CID422	4	P84022(SMAD3)	P08069(IGF1R)	O43524(FOXO3)	Q6NS38(ALKBH2)
Line1.CID423	4	P30085(CMPK1)	Q9H201(EPN3)	Q6UB35(MTHFD1L)	Q8IY67(RAVER1)
Line1.CID424	4	Q14315(FLNC)	Q99714(HSD17B10)	P31930(UQCRC1)	P19623(SRM)
Line1.CID425	4	P82650(MRPS22)	P26640(VARS1)	O60684(KPNA6)	Q16799(RTN1)
Line1.CID426	4	Q15637(SF1)	Q9H0C8(ILKAP)	O75521(ECI2)	P53602(MVD)
Line1.CID427	4	Q92823(NRCAM)	Q9H3S7(PTPN23)	P56211(ARPP19)	Q9BWS9(CHID1)
Line1.CID428	4	Q96T51(RUFY1)	Q86X55(CARM1)	O95166(GABARAP)	Q7Z589(EMSY)
Line1.CID429	4	P55735(SEC13)	A6NHX0(CASTOR2)	Q8IWB7(WDFY1)	P55327(TPD52)
Line1.CID430	4	Q15393(SF3B3)	Q15555(MAPRE2)	Q9HCS7(XAB2)	Q86UW7(CADPS2)
Line1.CID431	4	P35222(CTNNB1)	Q14192(FHL2)	P46937(YAP1)	O60716(CTNND1)
Line1.CID432	4	P49411(TUFM)	P30048(PRDX3)	Q9UPN3(MACF1)	Q9Y5Y2(NUBP2)
Line1.CID433	4	P51665(PSMD7)	Q92538(GBF1)	Q58FF8(HSP90AB2P)	Q9Y6D5(ARFGEF2)
Line1.CID434	4	P14324(FDPS)	O43399(TPD52L2)	P01111(NRAS)	Q96QC0(PPP1R10)
Line1.CID435	4	Q13155(AIMP2)	Q6FI81(CIAPIN1)	Q16625(OCLN)	Q15742(NAB2)
Line1.CID436	4	P12081(HARS1)	O60437(PPL)	Q5SRH9(TTC39A)	O15067(PFAS)
Line1.CID437	4	Q7L1Q6(BZW1)	Q6Y7W6(GIGYF2)	O75494(SRSF10)	O15156(ZBTB7B)
Line1.CID438	4	O75533(SF3B1)	Q8WXX5(DNAJC9)	P20290(BTF3)	Q8TBZ6(TRMT10A)
Line1.CID439	4	Q9NXG2(THUMPD1)	Q14CX7(NAA25)	P22033(MMUT)	Q9GZZ1(NAA50)
Line1.CID440	4	Q96IU4(ABHD14B)	Q9NR45(NANS)	Q5T6V5(C9orf64)	P09211(GSTP1)
Line1.CID441	4	Q8NBS9(TXNDC5)	P13716(ALAD)	Q9UJ70(NAGK)	Q9P0V9(SEPTIN10)
Line1.CID442	4	Q9HB40(SCPEP1)	P43487(RANBP1)	Q86TU7(SETD3)	Q14118(DAG1)
Line1.CID443	4	P02786(TFRC)	Q8WZ82(OVCA2)	Q16719(KYNU)	Q9BWD1(ACAT2)
Line1.CID444	4	O95232(LUC7L3)	Q9H074(PAIP1)	Q92552(MRPS27)	Q5SW79(CEP170)
Line1.CID445	3	P13716(ALAD)	Q96AY3(FKBP10)	Q9P0V9(SEPTIN10)
Line1.CID446	3	P42345(MTOR)	Q02952(AKAP12)	Q8N122(RPTOR)
Line1.CID447	3	Q04837(SSBP1)	P26885(FKBP2)	P00558(PGK1)
Line1.CID448	3	P19367(HK1)	A1X283(SH3PXD2B)	Q5TC82(RC3H1)
Line1.CID449	3	Q9H2U2(PPA2)	P07339(CTSD)	Q15365(PCBP1)
Line1.CID450	3	Q9H814(PHAX)	P08195(SLC3A2)	Q00765(REEP5)
Line1.CID451	3	O43310(CTIF)	Q12846(STX4)	Q5TEA3(C20orf194)
Line1.CID452	3	P22681(CBL)	P29353(SHC1)	P08581(MET)
Line1.CID453	3	Q5VIR6(VPS53)	Q8N1B4(VPS52)	Q9UID3(VPS51)
Line1.CID454	3	P13667(PDIA4)	Q8IWJ2(GCC2)	O95361(TRIM16)
Line1.CID455	3	O95372(LYPLA2)	Q15847(ADIRF)	Q14061(COX17)
Line1.CID456	3	P17275(JUNB)	P05412(JUN)	P17535(JUND)
Line1.CID457	3	O00754(MAN2B1)	Q9UMX5(NENF)	Q9UGM6(WARS2)
Line1.CID458	3	Q92609(TBC1D5)	P63010(AP2B1)	Q13492(PICALM)
Line1.CID459	3	Q96FQ6(S100A16)	Q8TCS8(PNPT1)	Q7RTS9(DYM)
Line1.CID460	3	Q9BV57(ADI1)	Q9Y6W3(CAPN7)	Q16658(FSCN1)
Line1.CID461	3	O75891(ALDH1L1)	P31150(GDI1)	P31350(RRM2)
Line1.CID462	3	P78417(GSTO1)	Q8N1Q1(CA13)	P37802(TAGLN2)
Line1.CID464	3	P01116(KRAS)	A6NDR6(MEIS3P1)	Q9UFN0(NIPSNAP3A)
Line1.CID465	3	P07942(LAMB1)	Q9BV86(NTMT1)	P11047(LAMC1)
Line1.CID466	3	P61758(VBP1)	Q99471(PFDN5)	Q9NQP4(PFDN4)
Line1.CID467	3	P19105(MYL12A)	O43516(WIPF1)	P60660(MYL6)
Line1.CID468	3	Q96HR8(NAF1)	Q9Y2X3(NOP58)	O00567(NOP56)
Line1.CID469	3	P49407(ARRB1)	Q6ZSZ5(ARHGEF18)	Q8N8S7(ENAH)
Line1.CID470	3	Q7Z4W1(DCXR)	Q9UBQ7(GRHPR)	P30038(ALDH4A1)
Line1.CID471	3	Q03154(ACY1)	Q9UDY4(DNAJB4)	Q8NHV4(NEDD1)
Line1.CID472	3	Q8TF68(ZNF384)	Q9Y3E1(HDGFL3)	Q15437(SEC23B)
Line1.CID473	3	P35573(AGL)	Q9UNI6(DUSP12)	O75191(XYLB)
Line1.CID474	3	P32929(CTH)	Q9Y263(PLAA)	O43488(AKR7A2)
Line1.CID475	3	P48739(PITPNB)	Q16851(UGP2)	P32321(DCTD)
Line1.CID476	3	Q86UE4(MTDH)	O43324(EEF1E1)	P43487(RANBP1)
Line1.CID477	3	O60763(USO1)	Q8NB78(KDM1B)	Q4KWH8(PLCH1)
Line1.CID478	3	O95786(DDX58)	Q9BQC3(DPH2)	Q5TC12(ATPAF1)
Line1.CID479	3	Q676U5(ATG16L1)	Q9H1Y0(ATG5)	O94817(ATG12)
Line1.CID480	3	O43837(IDH3B)	P51553(IDH3G)	P50213(IDH3A)
Line1.CID481	3	P55210(CASP7)	Q15120(PDK3)	Q6PJT7(ZC3H14)
Line1.CID482	3	P12429(ANXA3)	Q96Q11(TRNT1)	Q9BSH4(TACO1)
Line1.CID483	3	Q14376(GALE)	Q86V48(LUZP1)	Q13163(MAP2K5)
Line1.CID484	3	Q15599(SLC9A3R2)	Q8TCF1(ZFAND1)	Q9NW64(RBM22)
Line1.CID485	3	Q9H334(FOXP1)	Q9Y421(FAM32A)	O94885(SASH1)
Line1.CID486	3	Q8NDX5(PHC3)	Q9NUM4(TMEM106B)	P09758(TACSTD2)
Line1.CID487	3	P29401(TKT)	Q14019(COTL1)	Q8WUM4(PDCD6IP)
Line1.CID488	3	P21283(ATP6V1C1)	Q9NPD8(UBE2T)	Q14055(COL9A2)
Line1.CID489	3	Q969S3(ZNF622)	Q9Y5K8(ATP6V1D)	Q9Y237(PIN4)
Line1.CID490	3	P30838(ALDH3A1)	Q8TEA1(NSUN6)	Q9BUH6(PAXX)
Line1.CID491	3	P16278(GLB1)	Q99519(NEU1)	P10619(CTSA)
Line1.CID492	3	Q16836(HADH)	Q86WA6(BPHL)	Q15366(PCBP2)
Line1.CID493	3	Q96LD8(SENP8)	Q9H939(PSTPIP2)	Q32P41(TRMT5)
Line1.CID494	3	Q8WVY7(UBLCP1)	P61086(UBE2K)	Q6P1N9(TATDN1)
Line1.CID495	3	Q8NBF6(AVL9)	Q9C0I1(MTMR12)	Q8NFW8(CMAS)
Line1.CID496	3	P25325(MPST)	Q14353(GAMT)	Q9NRV9(HEBP1)
Line1.CID497	3	P00505(GOT2)	Q5T1C6(THEM4)	Q13526(PIN1)
Line1.CID498	3	Q92506(HSD17B8)	Q9P278(FNIP2)	Q6ZVK8(NUDT18)
Line1.CID499	3	P30084(ECHS1)	Q5TFE4(NT5DC1)	P06703(S100A6)
Line1.CID500	3	P15882(CHN1)	P49441(INPP1)	Q9GZT8(NIF3L1)
Line1.CID501	3	Q9ULC4(MCTS1)	Q9UBB6(NCDN)	P41214(EIF2D)
Line1.CID502	3	Q8N5I9(C12orf45)	Q9H4L7(SMARCAD1)	Q9Y3B9(RRP15)
Line1.CID503	3	Q92485(SMPDL3B)	Q9NSD9(FARSB)	Q9BYX4(IFIH1)
Line1.CID504	3	P05556(ITGB1)	P02751(FN1)	P05067(APP)
Line1.CID505	3	Q8N1G2(CMTR1)	O14594(NCAN)	Q9Y2D4(EXOC6B)
Line1.CID506	3	P62873(GNB1)	P60033(CD81)	P29992(GNA11)
[truncated: 21 more columns]

## Sheet: MCF7 complexes
Supplementary Table 3: 504 predicted protein complexes for the MCF7 human-derived breast cancer cell line.
Complex ID	Complex Size	Complex subunits
Line2.CID001	66	P08621(SNRNP70)	P09651(HNRNPA1)	Q8IYB3(SRRM1)	P09012(SNRPA)	P62995(TRA2B)	P26368(U2AF2)	Q13435(SF3B2)	P10809(HSPD1)	P09661(SNRPA1)	Q01130(SRSF2)	O75643(SNRNP200)	Q12874(SF3A3)	P14678(SNRPB)	Q7RTV0(PHF5A)	O75533(SF3B1)	Q9Y3B4(SF3B6)	Q99459(CDC5L)	O43660(PLRG1)	P62314(SNRPD1)	P62316(SNRPD2)	P62318(SNRPD3)	Q9UHX1(PUF60)	P11388(TOP2A)	Q13838(DDX39B)	Q15427(SF3B4)	Q15428(SF3A2)	P52272(HNRNPM)	P38159(RBMX)	O43143(DHX15)	P22626(HNRNPA2B1)	Q9UBB9(TFIP11)	Q12931(TRAP1)	Q92616(GCN1)	Q8WYA6(CTNNBL1)	Q9BWJ5(SF3B5)	Q15459(SF3A1)	Q07955(SRSF1)	Q15393(SF3B3)	Q13573(SNW1)	O15042(U2SURP)	P07910(HNRNPC)	Q9BQA1(WDR77)	Q8IWX8(CHERP)	Q7L1Q6(BZW1)	Q6P2Q9(PRPF8)	Q9BZJ0(CRNKL1)	P08579(SNRPB2)	Q96I25(RBM17)
Line2.CID002	59	Q96RU3(FNBP1)	Q9NTJ3(SMC4)	Q92922(SMARCC1)	Q09028(RBBP4)	Q32MZ4(LRRFIP1)	Q5H9R7(PPP6R3)	O94776(MTA2)	P52292(KPNA2)	P10155(RO60)	Q13547(HDAC1)	Q13045(FLII)	P55084(HADHB)	Q16186(ADRM1)	P42704(LRPPRC)	P61163(ACTR1A)	Q14839(CHD4)	Q16576(RBBP7)	O60341(KDM1A)	Q2NL82(TSR1)	P35580(MYH10)	Q15021(NCAPD2)	Q9HC35(EML4)	P49321(NASP)	Q9Y5L0(TNPO3)	Q9Y265(RUVBL1)	O95347(SMC2)	O00487(PSMD14)	Q9UKL0(RCOR1)	Q13330(MTA1)	Q13561(DCTN2)	Q15003(NCAPH)	P63151(PPP2R2A)	Q6IN85(PPP4R3A)	Q9BTE1(DCTN5)	P35579(MYH9)	O14744(PRMT5)	Q92973(TNPO1)	O60271(SPAG9)	O43865(AHCYL1)	Q9ULT8(HECTD1)	Q9H3P7(ACBD3)	Q13439(GOLGA4)	P26640(VARS1)	Q9Y4E8(USP15)	P31689(DNAJA1)	P84243(H3-3B)	O60884(DNAJA2)	Q14203(DCTN1)
Line2.CID003	56	P61964(WDR5)	Q92922(SMARCC1)	O75446(SAP30)	Q09028(RBBP4)	O14497(ARID1A)	O95983(MBD3)	P78347(GTF2I)	O94776(MTA2)	Q13547(HDAC1)	Q9NRL2(BAZ1A)	O75362(ZNF217)	Q12873(CHD3)	Q86YP4(GATAD2A)	Q14839(CHD4)	Q16576(RBBP7)	O60341(KDM1A)	Q96ST3(SIN3A)	Q9P2I0(CPSF2)	Q15291(RBBP5)	Q15029(EFTUD2)	Q14202(ZMYM3)	O60264(SMARCA5)	Q9UBB5(MBD2)	P51531(SMARCA2)	Q8WXI9(GATAD2B)	O96019(ACTL6A)	Q92769(HDAC2)	Q9UKL0(RCOR1)	Q12824(SMARCB1)	Q13330(MTA1)	Q9UQE7(SMC3)	P07910(HNRNPC)	P51532(SMARCA4)	Q14683(SMC1A)	Q92925(SMARCD2)	Q4LE39(ARID4B)	Q8N3U4(STAG2)	Q8TAQ2(SMARCC2)	Q96KQ7(EHMT2)	P62826(RAN)	Q9NP66(HMG20A)	Q969G3(SMARCE1)	P49848(TAF6)	Q14687(GSE1)	Q9UK53(ING1)	Q9P0W2(HMG20B)	Q9UBW7(ZMYM2)	O60216(RAD21)
Line2.CID004	50	O00231(PSMD11)	Q9UNM6(PSMD13)	P35998(PSMC2)	Q16186(ADRM1)	P62195(PSMC5)	Q92598(HSPH1)	P20618(PSMB1)	Q9BRP4(PAAF1)	P55072(VCP)	O14818(PSMA7)	P25789(PSMA4)	P55036(PSMD4)	P28074(PSMB5)	P49720(PSMB3)	Q13085(ACACA)	Q14C86(GAPVD1)	O75832(PSMD10)	Q99460(PSMD1)	Q13200(PSMD2)	Q15008(PSMD6)	Q16401(PSMD5)	P25788(PSMA3)	O00487(PSMD14)	P62191(PSMC1)	O00233(PSMD9)	P25786(PSMA1)	P51665(PSMD7)	P17980(PSMC3)	P28072(PSMB6)	Q05086(UBE3A)	P48556(PSMD8)	P62333(PSMC6)	Q9UL46(PSME2)	Q06323(PSME1)	P49721(PSMB2)	P28070(PSMB4)	Q99436(PSMB7)	P28066(PSMA5)	O43242(PSMD3)	P21980(TGM2)	P60900(PSMA6)	P25787(PSMA2)	P43686(PSMC4)	P27708(CAD)	P28062(PSMB8)	O00232(PSMD12)	Q9NZZ3(CHMP5)	Q9NP79(VTA1)
Line2.CID005	37	P31153(MAT2A)	Q01518(CAP1)	P41250(GARS1)	Q16555(DPYSL2)	Q13155(AIMP2)	Q13617(CUL2)	O75369(FLNB)	P14868(DARS1)	P56192(MARS1)	P62633(CNBP)	Q96CW1(AP2M1)	P27816(MAP4)	Q9UBF6(RNF7)	P49327(FASN)	P07814(EPRS1)	Q9P2J5(LARS1)	P21333(FLNA)	P10644(PRKAR1A)	Q15046(KARS1)	Q9UGV2(NDRG3)	O75843(AP1G2)	Q9BXS5(AP1M1)	P21266(GSTM3)	Q10567(AP1B1)	Q14315(FLNC)	O43324(EEF1E1)	P54136(RARS1)	Q9H8W4(PLEKHF2)	P61966(AP1S1)	Q9Y6Q5(AP1M2)	Q12904(AIMP1)	P41252(IARS1)	P50990(CCT8)	P47897(QARS1)	Q9Y266(NUDC)	Q86UY8(NT5DC3)	Q9HB40(SCPEP1)
Line2.CID006	37	Q13263(TRIM28)	Q14980(NUMA1)	Q9UBS4(DNAJB11)	P62140(PPP1CB)	P18031(PTPN1)	Q8TEQ6(GEMIN5)	P84103(SRSF3)	Q07866(KLC1)	P47756(CAPZB)	Q15631(TSN)	O95359(TACC2)	Q92878(RAD50)	O43237(DYNC1LI2)	Q86X55(CARM1)	P60866(RPS20)	O00410(IPO5)	P33176(KIF5B)	P15170(GSPT1)	Q96FW1(OTUB1)	Q14204(DYNC1H1)	P12268(IMPDH2)	Q9Y6Y8(SEC23IP)	Q99598(TSNAX)	Q13409(DYNC1I2)	Q9NVP2(ASF1B)	O75534(CSDE1)	Q9Y3F4(STRAP)	Q9Y6G9(DYNC1LI1)	P52907(CAPZA1)	Q9BTE3(MCMBP)	P23588(EIF4B)	P52788(SMS)	Q6AI08(HEATR6)	P36957(DLST)	P54920(NAPA)	Q9C0D2(CEP295)	Q9BX40(LSM14B)
Line2.CID007	37	P09651(HNRNPA1)	Q9UKV8(AGO2)	P04406(GAPDH)	Q12906(ILF3)	Q12905(ILF2)	Q00839(HNRNPU)	P10155(RO60)	Q13310(PABPC4)	P46781(RPS9)	Q14103(HNRNPD)	O60506(SYNCRIP)	Q09161(NCBP1)	O43390(HNRNPR)	O43707(ACTN4)	P19338(NCL)	P05388(RPLP0)	P07814(EPRS1)	Q00613(HSF1)	P22626(HNRNPA2B1)	P14866(HNRNPL)	Q99729(HNRNPAB)	P61247(RPS3A)	P23396(RPS3)	Q9UN81(L1RE1)	P11940(PABPC1)	P67809(YBX1)	Q86U42(PABPN1)	P0DMV9(HSPA1B)	Q9H0G5(NSRP1)	Q08211(DHX9)	Q99700(ATXN2)	P62753(RPS6)	O95793(STAU1)	Q9HD15(SRA1)	Q15717(ELAVL1)	O75439(PMPCB)	Q9H074(PAIP1)
Line2.CID008	33	P52292(KPNA2)	Q02878(RPL6)	O00571(DDX3X)	P19838(NFKB1)	O95602(POLR1A)	Q15653(NFKBIB)	P46199(MTIF2)	O15446(POLR1G)	P63208(SKP1)	Q9H9Y6(POLR1B)	Q04206(RELA)	Q00653(NFKB2)	Q04864(REL)	P52434(POLR2H)	P26640(VARS1)	Q9GZS1(POLR1E)	Q13616(CUL1)	O15027(SEC16A)	P25963(NFKBIA)	Q13576(IQGAP2)	P14859(POU2F1)	O00743(PPP6C)	O15084(ANKRD28)	Q9UKB1(FBXW11)	O14920(IKBKB)	Q9UKT8(FBXW2)	Q13569(TDG)	Q92896(GLG1)	Q86WB0(ZC3HC1)	Q9UPN7(PPP6R1)	Q8IWV7(UBR1)	Q15025(TNIP1)	Q14166(TTLL12)
Line2.CID009	32	Q92922(SMARCC1)	O14497(ARID1A)	O95983(MBD3)	P63261(ACTG1)	Q03111(MLLT1)	Q02880(TOP2B)	Q9UBB5(MBD2)	P51531(SMARCA2)	Q14919(DRAP1)	Q8WXI9(GATAD2B)	O96019(ACTL6A)	Q8NFD5(ARID1B)	Q6ZRS2(SRCAP)	Q12824(SMARCB1)	P51532(SMARCA4)	Q92925(SMARCD2)	Q4LE39(ARID4B)	Q8TAQ2(SMARCC2)	Q13111(CHAF1A)	Q9UIG0(BAZ1B)	Q969G3(SMARCE1)	Q9Y6Q9(NCOA3)	Q9UK53(ING1)	Q96GM5(SMARCD1)	Q9NPI1(BRD7)	Q96KG9(SCYL1)	Q09472(EP300)	Q86U86(PBRM1)	Q92793(CREBBP)	Q92785(DPF2)	Q68CP9(ARID2)	Q8WUB8(PHF10)
Line2.CID010	31	P33991(MCM4)	P49736(MCM2)	Q00839(HNRNPU)	Q53EL6(PDCD4)	P62258(YWHAE)	P62314(SNRPD1)	P27348(YWHAQ)	Q9H0E3(SAP130)	P25205(MCM3)	P14866(HNRNPL)	P61978(HNRNPK)	Q02539(H1-1)	Q14566(MCM6)	P02545(LMNA)	P51858(HDGF)	Q07021(C1QBP)	P31946(YWHAB)	O95218(ZRANB2)	P06400(RB1)	Q13287(NMI)	P46940(IQGAP1)	P20700(LMNB1)	Q9BTE3(MCMBP)	Q9P287(BCCIP)	P33992(MCM5)	O00148(DDX39A)	Q9BZZ5(API5)	P12277(CKB)	P33993(MCM7)	Q13283(G3BP1)	Q16831(UPP1)
Line2.CID011	30	P61981(YWHAG)	Q53EL6(PDCD4)	P62258(YWHAE)	Q9Y333(LSM2)	P62314(SNRPD1)	P27348(YWHAQ)	P63104(YWHAZ)	Q16543(CDC37)	P05455(SSB)	P14866(HNRNPL)	P61978(HNRNPK)	Q02539(H1-1)	P51858(HDGF)	Q07021(C1QBP)	P31946(YWHAB)	O95218(ZRANB2)	Q13287(NMI)	P46940(IQGAP1)	P20700(LMNB1)	Q04917(YWHAH)	Q9UHV9(PFDN2)	Q9P287(BCCIP)	O00148(DDX39A)	Q9BZZ5(API5)	P12277(CKB)	Q00059(TFAM)	Q13283(G3BP1)	Q9UPN3(MACF1)	Q7KZI7(MARK2)	P50851(LRBA)
Line2.CID012	30	P60709(ACTB)	Q53EL6(PDCD4)	P62258(YWHAE)	Q9Y333(LSM2)	P62314(SNRPD1)	P27348(YWHAQ)	Q16543(CDC37)	P05455(SSB)	Q9H0E3(SAP130)	P14866(HNRNPL)	P39687(ANP32A)	P61978(HNRNPK)	Q02539(H1-1)	P51858(HDGF)	Q07021(C1QBP)	P31946(YWHAB)	P06454(PTMA)	O95218(ZRANB2)	Q13287(NMI)	P46940(IQGAP1)	Q01105(SET)	P20700(LMNB1)	Q9P287(BCCIP)	O00148(DDX39A)	Q9BZZ5(API5)	P12277(CKB)	Q13283(G3BP1)	P42226(STAT6)	Q92688(ANP32B)	P49006(MARCKSL1)
Line2.CID013	28	Q9NRF9(POLE3)	P11387(TOP1)	P14635(CCNB1)	P27694(RPA1)	P35251(RFC1)	P15927(RPA2)	P12004(PCNA)	P24941(CDK2)	Q14181(POLA2)	P49642(PRIM1)	P35244(RPA3)	P38936(CDKN1A)	P49643(PRIM2)	P28340(POLD1)	P06493(CDK1)	P11802(CDK4)	P20248(CCNA2)	P18858(LIG1)	P35249(RFC4)	P30281(CCND3)	P09884(POLA1)	P49005(POLD2)	Q15054(POLD3)	Q00534(CDK6)	Q07864(POLE)	Q9BVC3(DSCC1)	Q13472(TOP3A)	P40937(RFC5)
Line2.CID014	28	Q9NRF9(POLE3)	P11387(TOP1)	P14635(CCNB1)	P27694(RPA1)	P35251(RFC1)	P23025(XPA)	P15927(RPA2)	P12004(PCNA)	P24941(CDK2)	Q14181(POLA2)	P49642(PRIM1)	P35244(RPA3)	P38936(CDKN1A)	P49643(PRIM2)	P28340(POLD1)	P06493(CDK1)	P11802(CDK4)	P20248(CCNA2)	P18858(LIG1)	Q9H9A7(RMI1)	P30281(CCND3)	P09884(POLA1)	P49005(POLD2)	Q15054(POLD3)	Q00534(CDK6)	Q07864(POLE)	Q13472(TOP3A)	P56282(POLE2)
Line2.CID015	26	Q13098(GPS1)	Q7L5N1(COPS6)	P04637(TP53)	P61201(COPS2)	P17066(HSPA6)	P25705(ATP5F1A)	Q96N67(DOCK7)	P62993(GRB2)	Q9UBW8(COPS7A)	P19174(PLCG1)	Q92905(COPS5)	P08238(HSP90AB1)	P34931(HSPA1L)	Q9BT78(COPS4)	Q9NNW5(WDR6)	O43491(EPB41L2)	P80723(BASP1)	Q9H9Q2(COPS7B)	P63167(DYNLL1)	Q9Y4B6(DCAF1)	Q9NZQ3(NCKIPSD)	Q9UNS2(COPS3)	Q99627(COPS8)	Q92466(DDB2)	Q13509(TUBB3)	Q9BYG3(NIFK)
Line2.CID016	26	O00571(DDX3X)	P08865(RPSA)	P46781(RPS9)	P25398(RPS12)	P62851(RPS25)	P62857(RPS28)	P46783(RPS10)	Q9ULC4(MCTS1)	P61247(RPS3A)	P23396(RPS3)	P60866(RPS20)	P42677(RPS27)	P08708(RPS17)	P62266(RPS23)	P62861(FAU)	P39019(RPS19)	Q71RC2(LARP4)	P62753(RPS6)	P62081(RPS7)	P62244(RPS15A)	P63220(RPS21)	P15880(RPS2)	P46782(RPS5)	P62263(RPS14)	P62841(RPS15)	Q7Z478(DHX29)
Line2.CID017	26	P62899(RPL31)	P32969(RPL9P9)	Q02878(RPL6)	P47914(RPL29)	P83731(RPL24)	P18621(RPL17)	P46777(RPL5)	P61927(RPL37)	P62888(RPL30)	P05388(RPLP0)	P35268(RPL22)	P62913(RPL11)	P05386(RPLP1)	P05387(RPLP2)	P62906(RPL10A)	Q9HCE1(MOV10)	P61353(RPL27)	P26373(RPL13)	P30050(RPL12)	P62750(RPL23A)	P63173(RPL38)	P62829(RPL23)	P36578(RPL4)	P62424(RPL7A)	Q9UPY3(DICER1)	P56537(EIF6)
Line2.CID018	26	Q13619(CUL4A)	Q9BZH6(WDR11)	P62805(H4-16)	Q5T200(ZC3H13)	Q9Y5B9(SUPT16H)	Q9BXP5(SRRT)	P27797(CALR)	Q8NEM2(SHCBP1)	Q92620(DHX38)	Q96T23(RSF1)	Q08945(SSRP1)	Q8N1F7(NUP93)	P19784(CSNK2A2)	Q8N488(RYBP)	Q02241(KIF23)	Q69YN4(VIRMA)	Q96EY7(PTCD3)	Q99879(H2BC14)	P16989(YBX3)	Q06587(RING1)	Q96JP5(ZFP91)	Q13185(CBX3)	Q53SF7(COBLL1)	P68400(CSNK2A1)	P16104(H2AX)	P67870(CSNK2B)
Line2.CID019	24	P61981(YWHAG)	P07900(HSP90AA1)	Q8N163(CCAR2)	P62258(YWHAE)	Q15653(NFKBIB)	P40222(TXLNA)	Q8IX12(CCAR1)	P27348(YWHAQ)	P63104(YWHAZ)	Q16543(CDC37)	P34932(HSPA4)	P08238(HSP90AB1)	O43318(MAP3K7)	Q86UP2(KTN1)	P31946(YWHAB)	O95218(ZRANB2)	Q676U5(ATG16L1)	Q13451(FKBP5)	Q04917(YWHAH)	Q9UHV9(PFDN2)	Q7KZI7(MARK2)	P50851(LRBA)	Q13418(ILK)	P01116(KRAS)
Line2.CID020	22	P61964(WDR5)	O75446(SAP30)	Q15545(TAF7)	P07900(HSP90AA1)	P51610(HCFC1)	Q96ST3(SIN3A)	Q15291(RBBP5)	O15294(OGT)	Q9HCK8(CHD8)	Q8NFC6(BOD1L1)	P34932(HSPA4)	Q8IZL8(PELP1)	Q9H7L9(SUDS3)	P08047(SP1)	O75475(PSIP1)	Q9UBL3(ASH2L)	O00268(TAF4)	Q8IXM2(BAP18)	Q6UXN9(WDR82)	O00255(MEN1)	Q01658(DR1)	Q9H7Z6(KAT8)
Line2.CID021	22	Q12769(NUP160)	Q92621(NUP205)	P57740(NUP107)	Q8WUM0(NUP133)	P52948(NUP98)	P78406(RAE1)	Q8N1F7(NUP93)	P63241(EIF5A)	O43592(XPOT)	P55735(SEC13)	P12270(TPR)	P49790(NUP153)	P49792(RANBP2)	Q8TD16(BICD2)	P61970(NUTF2)	Q9UIA9(XPO7)	Q99567(NUP88)	Q9BW27(NUP85)	P37198(NUP62)	Q96EE3(SEH1L)	Q8NFH3(NUP43)	Q8NFH4(NUP37)
Line2.CID022	22	P22314(UBA1)	Q13155(AIMP2)	P43246(MSH2)	Q04446(GBE1)	Q9NYY8(FASTKD2)	O43747(AP1G1)	O75843(AP1G2)	Q9BXS5(AP1M1)	Q10567(AP1B1)	O43324(EEF1E1)	Q8NBF2(NHLRC2)	Q9NXH9(TRMT1)	P61966(AP1S1)	Q9Y6Q5(AP1M2)	Q02790(FKBP4)	O15327(INPP4B)	P40123(CAP2)	Q96FX7(TRMT61A)	P49588(AARS1)	Q9H4A6(GOLPH3)	P49748(ACADVL)	Q5VWJ9(SNX30)
Line2.CID023	22	P33991(MCM4)	P49736(MCM2)	Q00839(HNRNPU)	P61163(ACTR1A)	P43243(MATR3)	P49321(NASP)	P25205(MCM3)	P35606(COPB2)	Q02539(H1-1)	Q14566(MCM6)	Q13561(DCTN2)	Q6IN85(PPP4R3A)	Q9BTE1(DCTN5)	Q9H3P7(ACBD3)	O75717(WDHD1)	Q14203(DCTN1)	P53621(COPA)	Q9BTE3(MCMBP)	P42025(ACTR1B)	P33992(MCM5)	P33993(MCM7)	Q6NXE6(ARMC6)
Line2.CID024	21	Q9ULR3(PPM1H)	P22314(UBA1)	Q13155(AIMP2)	P43246(MSH2)	Q04446(GBE1)	O43747(AP1G1)	Q13148(TARDBP)	O75843(AP1G2)	Q9BXS5(AP1M1)	Q10567(AP1B1)	Q9NXH9(TRMT1)	P61966(AP1S1)	Q9Y6Q5(AP1M2)	Q02790(FKBP4)	O15327(INPP4B)	P40123(CAP2)	Q96FX7(TRMT61A)	P43251(BTD)	Q9Y6U3(SCIN)	P49588(AARS1)	Q9H4A6(GOLPH3)
Line2.CID025	21	Q13619(CUL4A)	Q9BZH6(WDR11)	Q5T200(ZC3H13)	Q9Y5B9(SUPT16H)	Q9BXP5(SRRT)	Q8NEM2(SHCBP1)	Q92620(DHX38)	Q96T23(RSF1)	Q08945(SSRP1)	Q8N1F7(NUP93)	P19784(CSNK2A2)	Q8N488(RYBP)	Q02241(KIF23)	Q69YN4(VIRMA)	Q06587(RING1)	Q96JP5(ZFP91)	Q13185(CBX3)	Q53SF7(COBLL1)	P68400(CSNK2A1)	P67870(CSNK2B)	Q15007(WTAP)
Line2.CID026	21	P61981(YWHAG)	Q04637(EIF4G1)	Q8N163(CCAR2)	Q9H2G2(SLK)	P62140(PPP1CB)	Q92598(HSPH1)	Q00577(PURA)	P62191(PSMC1)	Q6PKG0(LARP1)	P08670(VIM)	Q9P289(STK26)	P13489(RNH1)	P21980(TGM2)	Q9UHY1(NRBP1)	P27708(CAD)	P50502(ST13)	Q9H6T3(RPAP3)	P50851(LRBA)	Q7Z3K3(POGZ)	Q14966(ZNF638)	O75494(SRSF10)
Line2.CID027	20	Q9Y2W1(THRAP3)	Q92900(UPF1)	O75152(ZC3H11A)	Q6I9Y2(THOC7)	O15234(CASC3)	P38919(EIF4A3)	Q9UBU9(NXF1)	Q96Q15(SMG1)	Q9Y5S9(RBM8A)	Q9BRP8(PYM1)	Q86V81(ALYREF)	Q96A72(MAGOHB)	O00422(SAP18)	Q9HAU5(UPF2)	P53992(SEC24C)	Q9BZI7(UPF3B)	Q15287(RNPS1)	Q86US8(SMG6)	Q9H1J1(UPF3A)	Q96P47(AGAP3)
Line2.CID028	20	P33991(MCM4)	P49736(MCM2)	P61163(ACTR1A)	P43243(MATR3)	P49321(NASP)	P25205(MCM3)	P35606(COPB2)	P48444(ARCN1)	Q14566(MCM6)	Q13561(DCTN2)	Q9BTE1(DCTN5)	Q9H3P7(ACBD3)	Q9UJU6(DBNL)	O75717(WDHD1)	Q14203(DCTN1)	P53621(COPA)	Q9BTE3(MCMBP)	P42025(ACTR1B)	P33992(MCM5)	P33993(MCM7)
Line2.CID029	19	P61981(YWHAG)	Q04637(EIF4G1)	P31947(SFN)	Q9H2G2(SLK)	Q00577(PURA)	Q05086(UBE3A)	Q6PKG0(LARP1)	P31946(YWHAB)	P13489(RNH1)	P21980(TGM2)	Q13136(PPFIA1)	O14929(HAT1)	Q9UPN9(TRIM33)	Q9UHY1(NRBP1)	Q96P70(IPO9)	P50502(ST13)	Q9H6T3(RPAP3)	Q9HB90(RRAGC)	Q66K14(TBC1D9B)
Line2.CID030	19	P43246(MSH2)	P35251(RFC1)	P49959(MRE11)	Q92878(RAD50)	P13010(XRCC5)	P52701(MSH6)	Q13426(XRCC4)	P35249(RFC4)	P54132(BLM)	P40692(MLH1)	O60934(NBN)	Q9NUX5(POT1)	P49917(LIG4)	Q12888(TP53BP1)	Q6ZW49(PAXIP1)	Q9NYB0(TERF2IP)	Q14676(MDC1)	Q9BXW9(FANCD2)	O95166(GABARAP)
Line2.CID031	19	P33991(MCM4)	P49736(MCM2)	P61163(ACTR1A)	P43243(MATR3)	P49321(NASP)	P35606(COPB2)	Q14566(MCM6)	Q13561(DCTN2)	Q6IN85(PPP4R3A)	Q9BTE1(DCTN5)	Q9H3P7(ACBD3)	O75717(WDHD1)	Q14203(DCTN1)	P53621(COPA)	P42025(ACTR1B)	Q9UJW0(DCTN4)	P33992(MCM5)	P33993(MCM7)	Q9UBS8(RNF14)
Line2.CID032	17	Q9BTT0(ANP32E)	Q9Y230(RUVBL2)	Q9H9F9(ACTR5)	Q9Y265(RUVBL1)	O96019(ACTL6A)	Q6ZRS2(SRCAP)	Q15014(MORF4L2)	Q15906(VPS72)	Q9H0E9(BRD8)	P25490(YY1)	O43257(ZNHIT1)	Q9NPF5(DMAP1)	O00268(TAF4)	Q9Y5K5(UCHL5)	Q9UBU8(MORF4L1)	Q9GZN1(ACTR6)	O75323(NIPSNAP2)
Line2.CID033	17	P06865(HEXA)	P31942(HNRNPH3)	P53384(NUBP1)	Q08J23(NSUN2)	Q7Z2Z2(EFL1)	P08651(NFIC)	O75116(ROCK2)	P35611(ADD1)	Q9Y490(TLN1)	Q13464(ROCK1)	Q01970(PLCB3)	Q13217(DNAJC3)	Q9UKK9(NUDT5)	O14777(NDC80)	O00204(SULT2B1)	O95671(ASMTL)	Q9ULV4(CORO1C)
Line2.CID034	17	P35269(GTF2F1)	P23193(TCEA1)	P29083(GTF2E1)	P13984(GTF2F2)	P19388(POLR2E)	Q9Y5B0(CTDP1)	P19387(POLR2C)	P62487(POLR2G)	P52434(POLR2H)	P29084(GTF2E2)	Q13569(TDG)	Q15208(STK38)	P19447(ERCC3)	P53803(POLR2K)	P30876(POLR2B)	P52655(GTF2A1)	Q6NXG1(ESRP1)
Line2.CID035	17	Q14152(EIF3A)	Q9UBQ5(EIF3K)	O00303(EIF3F)	P55884(EIF3B)	Q7L2H7(EIF3M)	Q9UEE9(CFDP1)	O15372(EIF3H)	Q13347(EIF3I)	Q9Y262(EIF3L)	P55209(NAP1L1)	Q99613(EIF3C)	P60228(EIF3E)	Q99733(NAP1L4)	O15371(EIF3D)	O75822(EIF3J)	O75821(EIF3G)	Q15020(SART3)
Line2.CID036	17	Q00610(CLTC)	P47756(CAPZB)	Q96N67(DOCK7)	O00203(AP3B1)	Q92888(ARHGEF1)	Q5T1M5(FKBP15)	P46934(NEDD4)	Q12768(WASHC5)	P52907(CAPZA1)	P50570(DNM2)	Q2M389(WASHC4)	Q92974(ARHGEF2)	Q9Y4E1(WASHC2C)	Q9Y3C0(WASHC3)	Q641Q2(WASHC2A)	Q9UMR2(DDX19B)	Q92614(MYO18A)
Line2.CID037	17	Q09028(RBBP4)	P62805(H4-16)	Q8TEX9(IPO4)	P49321(NASP)	Q13112(CHAF1B)	P84243(H3-3B)	Q13111(CHAF1A)	Q9NVP2(ASF1B)	O14929(HAT1)	Q8NB78(KDM1B)	Q99549(MPHOSPH8)	P50502(ST13)	Q71DI3(H3C13)	O60306(AQR)	Q9Y294(ASF1A)	O96017(CHEK2)	Q9UIS9(MBD1)
Line2.CID038	16	P33991(MCM4)	P49736(MCM2)	P61163(ACTR1A)	P25205(MCM3)	P35606(COPB2)	Q14566(MCM6)	Q9BTE1(DCTN5)	O75717(WDHD1)	O60524(NEMF)	Q9BTE3(MCMBP)	P42025(ACTR1B)	P33992(MCM5)	P33993(MCM7)	P14625(HSP90B1)	Q4KWH8(PLCH1)	Q96JG6(VPS50)
Line2.CID039	16	Q9Y4X5(ARIH1)	P62877(RBX1)	Q13617(CUL2)	Q15370(ELOB)	Q9UBF6(RNF7)	Q93034(CUL5)	O60826(CCDC22)	P19474(TRIM21)	Q13616(CUL1)	Q13618(CUL3)	Q15369(ELOC)	Q92990(GLMN)	Q9H2C0(GAN)	O95376(ARIH2)	Q9NPF4(OSGEP)	Q8N668(COMMD1)
Line2.CID040	16	P26641(EEF1G)	O75643(SNRNP200)	P61201(COPS2)	O00505(KPNA3)	P46821(MAP1B)	Q92973(TNPO1)	P68363(TUBA1B)	Q9NP66(HMG20A)	Q14974(KPNB1)	P43487(RANBP1)	P40939(HADHA)	Q9UNX3(RPL26L1)	O60684(KPNA6)	O00629(KPNA4)	P78316(NOP14)	Q9Y2W2(WBP11)
Line2.CID041	16	O60502(OGA)	Q14241(ELOA)	Q9BR76(CORO1B)	P17676(CEBPB)	Q02218(OGDH)	Q92888(ARHGEF1)	O95757(HSPA4L)	O95453(PARN)	P22059(OSBP)	Q08209(PPP3CA)	Q63HN8(RNF213)	Q4V328(GRIPAP1)	Q92990(GLMN)	Q9BSL1(UBAC1)	P36957(DLST)	O75153(CLUH)
Line2.CID042	16	P06865(HEXA)	P53384(NUBP1)	Q08J23(NSUN2)	Q7Z2Z2(EFL1)	P08651(NFIC)	O75116(ROCK2)	P35611(ADD1)	Q13464(ROCK1)	Q01970(PLCB3)	Q13217(DNAJC3)	Q9UKK9(NUDT5)	O60784(TOM1)	O14777(NDC80)	O00204(SULT2B1)	O95396(MOCS3)	O95671(ASMTL)
Line2.CID043	15	Q13045(FLII)	P62805(H4-16)	Q8TEX9(IPO4)	P49321(NASP)	Q13112(CHAF1B)	P84243(H3-3B)	Q13111(CHAF1A)	Q9NVP2(ASF1B)	O14929(HAT1)	Q8NB78(KDM1B)	Q99549(MPHOSPH8)	Q71DI3(H3C13)	Q9UPR3(SMG5)	Q9Y294(ASF1A)	O96017(CHEK2)
Line2.CID044	15	Q14980(NUMA1)	P27694(RPA1)	P23025(XPA)	P15927(RPA2)	P41227(NAA10)	P35244(RPA3)	Q96DB5(RMDN1)	P47755(CAPZA2)	P40692(MLH1)	Q6WKZ4(RAB11FIP1)	Q9H9A7(RMI1)	A0AVT1(UBA6)	Q8TE77(SSH3)	Q13472(TOP3A)	Q9Y2D4(EXOC6B)
Line2.CID045	15	Q14444(CAPRIN1)	P49959(MRE11)	P42785(PRCP)	Q9UKF6(CPSF3)	Q16630(CPSF6)	Q07157(TJP1)	O43809(NUDT21)	Q8N684(CPSF7)	Q14157(UBAP2L)	Q96J02(ITCH)	P26599(PTBP1)	O94913(PCF11)	P19447(ERCC3)	O60231(DHX16)	Q06203(PPAT)
Line2.CID046	15	P51858(HDGF)	P29374(ARID4A)	Q06330(RBPJ)	Q96T58(SPEN)	Q13363(CTBP1)	P08047(SP1)	Q8N108(MIER1)	O75376(NCOR1)	P52732(KIF11)	Q9Y618(NCOR2)	Q9BZK7(TBL1XR1)	P24385(CCND1)	P16402(H1-3)	O60907(TBL1X)	P36915(GNL1)
Line2.CID047	15	Q86VP6(CAND1)	Q9UNE7(STUB1)	Q12933(TRAF2)	Q5VTR2(RNF20)	O75150(RNF40)	Q7Z569(BRAP)	P46736(BRCC3)	Q96PM5(RCHY1)	Q9Y3I1(FBXO7)	Q96GG9(DCUN1D1)	P51965(UBE2E1)	Q13404(UBE2V1)	Q9UKT5(FBXO4)	P61088(UBE2N)	Q15819(UBE2V2)
Line2.CID048	15	Q92609(TBC1D5)	Q9Y5X3(SNX5)	O60749(SNX2)	Q96QK1(VPS35)	Q14203(DCTN1)	O75436(VPS26A)	Q13596(SNX1)	Q4G0F5(VPS26B)	Q9P2R3(ANKFY1)	Q9UBQ0(VPS29)	Q96L92(SNX27)	O60493(SNX3)	P51149(RAB7A)	Q92696(RABGGTA)	Q9UNH7(SNX6)
Line2.CID049	15	P12814(ACTN1)	P31947(SFN)	Q9H2G2(SLK)	Q00610(CLTC)	P46783(RPS10)	P08670(VIM)	P13489(RNH1)	Q13136(PPFIA1)	Q96P70(IPO9)	P50502(ST13)	Q9H6T3(RPAP3)	Q13162(PRDX4)	Q8TBX8(PIP4K2C)	Q9HB90(RRAGC)	Q66K14(TBC1D9B)
Line2.CID050	15	O60502(OGA)	P17676(CEBPB)	Q92888(ARHGEF1)	O95757(HSPA4L)	O95453(PARN)	P22059(OSBP)	Q9H0B6(KLC2)	Q08209(PPP3CA)	Q63HN8(RNF213)	Q5JSH3(WDR44)	O00139(KIF2A)	Q4V328(GRIPAP1)	P53567(CEBPG)	P36957(DLST)	O75153(CLUH)
Line2.CID051	15	P06865(HEXA)	P53384(NUBP1)	Q08J23(NSUN2)	Q7Z2Z2(EFL1)	Q9UBB4(ATXN10)	P08651(NFIC)	O75116(ROCK2)	P35611(ADD1)	Q13464(ROCK1)	Q01970(PLCB3)	Q13217(DNAJC3)	Q9UKK9(NUDT5)	O14777(NDC80)	O00204(SULT2B1)	P31930(UQCRC1)
Line2.CID052	14	P40227(CCT6A)	P17987(TCP1)	P49368(CCT3)	P50990(CCT8)	P85037(FOXK1)	Q99426(TBCB)	Q9H000(MKRN2)	P50991(CCT4)	O15254(ACOX3)	P48643(CCT5)	Q99832(CCT7)	P36776(LONP1)	P78371(CCT2)	P16220(CREB1)
Line2.CID053	14	O60502(OGA)	Q86UV5(USP48)	P07602(PSAP)	P25205(MCM3)	Q9BTC0(DIDO1)	Q92888(ARHGEF1)	O95757(HSPA4L)	O95453(PARN)	P22059(OSBP)	Q08209(PPP3CA)	Q63HN8(RNF213)	Q12849(GRSF1)	O75153(CLUH)	P53611(RABGGTB)
Line2.CID054	14	P08621(SNRNP70)	Q14444(CAPRIN1)	P35659(DEK)	Q8TBZ6(TRMT10A)	Q86YP4(GATAD2A)	Q9NY27(PPP4R2)	P49756(RBM25)	Q9H1E3(NUCKS1)	Q9H2M9(RAB3GAP2)	Q9NZB2(FAM120A)	Q9HAU5(UPF2)	Q9GZP8(IMUP)	Q15642(TRIP10)	Q13523(PRPF4B)
Line2.CID055	14	P27694(RPA1)	P23025(XPA)	P15927(RPA2)	P35244(RPA3)	Q96DB5(RMDN1)	P47755(CAPZA2)	P54132(BLM)	P40692(MLH1)	Q6WKZ4(RAB11FIP1)	Q9H9A7(RMI1)	A0AVT1(UBA6)	Q13472(TOP3A)	P28715(ERCC5)	Q9Y2D4(EXOC6B)
Line2.CID056	13	P78347(GTF2I)	P35241(RDX)	Q7L5D6(GET4)	P56159(GFRA1)	P10644(PRKAR1A)	P17844(DDX5)	Q8TBC4(UBA3)	P35080(PFN2)	P23588(EIF4B)	Q13564(NAE1)	P23443(RPS6KB1)	Q9GZT4(SRR)	O00273(DFFA)
Line2.CID057	13	O60502(OGA)	P17676(CEBPB)	Q02218(OGDH)	Q92888(ARHGEF1)	O95757(HSPA4L)	O95453(PARN)	Q08209(PPP3CA)	Q4V328(GRIPAP1)	P36957(DLST)	O75153(CLUH)	Q8IUD2(ERC1)	P63098(PPP3R1)	P16298(PPP3CB)
Line2.CID058	12	P08621(SNRNP70)	Q14444(CAPRIN1)	P35659(DEK)	Q86YP4(GATAD2A)	Q15311(RALBP1)	O75400(PRPF40A)	P49756(RBM25)	Q9H2M9(RAB3GAP2)	Q3YEC7(RABL6)	Q92785(DPF2)	Q13523(PRPF4B)	Q9BQS8(FYCO1)
Line2.CID059	12	P30837(ALDH1B1)	Q02809(PLOD1)	Q14258(TRIM25)	Q9BQ04(RBM4B)	P26196(DDX6)	P11216(PYGB)	Q16881(TXNRD1)	Q8WX93(PALLD)	Q15717(ELAVL1)	O15231(ZNF185)	Q9Y2Z0(SUGT1)	Q9Y3Z3(SAMHD1)
Line2.CID060	12	P00505(GOT2)	P30086(PEBP1)	Q5VWZ2(LYPLAL1)	Q9NQR4(NIT2)	P31949(S100A11)	O15305(PMM2)	P06744(GPI)	O76054(SEC14L2)	O00625(PIR)	P14174(MIF)	Q96GK7(FAHD2A)	Q13228(SELENBP1)
Line2.CID061	12	Q14444(CAPRIN1)	Q14919(DRAP1)	P46736(BRCC3)	Q5MIZ7(PPP4R3B)	Q9NY27(PPP4R2)	Q9H1E3(NUCKS1)	Q9H2M9(RAB3GAP2)	Q9NZB2(FAM120A)	Q15642(TRIP10)	P60510(PPP4C)	P14314(PRKCSH)	Q13523(PRPF4B)
Line2.CID062	12	O60502(OGA)	Q86UV5(USP48)	P07602(PSAP)	P25205(MCM3)	Q92888(ARHGEF1)	O95757(HSPA4L)	P11177(PDHB)	Q08209(PPP3CA)	Q5JSH3(WDR44)	Q6AI08(HEATR6)	P53634(CTSC)	Q5SRE5(NUP188)
Line2.CID063	12	O43747(AP1G1)	Q9BXS5(AP1M1)	Q8NBF2(NHLRC2)	Q9NXH9(TRMT1)	P61966(AP1S1)	Q02790(FKBP4)	P40123(CAP2)	P49588(AARS1)	Q9H4A6(GOLPH3)	Q2TAA2(IAH1)	P49748(ACADVL)	P34913(EPHX2)
Line2.CID064	12	P51610(HCFC1)	Q15291(RBBP5)	O15294(OGT)	Q8NFC6(BOD1L1)	O75475(PSIP1)	Q9UBL3(ASH2L)	Q6UXN9(WDR82)	P07437(TUBB)	P68366(TUBA4A)	O00255(MEN1)	Q99496(RNF2)	Q15813(TBCE)
Line2.CID065	11	Q05397(PTK2)	P49023(PXN)	P07858(CTSB)	P36507(MAP2K2)	O60610(DIAPH1)	O00401(WASL)	Q02750(MAP2K1)	O14641(DVL2)	Q9BQ69(MACROD1)	P16591(FER)	P48200(IREB2)
Line2.CID066	11	Q92499(DDX1)	Q13451(FKBP5)	Q92841(DDX17)	O43633(CHMP2A)	P52888(THOP1)	P49189(ALDH9A1)	Q52LJ0(FAM98B)	Q9BVC5(C2orf49)	P45983(MAPK8)	Q9Y3I0(RTCB)	Q8WWH5(TRUB1)
Line2.CID067	11	P42285(MTREX)	Q15024(EXOSC7)	Q06265(EXOSC9)	Q9NQT4(EXOSC5)	Q13868(EXOSC2)	Q9Y3B2(EXOSC1)	Q9NPD3(EXOSC4)	Q9NQT5(EXOSC3)	Q01780(EXOSC10)	Q96B26(EXOSC8)	Q99547(MPHOSPH6)
Line2.CID068	11	Q08345(DDR1)	P16144(ITGB4)	Q15628(TRADD)	O43148(RNMT)	Q13546(RIPK1)	P05067(APP)	P19793(RXRA)	P05556(ITGB1)	Q86UY8(NT5DC3)	P21860(ERBB3)	P02751(FN1)
Line2.CID069	11	P61106(RAB14)	Q9NRN7(AASDHPPT)	O00429(DNM1L)	P25685(DNAJB1)	Q9BY32(ITPA)	Q15286(RAB35)	Q96C19(EFHD2)	P43490(NAMPT)	Q9NTK5(OLA1)	Q9H0C8(ILKAP)	Q8WVY7(UBLCP1)
Line2.CID070	11	O60502(OGA)	Q14241(ELOA)	Q9BR76(CORO1B)	P17676(CEBPB)	Q02218(OGDH)	Q15651(HMGN3)	O95453(PARN)	Q08209(PPP3CA)	Q9BSL1(UBAC1)	P36957(DLST)	Q8IUD2(ERC1)
Line2.CID071	11	P14635(CCNB1)	P24941(CDK2)	P38936(CDKN1A)	P06493(CDK1)	P11802(CDK4)	P20248(CCNA2)	Q6P1R4(DUS1L)	P30281(CCND3)	P24385(CCND1)	P61024(CKS1B)	Q00534(CDK6)
Line2.CID072	11	O95219(SNX4)	P51808(DYNLT3)	P63167(DYNLL1)	Q9Y6G9(DYNC1LI1)	P12270(TPR)	P63172(DYNLT1)	Q8NCM8(DYNC2H1)	Q96BR5(COA7)	Q8IVD9(NUDCD3)	Q9UN86(G3BP2)	P57772(EEFSEC)
Line2.CID073	11	Q00577(PURA)	Q96F07(CYFIP2)	Q9Y2A7(NCKAP1)	Q92558(WASF1)	Q8IZP0(ABI1)	Q9UHB6(LIMA1)	Q9Y6W5(WASF2)	Q7L576(CYFIP1)	Q9NYB9(ABI2)	Q9H6S3(EPS8L2)	Q5W0V3(FAM160B1)
Line2.CID074	10	P62805(H4-16)	P27797(CALR)	Q96EY7(PTCD3)	Q99879(H2BC14)	P16989(YBX3)	Q1KMD3(HNRNPUL2)	Q9Y2T7(YBX2)	P16104(H2AX)	Q8WUD4(CCDC12)	Q8WXX5(DNAJC9)
Line2.CID075	10	Q00610(CLTC)	Q93009(USP7)	Q92888(ARHGEF1)	O95757(HSPA4L)	Q9H0B6(KLC2)	O00139(KIF2A)	Q13813(SPTAN1)	P53567(CEBPG)	Q8TBX8(PIP4K2C)	P09496(CLTA)
Line2.CID076	10	Q15257(PTPA)	P30153(PPP2R1A)	P67775(PPP2CA)	Q13362(PPP2R5C)	P60842(EIF4A1)	Q13033(STRN3)	P30154(PPP2R1B)	Q9Y570(PPME1)	O43815(STRN)	Q9Y3A3(MOB4)
Line2.CID077	10	Q7L0Y3(TRMT10C)	Q13428(TCOF1)	Q6NZI2(CAVIN1)	O95810(CAVIN2)	P51572(BCAP31)	Q9UKV3(ACIN1)	Q9NQC3(RTN4)	P08195(SLC3A2)	Q6DD88(ATL3)	Q00765(REEP5)
Line2.CID078	10	P61106(RAB14)	O00429(DNM1L)	P25685(DNAJB1)	P61764(STXBP1)	Q9BY32(ITPA)	Q15286(RAB35)	Q96C19(EFHD2)	P43490(NAMPT)	Q9NTK5(OLA1)	Q9NR12(PDLIM7)
Line2.CID079	10	Q14980(NUMA1)	P25398(RPS12)	P63241(EIF5A)	Q8TBC4(UBA3)	P35080(PFN2)	P52907(CAPZA1)	Q9BXJ9(NAA15)	Q13564(NAE1)	P23443(RPS6KB1)	Q5R372(RABGAP1L)
Line2.CID080	10	Q92888(ARHGEF1)	O95757(HSPA4L)	P18858(LIG1)	P22059(OSBP)	Q9H0B6(KLC2)	Q08209(PPP3CA)	Q96CV9(OPTN)	O75153(CLUH)	Q15435(PPP1R7)	O00499(BIN1)
Line2.CID081	9	Q92900(UPF1)	P78527(PRKDC)	Q5VTR2(RNF20)	P55265(ADAR)	Q00341(HDLBP)	O60610(DIAPH1)	P13693(TPT1)	Q9H3U1(UNC45A)	Q9BV44(THUMPD3)
Line2.CID082	9	Q06330(RBPJ)	Q9Y6Q9(NCOA3)	P50613(CDK7)	Q09472(EP300)	Q13485(SMAD4)	Q92793(CREBBP)	Q7KZ85(SUPT6H)	Q15596(NCOA2)	Q15648(MED1)
Line2.CID083	9	P22102(GART)	P68104(EEF1A1)	P07339(CTSD)	Q9BQ04(RBM4B)	P21333(FLNA)	Q9HB71(CACYBP)	P13639(EEF2)	Q15149(PLEC)	P36551(CPOX)
Line2.CID084	9	P0DN76(U2AF1L5)	Q13439(GOLGA4)	P08670(VIM)	Q16630(CPSF6)	P13489(RNH1)	P13861(PRKAR2A)	Q9H6T3(RPAP3)	Q96T88(UHRF1)	Q9NZT2(OGFR)
Line2.CID085	9	Q14980(NUMA1)	P41227(NAA10)	Q8TBC4(UBA3)	Q6WKZ4(RAB11FIP1)	A0AVT1(UBA6)	Q9BXJ9(NAA15)	Q13564(NAE1)	Q6N069(NAA16)	Q9BRZ2(TRIM56)
Line2.CID086	9	Q03111(MLLT1)	Q9UHB7(AFF4)	P51825(AFF1)	P55199(ELL)	Q6IA86(ELP2)	Q96JC9(EAF1)	Q9C0C9(UBE2O)	Q96EB1(ELP4)	Q9H9T3(ELP3)
Line2.CID087	9	P30260(CDC27)	Q14764(MVP)	Q9UM13(ANAPC10)	Q9UJX5(ANAPC4)	Q9UJX3(ANAPC7)	Q13042(CDC16)	Q9UJX4(ANAPC5)	Q9H1A4(ANAPC1)	Q9UJX2(CDC23)
Line2.CID088	9	Q8N3R9(MPP5)	Q9Y5K6(CD2AP)	Q9Y2H0(DLGAP4)	Q68EM7(ARHGAP17)	Q8NI35(PATJ)	P22681(CBL)	Q96B97(SH3KBP1)	Q5T2T1(MPP7)	P08581(MET)
Line2.CID089	9	O43852(CALU)	Q15545(TAF7)	Q9UER7(DAXX)	Q8WWY3(PRPF31)	Q9HCK8(CHD8)	Q8IZL8(PELP1)	P61244(MAX)	Q8N5F7(NKAP)	Q8IWI9(MGA)
Line2.CID090	9	Q9BT43(POLR3GL)	Q9NW08(POLR3B)	O15160(POLR1C)	Q9H1D9(POLR3F)	O15318(POLR3G)	O14802(POLR3A)	Q9BUI4(POLR3C)	P05423(POLR3D)	Q9NVU0(POLR3E)
Line2.CID091	9	P83436(COG7)	Q8WTW3(COG1)	Q96MW5(COG8)	Q14746(COG2)	Q9H9E3(COG4)	Q9Y2V7(COG6)	Q9UP83(COG5)	Q96JB2(COG3)	P60953(CDC42)
Line2.CID092	9	Q3LXA3(TKFC)	Q99497(PARK7)	P05161(ISG15)	P00966(ASS1)	Q14914(PTGR1)	P30041(PRDX6)	P15559(NQO1)	P00918(CA2)	P06733(ENO1)
Line2.CID093	9	Q9UKV8(AGO2)	P52298(NCBP2)	P26196(DDX6)	O43148(RNMT)	P06730(EIF4E)	Q9UGP4(LIMD1)	P78344(EIF4G2)	O60573(EIF4E2)	Q9UPY3(DICER1)
Line2.CID094	9	Q13428(TCOF1)	Q6NZI2(CAVIN1)	Q7Z4V5(HDGFL2)	O95810(CAVIN2)	P51572(BCAP31)	Q9NQC3(RTN4)	O43149(ZZEF1)	Q6DD88(ATL3)	Q00765(REEP5)
Line2.CID095	9	P35580(MYH10)	P52701(MSH6)	Q6IN85(PPP4R3A)	Q5MIZ7(PPP4R3B)	Q9NY27(PPP4R2)	Q16656(NRF1)	Q9NR09(BIRC6)	P60510(PPP4C)	Q7Z406(MYH14)
Line2.CID096	9	O75400(PRPF40A)	P49756(RBM25)	Q9H2M9(RAB3GAP2)	O14974(PPP1R12A)	Q3YEC7(RABL6)	P61586(RHOA)	Q6WCQ1(MPRIP)	Q92785(DPF2)	P36873(PPP1CC)
Line2.CID097	9	Q13428(TCOF1)	Q6NZI2(CAVIN1)	O95810(CAVIN2)	P51572(BCAP31)	Q9UKV3(ACIN1)	Q9NQC3(RTN4)	Q9Y6E2(BZW2)	P15586(GNS)	Q00765(REEP5)
Line2.CID098	9	P61106(RAB14)	Q9NRN7(AASDHPPT)	O00429(DNM1L)	P25685(DNAJB1)	Q9BY32(ITPA)	Q15286(RAB35)	P00492(HPRT1)	Q9H0C8(ILKAP)	Q8WVY7(UBLCP1)
Line2.CID099	9	Q9UKV8(AGO2)	P52298(NCBP2)	P26196(DDX6)	O43148(RNMT)	P06730(EIF4E)	Q9UGP4(LIMD1)	O60573(EIF4E2)	P07686(HEXB)	O75569(PRKRA)
Line2.CID100	9	P35580(MYH10)	P35579(MYH9)	O43865(AHCYL1)	Q9ULT8(HECTD1)	P19105(MYL12A)	O43516(WIPF1)	Q7Z406(MYH14)	P60660(MYL6)	P51784(USP11)
Line2.CID101	8	P52298(NCBP2)	P62826(RAN)	Q9H814(PHAX)	Q14974(KPNB1)	P43487(RANBP1)	O14980(XPO1)	Q15833(STXBP2)	O95149(SNUPN)
Line2.CID102	8	P49411(TUFM)	Q12933(TRAF2)	Q9UKX7(NUP50)	P07384(CAPN1)	P12081(HARS1)	Q13177(PAK2)	Q96HE7(ERO1A)	Q9H2U1(DHX36)
Line2.CID103	8	Q92599(SEPTIN8)	Q9UHD8(SEPTIN9)	Q15019(SEPTIN2)	Q16181(SEPTIN7)	Q9Y606(PUS1)	Q9NVA2(SEPTIN11)	Q9HCH5(SYTL2)	Q9UEW8(STK39)
Line2.CID104	8	P08559(PDHA1)	P11177(PDHB)	P42785(PRCP)	O00330(PDHX)	P10515(DLAT)	O00299(CLIC1)	P09622(DLD)	Q8N6M0(OTUD6B)
Line2.CID105	8	Q9UKX7(NUP50)	P12955(PEPD)	P12081(HARS1)	P46459(NSF)	Q9Y2Z0(SUGT1)	Q5VZK9(CARMIL1)	P55317(FOXA1)	O94925(GLS)
Line2.CID106	8	P56945(BCAR1)	P27986(PIK3R1)	P46108(CRK)	Q07889(SOS1)	Q12929(EPS8)	P22681(CBL)	Q96B97(SH3KBP1)	P08581(MET)
Line2.CID107	8	Q5MIZ7(PPP4R3B)	Q9NY27(PPP4R2)	Q9H1E3(NUCKS1)	Q9H2M9(RAB3GAP2)	P60510(PPP4C)	Q5T0F9(CC2D1B)	Q14318(FKBP8)	Q13523(PRPF4B)
Line2.CID108	8	Q96PK6(RBM14)	P61106(RAB14)	Q70IA6(MOB2)	Q15233(NONO)	Q9BY32(ITPA)	Q15286(RAB35)	Q8WXF1(PSPC1)	P12931(SRC)
Line2.CID109	8	Q9UQN3(CHMP2B)	Q9H444(CHMP4B)	Q9Y3E7(CHMP3)	O43633(CHMP2A)	Q9HD42(CHMP1A)	Q9NZZ3(CHMP5)	Q9BY43(CHMP4A)	Q96CF2(CHMP4C)
Line2.CID110	8	O00471(EXOC5)	Q8TAG9(EXOC6)	Q8IYI6(EXOC8)	Q9UPT5(EXOC7)	O60645(EXOC3)	Q96A65(EXOC4)	Q96KP1(EXOC2)	Q9NV70(EXOC1)
Line2.CID111	8	O95219(SNX4)	P51808(DYNLT3)	Q9Y6G9(DYNC1LI1)	P63172(DYNLT1)	Q9HAV4(XPO5)	Q96BR5(COA7)	Q8IVD9(NUDCD3)	P57772(EEFSEC)
Line2.CID112	8	O15143(ARPC1B)	P61160(ACTR2)	O15144(ARPC2)	P61158(ACTR3)	P59998(ARPC4)	O15511(ARPC5)	O15145(ARPC3)	Q96CM8(ACSF2)
Line2.CID113	8	Q9UHA4(LAMTOR3)	Q13131(PRKAA1)	Q9Y478(PRKAB1)	P61421(ATP6V0D1)	Q9Y2Q5(LAMTOR2)	P38606(ATP6V1A)	P54619(PRKAG1)	P21281(ATP6V1B2)
Line2.CID114	8	O75152(ZC3H11A)	Q6I9Y2(THOC7)	Q9UBU9(NXF1)	P82979(SARNP)	Q86V81(ALYREF)	Q8NI27(THOC2)	Q13769(THOC5)	Q96J01(THOC3)
Line2.CID115	8	O14579(COPE)	P53618(COPB1)	P53621(COPA)	Q96KG9(SCYL1)	Q9Y678(COPG1)	Q8N543(OGFOD1)	Q9UBF2(COPG2)	P61923(COPZ1)
Line2.CID116	8	Q9Y4X5(ARIH1)	Q93008(USP9X)	O15042(U2SURP)	C4AMC7(WASH3P)	Q13247(SRSF6)	Q08170(SRSF4)	Q5T4S7(UBR4)	Q99878(H2AC14)
Line2.CID117	8	Q14980(NUMA1)	P41227(NAA10)	Q6WKZ4(RAB11FIP1)	A0AVT1(UBA6)	Q9BXJ9(NAA15)	Q6N069(NAA16)	Q9BRZ2(TRIM56)	O95801(TTC4)
Line2.CID118	8	Q92599(SEPTIN8)	Q9UHD8(SEPTIN9)	Q15019(SEPTIN2)	Q16181(SEPTIN7)	Q9UKG1(APPL1)	Q9Y606(PUS1)	Q9NVA2(SEPTIN11)	Q9UEW8(STK39)
Line2.CID119	8	Q6ZRS2(SRCAP)	Q15014(MORF4L2)	Q15906(VPS72)	Q9H0E9(BRD8)	O43257(ZNHIT1)	Q9NPF5(DMAP1)	Q9GZN1(ACTR6)	Q9NV56(MRGBP)
Line2.CID120	8	Q13428(TCOF1)	O95810(CAVIN2)	P25440(BRD2)	P51572(BCAP31)	Q9NQC3(RTN4)	Q6DD88(ATL3)	Q00765(REEP5)	Q8WTS6(SETD7)
Line2.CID121	8	P33991(MCM4)	P61163(ACTR1A)	O60524(NEMF)	P14625(HSP90B1)	Q4KWH8(PLCH1)	Q14139(UBE4A)	Q96JG6(VPS50)	Q9UID3(VPS51)
Line2.CID122	8	Q3LXA3(TKFC)	Q99497(PARK7)	P05161(ISG15)	P00966(ASS1)	Q14914(PTGR1)	P15559(NQO1)	P47895(ALDH1A3)	P00918(CA2)
Line2.CID123	8	Q7L5N1(COPS6)	Q9BT78(COPS4)	P49902(NT5C2)	Q7Z6Z7(HUWE1)	Q7Z4S6(KIF21A)	Q5BKZ1(ZNF326)	Q9H4L7(SMARCAD1)	Q5SSJ5(HP1BP3)
Line2.CID124	8	P19784(CSNK2A2)	Q8N488(RYBP)	P09429(HMGB1)	Q06587(RING1)	P68400(CSNK2A1)	P67870(CSNK2B)	Q92665(MRPS31)	Q8IY57(YAF2)
Line2.CID125	8	Q15370(ELOB)	Q9UBF6(RNF7)	Q93034(CUL5)	P55327(TPD52)	Q15369(ELOC)	O95376(ARIH2)	Q9NPF4(OSGEP)	Q14657(LAGE3)
Line2.CID126	7	Q6P1M3(LLGL2)	Q9BYG5(PARD6B)	P41743(PRKCI)	Q8TEW0(PARD3)	Q15334(LLGL1)	Q92552(MRPS27)	Q13501(SQSTM1)
Line2.CID127	7	Q93008(USP9X)	Q96EK5(KIFBP)	P29692(EEF1D)	Q56P03(EAPP)	P49902(NT5C2)	Q9H2P0(ADNP)	Q99856(ARID3A)
Line2.CID128	7	O14737(PDCD5)	Q9NVI1(FANCI)	P05198(EIF2S1)	P20042(EIF2S2)	P41091(EIF2S3)	Q9NYU2(UGGT1)	Q9BY44(EIF2A)
Line2.CID129	7	P19784(CSNK2A2)	Q8N488(RYBP)	P09429(HMGB1)	P68400(CSNK2A1)	P67870(CSNK2B)	O43823(AKAP8)	Q92665(MRPS31)
Line2.CID130	7	P23246(SFPQ)	Q96PK6(RBM14)	Q15233(NONO)	Q9BY32(ITPA)	O95861(BPNT1)	Q8WXF1(PSPC1)	P12931(SRC)
Line2.CID131	7	P51946(CCNH)	P50613(CDK7)	P51948(MNAT1)	P19447(ERCC3)	Q9H845(ACAD9)	Q5GLZ8(HERC4)	Q15648(MED1)
Line2.CID132	7	P10599(TXN)	P11586(MTHFD1)	O95232(LUC7L3)	Q99615(DNAJC7)	Q9HCC0(MCCC2)	P49589(CARS1)	Q9Y5A9(YTHDF2)
Line2.CID133	7	O95639(CPSF4)	Q6UN15(FIP1L1)	Q9UKF6(CPSF3)	Q10570(CPSF1)	P48729(CSNK1A1)	Q99755(PIP5K1A)	Q05048(CSTF1)
Line2.CID134	7	P63151(PPP2R2A)	Q15257(PTPA)	P67775(PPP2CA)	Q13362(PPP2R5C)	Q96QR8(PURB)	O95865(DDAH2)	Q15172(PPP2R5A)
Line2.CID135	7	Q9UNE7(STUB1)	Q93009(USP7)	Q13813(SPTAN1)	Q01082(SPTBN1)	Q9NZD8(SPG21)	Q12765(SCRN1)	P56537(EIF6)
Line2.CID136	7	Q01844(EWSR1)	P42785(PRCP)	Q8N488(RYBP)	O43809(NUDT21)	Q14157(UBAP2L)	Q96J02(ITCH)	Q9UQR0(SCML2)
Line2.CID137	7	P35659(DEK)	P46060(RANGAP1)	Q8TBZ6(TRMT10A)	O00159(MYO1C)	Q9NR30(DDX21)	Q9UIG0(BAZ1B)	Q6GMV2(SMYD5)
Line2.CID138	7	P68371(TUBB4B)	P68363(TUBA1B)	Q15293(RCN1)	O75367(MACROH2A1)	Q7Z6Z7(HUWE1)	Q96S55(WRNIP1)	Q9H4L7(SMARCAD1)
Line2.CID139	7	Q9Y5K6(CD2AP)	P10636(MAPT)	Q9H6Q4(CIAO3)	P42224(STAT1)	Q9GZQ8(MAP1LC3B)	O75891(ALDH1L1)	Q00978(IRF9)
Line2.CID141	7	P19793(RXRA)	P23511(NFYA)	P25208(NFYB)	P52926(HMGA2)	P14859(POU2F1)	P40763(STAT3)	Q13952(NFYC)
Line2.CID142	7	Q12768(WASHC5)	Q9UL45(BLOC1S6)	Q2M389(WASHC4)	Q9Y4E1(WASHC2C)	Q9Y3C0(WASHC3)	Q8N4P2(TTC30B)	Q92614(MYO18A)
Line2.CID143	7	Q6P1M3(LLGL2)	Q96RS6(NUDCD1)	P23588(EIF4B)	Q8TE77(SSH3)	Q9H845(ACAD9)	Q9ULH1(ASAP1)	Q9P258(RCC2)
Line2.CID144	7	Q96DG6(CMBL)	Q5VW32(BROX)	Q8N1Q1(CA13)	Q01469(FABP5)	Q969H8(MYDGF)	Q969G6(RFK)	Q96C23(GALM)
Line2.CID145	7	Q9Y333(LSM2)	O95777(LSM8)	Q9UK45(LSM7)	Q9Y4Z0(LSM4)	Q9Y4Y9(LSM5)	P62312(LSM6)	Q86YQ8(CPNE8)
Line2.CID146	7	Q96AX1(VPS33A)	Q9P253(VPS18)	Q9UJC3(HOOK1)	Q8N3P4(VPS8)	Q9H270(VPS11)	Q8WUH2(TGFBRAP1)	Q86VS8(HOOK3)
Line2.CID147	7	Q12965(MYO1E)	Q13813(SPTAN1)	Q01082(SPTBN1)	Q8WWI1(LMO7)	O43823(AKAP8)	Q92665(MRPS31)	Q15417(CNN3)
Line2.CID148	7	P68371(TUBB4B)	P68363(TUBA1B)	Q15293(RCN1)	O75367(MACROH2A1)	Q7Z6Z7(HUWE1)	P52294(KPNA1)	Q96S55(WRNIP1)
Line2.CID149	7	P00505(GOT2)	P11766(ADH5)	P29401(TKT)	P04083(ANXA1)	P60174(TPI1)	Q99439(CNN2)	A8MXV4(NUDT19)
Line2.CID150	7	Q96DB5(RMDN1)	O95793(STAU1)	Q9NRY5(FAM114A2)	Q29RF7(PDS5A)	Q9NTI5(PDS5B)	O95155(UBE4B)	Q9BV86(NTMT1)
Line2.CID151	7	Q08752(PPID)	P61764(STXBP1)	Q8IYB1(MB21D2)	P51003(PAPOLA)	P42166(TMPO)	P46013(MKI67)	Q9H0C8(ILKAP)
Line2.CID152	7	Q3LXA3(TKFC)	Q99497(PARK7)	P05161(ISG15)	P30041(PRDX6)	P49419(ALDH7A1)	P30038(ALDH4A1)	P52758(RIDA)
Line2.CID153	7	Q8NBF2(NHLRC2)	Q9NXH9(TRMT1)	P49588(AARS1)	Q9H4A6(GOLPH3)	Q2TAA2(IAH1)	O14776(TCERG1)	P49748(ACADVL)
Line2.CID154	7	Q93008(USP9X)	Q96EK5(KIFBP)	P29692(EEF1D)	Q56P03(EAPP)	P49902(NT5C2)	Q99878(H2AC14)	Q9H2P0(ADNP)
Line2.CID155	7	P13010(XRCC5)	O43929(ORC4)	Q13416(ORC2)	O43913(ORC5)	Q9UBD5(ORC3)	Q9UFC0(LRWD1)	P48426(PIP4K2A)
Line2.CID156	7	Q9UNE7(STUB1)	Q93009(USP7)	Q9UBB9(TFIP11)	Q13813(SPTAN1)	Q01082(SPTBN1)	Q9NZD8(SPG21)	P16383(GCFC2)
Line2.CID157	7	P04406(GAPDH)	P30101(PDIA3)	P09429(HMGB1)	P26583(HMGB2)	Q05682(CALD1)	Q9BUL8(PDCD10)	P78316(NOP14)
Line2.CID158	7	P68371(TUBB4B)	P68363(TUBA1B)	Q15293(RCN1)	O75367(MACROH2A1)	Q7Z6Z7(HUWE1)	P17655(CAPN2)	Q96S55(WRNIP1)
Line2.CID159	7	Q96DG6(CMBL)	Q5VW32(BROX)	Q01469(FABP5)	Q969H8(MYDGF)	Q969G6(RFK)	Q96C23(GALM)	Q13907(IDI1)
Line2.CID160	6	P39687(ANP32A)	P06454(PTMA)	Q01105(SET)	Q92688(ANP32B)	Q96CW6(SLC7A6OS)	P49006(MARCKSL1)
Line2.CID161	6	P07339(CTSD)	Q9H2U2(PPA2)	Q15365(PCBP1)	Q15149(PLEC)	P50454(SERPINH1)	P62987(UBA52)
Line2.CID162	6	P53396(ACLY)	Q9BQ04(RBM4B)	Q9HB71(CACYBP)	P07384(CAPN1)	Q96HE7(ERO1A)	Q5JRX3(PITRM1)
Line2.CID163	6	Q9UKN8(GTF3C4)	Q9Y5Q9(GTF3C3)	Q9Y5Q8(GTF3C5)	Q969F1(GTF3C6)	Q8WUA4(GTF3C2)	Q12789(GTF3C1)
Line2.CID164	6	Q5MIZ7(PPP4R3B)	Q9NY27(PPP4R2)	P60510(PPP4C)	Q5F1R6(DNAJC21)	Q14318(FKBP8)	Q13523(PRPF4B)
Line2.CID165	6	Q8IYB1(MB21D2)	P42166(TMPO)	O15047(SETD1A)	Q14686(NCOA6)	P46013(MKI67)	Q6UXN9(WDR82)
Line2.CID166	6	Q14258(TRIM25)	Q8NBS9(TXNDC5)	Q8WX93(PALLD)	Q15717(ELAVL1)	Q9Y2Z0(SUGT1)	Q8IV38(ANKMY2)
Line2.CID167	6	P26196(DDX6)	P06730(EIF4E)	Q9UGP4(LIMD1)	P78344(EIF4G2)	Q9UPY3(DICER1)	Q14966(ZNF638)
Line2.CID168	6	O43148(RNMT)	P31942(HNRNPH3)	P21860(ERBB3)	P07686(HEXB)	Q9UBC2(EPS15L1)	Q9BT25(HAUS8)
Line2.CID169	6	Q93009(USP7)	Q9H0B6(KLC2)	O00139(KIF2A)	Q5TEU4(NDUFAF5)	Q9Y3P9(RABGAP1)	P53567(CEBPG)
Line2.CID170	6	O95707(POP4)	P78345(RPP38)	P78346(RPP30)	O75818(RPP40)	Q99575(POP1)	Q9BUL9(RPP25)
Line2.CID171	6	P53677(AP3M2)	Q13367(AP3B2)	O00203(AP3B1)	O14617(AP3D1)	Q92572(AP3S1)	Q9Y2T2(AP3M1)
Line2.CID172	6	Q05655(PRKCD)	P27361(MAPK3)	P28482(MAPK1)	P17252(PRKCA)	O75330(HMMR)	P53004(BLVRA)
Line2.CID173	6	Q96P16(RPRD1A)	Q9NQG5(RPRD1B)	Q8IXW5(RPAP2)	Q9UM54(MYO6)	Q5VT52(RPRD2)	Q9ULJ7(ANKRD50)
Line2.CID174	6	Q8IYQ7(THNSL1)	Q9BUP3(HTATIP2)	Q9Y6Y8(SEC23IP)	Q15436(SEC23A)	Q9BX40(LSM14B)	O95487(SEC24B)
Line2.CID175	6	P17066(HSPA6)	P20810(CAST)	P21266(GSTM3)	Q9H8W4(PLEKHF2)	Q9H6Q4(CIAO3)	Q9UJZ1(STOML2)
Line2.CID176	6	P07339(CTSD)	Q15365(PCBP1)	Q05682(CALD1)	Q15149(PLEC)	P22234(PAICS)	Q06830(PRDX1)
Line2.CID177	6	Q05655(PRKCD)	P28482(MAPK1)	Q9Y4L1(HYOU1)	Q9HAV4(XPO5)	P53004(BLVRA)	Q9H4A5(GOLPH3L)
Line2.CID178	6	O95628(CNOT4)	Q9C0C2(TNKS1BP1)	A5YKK6(CNOT1)	Q9H9A5(CNOT10)	Q9NZN8(CNOT2)	O75175(CNOT3)
Line2.CID179	6	Q14160(SCRIB)	Q9Y2X7(GIT1)	Q14155(ARHGEF7)	Q13153(PAK1)	Q14161(GIT2)	Q14320(FAM50A)
Line2.CID180	6	P49841(GSK3B)	O00429(DNM1L)	P13861(PRKAR2A)	P17612(PRKACA)	P15121(AKR1B1)	Q99996(AKAP9)
Line2.CID181	6	Q6P161(MRPL54)	Q9NYK5(MRPL39)	Q96GC5(MRPL48)	Q9NQ50(MRPL40)	Q9H2W6(MRPL46)	Q6P1L8(MRPL14)
Line2.CID182	6	O60563(CCNT1)	O95747(OXSR1)	P50750(CDK9)	O43719(HTATSF1)	O00267(SUPT5H)	O60841(EIF5B)
Line2.CID183	6	P27797(CALR)	Q66PJ3(ARL6IP4)	Q9H501(ESF1)	Q9Y295(DRG1)	Q5VZE5(NAA35)	Q71RC2(LARP4)
Line2.CID184	6	P49902(NT5C2)	Q7Z6Z7(HUWE1)	Q9H2P0(ADNP)	Q7Z4S6(KIF21A)	Q9H4L7(SMARCAD1)	Q5SSJ5(HP1BP3)
Line2.CID185	6	Q15181(PPA1)	Q9H2U2(PPA2)	Q15365(PCBP1)	P50454(SERPINH1)	P22234(PAICS)	P61916(NPC2)
Line2.CID186	6	P07737(PFN1)	Q9Y281(CFL2)	Q16775(HAGH)	O00154(ACOT7)	P04075(ALDOA)	P62834(RAP1A)
Line2.CID187	6	Q8N7H5(PAF1)	Q9GZS3(WDR61)	Q92541(RTF1)	Q6PD62(CTR9)	Q6P1J9(CDC73)	Q8WVC0(LEO1)
Line2.CID188	6	Q92890(UFD1)	Q9Y5A7(NUB1)	Q15843(NEDD8)	Q8TAT6(NPLOC4)	O94888(UBXN7)	Q04323(UBXN1)
Line2.CID189	6	Q53H82(LACTB2)	Q96DG6(CMBL)	Q9Y3C6(PPIL1)	Q9Y3D2(MSRB2)	P52895(AKR1C2)	Q13642(FHL1)
Line2.CID190	6	P63165(SUMO1)	Q969E4(TCEAL3)	Q9UBT2(UBA2)	Q9UBE0(SAE1)	O14530(TXNDC9)	A6NIH7(UNC119B)
Line2.CID191	6	P23193(TCEA1)	Q86TU7(SETD3)	Q15075(EEA1)	P20339(RAB5A)	Q15645(TRIP13)	Q6ISB3(GRHL2)
Line2.CID192	6	Q6P161(MRPL54)	Q9NYK5(MRPL39)	P09001(MRPL3)	Q9Y3B7(MRPL11)	Q9NX20(MRPL16)	Q9BRJ2(MRPL45)
Line2.CID193	6	P46734(MAP2K3)	Q9NYL2(MAP3K20)	Q12802(AKAP13)	Q16539(MAPK14)	Q16512(PKN1)	Q9NT62(ATG3)
Line2.CID194	6	P07858(CTSB)	Q9NZ08(ERAP1)	Q02750(MAP2K1)	Q15833(STXBP2)	O95340(PAPSS2)	Q9Y365(STARD10)
Line2.CID195	6	P30533(LRPAP1)	O94979(SEC31A)	P10636(MAPT)	P55327(TPD52)	Q96C86(DCPS)	O75891(ALDH1L1)
Line2.CID196	6	P07737(PFN1)	Q9Y281(CFL2)	Q16775(HAGH)	Q9NR46(SH3GLB2)	O00154(ACOT7)	P04075(ALDOA)
Line2.CID197	6	P00505(GOT2)	Q5VWZ2(LYPLAL1)	P29401(TKT)	P02144(MB)	P15559(NQO1)	P20073(ANXA7)
Line2.CID198	6	Q06330(RBPJ)	P50613(CDK7)	P51948(MNAT1)	Q09472(EP300)	Q9H944(MED20)	Q15648(MED1)
Line2.CID199	6	Q9Y2W1(THRAP3)	P50613(CDK7)	Q09472(EP300)	Q9H944(MED20)	Q14498(RBM39)	Q15648(MED1)
Line2.CID200	6	Q07889(SOS1)	Q12929(EPS8)	Q8IZP0(ABI1)	O60879(DIAPH2)	Q8TE68(EPS8L1)	Q9H6S3(EPS8L2)
Line2.CID201	6	P25788(PSMA3)	P39687(ANP32A)	P06454(PTMA)	O75312(ZPR1)	Q92688(ANP32B)	Q96CW6(SLC7A6OS)
Line2.CID202	6	Q9NRN7(AASDHPPT)	P49841(GSK3B)	O00429(DNM1L)	Q9BY32(ITPA)	Q96FZ2(HMCES)	Q8WVY7(UBLCP1)
Line2.CID203	6	P46459(NSF)	P13796(LCP1)	Q9Y2Z0(SUGT1)	Q5VZK9(CARMIL1)	P55317(FOXA1)	O94925(GLS)
Line2.CID204	6	P12956(XRCC6)	Q86VN1(VPS36)	Q9BRG1(VPS25)	Q8WXF1(PSPC1)	Q96H20(SNF8)	O43813(LANCL1)
Line2.CID205	6	P63165(SUMO1)	Q969E4(TCEAL3)	Q9UBT2(UBA2)	Q9UBE0(SAE1)	O14530(TXNDC9)	O43818(RRP9)
Line2.CID206	6	P46459(NSF)	Q9Y2Z0(SUGT1)	Q5VZK9(CARMIL1)	P55317(FOXA1)	O94925(GLS)	O15067(PFAS)
Line2.CID207	6	P09874(PARP1)	Q99426(TBCB)	Q9H000(MKRN2)	Q9H0D6(XRN2)	P52306(RAP1GDS1)	Q14651(PLS1)
Line2.CID208	5	Q96KQ7(EHMT2)	Q92766(RREB1)	Q9P2K3(RCOR3)	Q9H9B1(EHMT1)	Q9P2D3(HEATR5B)
Line2.CID209	5	Q99426(TBCB)	Q9H000(MKRN2)	Q9H0D6(XRN2)	P52306(RAP1GDS1)	P55210(CASP7)
Line2.CID210	5	Q5TAQ9(DCAF8)	P61962(DCAF7)	Q58WW2(DCAF6)	Q8TEB1(DCAF11)	Q9NXF7(DCAF16)
Line2.CID212	5	Q8TAF3(WDR48)	O14737(PDCD5)	Q9NVI1(FANCI)	P31749(AKT1)	Q9BXW9(FANCD2)
Line2.CID213	5	O75362(ZNF217)	Q9UBN7(HDAC6)	Q6PJG2(MIDEAS)	Q9H147(DNTTIP1)	P49773(HINT1)
Line2.CID214	5	Q96HC4(PDLIM5)	Q01082(SPTBN1)	P68133(ACTA1)	Q12765(SCRN1)	Q9NYL9(TMOD3)
Line2.CID215	5	Q00577(PURA)	Q9Y6D6(ARFGEF1)	Q02952(AKAP12)	Q96QR8(PURB)	O95361(TRIM16)
Line2.CID217	5	Q13546(RIPK1)	Q9BYM8(RBCK1)	Q13158(FADD)	Q14790(CASP8)	Q3SY69(ALDH1L2)
Line2.CID218	5	P07355(ANXA2)	P63244(RACK1)	P60903(S100A10)	Q14527(HLTF)	Q3KP66(INAVA)
Line2.CID219	5	P31350(RRM2)	Q8IWC1(MAP7D3)	O94979(SEC31A)	Q8IWB7(WDFY1)	Q8NHP8(PLBD2)
Line2.CID220	5	Q05655(PRKCD)	Q7L273(KCTD9)	P01111(NRAS)	P57081(WDR4)	P14735(IDE)
Line2.CID221	5	P35568(IRS1)	P31150(GDI1)	P27986(PIK3R1)	Q96TA1(NIBAN2)	Q07666(KHDRBS1)
Line2.CID222	5	P30101(PDIA3)	P09429(HMGB1)	P26583(HMGB2)	P62987(UBA52)	P78316(NOP14)
Line2.CID223	5	Q6P996(PDXDC1)	Q96IZ0(PAWR)	Q03001(DST)	Q14997(PSME4)	Q8IWS0(PHF6)
Line2.CID224	5	P14635(CCNB1)	Q15311(RALBP1)	O95782(AP2A1)	Q5U5X0(LYRM7)	Q9Y6I3(EPN1)
Line2.CID225	5	P31150(GDI1)	Q15057(ACAP2)	Q8N0Z6(TTC5)	O43583(DENR)	Q9Y2G5(POFUT2)
Line2.CID226	5	P60891(PRPS1)	Q7Z739(YTHDF3)	Q9NR19(ACSS2)	Q9Y314(NOSIP)	P36959(GMPR)
Line2.CID227	5	Q05086(UBE3A)	Q13136(PPFIA1)	O14929(HAT1)	O95239(KIF4A)	Q66K14(TBC1D9B)
Line2.CID228	5	P49662(CASP4)	P15144(ANPEP)	Q8NBL1(POGLUT1)	P60983(GMFB)	Q92817(EVPL)
Line2.CID229	5	Q13144(EIF2B5)	P49770(EIF2B2)	Q9UI10(EIF2B4)	Q14232(EIF2B1)	Q9NR50(EIF2B3)
Line2.CID230	5	O60826(CCDC22)	Q7Z3J2(VPS35L)	Q9Y4E1(WASHC2C)	Q9NX08(COMMD8)	Q8N668(COMMD1)
Line2.CID231	5	O60832(DKC1)	Q9BUR4(WRAP53)	Q9NX24(NHP2)	Q15185(PTGES3)	Q86US8(SMG6)
Line2.CID232	5	P52630(STAT2)	Q6UX04(CWC27)	Q9Y3E1(HDGFL3)	Q9ULH1(ASAP1)	Q00978(IRF9)
Line2.CID233	5	Q96RL1(UIMC1)	Q9NXR7(BABAM2)	P46736(BRCC3)	Q9NWV8(BABAM1)	Q15018(ABRAXAS2)
Line2.CID234	5	Q8TBC4(UBA3)	P38571(LIPA)	Q13564(NAE1)	P23443(RPS6KB1)	O00273(DFFA)
Line2.CID235	5	P13804(ETFA)	P51452(DUSP3)	P38117(ETFB)	P62937(PPIA)	Q9UJ68(MSRA)
Line2.CID236	5	O14777(NDC80)	Q8NBT2(SPC24)	Q9HBM1(SPC25)	Q9BZD4(NUF2)	P58107(EPPK1)
Line2.CID238	5	Q8IXH7(NELFCD)	Q8WX92(NELFB)	Q9H3P2(NELFA)	O75880(SCO1)	P18615(NELFE)
Line2.CID239	5	P49137(MAPKAPK2)	Q9UGI8(TES)	P18669(PGAM1)	Q9NTX5(ECHDC1)	P31937(HIBADH)
Line2.CID240	5	O43684(BUB3)	O60566(BUB1B)	Q12834(CDC20)	Q13257(MAD2L1)	Q16763(UBE2S)
Line2.CID241	5	P60981(DSTN)	Q9NZD2(GLTP)	P13804(ETFA)	Q96G03(PGM2)	P38117(ETFB)
Line2.CID242	5	P0DPI2(GATD3A)	P78417(GSTO1)	P37802(TAGLN2)	P35914(HMGCL)	P10768(ESD)
Line2.CID243	5	Q8N5F7(NKAP)	Q9BSR8(YIPF4)	Q9Y291(MRPS33)	Q8NAF0(ZNF579)	P21127(CDK11B)
Line2.CID244	5	O95793(STAU1)	Q9NRY5(FAM114A2)	Q8N5P1(ZC3H8)	O95155(UBE4B)	Q8IUI8(CRLF3)
Line2.CID245	5	P63261(ACTG1)	P17812(CTPS1)	P68133(ACTA1)	Q9BVA1(TUBB2B)	A0AVK6(E2F8)
Line2.CID246	5	Q7Z5L9(IRF2BP2)	Q9H1B7(IRF2BPL)	Q8IU81(IRF2BP1)	O95994(AGR2)	P50552(VASP)
Line2.CID247	5	O14745(SLC9A3R1)	Q5T2W1(PDZK1)	O76003(GLRX3)	Q96CT7(CCDC124)	P15311(EZR)
Line2.CID248	5	Q9Y6D9(MAD1L1)	Q9BPY3(FAM118B)	Q96GY0(ZC2HC1A)	Q96KR1(ZFR)	P51692(STAT5B)
Line2.CID249	5	P60981(DSTN)	Q9NZD2(GLTP)	P23528(CFL1)	P13804(ETFA)	P38117(ETFB)
Line2.CID250	5	P36871(PGM1)	P50995(ANXA11)	P04083(ANXA1)	P42330(AKR1C3)	Q99439(CNN2)
Line2.CID251	5	Q9UBN7(HDAC6)	P43034(PAFAH1B1)	P49354(FNTA)	P49356(FNTB)	Q6FIF0(ZFAND6)
Line2.CID252	5	P36871(PGM1)	P50995(ANXA11)	P04083(ANXA1)	Q16762(TST)	P42330(AKR1C3)
Line2.CID253	5	P48059(LIMS1)	Q9NVD7(PARVA)	Q9UQ80(PA2G4)	Q13418(ILK)	P50135(HNMT)
Line2.CID254	5	Q9NRF9(POLE3)	Q9NRL2(BAZ1A)	Q9GZP8(IMUP)	Q9NRG0(CHRAC1)	Q01658(DR1)
Line2.CID255	5	P23526(AHCY)	O95340(PAPSS2)	P15104(GLUL)	Q15036(SNX17)	P49915(GMPS)
Line2.CID256	5	Q92609(TBC1D5)	P04075(ALDOA)	P63010(AP2B1)	Q13492(PICALM)	P15531(NME1)
Line2.CID257	5	P36871(PGM1)	P50995(ANXA11)	Q96GK7(FAHD2A)	Q16762(TST)	P04179(SOD2)
Line2.CID258	5	Q9Y696(CLIC4)	P41240(CSK)	Q9GZN8(C20orf27)	P11498(PC)	Q8ND56(LSM14A)
Line2.CID259	5	Q52LJ0(FAM98B)	Q9BVC5(C2orf49)	Q9GZT9(EGLN1)	Q9Y3I0(RTCB)	Q14558(PRPSAP1)
Line2.CID260	5	O00625(PIR)	P14174(MIF)	Q96GK7(FAHD2A)	P11117(ACP2)	Q15847(ADIRF)
Line2.CID261	5	O95208(EPN2)	Q8IYB1(MB21D2)	P49137(MAPKAPK2)	Q9UGI8(TES)	P31937(HIBADH)
Line2.CID262	5	P49411(TUFM)	P35241(RDX)	P07384(CAPN1)	Q12904(AIMP1)	Q9Y2Z4(YARS2)
Line2.CID263	5	O15327(INPP4B)	P46734(MAP2K3)	Q9NYL2(MAP3K20)	Q12802(AKAP13)	Q9NY33(DPP3)
Line2.CID264	5	P13804(ETFA)	P38117(ETFB)	P62937(PPIA)	O75608(LYPLA1)	Q9UJ68(MSRA)
Line2.CID265	5	Q9H9F9(ACTR5)	P25490(YY1)	Q5TEU4(NDUFAF5)	Q9Y5K5(UCHL5)	Q6PI98(INO80C)
Line2.CID266	5	Q13287(NMI)	Q99933(BAG1)	P80217(IFI35)	Q969S9(GFM2)	O94822(LTN1)
Line2.CID267	5	Q6PKG0(LARP1)	P42345(MTOR)	O95361(TRIM16)	Q9NUL5(SHFL)	Q8N122(RPTOR)
Line2.CID268	5	Q9Y2U8(LEMD3)	Q9NTK5(OLA1)	Q5VUM1(SDHAF4)	Q9BYT8(NLN)	Q9ULW0(TPX2)
Line2.CID269	4	Q6PJG2(MIDEAS)	Q9NP77(SSU72)	Q9H147(DNTTIP1)	P42858(HTT)
Line2.CID270	4	Q96F86(EDC3)	Q16204(CCDC6)	Q9NYL9(TMOD3)	Q6P2E9(EDC4)
Line2.CID271	4	P19623(SRM)	Q13620(CUL4B)	Q9H7D7(WDR26)	Q9BQ67(GRWD1)
Line2.CID272	4	O43852(CALU)	Q6UN15(FIP1L1)	Q12830(BPTF)	Q9UGU5(HMGXB4)
Line2.CID273	4	P61978(HNRNPK)	Q9Y2U8(LEMD3)	Q5VUM1(SDHAF4)	Q96EI5(TCEAL4)
Line2.CID274	4	Q15833(STXBP2)	O95340(PAPSS2)	Q15036(SNX17)	P49915(GMPS)
Line2.CID275	4	Q06124(PTPN11)	Q04837(SSBP1)	Q8WUD4(CCDC12)	Q8WXX5(DNAJC9)
Line2.CID276	4	P20700(LMNB1)	Q96CV9(OPTN)	Q15435(PPP1R7)	O60248(SOX15)
Line2.CID277	4	P84022(SMAD3)	P08069(IGF1R)	O43524(FOXO3)	Q6NS38(ALKBH2)
Line2.CID278	4	O75718(CRTAP)	Q32P28(P3H1)	Q9UNF0(PACSIN2)	A3KN83(SBNO1)
Line2.CID279	4	P35222(CTNNB1)	Q14192(FHL2)	O60716(CTNND1)	Q15172(PPP2R5A)
Line2.CID280	4	P51858(HDGF)	P67936(TPM4)	O43399(TPD52L2)	Q8WUR7(C15orf40)
Line2.CID281	4	P11413(G6PD)	Q9NZL4(HSPBP1)	P43487(RANBP1)	O60437(PPL)
Line2.CID282	4	O94804(STK10)	Q8NBJ5(COLGALT1)	Q6JBY9(RCSD1)	O75131(CPNE3)
Line2.CID283	4	P10412(H1-4)	Q7Z3U7(MON2)	P04632(CAPNS1)	O00560(SDCBP)
Line2.CID284	4	Q13442(PDAP1)	Q99933(BAG1)	P80217(IFI35)	Q969S9(GFM2)
Line2.CID285	4	P51991(HNRNPA3)	Q8WWM7(ATXN2L)	Q96BN8(OTULIN)	Q9NZM3(ITSN2)
Line2.CID286	4	P15924(DSP)	Q9Y4L1(HYOU1)	Q9HAV4(XPO5)	Q9H0U4(RAB1B)
Line2.CID287	4	Q92804(TAF15)	Q01968(OCRL)	P48147(PREP)	Q12972(PPP1R8)
Line2.CID288	4	P52597(HNRNPF)	Q05639(EEF1A2)	Q9Y6D5(ARFGEF2)	Q9NRF8(CTPS2)
Line2.CID289	4	O75167(PHACTR2)	Q96T51(RUFY1)	P49354(FNTA)	Q96EI5(TCEAL4)
Line2.CID290	4	Q15796(SMAD2)	Q9UG63(ABCF2)	O95405(ZFYVE9)	P29590(PML)
Line2.CID291	4	O95232(LUC7L3)	Q9Y383(LUC7L2)	Q16799(RTN1)	Q92552(MRPS27)
Line2.CID292	4	Q96Q05(TRAPPC9)	Q96QK1(VPS35)	Q14997(PSME4)	Q96BR5(COA7)
Line2.CID293	4	Q9UHD9(UBQLN2)	Q9UMX0(UBQLN1)	Q96GX2(ATXN7L3B)	Q9H6T0(ESRP2)
Line2.CID294	4	P48444(ARCN1)	Q96KP4(CNDP2)	Q02952(AKAP12)	Q9H0U4(RAB1B)
Line2.CID295	4	Q9UL45(BLOC1S6)	Q2M389(WASHC4)	A0AVF1(TTC26)	Q8N4P2(TTC30B)
Line2.CID296	4	O60934(NBN)	Q9NUX5(POT1)	Q9NYB0(TERF2IP)	Q92547(TOPBP1)
Line2.CID297	4	Q14247(CTTN)	Q14344(GNA13)	Q15746(MYLK)	P00519(ABL1)
Line2.CID298	4	P30533(LRPAP1)	Q96C86(DCPS)	Q8N0Z6(TTC5)	O43583(DENR)
Line2.CID299	4	Q9UEE9(CFDP1)	P55209(NAP1L1)	Q99733(NAP1L4)	Q96GA3(LTV1)
Line2.CID300	4	Q99961(SH3GL1)	Q14697(GANAB)	Q68E01(INTS3)	Q16656(NRF1)
Line2.CID301	4	Q9NTK5(OLA1)	O15021(MAST4)	O00515(LAD1)	Q9Y6X9(MORC2)
Line2.CID302	4	P16144(ITGB4)	P29353(SHC1)	P07942(LAMB1)	P11047(LAMC1)
Line2.CID303	4	O75663(TIPRL)	P30048(PRDX3)	P53634(CTSC)	Q14118(DAG1)
Line2.CID304	4	Q9BWU0(SLC4A1AP)	Q6NZY4(ZCCHC8)	Q9H8M7(MINDY3)	P17028(ZNF24)
Line2.CID305	4	P05204(HMGN2)	Q96NL8(C8orf37)	O76031(CLPX)	Q96SU4(OSBPL9)
Line2.CID306	4	P06753(TPM3)	P33121(ACSL1)	P67936(TPM4)	O14787(TNPO2)
Line2.CID307	4	Q14008(CKAP5)	Q9NZW5(MPP6)	P34949(MPI)	Q8N0U4(FAM185A)
Line2.CID308	4	P36969(GPX4)	Q13151(HNRNPA0)	O00469(PLOD2)	Q14738(PPP2R5D)
Line2.CID309	4	P35221(CTNNA1)	P50454(SERPINH1)	P62987(UBA52)	Q9UI42(CPA4)
Line2.CID310	4	P30085(CMPK1)	Q9UIC8(LCMT1)	P50395(GDI2)	Q6VY07(PACS1)
Line2.CID311	4	O43617(TRAPPC3)	Q9Y296(TRAPPC4)	Q96Q05(TRAPPC9)	P48553(TRAPPC10)
Line2.CID312	4	Q4G0J3(LARP7)	Q13107(USP4)	Q9NRG4(SMYD2)	Q8TBB5(KLHDC4)
Line2.CID313	4	Q08345(DDR1)	Q05513(PRKCZ)	P21860(ERBB3)	Q8IX03(WWC1)
Line2.CID314	4	Q9BTW9(TBCD)	Q9UMS0(NFU1)	Q02818(NUCB1)	P36404(ARL2)
Line2.CID315	4	P08243(ASNS)	Q9NVQ4(FAIM)	Q9NVM6(DNAJC17)	Q13630(GFUS)
Line2.CID316	4	P07737(PFN1)	P35270(SPR)	Q99798(ACO2)	P62834(RAP1A)
Line2.CID317	4	P13667(PDIA4)	Q9ULX6(AKAP8L)	Q14978(NOLC1)	Q9H6Y2(WDR55)
Line2.CID318	4	Q5MIZ7(PPP4R3B)	Q9Y6E0(STK24)	Q8WXA9(SREK1)	Q9UDY2(TJP2)
Line2.CID319	4	O75167(PHACTR2)	Q96T51(RUFY1)	Q8IWZ3(ANKHD1)	Q96EI5(TCEAL4)
Line2.CID320	4	Q9Y6D9(MAD1L1)	Q9BPY3(FAM118B)	Q9Y5T5(USP16)	P51692(STAT5B)
Line2.CID321	4	P48444(ARCN1)	Q96KP4(CNDP2)	A0MZ66(SHTN1)	Q9H0U4(RAB1B)
Line2.CID322	4	P22392(NME2)	P04075(ALDOA)	P63010(AP2B1)	P15531(NME1)
Line2.CID323	4	Q6NZY4(ZCCHC8)	Q9UHB6(LIMA1)	Q9HD26(GOPC)	Q86UA1(PRPF39)
Line2.CID324	4	Q9ULX6(AKAP8L)	Q9NYF8(BCLAF1)	Q14978(NOLC1)	O76021(RSL1D1)
Line2.CID325	4	Q05193(DNM1)	P56545(CTBP2)	Q9P2T1(GMPR2)	Q3MHD2(LSM12)
Line2.CID326	4	Q9Y291(MRPS33)	Q8NAF0(ZNF579)	Q96B23(C18orf25)	Q12893(TMEM115)
Line2.CID327	4	Q9NX20(MRPL16)	P07099(EPHX1)	P60033(CD81)	P53801(PTTG1IP)
Line2.CID328	4	Q9NUY8(TBC1D23)	Q03001(DST)	Q14997(PSME4)	Q9GZZ9(UBA5)
Line2.CID329	4	P30566(ADSL)	Q6P6C2(ALKBH5)	Q99797(MIPEP)	Q9H201(EPN3)
Line2.CID330	4	Q8N8N7(PTGR2)	Q9BY42(RTF2)	P06737(PYGL)	P25098(GRK2)
Line2.CID331	4	Q8IX18(DHX40)	O76003(GLRX3)	Q96CT7(CCDC124)	A4D1E9(GTPBP10)
Line2.CID332	4	Q13325(IFIT5)	Q9H788(SH2D4A)	P14735(IDE)	Q8IYB8(SUPV3L1)
Line2.CID333	4	Q13099(IFT88)	Q8WYA0(IFT81)	Q9UG01(IFT172)	A0AVF1(TTC26)
Line2.CID334	4	Q9NQ88(TIGAR)	P78417(GSTO1)	P37802(TAGLN2)	O00244(ATOX1)
Line2.CID335	4	Q8TDQ7(GNPDA2)	Q9BYT8(NLN)	P34896(SHMT1)	Q12882(DPYD)
Line2.CID336	4	O76094(SRP72)	P37108(SRP14)	Q9UHB9(SRP68)	P09132(SRP19)
Line2.CID337	4	Q86V21(AACS)	Q99611(SEPHS2)	Q13867(BLMH)	P49903(SEPHS1)
Line2.CID338	4	Q99961(SH3GL1)	Q14697(GANAB)	Q9UJW0(DCTN4)	Q68E01(INTS3)
Line2.CID339	4	Q9GZP8(IMUP)	P16422(EPCAM)	Q14192(FHL2)	Q01658(DR1)
Line2.CID340	4	P32456(GBP2)	Q9H4A4(RNPEP)	P20936(RASA1)	Q96AC1(FERMT2)
Line2.CID341	4	O94992(HEXIM1)	Q4G0J3(LARP7)	Q13107(USP4)	Q9NRG4(SMYD2)
Line2.CID342	4	P06737(PYGL)	Q9NZC9(SMARCAL1)	P42574(CASP3)	Q6IQ22(RAB12)
Line2.CID343	4	Q96HY7(DHTKD1)	Q9NX74(DUS2)	P22033(MMUT)	O95834(EML2)
Line2.CID344	4	Q5VV41(ARHGEF16)	Q8WWM7(ATXN2L)	Q9H3S7(PTPN23)	P56545(CTBP2)
Line2.CID345	4	Q6P1K8(GTF2H2C_2)	O95749(GGPS1)	P53992(SEC24C)	Q9H867(VCPKMT)
Line2.CID346	4	O00764(PDXK)	Q9NXG2(THUMPD1)	P49916(LIG3)	Q13867(BLMH)
Line2.CID347	4	P32322(PYCR1)	Q9BQ52(ELAC2)	P15144(ANPEP)	Q9NVT9(ARMC1)
Line2.CID348	4	Q13085(ACACA)	Q05086(UBE3A)	Q9NZZ3(CHMP5)	Q8IYT4(KATNAL2)
Line2.CID349	4	P48735(IDH2)	Q92945(KHSRP)	P13804(ETFA)	P51452(DUSP3)
Line2.CID350	4	P45974(USP5)	Q15907(RAB11B)	P61224(RAP1B)	Q53T59(HS1BP3)
Line2.CID351	4	Q02952(AKAP12)	Q15424(SAFB)	Q9HCS7(XAB2)	Q14151(SAFB2)
Line2.CID352	4	O15066(KIF3B)	Q9Y496(KIF3A)	Q92845(KIFAP3)	Q96SB3(PPP1R9B)
Line2.CID353	4	O43707(ACTN4)	O95425(SVIL)	O14964(HGS)	O75382(TRIM3)
Line2.CID354	4	Q6P996(PDXDC1)	Q03001(DST)	A6NHX0(CASTOR2)	Q9GZZ9(UBA5)
Line2.CID355	4	P46939(UTRN)	O43432(EIF4G3)	P41236(PPP1R2)	Q66K64(DCAF15)
Line2.CID356	4	Q9NUY8(TBC1D23)	Q03001(DST)	Q14997(PSME4)	Q8IUD2(ERC1)
Line2.CID357	4	O95302(FKBP9)	P13798(APEH)	P22670(RFX1)	P51608(MECP2)
Line2.CID358	4	P55084(HADHB)	Q9UER7(DAXX)	Q9NPF5(DMAP1)	Q01813(PFKP)
Line2.CID359	4	Q9NVD7(PARVA)	Q8NC51(SERBP1)	Q9UJA5(TRMT6)	P50135(HNMT)
Line2.CID360	4	Q99816(TSG101)	Q8NEZ2(VPS37A)	Q9UK41(VPS28)	Q96EY5(MVB12A)
Line2.CID361	4	P60033(CD81)	P62873(GNB1)	P29992(GNA11)	Q9BQC3(DPH2)
Line2.CID362	4	Q12965(MYO1E)	O43823(AKAP8)	Q92665(MRPS31)	Q9BPU6(DPYSL5)
Line2.CID363	4	P04637(TP53)	Q14999(CUL7)	Q00403(GTF2B)	Q15542(TAF5)
Line2.CID364	4	Q8N5M4(TTC9C)	Q8TDX7(NEK7)	P55265(ADAR)	Q96T21(SECISBP2)
Line2.CID365	4	P50213(IDH3A)	Q2TAL8(QRICH1)	O43837(IDH3B)	P51553(IDH3G)
Line2.CID366	4	P41208(CETN2)	Q01831(XPC)	Q68E01(INTS3)	Q16656(NRF1)
Line2.CID367	4	O75368(SH3BGRL)	P22061(PCMT1)	Q16775(HAGH)	Q96C01(FAM136A)
Line2.CID368	4	P29558(RBMS1)	Q6PI48(DARS2)	Q9H9A6(LRRC40)	Q8IY33(MICALL2)
Line2.CID369	4	P12694(BCKDHA)	Q8TCU6(PREX1)	Q9UNN5(FAF1)	Q15386(UBE3C)
Line2.CID370	4	P29350(PTPN6)	Q14134(TRIM29)	Q99447(PCYT2)	O00515(LAD1)
Line2.CID371	4	Q8IX12(CCAR1)	Q7L014(DDX46)	Q7Z7E8(UBE2Q1)	Q9HD26(GOPC)
Line2.CID372	4	A8K2U0(A2ML1)	Q9NX74(DUS2)	Q8IYT2(CMTR2)	Q7Z2W4(ZC3HAV1)
Line2.CID373	4	P82650(MRPS22)	Q9Y399(MRPS2)	Q9Y676(MRPS18B)	P82909(MRPS36)
Line2.CID374	4	O14561(NDUFAB1)	P28331(NDUFS1)	O75489(NDUFS3)	O75306(NDUFS2)
Line2.CID375	4	Q6UUV9(CRTC1)	Q9BTA9(WAC)	P10301(RRAS)	P13051(UNG)
Line2.CID376	4	P07437(TUBB)	P68366(TUBA4A)	Q15813(TBCE)	Q7Z3D6(DGLUCY)
Line2.CID377	4	O60879(DIAPH2)	Q8TE68(EPS8L1)	Q14185(DOCK1)	Q9UBP6(METTL1)
Line2.CID378	4	P61599(NAA20)	Q9UQR0(SCML2)	P11310(ACADM)	P26440(IVD)
Line2.CID379	4	Q96AE4(FUBP1)	Q99714(HSD17B10)	Q6P3W7(SCYL2)	Q13526(PIN1)
Line2.CID380	4	P19525(EIF2AK2)	Q99611(SEPHS2)	Q8N6H7(ARFGAP2)	Q9BQP7(MGME1)
Line2.CID381	4	Q12849(GRSF1)	O14896(IRF6)	Q92696(RABGGTA)	Q8NE71(ABCF1)
Line2.CID382	4	O00764(PDXK)	Q9NXG2(THUMPD1)	Q13867(BLMH)	Q5TBB1(RNASEH2B)
Line2.CID383	4	P01111(NRAS)	P32322(PYCR1)	P15529(CD46)	Q9H4A3(WNK1)
Line2.CID384	4	Q8N8N7(PTGR2)	Q9BY42(RTF2)	A1X283(SH3PXD2B)	Q96I15(SCLY)
Line2.CID385	4	Q15436(SEC23A)	Q9H3U1(UNC45A)	O95487(SEC24B)	Q9NQ48(LZTFL1)
Line2.CID386	4	Q01469(FABP5)	Q96C23(GALM)	P40925(MDH1)	P80404(ABAT)
Line2.CID387	4	Q7L775(EPM2AIP1)	Q8NDH3(NPEPL1)	Q9NUD5(ZCCHC3)	Q5T2E6(ARMH3)
Line2.CID388	4	P00374(DHFR)	Q92747(ARPC1A)	Q9BSH4(TACO1)	Q9H8S9(MOB1A)
Line2.CID389	4	Q96JG6(VPS50)	Q9UID3(VPS51)	Q5VIR6(VPS53)	Q8N1B4(VPS52)
Line2.CID390	4	O96033(MOCS2)	Q9H6E4(CCDC134)	O75191(XYLB)	Q9UNI6(DUSP12)
Line2.CID391	4	Q9NR28(DIABLO)	Q4G0J3(LARP7)	Q13107(USP4)	Q9NRG4(SMYD2)
Line2.CID392	4	Q8N163(CCAR2)	P24386(CHM)	P50851(LRBA)	Q14966(ZNF638)
Line2.CID393	4	O75150(RNF40)	Q16890(TPD52L1)	O75167(PHACTR2)	Q96EI5(TCEAL4)
Line2.CID394	4	Q15014(MORF4L2)	Q8N684(CPSF7)	Q96FN4(CPNE2)	Q06203(PPAT)
Line2.CID395	4	P46926(GNPDA1)	P51580(TPMT)	P31939(ATIC)	Q96GA7(SDSL)
Line2.CID396	4	A8K2U0(A2ML1)	Q9NX74(DUS2)	Q6P1R4(DUS1L)	Q9BTF0(THUMPD2)
Line2.CID397	4	P55060(CSE1L)	Q9NP79(VTA1)	Q9Y6Y0(IVNS1ABP)	O60678(PRMT3)
Line2.CID398	4	Q13613(MTMR1)	Q9Y3P9(RABGAP1)	P68133(ACTA1)	Q12765(SCRN1)
Line2.CID399	4	P29966(MARCKS)	Q6Y288(B3GLCT)	Q99661(KIF2C)	Q9Y303(AMDHD2)
Line2.CID400	4	Q16774(GUK1)	Q96AE4(FUBP1)	Q99714(HSD17B10)	Q6P3W7(SCYL2)
Line2.CID401	4	O43617(TRAPPC3)	Q9UL33(TRAPPC2L)	Q7L266(ASRGL1)	P25815(S100P)
Line2.CID402	4	O00764(PDXK)	O00299(CLIC1)	P49916(LIG3)	P06746(POLB)
Line2.CID403	4	P45974(USP5)	P61224(RAP1B)	Q8IYB5(SMAP1)	O43175(PHGDH)
Line2.CID404	4	Q4G0N4(NADK2)	P62873(GNB1)	P29992(GNA11)	Q9BQC3(DPH2)
Line2.CID405	4	P19404(NDUFV2)	P49821(NDUFV1)	P11717(IGF2R)	O60664(PLIN3)
Line2.CID406	4	P0CG39(POTEJ)	Q9GZR7(DDX24)	Q5ST30(VARS2)	Q14240(EIF4A2)
Line2.CID407	4	P51659(HSD17B4)	P19525(EIF2AK2)	Q8N6H7(ARFGAP2)	Q9BQP7(MGME1)
Line2.CID408	4	P49591(SARS1)	Q9H0W8(SMG9)	P48147(PREP)	Q12972(PPP1R8)
Line2.CID409	4	P42858(HTT)	Q96CV9(OPTN)	Q15435(PPP1R7)	Q13137(CALCOCO2)
Line2.CID410	4	Q13442(PDAP1)	O43150(ASAP2)	Q14119(VEZF1)	Q9UEY8(ADD3)
Line2.CID411	4	P30041(PRDX6)	P49419(ALDH7A1)	P00338(LDHA)	Q16836(HADH)
Line2.CID412	4	Q8N8N7(PTGR2)	Q9BY42(RTF2)	P54577(YARS1)	Q96CP2(FLYWCH2)
Line2.CID413	4	P53680(AP2S1)	Q7L775(EPM2AIP1)	Q9NUD5(ZCCHC3)	Q5T2E6(ARMH3)
Line2.CID414	4	P18669(PGAM1)	Q9NTX5(ECHDC1)	P07947(YES1)	P07948(LYN)
Line2.CID415	4	P80723(BASP1)	P02792(FTL)	Q9BYG3(NIFK)	Q5VSL9(STRIP1)
Line2.CID416	4	P07099(EPHX1)	Q9BRS2(RIOK1)	Q9BVS4(RIOK2)	P53801(PTTG1IP)
Line2.CID417	4	P52298(NCBP2)	Q3B726(POLR1F)	Q92754(TFAP2C)	O43310(CTIF)
Line2.CID418	4	Q92900(UPF1)	Q9NQ48(LZTFL1)	Q96P47(AGAP3)	P62495(ETF1)
Line2.CID419	4	Q13586(STIM1)	Q70IA6(MOB2)	P13928(ANXA8)	Q96DC8(ECHDC3)
Line2.CID420	4	Q02809(PLOD1)	P04066(FUCA1)	Q8IWB7(WDFY1)	Q96DH6(MSI2)
Line2.CID421	4	Q99729(HNRNPAB)	Q96M27(PRRC1)	Q9Y2H0(DLGAP4)	O75439(PMPCB)
Line2.CID422	4	Q9UKU7(ACAD8)	Q9Y6D9(MAD1L1)	Q9BPY3(FAM118B)	Q9Y5T5(USP16)
Line2.CID423	4	Q8TBE9(NANP)	Q9NQ88(TIGAR)	P13804(ETFA)	P51452(DUSP3)
Line2.CID424	4	Q9UHX1(PUF60)	O75167(PHACTR2)	Q96T51(RUFY1)	Q9NTM9(CUTC)
Line2.CID425	4	P36969(GPX4)	Q13151(HNRNPA0)	P36551(CPOX)	Q14244(MAP7)
Line2.CID426	4	P60981(DSTN)	Q9NZD2(GLTP)	Q13011(ECH1)	Q96G03(PGM2)
Line2.CID427	4	Q86UP2(KTN1)	Q8IX18(DHX40)	O14594(NCAN)	A4D1E9(GTPBP10)
Line2.CID428	4	P10412(H1-4)	P04632(CAPNS1)	Q9Y3D9(MRPS23)	O00560(SDCBP)
Line2.CID429	4	Q92621(NUP205)	P57737(CORO7)	Q9BY43(CHMP4A)	O60613(SELENOF)
Line2.CID430	4	O43707(ACTN4)	O14964(HGS)	O75382(TRIM3)	O43765(SGTA)
Line2.CID431	4	P50395(GDI2)	Q9H0R6(QRSL1)	Q86UK7(ZNF598)	Q6VY07(PACS1)
Line2.CID432	4	P62993(GRB2)	Q12765(SCRN1)	Q13137(CALCOCO2)	P82970(HMGN5)
Line2.CID433	4	O43491(EPB41L2)	Q13509(TUBB3)	Q9UNF0(PACSIN2)	Q9UNS1(TIMELESS)
Line2.CID434	4	P61158(ACTR3)	P00374(DHFR)	A6NDG6(PGP)	Q9BSH4(TACO1)
Line2.CID435	4	P05204(HMGN2)	O76031(CLPX)	P32119(PRDX2)	Q96SU4(OSBPL9)
Line2.CID436	4	P49591(SARS1)	P48147(PREP)	P13995(MTHFD2)	Q12972(PPP1R8)
Line2.CID437	4	P35249(RFC4)	O60671(RAD1)	P35250(RFC2)	O60885(BRD4)
Line2.CID438	4	P13928(ANXA8)	Q96EY8(MMAB)	P43490(NAMPT)	P11172(UMPS)
Line2.CID439	4	P80723(BASP1)	P02792(FTL)	Q9BYG3(NIFK)	Q8N4X5(AFAP1L2)
Line2.CID440	4	Q6PI48(DARS2)	O95861(BPNT1)	Q9H9A6(LRRC40)	Q8NHV4(NEDD1)
Line2.CID441	4	P47897(QARS1)	P14625(HSP90B1)	P35613(BSG)	Q9H2J4(PDCL3)
Line2.CID442	4	P05204(HMGN2)	O76031(CLPX)	Q99584(S100A13)	Q96SU4(OSBPL9)
Line2.CID443	4	Q9Y291(MRPS33)	Q8NAF0(ZNF579)	Q12893(TMEM115)	Q9BYC8(MRPL32)
Line2.CID444	4	Q13442(PDAP1)	O43150(ASAP2)	Q9UEY8(ADD3)	Q9NVE7(PANK4)
Line2.CID445	4	O43491(EPB41L2)	Q13509(TUBB3)	Q9UNF0(PACSIN2)	Q9BQE3(TUBA1C)
Line2.CID446	4	P46926(GNPDA1)	P31939(ATIC)	Q96GA7(SDSL)	P30040(ERP29)
Line2.CID447	4	P05204(HMGN2)	O76031(CLPX)	Q9NYV4(CDK12)	Q96SU4(OSBPL9)
Line2.CID448	4	Q15057(ACAP2)	Q96CW1(AP2M1)	Q8IWB7(WDFY1)	Q5VTL8(PRPF38B)
Line2.CID449	4	P61599(NAA20)	Q9UQR0(SCML2)	P11310(ACADM)	Q96BT7(ALKBH8)
Line2.CID450	3	O43615(TIMM44)	Q8TAA5(GRPEL2)	Q9HAV7(GRPEL1)
Line2.CID451	3	O14980(XPO1)	P98179(RBM3)	O95149(SNUPN)
Line2.CID452	3	P09493(TPM1)	P33121(ACSL1)	P67936(TPM4)
Line2.CID453	3	P50579(METAP2)	Q96Q45(TMEM237)	P26358(DNMT1)
Line2.CID454	3	P18206(VCL)	P51570(GALK1)	Q96EK6(GNPNAT1)
Line2.CID456	3	P55060(CSE1L)	P08651(NFIC)	P29144(TPP2)
Line2.CID457	3	Q13247(SRSF6)	Q08170(SRSF4)	Q13243(SRSF5)
Line2.CID458	3	O95394(PGM3)	Q9BW91(NUDT9)	O60701(UGDH)
Line2.CID459	3	P00367(GLUD1)	P04181(OAT)	Q92823(NRCAM)
Line2.CID460	3	Q15047(SETDB1)	Q6VMQ6(ATF7IP)	Q9UIS9(MBD1)
Line2.CID462	3	P61758(VBP1)	Q99471(PFDN5)	Q9NQP4(PFDN4)
Line2.CID463	3	P13674(P4HA1)	O15357(INPPL1)	Q9NX58(LYAR)
Line2.CID464	3	P06576(ATP5F1B)	P56381(ATP5F1E)	Q9UII2(ATP5IF1)
Line2.CID465	3	Q96HR8(NAF1)	Q9Y2X3(NOP58)	O00567(NOP56)
Line2.CID466	3	P49407(ARRB1)	Q6ZSZ5(ARHGEF18)	Q8N8S7(ENAH)
Line2.CID467	3	P16278(GLB1)	Q99519(NEU1)	P10619(CTSA)
Line2.CID468	3	P46063(RECQL)	Q9NNW7(TXNRD2)	Q15785(TOMM34)
Line2.CID469	3	Q9BV44(THUMPD3)	Q6ZMI0(PPP1R21)	P35658(NUP214)
Line2.CID470	3	O14618(CCS)	Q9H2P9(DPH5)	Q9GZT8(NIF3L1)
Line2.CID471	3	Q3B726(POLR1F)	Q92754(TFAP2C)	Q9NRX1(PNO1)
Line2.CID472	3	P13928(ANXA8)	Q96EY8(MMAB)	Q96DC8(ECHDC3)
Line2.CID473	3	O43396(TXNL1)	Q96A72(MAGOHB)	Q8IV36(HID1)
Line2.CID475	3	Q9Y248(GINS2)	Q9BRX5(GINS3)	Q14691(GINS1)
Line2.CID476	3	Q8TE04(PANK1)	Q9UMX5(NENF)	Q15375(EPHA7)
Line2.CID477	3	Q96AY3(FKBP10)	Q96SI9(STRBP)	Q9UL15(BAG5)
Line2.CID478	3	P05412(JUN)	P17275(JUNB)	P17535(JUND)
Line2.CID479	3	O75146(HIP1R)	Q5TC82(RC3H1)	Q9Y2L1(DIS3)
Line2.CID480	3	P32455(GBP1)	Q96FN9(DTD2)	Q9NR12(PDLIM7)
Line2.CID481	3	Q3KRA6(C2orf76)	Q96R05(RBP7)	Q86U90(YRDC)
Line2.CID482	3	Q9NW82(WDR70)	O00267(SUPT5H)	O60841(EIF5B)
Line2.CID483	3	Q676U5(ATG16L1)	Q9H1Y0(ATG5)	O94817(ATG12)
Line2.CID484	3	Q8WV93(AFG1L)	Q9H1Z4(WDR13)	Q8TEA1(NSUN6)
Line2.CID485	3	P52943(CRIP2)	P55263(ADK)	P62328(TMSB4X)
Line2.CID486	3	P57081(WDR4)	Q15126(PMVK)	P10586(PTPRF)
Line2.CID487	3	P12109(COL6A1)	Q8TF65(GIPC2)	A6NHR9(SMCHD1)
Line2.CID488	3	P56962(STX17)	Q6ZNW5(GDPGP1)	P63302(SELENOW)
Line2.CID489	3	Q9HAB8(PPCS)	Q9Y3A5(SBDS)	Q14696(MESD)
Line2.CID490	3	O75326(SEMA7A)	P57723(PCBP4)	A0A0U1RRE5(NBDY)
Line2.CID491	3	P30740(SERPINB1)	Q15056(EIF4H)	Q8N392(ARHGAP18)
Line2.CID492	3	P12532(CKMT1B)	Q8NBJ7(SUMF2)	Q96I24(FUBP3)
Line2.CID493	3	Q53FA7(TP53I3)	Q9Y4K4(MAP4K5)	Q8N465(D2HGDH)
Line2.CID494	3	O43264(ZW10)	P50748(KNTC1)	Q9H900(ZWILCH)
Line2.CID495	3	P15882(CHN1)	P43155(CRAT)	P49441(INPP1)
Line2.CID496	3	P53597(SUCLG1)	Q96I99(SUCLG2)	Q5VZF2(MBNL2)
Line2.CID497	3	O76071(CIAO1)	Q96T76(MMS19)	Q4VC05(BCL7A)
Line2.CID498	3	Q8NCN5(PDPR)	Q9UMX1(SUFU)	A1Z1Q3(MACROD2)
Line2.CID499	3	Q66PJ3(ARL6IP4)	Q9H501(ESF1)	P55081(MFAP1)
Line2.CID500	3	Q5K651(SAMD9)	Q8N6R0(EEF1AKNMT)	O14908(GIPC1)
Line2.CID501	3	Q14019(COTL1)	Q8WUM4(PDCD6IP)	Q6PCE3(PGM2L1)
Line2.CID502	3	P40692(MLH1)	P54278(PMS2)	Q13472(TOP3A)
Line2.CID503	3	Q9BYM8(RBCK1)	Q9HBU6(ETNK1)	O60711(LPXN)
Line2.CID504	3	Q16537(PPP2R5E)	Q9UPN3(MACF1)	P50851(LRBA)
Line2.CID505	3	Q9ULC4(MCTS1)	P41214(EIF2D)	Q8NBF6(AVL9)
Line2.CID506	3	Q9Y6Q9(NCOA3)	Q15596(NCOA2)	P63000(RAC1)
Line2.CID507	3	Q99797(MIPEP)	Q96RQ3(MCCC1)	Q8IVF2(AHNAK2)
Line2.CID508	3	P13693(TPT1)	Q5GLZ8(HERC4)	Q9P0J1(PDP1)
Line2.CID509	3	Q9UMS0(NFU1)	Q00526(CDK3)	Q02818(NUCB1)
Line2.CID510	3	P40939(HADHA)	Q9Y2W2(WBP11)	O00193(SMAP)
Line2.CID511	3	P35270(SPR)	Q99798(ACO2)	P14550(AKR1A1)
[truncated: 18 more columns]

## Sheet: MDA-MB-231 complexes
Supplementary Table 3: 529 predicted protein complexes for the MDA-MB-231 human-derived breast cancer cell line.
Complex ID	Complex Size	Complex subunits
Line3.CID001	85	P15170(GSPT1)	Q13439(GOLGA4)	O00410(IPO5)	Q04637(EIF4G1)	O00231(PSMD11)	Q9UNM6(PSMD13)	Q8N163(CCAR2)	O75832(PSMD10)	P62191(PSMC1)	P35998(PSMC2)	Q16186(ADRM1)	P62195(PSMC5)	P42704(LRPPRC)	P20618(PSMB1)	Q06323(PSME1)	Q9BYG5(PARD6B)	Q92598(HSPH1)	P18583(SON)	O14818(PSMA7)	P27816(MAP4)	P52597(HNRNPF)	P25789(PSMA4)	P55036(PSMD4)	P62333(PSMC6)	Q07866(KLC1)	P28066(PSMA5)	P28062(PSMB8)	P28074(PSMB5)	P49720(PSMB3)	P25786(PSMA1)	Q96KB5(PBK)	P17980(PSMC3)	Q15008(PSMD6)	Q16401(PSMD5)	P25788(PSMA3)	O00487(PSMD14)	O00233(PSMD9)	P51665(PSMD7)	P28072(PSMB6)	Q13510(ASAH1)	P13861(PRKAR2A)	P33176(KIF5B)	Q13200(PSMD2)	P55072(VCP)	P0DN76(U2AF1L5)	Q05086(UBE3A)	P41743(PRKCI)	P48556(PSMD8)
Line3.CID002	64	P09651(HNRNPA1)	Q8IYB3(SRRM1)	P09012(SNRPA)	P62995(TRA2B)	Q13435(SF3B2)	O75940(SMNDC1)	P10809(HSPD1)	O75643(SNRNP200)	Q12874(SF3A3)	Q9UMS4(PRPF19)	P14678(SNRPB)	Q7RTV0(PHF5A)	P26368(U2AF2)	O75533(SF3B1)	Q99459(CDC5L)	O43660(PLRG1)	P62314(SNRPD1)	P62316(SNRPD2)	P62318(SNRPD3)	P11388(TOP2A)	Q13838(DDX39B)	Q15427(SF3B4)	Q15428(SF3A2)	P52272(HNRNPM)	Q6P2Q9(PRPF8)	Q9UBB9(TFIP11)	P38159(RBMX)	O43143(DHX15)	Q9UHX1(PUF60)	P08621(SNRNP70)	P22626(HNRNPA2B1)	Q12931(TRAP1)	P62136(PPP1CA)	Q92616(GCN1)	P09661(SNRPA1)	Q01130(SRSF2)	Q8WYA6(CTNNBL1)	Q9BWJ5(SF3B5)	Q15459(SF3A1)	Q07955(SRSF1)	Q15393(SF3B3)	O15042(U2SURP)	P07910(HNRNPC)	Q9BQA1(WDR77)	Q8IWX8(CHERP)	Q9BZJ0(CRNKL1)	P08579(SNRPB2)	Q96I25(RBM17)
Line3.CID003	50	P09651(HNRNPA1)	Q9UKV8(AGO2)	P04406(GAPDH)	Q12906(ILF3)	Q12905(ILF2)	P60709(ACTB)	Q00839(HNRNPU)	P10155(RO60)	Q13310(PABPC4)	P67809(YBX1)	P46781(RPS9)	Q14103(HNRNPD)	O60506(SYNCRIP)	Q09161(NCBP1)	P11940(PABPC1)	Q86U42(PABPN1)	O43390(HNRNPR)	O43707(ACTN4)	P19338(NCL)	P05388(RPLP0)	Q00613(HSF1)	P22626(HNRNPA2B1)	P13639(EEF2)	P14866(HNRNPL)	P61247(RPS3A)	P23396(RPS3)	Q9UN81(L1RE1)	P07814(EPRS1)	P21266(GSTM3)	P0DMV9(HSPA1B)	Q9H0G5(NSRP1)	Q9Y2U8(LEMD3)	Q15717(ELAVL1)	Q99729(HNRNPAB)	Q08211(DHX9)	Q99700(ATXN2)	P62753(RPS6)	Q7L523(RRAGA)	Q9HD15(SRA1)	P15924(DSP)	Q16787(LAMA3)	O95793(STAU1)	P12277(CKB)	O60573(EIF4E2)	Q9H074(PAIP1)	P09914(IFIT1)	Q5VUM1(SDHAF4)	P22059(OSBP)
Line3.CID004	49	P15170(GSPT1)	O00410(IPO5)	O00231(PSMD11)	Q9UNM6(PSMD13)	Q13263(TRIM28)	O75832(PSMD10)	A0MZ66(SHTN1)	Q14980(NUMA1)	Q96FW1(OTUB1)	P60866(RPS20)	Q16186(ADRM1)	P62195(PSMC5)	O43237(DYNC1LI2)	P23588(EIF4B)	Q09161(NCBP1)	Q9BYG5(PARD6B)	Q9BTE3(MCMBP)	Q92598(HSPH1)	P27816(MAP4)	P52597(HNRNPF)	P47756(CAPZB)	Q15631(TSN)	Q07866(KLC1)	Q96KB5(PBK)	Q9P258(RCC2)	Q15008(PSMD6)	P51665(PSMD7)	P28072(PSMB6)	P33176(KIF5B)	O75534(CSDE1)	P62140(PPP1CB)	O60678(PRMT3)	Q14204(DYNC1H1)	Q6PKG0(LARP1)	Q86X55(CARM1)	Q9H2G2(SLK)	P52788(SMS)	O43242(PSMD3)	P12268(IMPDH2)	Q15370(ELOB)	Q99598(TSNAX)	Q9Y6G9(DYNC1LI1)	O00232(PSMD12)	Q9Y6Y8(SEC23IP)	Q8TEQ6(GEMIN5)	Q9NVP2(ASF1B)	O60502(OGA)	P84103(SRSF3)
Line3.CID005	36	Q13098(GPS1)	P10155(RO60)	O75643(SNRNP200)	Q92905(COPS5)	Q9UNS2(COPS3)	P61201(COPS2)	Q9BTT0(ANP32E)	Q9Y230(RUVBL2)	Q32MZ4(LRRFIP1)	P46821(MAP1B)	Q7L0Y3(TRMT10C)	Q93008(USP9X)	Q9Y265(RUVBL1)	P26640(VARS1)	P31689(DNAJA1)	P61247(RPS3A)	Q7L1Q6(BZW1)	P68371(TUBB4B)	Q92973(TNPO1)	P49711(CTCF)	O00505(KPNA3)	P68363(TUBA1B)	Q9Y4E8(USP15)	Q2NL82(TSR1)	P55084(HADHB)	Q5H9R7(PPP6R3)	P39019(RPS19)	Q9HC35(EML4)	Q9Y2W1(THRAP3)	Q9H814(PHAX)	P40939(HADHA)	Q9Y383(LUC7L2)	O75367(MACROH2A1)	O95232(LUC7L3)	Q01813(PFKP)	O94763(URI1)
Line3.CID006	35	Q96RU3(FNBP1)	Q9NTJ3(SMC4)	Q15003(NCAPH)	P61163(ACTR1A)	Q14839(CHD4)	P43243(MATR3)	P52292(KPNA2)	O43290(SART1)	P49321(NASP)	O95347(SMC2)	P35580(MYH10)	Q6IN85(PPP4R3A)	O75717(WDHD1)	Q13045(FLII)	Q9Y4E8(USP15)	P52701(MSH6)	P14314(PRKCSH)	P49756(RBM25)	Q9HC35(EML4)	Q14203(DCTN1)	Q13561(DCTN2)	Q9BTE1(DCTN5)	Q96K76(USP47)	Q9UJW0(DCTN4)	Q9BPX3(NCAPG)	Q15021(NCAPD2)	Q14444(CAPRIN1)	P13667(PDIA4)	Q9ULT8(HECTD1)	Q8IWZ3(ANKHD1)	Q14C86(GAPVD1)	Q14139(UBE4A)	P18887(XRCC1)	O75131(CPNE3)	Q9H6Z4(RANBP3)
Line3.CID007	35	P30048(PRDX3)	P41250(GARS1)	Q01518(CAP1)	Q16555(DPYSL2)	P14868(DARS1)	P56192(MARS1)	P49327(FASN)	P47897(QARS1)	Q9P2J5(LARS1)	P31153(MAT2A)	Q13617(CUL2)	O43143(DHX15)	P38646(HSPA9)	Q15046(KARS1)	P10644(PRKAR1A)	P07814(EPRS1)	P21266(GSTM3)	P54136(RARS1)	Q96HE7(ERO1A)	P41252(IARS1)	Q12904(AIMP1)	O75369(FLNB)	O43324(EEF1E1)	Q99536(VAT1)	P21333(FLNA)	Q13155(AIMP2)	P07384(CAPN1)	P54652(HSPA2)	Q8TE77(SSH3)	P85037(FOXK1)	Q15654(TRIP6)	Q9HD34(LYRM4)	P31040(SDHA)	Q9H8W4(PLEKHF2)	P16383(GCFC2)
Line3.CID008	35	P15170(GSPT1)	O00410(IPO5)	Q13263(TRIM28)	Q14980(NUMA1)	Q96FW1(OTUB1)	P60866(RPS20)	O43237(DYNC1LI2)	P23588(EIF4B)	Q09161(NCBP1)	Q9BTE3(MCMBP)	Q9Y3P9(RABGAP1)	P52597(HNRNPF)	P47756(CAPZB)	Q15631(TSN)	Q07866(KLC1)	Q96KB5(PBK)	Q9P258(RCC2)	P33176(KIF5B)	P62140(PPP1CB)	Q14204(DYNC1H1)	Q6PKG0(LARP1)	Q86X55(CARM1)	Q9H2G2(SLK)	P52788(SMS)	P12268(IMPDH2)	Q15370(ELOB)	Q99598(TSNAX)	Q9Y6G9(DYNC1LI1)	Q9Y6Y8(SEC23IP)	Q8TEQ6(GEMIN5)	O60502(OGA)	P84103(SRSF3)	Q8TE77(SSH3)	Q14241(ELOA)	Q9NUY8(TBC1D23)
Line3.CID009	32	Q92922(SMARCC1)	O14497(ARID1A)	O95983(MBD3)	Q03111(MLLT1)	Q02880(TOP2B)	Q9UBB5(MBD2)	P51531(SMARCA2)	Q8WXI9(GATAD2B)	O96019(ACTL6A)	Q8NFD5(ARID1B)	Q12824(SMARCB1)	P51532(SMARCA4)	Q92925(SMARCD2)	Q4LE39(ARID4B)	Q13111(CHAF1A)	P63261(ACTG1)	Q8TAQ2(SMARCC2)	Q9UIG0(BAZ1B)	Q969G3(SMARCE1)	Q9Y6Q9(NCOA3)	Q9UK53(ING1)	Q96GM5(SMARCD1)	Q9NPI1(BRD7)	Q92793(CREBBP)	Q96KG9(SCYL1)	Q09472(EP300)	Q92785(DPF2)	Q13485(SMAD4)	Q86U86(PBRM1)	Q14919(DRAP1)	Q8WUB8(PHF10)	Q68CP9(ARID2)
Line3.CID010	32	Q13098(GPS1)	O75643(SNRNP200)	Q92905(COPS5)	O60684(KPNA6)	Q9UNS2(COPS3)	P61201(COPS2)	P46821(MAP1B)	Q93008(USP9X)	Q96EK5(KIFBP)	P26640(VARS1)	P31689(DNAJA1)	P68371(TUBB4B)	Q92973(TNPO1)	O00505(KPNA3)	P68363(TUBA1B)	Q2NL82(TSR1)	P55084(HADHB)	Q5H9R7(PPP6R3)	P39019(RPS19)	Q9H814(PHAX)	P40939(HADHA)	Q92552(MRPS27)	P49902(NT5C2)	Q5T4S7(UBR4)	Q9Y2W2(WBP11)	Q7Z4S6(KIF21A)	O75367(MACROH2A1)	O00629(KPNA4)	Q9H2P0(ADNP)	Q01813(PFKP)	Q7Z6Z7(HUWE1)	O60884(DNAJA2)
Line3.CID011	31	Q13098(GPS1)	O75643(SNRNP200)	Q92905(COPS5)	Q9UNS2(COPS3)	P61201(COPS2)	Q32MZ4(LRRFIP1)	P46821(MAP1B)	Q93008(USP9X)	Q96EK5(KIFBP)	P26640(VARS1)	P31689(DNAJA1)	P68371(TUBB4B)	Q92973(TNPO1)	P49711(CTCF)	O00505(KPNA3)	P68363(TUBA1B)	Q2NL82(TSR1)	P55084(HADHB)	Q5H9R7(PPP6R3)	P39019(RPS19)	Q9H814(PHAX)	P40939(HADHA)	Q9Y383(LUC7L2)	P49902(NT5C2)	Q5T4S7(UBR4)	Q7Z4S6(KIF21A)	O75367(MACROH2A1)	O00629(KPNA4)	Q9H2P0(ADNP)	Q01813(PFKP)	Q9UN86(G3BP2)
Line3.CID012	31	Q13098(GPS1)	P10155(RO60)	Q92905(COPS5)	Q9UNS2(COPS3)	P61201(COPS2)	Q32MZ4(LRRFIP1)	P46821(MAP1B)	Q93008(USP9X)	P26640(VARS1)	P31689(DNAJA1)	P61247(RPS3A)	P68371(TUBB4B)	Q92973(TNPO1)	P49711(CTCF)	O00505(KPNA3)	P68363(TUBA1B)	Q9Y4E8(USP15)	Q2NL82(TSR1)	P55084(HADHB)	Q5H9R7(PPP6R3)	P39019(RPS19)	Q8IWV7(UBR1)	Q9H814(PHAX)	P40939(HADHA)	O75367(MACROH2A1)	Q96DI7(SNRNP40)	Q8IWZ3(ANKHD1)	Q9H2P0(ADNP)	Q01813(PFKP)	O60884(DNAJA2)	Q712K3(UBE2R2)
Line3.CID013	31	P61981(YWHAG)	Q02539(H1-1)	Q07021(C1QBP)	Q00839(HNRNPU)	Q53EL6(PDCD4)	Q9Y333(LSM2)	P62314(SNRPD1)	Q13283(G3BP1)	P05455(SSB)	P27348(YWHAQ)	P63104(YWHAZ)	P31946(YWHAB)	Q16543(CDC37)	Q9H0E3(SAP130)	P14866(HNRNPL)	P51858(HDGF)	P46940(IQGAP1)	P61978(HNRNPK)	Q9Y2U8(LEMD3)	O95218(ZRANB2)	P20700(LMNB1)	Q04917(YWHAH)	Q9UHV9(PFDN2)	Q9P287(BCCIP)	P62258(YWHAE)	O00148(DDX39A)	Q9BZZ5(API5)	P12277(CKB)	P22314(UBA1)	P83916(CBX1)	Q7KZI7(MARK2)
Line3.CID014	29	Q9NRF9(POLE3)	P11387(TOP1)	P14635(CCNB1)	P27694(RPA1)	P35251(RFC1)	P06493(CDK1)	Q07864(POLE)	P15927(RPA2)	P24941(CDK2)	Q14181(POLA2)	P49643(PRIM2)	P18858(LIG1)	P28340(POLD1)	P35244(RPA3)	P11802(CDK4)	P20248(CCNA2)	P12004(PCNA)	P49642(PRIM1)	P35249(RFC4)	P54132(BLM)	P38936(CDKN1A)	P30281(CCND3)	P09884(POLA1)	P24385(CCND1)	P49005(POLD2)	Q15054(POLD3)	Q00534(CDK6)	Q13472(TOP3A)	Q9H9A7(RMI1)
Line3.CID015	28	O95602(POLR1A)	Q15653(NFKBIB)	P46199(MTIF2)	P52292(KPNA2)	O15446(POLR1G)	P19838(NFKB1)	P63208(SKP1)	Q9H9Y6(POLR1B)	Q04206(RELA)	Q9GZS1(POLR1E)	Q00653(NFKB2)	Q04864(REL)	P52434(POLR2H)	O15084(ANKRD28)	Q13616(CUL1)	Q9UKB1(FBXW11)	O15027(SEC16A)	P25963(NFKBIA)	Q13576(IQGAP2)	O00743(PPP6C)	Q92896(GLG1)	O14920(IKBKB)	Q9UKT8(FBXW2)	Q9ULX6(AKAP8L)	Q86WB0(ZC3HC1)	Q9UPN7(PPP6R1)	Q15025(TNIP1)	P51003(PAPOLA)
Line3.CID016	26	P32969(RPL9P9)	Q02878(RPL6)	P47914(RPL29)	P83731(RPL24)	P18621(RPL17)	P46777(RPL5)	P61927(RPL37)	P62888(RPL30)	P61353(RPL27)	P05388(RPLP0)	P35268(RPL22)	P62913(RPL11)	P62899(RPL31)	P05387(RPLP2)	Q9HCE1(MOV10)	P62906(RPL10A)	P26373(RPL13)	P30050(RPL12)	P62750(RPL23A)	P63173(RPL38)	P05386(RPLP1)	P36578(RPL4)	P62829(RPL23)	P62424(RPL7A)	Q9UPY3(DICER1)	P56537(EIF6)
Line3.CID017	25	P09874(PARP1)	Q96PK6(RBM14)	P23511(NFYA)	P11387(TOP1)	P35222(CTNNB1)	P53999(SUB1)	P78527(PRKDC)	P13010(XRCC5)	P14923(JUP)	P52434(POLR2H)	P06748(NPM1)	P12956(XRCC6)	P61244(MAX)	P25208(NFYB)	P52926(HMGA2)	P40763(STAT3)	P20042(EIF2S2)	Q9NYU2(UGGT1)	Q00341(HDLBP)	Q13952(NFYC)	P55265(ADAR)	P05198(EIF2S1)	O94992(HEXIM1)	P41091(EIF2S3)	Q9BY44(EIF2A)
Line3.CID018	25	P60866(RPS20)	O00571(DDX3X)	P08865(RPSA)	P46781(RPS9)	P25398(RPS12)	P62851(RPS25)	P62857(RPS28)	P46783(RPS10)	Q9ULC4(MCTS1)	P23396(RPS3)	P08708(RPS17)	P42677(RPS27)	P39019(RPS19)	Q71RC2(LARP4)	P62753(RPS6)	P63220(RPS21)	P15880(RPS2)	P46782(RPS5)	P62266(RPS23)	P62244(RPS15A)	P62081(RPS7)	P62263(RPS14)	P62841(RPS15)	P62861(FAU)	P41214(EIF2D)
Line3.CID019	24	P23246(SFPQ)	O75643(SNRNP200)	P68104(EEF1A1)	Q99459(CDC5L)	P30533(LRPAP1)	P43246(MSH2)	P17858(PFKL)	Q9BUQ8(DDX23)	P43243(MATR3)	Q15029(EFTUD2)	Q8WWY3(PRPF31)	Q6P2Q9(PRPF8)	O95071(UBR5)	O43172(PRPF4)	O43447(PPIH)	Q13573(SNW1)	P26641(EEF1G)	Q9UG63(ABCF2)	P07437(TUBB)	P45973(CBX5)	O95400(CD2BP2)	Q15020(SART3)	O15327(INPP4B)	Q9BQ70(TCF25)
Line3.CID020	24	P08238(HSP90AB1)	P61981(YWHAG)	P07900(HSP90AA1)	Q15653(NFKBIB)	P40222(TXLNA)	Q8IX12(CCAR1)	P27348(YWHAQ)	P63104(YWHAZ)	P31946(YWHAB)	Q16543(CDC37)	P34932(HSPA4)	Q13418(ILK)	O43318(MAP3K7)	Q676U5(ATG16L1)	Q15750(TAB1)	Q04917(YWHAH)	Q9UHV9(PFDN2)	Q49AR2(C5orf22)	P62258(YWHAE)	Q13451(FKBP5)	P22314(UBA1)	Q7KZI7(MARK2)	Q86UP2(KTN1)	Q9H078(CLPB)
Line3.CID021	23	Q13098(GPS1)	Q7L5N1(COPS6)	P04637(TP53)	O43491(EPB41L2)	Q92905(COPS5)	Q9UNS2(COPS3)	P61201(COPS2)	P17066(HSPA6)	Q9BT78(COPS4)	Q96N67(DOCK7)	P62993(GRB2)	Q9UBW8(COPS7A)	P19174(PLCG1)	P34931(HSPA1L)	Q9NNW5(WDR6)	Q9H9Q2(COPS7B)	Q92466(DDB2)	P63167(DYNLL1)	Q9Y4B6(DCAF1)	Q9NZQ3(NCKIPSD)	Q99627(COPS8)	P80723(BASP1)	Q14498(RBM39)
Line3.CID022	22	P12270(TPR)	Q12769(NUP160)	Q92621(NUP205)	P57740(NUP107)	Q8WUM0(NUP133)	P52948(NUP98)	P78406(RAE1)	Q8N1F7(NUP93)	P63241(EIF5A)	O43592(XPOT)	Q8NFH4(NUP37)	P49790(NUP153)	P49792(RANBP2)	Q8TD16(BICD2)	P37198(NUP62)	P61970(NUTF2)	Q9UIA9(XPO7)	Q99567(NUP88)	P55735(SEC13)	Q9BW27(NUP85)	Q96EE3(SEH1L)	Q8NFH3(NUP43)
Line3.CID023	22	Q13619(CUL4A)	Q9BZH6(WDR11)	Q5T200(ZC3H13)	Q9Y5B9(SUPT16H)	Q9BXP5(SRRT)	Q8NEM2(SHCBP1)	Q92620(DHX38)	Q96T23(RSF1)	Q08945(SSRP1)	Q8N1F7(NUP93)	P19784(CSNK2A2)	Q8N488(RYBP)	Q02241(KIF23)	Q69YN4(VIRMA)	Q06587(RING1)	Q96JP5(ZFP91)	Q13185(CBX3)	Q53SF7(COBLL1)	P68400(CSNK2A1)	P67870(CSNK2B)	Q15007(WTAP)	P30414(NKTR)
Line3.CID024	21	P61964(WDR5)	P51610(HCFC1)	Q15291(RBBP5)	Q8WWY3(PRPF31)	Q9HCK8(CHD8)	P34932(HSPA4)	Q9H7L9(SUDS3)	Q8NFC6(BOD1L1)	Q8IZL8(PELP1)	P61244(MAX)	O15047(SETD1A)	O15294(OGT)	Q9UBL3(ASH2L)	Q15545(TAF7)	Q6ZW49(PAXIP1)	Q8IWI9(MGA)	Q6UXN9(WDR82)	O00255(MEN1)	O75475(PSIP1)	Q9H7Z6(KAT8)	Q6YP21(KYAT3)
Line3.CID025	20	Q02539(H1-1)	Q07021(C1QBP)	Q53EL6(PDCD4)	P27348(YWHAQ)	P14866(HNRNPL)	P51858(HDGF)	P46940(IQGAP1)	P61978(HNRNPK)	Q9Y2U8(LEMD3)	Q13287(NMI)	P20700(LMNB1)	P62258(YWHAE)	P36507(MAP2K2)	O00148(DDX39A)	Q9BZZ5(API5)	P12277(CKB)	Q02750(MAP2K1)	Q15013(MAD2L1BP)	Q5VUM1(SDHAF4)	Q92828(CORO2A)
Line3.CID026	20	Q96A72(MAGOHB)	Q8IZH2(XRN1)	Q92900(UPF1)	O15234(CASC3)	P38919(EIF4A3)	Q9UBU9(NXF1)	Q96Q15(SMG1)	Q9Y5S9(RBM8A)	Q13868(EXOSC2)	Q9BRP8(PYM1)	Q86V81(ALYREF)	Q9NPD3(EXOSC4)	Q01780(EXOSC10)	Q9HAU5(UPF2)	Q9BZI7(UPF3B)	Q9H0D6(XRN2)	Q15287(RNPS1)	Q86US8(SMG6)	O95453(PARN)	Q9H1J1(UPF3A)
Line3.CID027	19	O75362(ZNF217)	Q12873(CHD3)	O60341(KDM1A)	P78347(GTF2I)	Q14202(ZMYM3)	Q9UKL0(RCOR1)	Q13330(MTA1)	Q96KQ7(EHMT2)	Q9NP66(HMG20A)	Q14687(GSE1)	Q9P0W2(HMG20B)	Q9UBW7(ZMYM2)	Q92766(RREB1)	Q9H9B1(EHMT1)	Q9P2K3(RCOR3)	P49773(HINT1)	P00918(CA2)	Q5SW79(CEP170)	Q13227(GPS2)
Line3.CID028	19	P33991(MCM4)	P49736(MCM2)	Q02539(H1-1)	Q07021(C1QBP)	Q9BTE3(MCMBP)	Q13283(G3BP1)	Q15435(PPP1R7)	Q9H0E3(SAP130)	Q9H3P7(ACBD3)	Q14566(MCM6)	P02545(LMNA)	P33992(MCM5)	P20700(LMNB1)	P06400(RB1)	Q9Y6E0(STK24)	P33993(MCM7)	Q9UDY2(TJP2)	P25205(MCM3)	P60510(PPP4C)
Line3.CID029	19	P15170(GSPT1)	Q96A72(MAGOHB)	Q92900(UPF1)	O15234(CASC3)	P38919(EIF4A3)	Q9UBU9(NXF1)	Q96Q15(SMG1)	Q9Y2W1(THRAP3)	Q13162(PRDX4)	Q9Y5S9(RBM8A)	Q9BRP8(PYM1)	Q86V81(ALYREF)	O00422(SAP18)	Q9HAU5(UPF2)	Q9BZI7(UPF3B)	Q15287(RNPS1)	Q86US8(SMG6)	P62495(ETF1)	Q9H1J1(UPF3A)
Line3.CID030	19	P61964(WDR5)	P51610(HCFC1)	Q15291(RBBP5)	Q8WWY3(PRPF31)	Q9HCK8(CHD8)	Q8NFC6(BOD1L1)	Q8IZL8(PELP1)	P61244(MAX)	O15294(OGT)	Q9UBL3(ASH2L)	Q15545(TAF7)	Q6ZW49(PAXIP1)	Q93100(PHKB)	Q8IWI9(MGA)	Q6UXN9(WDR82)	P68366(TUBA4A)	O00255(MEN1)	O75475(PSIP1)	Q9H7Z6(KAT8)
Line3.CID031	18	O95983(MBD3)	Q9NRL2(BAZ1A)	Q12873(CHD3)	Q9UBB5(MBD2)	Q13330(MTA1)	Q9UQE7(SMC3)	P53618(COPB1)	Q14683(SMC1A)	O60524(NEMF)	Q9UJU6(DBNL)	Q8N3U4(STAG2)	O14579(COPE)	P53621(COPA)	Q9Y678(COPG1)	O60216(RAD21)	Q8WVM7(STAG1)	P98170(XIAP)	Q9UBF8(PI4KB)
Line3.CID032	18	Q07021(C1QBP)	P14678(SNRPB)	P62314(SNRPD1)	P62316(SNRPD2)	P62318(SNRPD3)	O14744(PRMT5)	Q9BQA1(WDR77)	Q99873(PRMT1)	P54105(CLNS1A)	P62304(SNRPE)	Q9NPI1(BRD7)	Q9H875(PRKRIP1)	Q16629(SRSF7)	Q8WUB8(PHF10)	P09382(LGALS1)	P17931(LGALS3)	O15156(ZBTB7B)	Q71U36(TUBA1A)
Line3.CID033	17	P33991(MCM4)	P49736(MCM2)	Q9BTE3(MCMBP)	Q9H3P7(ACBD3)	Q14566(MCM6)	P33992(MCM5)	Q5MIZ7(PPP4R3B)	Q9NY27(PPP4R2)	Q8WY54(PPM1E)	Q9Y6E0(STK24)	P33993(MCM7)	Q9UDY2(TJP2)	P25205(MCM3)	Q7Z3K3(POGZ)	P60510(PPP4C)	Q9NRF8(CTPS2)	Q9BXS6(NUSAP1)
Line3.CID034	17	Q09028(RBBP4)	P62805(H4-16)	Q8TEX9(IPO4)	O14929(HAT1)	P50502(ST13)	Q71DI3(H3C13)	P49321(NASP)	Q15022(SUZ12)	Q13112(CHAF1B)	P84243(H3-3B)	Q13111(CHAF1A)	Q9NVP2(ASF1B)	Q96EB6(SIRT1)	Q99549(MPHOSPH8)	Q9Y294(ASF1A)	O96017(CHEK2)	Q1KMD3(HNRNPUL2)
Line3.CID035	17	Q9Y3P9(RABGAP1)	Q92878(RAD50)	P38159(RBMX)	Q93009(USP7)	Q9H6T3(RPAP3)	Q6PKG0(LARP1)	Q9H2G2(SLK)	P52788(SMS)	P31947(SFN)	P33992(MCM5)	Q86UV5(USP48)	Q9UPN9(TRIM33)	Q8TBX8(PIP4K2C)	Q9Y5K5(UCHL5)	Q9H0B6(KLC2)	P25205(MCM3)	O95359(TACC2)
Line3.CID036	17	P27694(RPA1)	P23025(XPA)	P15927(RPA2)	P08559(PDHA1)	P35244(RPA3)	P47755(CAPZA2)	A0AVT1(UBA6)	P54132(BLM)	Q96BR5(COA7)	P36957(DLST)	P41227(NAA10)	Q9BXJ9(NAA15)	P11177(PDHB)	P28715(ERCC5)	Q96RS6(NUDCD1)	Q13472(TOP3A)	Q9H9A7(RMI1)
Line3.CID037	17	P27694(RPA1)	P15927(RPA2)	O95757(HSPA4L)	P08559(PDHA1)	P35244(RPA3)	P47755(CAPZA2)	A0AVT1(UBA6)	P54132(BLM)	Q96BR5(COA7)	P36957(DLST)	P41227(NAA10)	Q9BXJ9(NAA15)	P11177(PDHB)	P17676(CEBPB)	Q96RS6(NUDCD1)	Q13472(TOP3A)	Q9H9A7(RMI1)
Line3.CID038	16	Q92499(DDX1)	P52272(HNRNPM)	Q01844(EWSR1)	Q92804(TAF15)	Q9UKM9(RALY)	O14979(HNRNPDL)	P31943(HNRNPH1)	Q13148(TARDBP)	Q9BUJ2(HNRNPUL1)	P17844(DDX5)	Q96SB4(SRPK1)	P35637(FUS)	Q92841(DDX17)	Q92945(KHSRP)	Q9H788(SH2D4A)	P57081(WDR4)
Line3.CID039	16	Q9BTT0(ANP32E)	Q9Y230(RUVBL2)	Q9H9F9(ACTR5)	Q9Y265(RUVBL1)	O96019(ACTL6A)	Q6ZRS2(SRCAP)	Q15014(MORF4L2)	Q15906(VPS72)	Q9H0E9(BRD8)	P25490(YY1)	Q9UBU8(MORF4L1)	Q9Y5K5(UCHL5)	O43257(ZNHIT1)	Q9GZN1(ACTR6)	Q9NPF5(DMAP1)	Q9NV56(MRGBP)
Line3.CID040	16	P43246(MSH2)	P35251(RFC1)	P49959(MRE11)	Q92878(RAD50)	Q13426(XRCC4)	P35249(RFC4)	P54132(BLM)	P52701(MSH6)	O60934(NBN)	Q05513(PRKCZ)	P49917(LIG4)	Q12888(TP53BP1)	Q6ZW49(PAXIP1)	Q9NYB0(TERF2IP)	Q14676(MDC1)	Q9BXW9(FANCD2)
Line3.CID041	16	P27694(RPA1)	P15927(RPA2)	P08559(PDHA1)	P35244(RPA3)	P47755(CAPZA2)	A0AVT1(UBA6)	P13674(P4HA1)	Q9H845(ACAD9)	P36957(DLST)	P41227(NAA10)	P09622(DLD)	Q9BXJ9(NAA15)	P11177(PDHB)	Q96RS6(NUDCD1)	Q13472(TOP3A)	Q9BX40(LSM14B)
Line3.CID042	16	Q9Y490(TLN1)	P12814(ACTN1)	P12830(CDH1)	P18206(VCL)	Q05397(PTK2)	P49023(PXN)	P14923(JUP)	P56945(BCAR1)	P12931(SRC)	P36507(MAP2K2)	O60610(DIAPH1)	O00401(WASL)	O14641(DVL2)	Q02750(MAP2K1)	P06737(PYGL)	P19367(HK1)
Line3.CID043	15	P61964(WDR5)	P51610(HCFC1)	Q9NRF9(POLE3)	Q15291(RBBP5)	O43318(MAP3K7)	Q8NFC6(BOD1L1)	Q14157(UBAP2L)	O15294(OGT)	Q9UBL3(ASH2L)	Q6UXN9(WDR82)	O00255(MEN1)	O75475(PSIP1)	Q01658(DR1)	Q9H7Z6(KAT8)	Q6PI98(INO80C)
Line3.CID044	15	P23193(TCEA1)	P24928(POLR2A)	P30876(POLR2B)	P29083(GTF2E1)	P13984(GTF2F2)	P19388(POLR2E)	Q9Y5B0(CTDP1)	P19387(POLR2C)	P62487(POLR2G)	P52434(POLR2H)	P35269(GTF2F1)	P29084(GTF2E2)	Q14919(DRAP1)	P53803(POLR2K)	P52655(GTF2A1)
Line3.CID045	15	Q9Y4X5(ARIH1)	Q86VP6(CAND1)	P63208(SKP1)	Q13617(CUL2)	O60826(CCDC22)	P62877(RBX1)	Q13616(CUL1)	P19474(TRIM21)	Q13618(CUL3)	Q92990(GLMN)	P14324(FDPS)	P46527(CDKN1B)	Q9H2C0(GAN)	Q86WB0(ZC3HC1)	Q9Y3Z3(SAMHD1)
Line3.CID046	15	P51858(HDGF)	P29374(ARID4A)	Q06330(RBPJ)	Q96T58(SPEN)	Q13363(CTBP1)	P08047(SP1)	Q8N108(MIER1)	O75376(NCOR1)	P52732(KIF11)	Q9Y618(NCOR2)	Q9BZK7(TBL1XR1)	P24385(CCND1)	P16402(H1-3)	O60907(TBL1X)	Q9NQW7(XPNPEP1)
Line3.CID047	15	P23193(TCEA1)	P30876(POLR2B)	P29083(GTF2E1)	P13984(GTF2F2)	P19388(POLR2E)	Q9Y5B0(CTDP1)	P19387(POLR2C)	P62487(POLR2G)	P35269(GTF2F1)	P29084(GTF2E2)	P53803(POLR2K)	O15514(POLR2D)	Q00403(GTF2B)	P28065(PSMB9)	P52655(GTF2A1)
Line3.CID048	15	P43246(MSH2)	P35251(RFC1)	P49959(MRE11)	Q92878(RAD50)	P35249(RFC4)	P54132(BLM)	P52701(MSH6)	O60934(NBN)	Q12888(TP53BP1)	Q6ZW49(PAXIP1)	Q9NYB0(TERF2IP)	Q14676(MDC1)	Q92547(TOPBP1)	Q9BXW9(FANCD2)	Q4KMP7(TBC1D10B)
Line3.CID049	14	P61981(YWHAG)	Q8N163(CCAR2)	Q00610(CLTC)	Q00577(PURA)	P46783(RPS10)	P13489(RNH1)	P31947(SFN)	Q96P70(IPO9)	P21980(TGM2)	P08670(VIM)	Q9UHY1(NRBP1)	Q96T88(UHRF1)	P50851(LRBA)	Q96JB5(CDK5RAP3)
Line3.CID050	14	P43246(MSH2)	P35251(RFC1)	P49959(MRE11)	Q92878(RAD50)	P12004(PCNA)	P35249(RFC4)	P54132(BLM)	P52701(MSH6)	O60934(NBN)	Q6ZW49(PAXIP1)	Q9BVC3(DSCC1)	P39880(CUX1)	Q9BXW9(FANCD2)	Q96CW1(AP2M1)
Line3.CID051	14	Q5VTR2(RNF20)	Q86VP6(CAND1)	Q9UNE7(STUB1)	Q7Z569(BRAP)	Q96GG9(DCUN1D1)	Q12933(TRAF2)	P51965(UBE2E1)	O75150(RNF40)	P46736(BRCC3)	Q9Y3I1(FBXO7)	P61088(UBE2N)	Q15819(UBE2V2)	Q13404(UBE2V1)	Q15907(RAB11B)
Line3.CID052	14	Q92609(TBC1D5)	Q9Y5X3(SNX5)	O60749(SNX2)	Q96QK1(VPS35)	Q13596(SNX1)	Q14203(DCTN1)	O75436(VPS26A)	Q4G0F5(VPS26B)	Q9P2R3(ANKFY1)	Q9UBQ0(VPS29)	Q96L92(SNX27)	O60493(SNX3)	P51149(RAB7A)	Q9UNH7(SNX6)
Line3.CID053	14	O95602(POLR1A)	Q9UQE7(SMC3)	P35606(COPB2)	P53618(COPB1)	Q14683(SMC1A)	O60524(NEMF)	Q9UJU6(DBNL)	Q8N3U4(STAG2)	O14579(COPE)	P53621(COPA)	Q9Y678(COPG1)	Q9P287(BCCIP)	Q9BRK5(SDF4)	Q92733(PRCC)
Line3.CID054	14	Q8IX12(CCAR1)	Q14181(POLA2)	Q9NR28(DIABLO)	O95352(ATG7)	Q9NNW5(WDR6)	Q9Y2A7(NCKAP1)	O43432(EIF4G3)	Q58FF6(HSP90AB4P)	Q9UHB6(LIMA1)	Q04917(YWHAH)	Q9Y6W5(WASF2)	P09884(POLA1)	Q9UNN5(FAF1)	P46939(UTRN)
Line3.CID055	14	P62942(FKBP1A)	P06744(GPI)	P15559(NQO1)	P80404(ABAT)	Q96DG6(CMBL)	P60174(TPI1)	Q13228(SELENBP1)	P30086(PEBP1)	P32321(DCTD)	Q16762(TST)	Q08257(CRYZ)	O00625(PIR)	P80297(MT1X)	Q14914(PTGR1)
Line3.CID056	14	P42285(MTREX)	Q15024(EXOSC7)	Q06265(EXOSC9)	Q8IZH2(XRN1)	Q96B26(EXOSC8)	Q13868(EXOSC2)	Q9Y3B2(EXOSC1)	Q9NPD3(EXOSC4)	Q9NQT4(EXOSC5)	Q9NQT5(EXOSC3)	Q01780(EXOSC10)	Q9H0D6(XRN2)	Q99547(MPHOSPH6)	O95453(PARN)
Line3.CID057	14	O95602(POLR1A)	P35606(COPB2)	P53618(COPB1)	Q14683(SMC1A)	O60524(NEMF)	Q9UJU6(DBNL)	O14579(COPE)	P53621(COPA)	Q9Y678(COPG1)	Q9P287(BCCIP)	Q96KG9(SCYL1)	Q9Y4K1(CRYBG1)	Q9UBF2(COPG2)	P61923(COPZ1)
Line3.CID058	14	Q9Y490(TLN1)	P12814(ACTN1)	P12830(CDH1)	P35222(CTNNB1)	P18206(VCL)	Q05397(PTK2)	P49023(PXN)	P14923(JUP)	P56945(BCAR1)	P12931(SRC)	P46937(YAP1)	O60716(CTNND1)	P61587(RND3)	Q5R372(RABGAP1L)
Line3.CID059	14	P61981(YWHAG)	Q8N163(CCAR2)	Q00610(CLTC)	Q00577(PURA)	P46783(RPS10)	P13489(RNH1)	P31947(SFN)	Q96P70(IPO9)	P21980(TGM2)	P08670(VIM)	O00401(WASL)	Q9UHY1(NRBP1)	P50851(LRBA)	Q14966(ZNF638)
Line3.CID061	13	P12270(TPR)	O43237(DYNC1LI2)	O95757(HSPA4L)	Q14204(DYNC1H1)	O95219(SNX4)	P51808(DYNLT3)	P63167(DYNLL1)	Q9Y6G9(DYNC1LI1)	Q96EY1(DNAJA3)	P63172(DYNLT1)	Q9NYL9(TMOD3)	Q8IVD9(NUDCD3)	Q9H4G0(EPB41L1)
Line3.CID062	13	Q14152(EIF3A)	Q9UBQ5(EIF3K)	O15372(EIF3H)	O00303(EIF3F)	P55884(EIF3B)	Q13347(EIF3I)	Q9Y262(EIF3L)	Q7L2H7(EIF3M)	Q99613(EIF3C)	P60228(EIF3E)	O75821(EIF3G)	O15371(EIF3D)	O75822(EIF3J)
Line3.CID063	13	P17987(TCP1)	P30566(ADSL)	Q99832(CCT7)	P49368(CCT3)	P78371(CCT2)	P48643(CCT5)	P50990(CCT8)	Q08AM6(VAC14)	P40227(CCT6A)	P50991(CCT4)	Q9H2U2(PPA2)	Q02447(SP3)	Q6AI08(HEATR6)
Line3.CID064	13	P49959(MRE11)	Q9UKF6(CPSF3)	Q07157(TJP1)	O43809(NUDT21)	P19447(ERCC3)	Q14444(CAPRIN1)	O94913(PCF11)	P26599(PTBP1)	Q16630(CPSF6)	O60231(DHX16)	Q8N684(CPSF7)	P53567(CEBPG)	P84077(ARF1)
Line3.CID065	13	O95602(POLR1A)	P35606(COPB2)	P53618(COPB1)	P14625(HSP90B1)	Q4KWH8(PLCH1)	Q9UJU6(DBNL)	Q68E01(INTS3)	P53621(COPA)	Q9Y678(COPG1)	P41208(CETN2)	Q01831(XPC)	Q9BUL5(PHF23)	Q8N543(OGFOD1)
Line3.CID066	12	O95757(HSPA4L)	P08559(PDHA1)	O00330(PDHX)	P47755(CAPZA2)	A0AVT1(UBA6)	P10515(DLAT)	Q96BR5(COA7)	P36957(DLST)	P41227(NAA10)	P09622(DLD)	P11177(PDHB)	O95155(UBE4B)
Line3.CID067	12	Q12965(MYO1E)	Q7L0Y3(TRMT10C)	O95810(CAVIN2)	Q99878(H2AC14)	Q9Y2W1(THRAP3)	Q6P1N0(CC2D1A)	Q6NZI2(CAVIN1)	Q9UKV3(ACIN1)	Q00765(REEP5)	Q6DD88(ATL3)	P51572(BCAP31)	O43823(AKAP8)
Line3.CID068	12	Q96N67(DOCK7)	O00203(AP3B1)	Q92888(ARHGEF1)	P46934(NEDD4)	Q12768(WASHC5)	Q5T1M5(FKBP15)	P50570(DNM2)	Q2M389(WASHC4)	Q92974(ARHGEF2)	Q9Y4E1(WASHC2C)	Q641Q2(WASHC2A)	Q9Y3C0(WASHC3)
Line3.CID069	12	Q9NR28(DIABLO)	O95352(ATG7)	Q9Y2A7(NCKAP1)	Q58FF6(HSP90AB4P)	Q9UHB6(LIMA1)	Q92558(WASF1)	Q9Y6W5(WASF2)	Q9UNN5(FAF1)	Q8IZP0(ABI1)	Q7L576(CYFIP1)	P46939(UTRN)	Q9NYB9(ABI2)
Line3.CID070	12	Q6P161(MRPL54)	Q9NYK5(MRPL39)	Q96GC5(MRPL48)	Q9NQ50(MRPL40)	Q9H2W6(MRPL46)	P09001(MRPL3)	Q9Y3B7(MRPL11)	Q9NX20(MRPL16)	Q9BRJ2(MRPL45)	Q6P1L8(MRPL14)	Q5VW36(FOCAD)	Q9BYC8(MRPL32)
Line3.CID071	12	Q14978(NOLC1)	Q7L0Y3(TRMT10C)	O15355(PPM1G)	O95810(CAVIN2)	Q99878(H2AC14)	Q6P1N0(CC2D1A)	Q6NZI2(CAVIN1)	Q9UQ35(SRRM2)	Q13428(TCOF1)	Q9NQC3(RTN4)	Q6DD88(ATL3)	P51572(BCAP31)
Line3.CID073	12	Q12965(MYO1E)	Q7L0Y3(TRMT10C)	O95810(CAVIN2)	Q99878(H2AC14)	Q9Y2W1(THRAP3)	Q6P1N0(CC2D1A)	Q6NZI2(CAVIN1)	Q9GZP8(IMUP)	Q00765(REEP5)	Q6DD88(ATL3)	O43823(AKAP8)	Q9UHR5(SAP30BP)
Line3.CID074	11	Q9NR28(DIABLO)	O95352(ATG7)	Q9Y2A7(NCKAP1)	P35080(PFN2)	Q92558(WASF1)	Q9Y6W5(WASF2)	O75116(ROCK2)	Q8IZP0(ABI1)	Q7L576(CYFIP1)	Q96F07(CYFIP2)	Q9NYB9(ABI2)
Line3.CID075	11	Q93008(USP9X)	Q96EK5(KIFBP)	P49902(NT5C2)	Q5T4S7(UBR4)	Q08170(SRSF4)	Q13243(SRSF5)	Q7Z4S6(KIF21A)	O00629(KPNA4)	Q9H2P0(ADNP)	Q7Z6Z7(HUWE1)	Q5BKZ1(ZNF326)
Line3.CID076	11	Q93008(USP9X)	Q96EK5(KIFBP)	Q14974(KPNB1)	P49902(NT5C2)	Q5T4S7(UBR4)	P36915(GNL1)	Q7Z4S6(KIF21A)	O00629(KPNA4)	Q9H2P0(ADNP)	Q7Z6Z7(HUWE1)	Q5BKZ1(ZNF326)
Line3.CID077	11	Q9P2I0(CPSF2)	O95639(CPSF4)	Q6UN15(FIP1L1)	Q9UKF6(CPSF3)	Q92797(SYMPK)	Q10570(CPSF1)	P48729(CSNK1A1)	Q12996(CSTF3)	Q99755(PIP5K1A)	Q05048(CSTF1)	Q14118(DAG1)
Line3.CID078	11	Q16881(TXNRD1)	P26196(DDX6)	Q14258(TRIM25)	Q9H3S7(PTPN23)	Q13618(CUL3)	Q15717(ELAVL1)	Q9Y2Z0(SUGT1)	P14735(IDE)	P11216(PYGB)	Q9BVG4(PBDC1)	Q5VT25(CDC42BPA)
Line3.CID079	11	Q14978(NOLC1)	Q96ST2(IWS1)	O43719(HTATSF1)	Q8N7H5(PAF1)	Q92665(MRPS31)	Q13428(TCOF1)	Q9NQC3(RTN4)	Q9NYF8(BCLAF1)	Q96B23(C18orf25)	P51572(BCAP31)	O60812(HNRNPCL1)
Line3.CID080	11	P15559(NQO1)	P80404(ABAT)	P00505(GOT2)	P60174(TPI1)	P30086(PEBP1)	P32321(DCTD)	P52895(AKR1C2)	Q16762(TST)	Q08257(CRYZ)	P80297(MT1X)	Q99439(CNN2)
Line3.CID082	11	P30153(PPP2R1A)	P63151(PPP2R2A)	Q15257(PTPA)	P67775(PPP2CA)	Q9Y570(PPME1)	Q13362(PPP2R5C)	Q9Y3A3(MOB4)	Q15172(PPP2R5A)	Q13033(STRN3)	O43815(STRN)	P30154(PPP2R1B)
Line3.CID083	10	O95757(HSPA4L)	P08559(PDHA1)	P47755(CAPZA2)	A0AVT1(UBA6)	Q96BR5(COA7)	P36957(DLST)	P41227(NAA10)	P11177(PDHB)	Q9H4G0(EPB41L1)	O95155(UBE4B)
Line3.CID084	10	P11388(TOP2A)	P49711(CTCF)	O00505(KPNA3)	P02545(LMNA)	P06748(NPM1)	Q13426(XRCC4)	P23786(CPT2)	P52294(KPNA1)	O43681(GET3)	Q5F1R6(DNAJC21)
Line3.CID085	10	P35606(COPB2)	P53618(COPB1)	O60524(NEMF)	O14579(COPE)	P53621(COPA)	Q9Y678(COPG1)	Q96KG9(SCYL1)	Q9UBF2(COPG2)	P61923(COPZ1)	Q92733(PRCC)
Line3.CID086	10	P06493(CDK1)	P24941(CDK2)	P11802(CDK4)	P20248(CCNA2)	P38936(CDKN1A)	P30281(CCND3)	P24385(CCND1)	P61024(CKS1B)	Q00534(CDK6)	P31483(TIA1)
Line3.CID087	10	P36776(LONP1)	Q9Y490(TLN1)	P06865(HEXA)	Q13464(ROCK1)	Q08J23(NSUN2)	O00273(DFFA)	O75116(ROCK2)	Q6P1K8(GTF2H2C_2)	O95486(SEC24A)	Q9BPY3(FAM118B)
Line3.CID088	10	P62805(H4-16)	P27797(CALR)	Q96EY7(PTCD3)	Q99879(H2BC14)	P16104(H2AX)	P16989(YBX3)	Q99733(NAP1L4)	Q9Y5P4(CERT1)	Q5VYK3(ECPAS)	O75864(PPP1R37)
Line3.CID089	10	Q13769(THOC5)	O75152(ZC3H11A)	Q9UBU9(NXF1)	P82979(SARNP)	Q86V81(ALYREF)	Q15437(SEC23B)	Q96J01(THOC3)	Q8NI27(THOC2)	Q6DT37(CDC42BPG)	Q6I9Y2(THOC7)
Line3.CID090	9	Q12933(TRAF2)	Q16543(CDC37)	O43318(MAP3K7)	Q13546(RIPK1)	Q15750(TAB1)	Q13451(FKBP5)	Q8WX93(PALLD)	Q9Y4L1(HYOU1)	Q86UP2(KTN1)
Line3.CID091	9	P19784(CSNK2A2)	Q8N488(RYBP)	P09429(HMGB1)	Q06587(RING1)	Q14157(UBAP2L)	P68400(CSNK2A1)	P67870(CSNK2B)	Q9UQR0(SCML2)	Q99496(RNF2)
Line3.CID092	9	Q6PD62(CTR9)	Q8N7H5(PAF1)	Q9GZS3(WDR61)	P21127(CDK11B)	Q92541(RTF1)	Q8WVC0(LEO1)	Q6P1J9(CDC73)	Q9UK58(CCNL1)	Q7Z4V5(HDGFL2)
Line3.CID093	9	Q9UM13(ANAPC10)	Q9UJX5(ANAPC4)	Q9UJX3(ANAPC7)	Q13042(CDC16)	Q9H1A4(ANAPC1)	Q9UJX4(ANAPC5)	Q9UJX6(ANAPC2)	P30260(CDC27)	Q9UJX2(CDC23)
Line3.CID094	9	P36776(LONP1)	Q9Y490(TLN1)	Q07960(ARHGAP1)	P06865(HEXA)	Q13464(ROCK1)	Q96TA1(NIBAN2)	Q08J23(NSUN2)	O75116(ROCK2)	Q96CX2(KCTD12)
Line3.CID095	9	Q8WTW3(COG1)	Q96MW5(COG8)	P83436(COG7)	Q14746(COG2)	Q9H9E3(COG4)	Q9Y2V7(COG6)	Q9UP83(COG5)	Q96JB2(COG3)	P60953(CDC42)
Line3.CID096	9	Q9BT43(POLR3GL)	Q9NW08(POLR3B)	O15160(POLR1C)	Q9H1D9(POLR3F)	O14802(POLR3A)	Q9BUI4(POLR3C)	O15318(POLR3G)	P05423(POLR3D)	Q9NVU0(POLR3E)
Line3.CID097	9	Q86YP4(GATAD2A)	Q6IN85(PPP4R3A)	P52701(MSH6)	Q5MIZ7(PPP4R3B)	Q9NY27(PPP4R2)	Q9H2M9(RAB3GAP2)	Q9NZB2(FAM120A)	A3KN83(SBNO1)	P60510(PPP4C)
Line3.CID098	9	Q96AX1(VPS33A)	Q9P253(VPS18)	Q9UJC3(HOOK1)	Q8N3P4(VPS8)	Q9H270(VPS11)	Q8WUH2(TGFBRAP1)	Q86VS8(HOOK3)	P23434(GCSH)	Q9H8T0(AKTIP)
Line3.CID099	9	P04179(SOD2)	P11766(ADH5)	P60174(TPI1)	P32321(DCTD)	P52895(AKR1C2)	Q08257(CRYZ)	P80297(MT1X)	P25774(CTSS)	Q99497(PARK7)
Line3.CID100	9	P36776(LONP1)	Q9Y490(TLN1)	Q07960(ARHGAP1)	P06865(HEXA)	Q13464(ROCK1)	P08651(NFIC)	Q08J23(NSUN2)	O75116(ROCK2)	Q96CX2(KCTD12)
Line3.CID101	9	P11387(TOP1)	P53999(SUB1)	Q9UKN8(GTF3C4)	Q9Y5Q9(GTF3C3)	Q9Y5Q8(GTF3C5)	Q969F1(GTF3C6)	Q8WUA4(GTF3C2)	Q12789(GTF3C1)	Q14240(EIF4A2)
Line3.CID102	9	Q9BY43(CHMP4A)	O43633(CHMP2A)	Q9H444(CHMP4B)	Q9Y3E7(CHMP3)	Q9NYU2(UGGT1)	Q9HD42(CHMP1A)	Q9NZZ3(CHMP5)	Q9UQN3(CHMP2B)	O95825(CRYZL1)
Line3.CID103	9	P12814(ACTN1)	O00571(DDX3X)	Q00610(CLTC)	P31947(SFN)	Q96P70(IPO9)	Q16537(PPP2R5E)	Q9H0B6(KLC2)	Q96T88(UHRF1)	Q8WU90(ZC3H15)
Line3.CID104	9	P61981(YWHAG)	P42704(LRPPRC)	P27348(YWHAQ)	P13489(RNH1)	Q9BTW9(TBCD)	Q14669(TRIP12)	Q16537(PPP2R5E)	Q9H078(CLPB)	Q7Z5K2(WAPL)
Line3.CID105	8	Q15833(STXBP2)	O95340(PAPSS2)	O00469(PLOD2)	Q8NBJ5(COLGALT1)	P07858(CTSB)	P49915(GMPS)	O75223(GGCT)	Q15649(ZNHIT3)
Line3.CID106	8	O95394(PGM3)	Q15833(STXBP2)	P31948(STIP1)	Q9NZ08(ERAP1)	P07947(YES1)	Q9NTK5(OLA1)	P15104(GLUL)	Q15036(SNX17)
Line3.CID107	8	O95639(CPSF4)	Q6UN15(FIP1L1)	Q9UKF6(CPSF3)	Q10570(CPSF1)	P48729(CSNK1A1)	Q8N5M1(ATPAF2)	Q99755(PIP5K1A)	Q05048(CSTF1)
Line3.CID108	8	Q96J02(ITCH)	Q01844(EWSR1)	O43809(NUDT21)	Q14157(UBAP2L)	Q16630(CPSF6)	Q9HB07(MYG1)	P53567(CEBPG)	Q9UQR0(SCML2)
Line3.CID109	8	Q8NFD5(ARID1B)	Q15796(SMAD2)	Q9Y6Q9(NCOA3)	Q92793(CREBBP)	Q13485(SMAD4)	Q15596(NCOA2)	Q16254(E2F4)	P29590(PML)
Line3.CID110	8	O95376(ARIH2)	Q93034(CUL5)	Q9UBF6(RNF7)	Q15370(ELOB)	Q15369(ELOC)	Q8N4X5(AFAP1L2)	O14896(IRF6)	Q9NPF4(OSGEP)
Line3.CID111	8	Q96B97(SH3KBP1)	P56945(BCAR1)	P27986(PIK3R1)	P46108(CRK)	Q07889(SOS1)	P22681(CBL)	P08581(MET)	P29353(SHC1)
Line3.CID112	8	Q13131(PRKAA1)	Q9Y478(PRKAB1)	Q9UHA4(LAMTOR3)	Q9Y2Q5(LAMTOR2)	P21281(ATP6V1B2)	P61421(ATP6V0D1)	P38606(ATP6V1A)	P54619(PRKAG1)
Line3.CID113	8	A8MXV4(NUDT19)	P06744(GPI)	P15559(NQO1)	Q9NQR4(NIT2)	Q969G6(RFK)	P50995(ANXA11)	Q08257(CRYZ)	Q3LXA3(TKFC)
Line3.CID114	8	Q03111(MLLT1)	Q9UHB7(AFF4)	P51825(AFF1)	P55199(ELL)	Q6IA86(ELP2)	Q96JC9(EAF1)	Q96EB1(ELP4)	Q9H9T3(ELP3)
Line3.CID115	8	Q96A65(EXOC4)	O00471(EXOC5)	Q8TAG9(EXOC6)	Q8IYI6(EXOC8)	Q9UPT5(EXOC7)	O60645(EXOC3)	Q96KP1(EXOC2)	Q9NV70(EXOC1)
Line3.CID116	8	P11474(ESRRA)	Q6V1X1(DPP8)	Q9BTW9(TBCD)	Q99426(TBCB)	P36404(ARL2)	Q15813(TBCE)	P07437(TUBB)	Q71U36(TUBA1A)
Line3.CID117	8	Q96B97(SH3KBP1)	Q8N3R9(MPP5)	Q9Y5K6(CD2AP)	Q8NI35(PATJ)	Q68EM7(ARHGAP17)	Q5T2T1(MPP7)	Q96NC0(ZMAT2)	P08581(MET)
Line3.CID118	8	P53677(AP3M2)	Q13367(AP3B2)	O00203(AP3B1)	O14617(AP3D1)	Q9UL45(BLOC1S6)	Q92572(AP3S1)	Q9Y2T2(AP3M1)	Q8N5F7(NKAP)
Line3.CID119	8	P11474(ESRRA)	Q9BTW9(TBCD)	Q99426(TBCB)	P36404(ARL2)	Q15813(TBCE)	P07437(TUBB)	P68366(TUBA4A)	Q71U36(TUBA1A)
Line3.CID120	8	Q12906(ILF3)	Q9HB71(CACYBP)	Q9BRF8(CPPED1)	P11586(MTHFD1)	Q06124(PTPN11)	O75223(GGCT)	Q9Y3D9(MRPS23)	Q15181(PPA1)
Line3.CID121	8	P50750(CDK9)	Q13573(SNW1)	P06400(RB1)	O00267(SUPT5H)	Q4G0J3(LARP7)	O60563(CCNT1)	P28799(GRN)	Q06830(PRDX1)
Line3.CID122	8	Q6ZRS2(SRCAP)	Q15014(MORF4L2)	Q15906(VPS72)	Q9H0E9(BRD8)	O43257(ZNHIT1)	Q9GZN1(ACTR6)	Q9NPF5(DMAP1)	Q14997(PSME4)
Line3.CID123	8	Q15833(STXBP2)	O95340(PAPSS2)	O00469(PLOD2)	P07858(CTSB)	P49915(GMPS)	O75223(GGCT)	P04062(GBA)	Q8IVF2(AHNAK2)
Line3.CID124	8	P30038(ALDH4A1)	P62942(FKBP1A)	O76054(SEC14L2)	P49419(ALDH7A1)	Q969G6(RFK)	P50995(ANXA11)	Q9Y3C6(PPIL1)	P30043(BLVRB)
Line3.CID125	8	P35659(DEK)	O00159(MYO1C)	O75533(SF3B1)	Q9NR30(DDX21)	Q9UIG0(BAZ1B)	O75400(PRPF40A)	Q92522(H1-10)	Q9UPY8(MAPRE3)
Line3.CID126	8	Q6IN85(PPP4R3A)	O75717(WDHD1)	P52701(MSH6)	Q5MIZ7(PPP4R3B)	Q9NY27(PPP4R2)	Q9BVC3(DSCC1)	P60510(PPP4C)	Q9BYD6(MRPL1)
Line3.CID127	8	Q00610(CLTC)	P55072(VCP)	P63261(ACTG1)	Q96AX1(VPS33A)	Q9BVA1(TUBB2B)	P07737(PFN1)	P09496(CLTA)	Q13765(NACA)
Line3.CID128	7	Q9Y3I0(RTCB)	Q92499(DDX1)	P04181(OAT)	O95747(OXSR1)	Q52LJ0(FAM98B)	Q9BVC5(C2orf49)	Q9H788(SH2D4A)
Line3.CID129	7	P61981(YWHAG)	Q00577(PURA)	P21980(TGM2)	O00401(WASL)	Q9UPN3(MACF1)	Q16656(NRF1)	P50851(LRBA)
Line3.CID130	7	O76094(SRP72)	P37108(SRP14)	Q9UHB9(SRP68)	O43447(PPIH)	P09132(SRP19)	O95400(CD2BP2)	Q15020(SART3)
Line3.CID131	7	P19784(CSNK2A2)	Q8N488(RYBP)	P09429(HMGB1)	O94880(PHF14)	P68400(CSNK2A1)	P67870(CSNK2B)	Q9UQR0(SCML2)
Line3.CID132	7	O95394(PGM3)	P35241(RDX)	P31948(STIP1)	P07947(YES1)	Q9NTK5(OLA1)	P22314(UBA1)	P12429(ANXA3)
Line3.CID133	7	Q96T23(RSF1)	P19784(CSNK2A2)	Q5BKY9(FAM133B)	Q9Y3B9(RRP15)	Q52LW3(ARHGAP29)	P47712(PLA2G4A)	P21926(CD9)
Line3.CID134	7	O43865(AHCYL1)	Q6NYC1(JMJD6)	Q13042(CDC16)	P05023(ATP1A1)	O60885(BRD4)	Q14764(MVP)	Q68CQ4(DIEXF)
Line3.CID135	7	Q9Y333(LSM2)	Q9Y4Z0(LSM4)	O95777(LSM8)	Q9UK45(LSM7)	Q9Y4Y9(LSM5)	P62312(LSM6)	Q4G148(GXYLT1)
Line3.CID136	7	P50750(CDK9)	P35573(AGL)	P06400(RB1)	O00267(SUPT5H)	Q4G0J3(LARP7)	O60563(CCNT1)	P28799(GRN)
Line3.CID137	7	P30038(ALDH4A1)	P62942(FKBP1A)	O76054(SEC14L2)	P49419(ALDH7A1)	O00625(PIR)	P30046(DDT)	Q9Y3C6(PPIL1)
Line3.CID138	7	P23246(SFPQ)	Q96PK6(RBM14)	Q15233(NONO)	Q8WXF1(PSPC1)	O75391(SPAG7)	P22307(SCP2)	Q6NXG1(ESRP1)
Line3.CID140	7	Q13228(SELENBP1)	Q96GK7(FAHD2A)	P52895(AKR1C2)	Q08257(CRYZ)	P42330(AKR1C3)	O15305(PMM2)	P04083(ANXA1)
Line3.CID142	7	Q9NQG5(RPRD1B)	Q96P16(RPRD1A)	Q8IXW5(RPAP2)	Q9UM54(MYO6)	O00748(CES2)	Q13371(PDCL)	Q5VT52(RPRD2)
Line3.CID143	7	O75843(AP1G2)	Q9BXS5(AP1M1)	Q10567(AP1B1)	P61966(AP1S1)	Q9Y6Q5(AP1M2)	O43747(AP1G1)	P56377(AP1S2)
Line3.CID144	7	Q7Z3J2(VPS35L)	Q9Y4E1(WASHC2C)	Q9NX08(COMMD8)	P55209(NAP1L1)	Q86X83(COMMD2)	Q9UBI1(COMMD3)	Q8N668(COMMD1)
Line3.CID145	7	O15143(ARPC1B)	P61160(ACTR2)	O15144(ARPC2)	P61158(ACTR3)	P59998(ARPC4)	O15511(ARPC5)	O15145(ARPC3)
Line3.CID146	7	P00505(GOT2)	Q13642(FHL1)	P42330(AKR1C3)	P19404(NDUFV2)	P49821(NDUFV1)	P04083(ANXA1)	Q969H8(MYDGF)
Line3.CID147	7	Q8TDX7(NEK7)	P30085(CMPK1)	Q9UHD9(UBQLN2)	Q9UMX0(UBQLN1)	Q8N8N7(PTGR2)	A1X283(SH3PXD2B)	P19525(EIF2AK2)
Line3.CID148	7	Q6P1M3(LLGL2)	Q9BYG5(PARD6B)	P41743(PRKCI)	Q9NR09(BIRC6)	Q8TEW0(PARD3)	Q29RF7(PDS5A)	Q15334(LLGL1)
Line3.CID149	7	P50750(CDK9)	P06400(RB1)	P26358(DNMT1)	O00267(SUPT5H)	Q4G0J3(LARP7)	O60563(CCNT1)	P28799(GRN)
Line3.CID150	7	Q9H6S3(EPS8L2)	Q07889(SOS1)	Q12929(EPS8)	Q8IZP0(ABI1)	Q96F07(CYFIP2)	Q9NYB9(ABI2)	Q8TE68(EPS8L1)
Line3.CID151	7	Q6P1M3(LLGL2)	Q9BYG5(PARD6B)	P41743(PRKCI)	Q8TEW0(PARD3)	Q13501(SQSTM1)	Q29RF7(PDS5A)	Q15334(LLGL1)
Line3.CID152	7	O14974(PPP1R12A)	Q9BTT0(ANP32E)	Q2NL82(TSR1)	P39019(RPS19)	Q12830(BPTF)	Q92614(MYO18A)	Q9UN86(G3BP2)
Line3.CID153	7	P32969(RPL9P9)	Q9BR76(CORO1B)	P45974(USP5)	Q53T59(HS1BP3)	P13284(IFI30)	Q99747(NAPG)	Q96P48(ARAP1)
Line3.CID154	6	Q9NR30(DDX21)	P07910(HNRNPC)	Q15424(SAFB)	P43487(RANBP1)	Q14151(SAFB2)	Q00059(TFAM)
Line3.CID155	6	O75446(SAP30)	O75362(ZNF217)	Q9UBN7(HDAC6)	Q9H147(DNTTIP1)	P49773(HINT1)	Q8N3X1(FNBP4)
Line3.CID157	6	P49327(FASN)	Q9UBS4(DNAJB11)	Q9NZL9(MAT2B)	O75150(RNF40)	O94966(USP19)	P31751(AKT2)
Line3.CID158	6	P23381(WARS1)	P53396(ACLY)	Q8NBS9(TXNDC5)	Q7L5D6(GET4)	P15531(NME1)	Q8WXX5(DNAJC9)
Line3.CID159	6	Q12965(MYO1E)	Q9NS91(RAD18)	Q13813(SPTAN1)	Q9BW71(HIRIP3)	Q8WWI1(LMO7)	Q15417(CNN3)
Line3.CID160	6	P61758(VBP1)	Q9BRF8(CPPED1)	P11586(MTHFD1)	Q06124(PTPN11)	O75223(GGCT)	Q15181(PPA1)
Line3.CID161	6	Q02809(PLOD1)	O43929(ORC4)	Q13416(ORC2)	O43913(ORC5)	Q9UFC0(LRWD1)	Q9Y314(NOSIP)
Line3.CID162	6	P49841(GSK3B)	Q9HB71(CACYBP)	Q9BRF8(CPPED1)	P62820(RAB1A)	Q06124(PTPN11)	P14618(PKM)
Line3.CID163	6	O95707(POP4)	P78345(RPP38)	P78346(RPP30)	Q99575(POP1)	O75818(RPP40)	Q9BUL9(RPP25)
Line3.CID164	6	Q92599(SEPTIN8)	Q9UHD8(SEPTIN9)	Q15019(SEPTIN2)	Q16181(SEPTIN7)	Q9NVA2(SEPTIN11)	P52306(RAP1GDS1)
Line3.CID165	6	P17252(PRKCA)	P28482(MAPK1)	P27361(MAPK3)	Q96BH1(RNF25)	O75330(HMMR)	Q9NP81(SARS2)
Line3.CID166	6	P04179(SOD2)	Q96DG6(CMBL)	P11766(ADH5)	Q13642(FHL1)	P40121(CAPG)	Q99497(PARK7)
Line3.CID167	6	Q9BR76(CORO1B)	P45974(USP5)	Q53T59(HS1BP3)	P13284(IFI30)	P48729(CSNK1A1)	Q99747(NAPG)
Line3.CID168	6	Q15257(PTPA)	P67775(PPP2CA)	Q13362(PPP2R5C)	Q15172(PPP2R5A)	Q92734(TFG)	P28838(LAP3)
Line3.CID169	6	Q9P289(STK26)	Q5MIZ7(PPP4R3B)	Q9NY27(PPP4R2)	Q9Y6E0(STK24)	P60510(PPP4C)	Q9HD26(GOPC)
Line3.CID170	6	P07355(ANXA2)	P63244(RACK1)	P60903(S100A10)	P12931(SRC)	Q09666(AHNAK)	P61587(RND3)
Line3.CID171	6	P48444(ARCN1)	Q14697(GANAB)	P35606(COPB2)	Q96SB4(SRPK1)	O60763(USO1)	P42345(MTOR)
Line3.CID172	6	P49770(EIF2B2)	Q9UI10(EIF2B4)	Q14232(EIF2B1)	Q9NR50(EIF2B3)	Q13144(EIF2B5)	Q9NZT2(OGFR)
Line3.CID173	6	O75674(TOM1L1)	Q96FV2(SCRN2)	Q9UJY5(GGA1)	Q05655(PRKCD)	P49590(HARS2)	P53004(BLVRA)
Line3.CID174	6	Q15257(PTPA)	P67775(PPP2CA)	Q13362(PPP2R5C)	Q15172(PPP2R5A)	Q13033(STRN3)	P28838(LAP3)
Line3.CID175	6	P16278(GLB1)	Q99519(NEU1)	P35568(IRS1)	Q12959(DLG1)	P10619(CTSA)	Q96M27(PRRC1)
Line3.CID176	6	O95628(CNOT4)	Q9C0C2(TNKS1BP1)	A5YKK6(CNOT1)	Q9H9A5(CNOT10)	Q9NZN8(CNOT2)	O75175(CNOT3)
Line3.CID177	6	P51452(DUSP3)	Q01995(TAGLN)	P13804(ETFA)	P55263(ADK)	Q9BQI0(AIF1L)	O75340(PDCD6)
Line3.CID178	6	Q9NVG8(TBC1D13)	Q9NVT9(ARMC1)	Q8IYB8(SUPV3L1)	Q13630(GFUS)	P15144(ANPEP)	Q9Y508(RNF114)
Line3.CID179	6	Q7Z569(BRAP)	Q16537(PPP2R5E)	Q9NS87(KIF15)	Q05519(SRSF11)	Q15172(PPP2R5A)	Q14166(TTLL12)
Line3.CID180	6	O43617(TRAPPC3)	Q9Y296(TRAPPC4)	Q96Q05(TRAPPC9)	Q9UL33(TRAPPC2L)	P48553(TRAPPC10)	Q9Y2L5(TRAPPC8)
Line3.CID181	6	P00390(GSR)	P29373(CRABP2)	Q96CN7(ISOC1)	P61081(UBE2M)	P62328(TMSB4X)	Q9NRV9(HEBP1)
Line3.CID182	6	Q9Y5B0(CTDP1)	C4AMC7(WASH3P)	P68363(TUBA1B)	O60884(DNAJA2)	P62987(UBA52)	Q9UI26(IPO11)
Line3.CID183	6	O43318(MAP3K7)	Q13546(RIPK1)	P32119(PRDX2)	Q15750(TAB1)	Q13451(FKBP5)	Q8WX93(PALLD)
Line3.CID184	6	P36871(PGM1)	Q5VW32(BROX)	Q99798(ACO2)	P40925(MDH1)	Q53H82(LACTB2)	Q01469(FABP5)
Line3.CID185	6	Q01995(TAGLN)	P13804(ETFA)	Q9H6R3(ACSS3)	Q16658(FSCN1)	Q16775(HAGH)	Q8WU79(SMAP2)
Line3.CID186	6	Q13418(ILK)	Q6P1Q9(METTL2B)	Q14651(PLS1)	Q9NVD7(PARVA)	P48059(LIMS1)	Q9Y2G5(POFUT2)
Line3.CID187	6	Q8WX92(NELFB)	Q9H3P2(NELFA)	P07951(TPM2)	P09493(TPM1)	Q8IXH7(NELFCD)	P18615(NELFE)
Line3.CID188	6	Q6NZI2(CAVIN1)	Q96EB6(SIRT1)	O00767(SCD)	Q9H501(ESF1)	O00541(PES1)	Q9BYG3(NIFK)
Line3.CID189	6	Q93034(CUL5)	Q9Y2Z0(SUGT1)	Q13177(PAK2)	Q9H2U1(DHX36)	Q8ND56(LSM14A)	P46459(NSF)
Line3.CID190	6	Q6NYC1(JMJD6)	Q13042(CDC16)	O60885(BRD4)	Q14764(MVP)	Q68CQ4(DIEXF)	Q9H7N4(SCAF1)
Line3.CID191	6	P07355(ANXA2)	Q13426(XRCC4)	P60903(S100A10)	P49917(LIG4)	Q8IUG5(MYO18B)	Q09666(AHNAK)
Line3.CID192	6	Q14203(DCTN1)	Q5F1R6(DNAJC21)	Q9H2M9(RAB3GAP2)	Q14444(CAPRIN1)	Q8TBZ6(TRMT10A)	Q9UEE9(CFDP1)
Line3.CID193	6	Q9UNE7(STUB1)	P11142(HSPA8)	P10636(MAPT)	O95817(BAG3)	P25685(DNAJB1)	Q13217(DNAJC3)
Line3.CID194	6	P35579(MYH9)	P19105(MYL12A)	Q6DD87(ZNF787)	Q7Z406(MYH14)	Q15417(CNN3)	P60660(MYL6)
Line3.CID195	6	O95394(PGM3)	P31948(STIP1)	P07947(YES1)	Q9NTK5(OLA1)	P12429(ANXA3)	Q05682(CALD1)
Line3.CID196	6	P12956(XRCC6)	Q86VN1(VPS36)	Q9BRG1(VPS25)	Q14686(NCOA6)	Q96H20(SNF8)	P45954(ACADSB)
Line3.CID197	5	Q15424(SAFB)	P30622(CLIP1)	Q9UNF0(PACSIN2)	Q14151(SAFB2)	Q00059(TFAM)
Line3.CID198	5	Q9BQE3(TUBA1C)	Q08170(SRSF4)	Q96SB3(PPP1R9B)	Q7Z6Z7(HUWE1)	Q5BKZ1(ZNF326)
Line3.CID199	5	Q86U44(METTL3)	Q92466(DDB2)	Q9BQ04(RBM4B)	Q9HCE5(METTL14)	Q8N806(UBR7)
Line3.CID200	5	Q16854(DGUOK)	Q9NSD9(FARSB)	Q12972(PPP1R8)	Q8N0W3(FCSK)	P53041(PPP5C)
Line3.CID201	5	Q14160(SCRIB)	Q9Y2X7(GIT1)	Q13153(PAK1)	Q14155(ARHGEF7)	Q14161(GIT2)
Line3.CID202	5	Q08170(SRSF4)	Q13247(SRSF6)	Q13243(SRSF5)	Q9Y5P4(CERT1)	Q9Y312(AAR2)
Line3.CID203	5	O15066(KIF3B)	Q8N8R7(ARL14EP)	Q9UG01(IFT172)	Q9Y496(KIF3A)	O95785(WIZ)
Line3.CID204	5	Q07666(KHDRBS1)	P27986(PIK3R1)	P35568(IRS1)	Q5TBB1(RNASEH2B)	Q9UHL4(DPP7)
Line3.CID207	5	O94979(SEC31A)	Q9GZN8(C20orf27)	O75439(PMPCB)	Q9UKX7(NUP50)	Q8N4W9(ZNF808)
Line3.CID208	5	P52298(NCBP2)	Q9NRX1(PNO1)	Q9BTE7(DCUN1D5)	Q9UJZ1(STOML2)	O43310(CTIF)
Line3.CID209	5	O15355(PPM1G)	Q9Y5B0(CTDP1)	C4AMC7(WASH3P)	Q9Y2W2(WBP11)	Q9UI26(IPO11)
Line3.CID210	5	Q06330(RBPJ)	P50613(CDK7)	Q09472(EP300)	Q9NQW7(XPNPEP1)	Q15648(MED1)
Line3.CID212	5	P19793(RXRA)	P14859(POU2F1)	P40763(STAT3)	Q9NTX5(ECHDC1)	Q96C19(EFHD2)
Line3.CID213	5	Q15436(SEC23A)	Q9Y5T5(USP16)	Q96GY0(ZC2HC1A)	Q9H857(NT5DC2)	O14964(HGS)
Line3.CID214	5	P63165(SUMO1)	Q14247(CTTN)	Q14344(GNA13)	Q99996(AKAP9)	Q15746(MYLK)
Line3.CID215	5	O15067(PFAS)	P11498(PC)	Q9UPW0(FOXJ3)	P11413(G6PD)	Q92817(EVPL)
Line3.CID216	5	P39687(ANP32A)	P06454(PTMA)	Q92688(ANP32B)	P49006(MARCKSL1)	Q01105(SET)
Line3.CID217	5	O43318(MAP3K7)	Q13325(IFIT5)	Q9ULZ3(PYCARD)	P46063(RECQL)	Q9H8Y8(GORASP2)
Line3.CID218	5	Q5TC82(RC3H1)	Q9Y285(FARSA)	P48163(ME1)	P56211(ARPP19)	Q8NCN4(RNF169)
Line3.CID219	5	P61221(ABCE1)	Q03426(MVK)	O60547(GMDS)	Q5R3I4(TTC38)	Q9UHN1(POLG2)
Line3.CID220	5	Q15047(SETDB1)	P13807(GYS1)	Q9UGU0(TCF20)	Q6VMQ6(ATF7IP)	Q9UIS9(MBD1)
Line3.CID221	5	Q92890(UFD1)	Q9Y5A7(NUB1)	Q15843(NEDD8)	Q8TAT6(NPLOC4)	O94888(UBXN7)
Line3.CID222	5	Q9NVQ4(FAIM)	P32322(PYCR1)	Q9BQ52(ELAC2)	P49903(SEPHS1)	Q4G0N4(NADK2)
Line3.CID223	5	P52735(VAV2)	Q9NQH7(XPNPEP3)	Q7L8W6(DPH6)	Q13825(AUH)	P50225(SULT1A1)
Line3.CID224	5	Q96RL1(UIMC1)	Q9NXR7(BABAM2)	P46736(BRCC3)	Q9NWV8(BABAM1)	Q15018(ABRAXAS2)
Line3.CID225	5	Q9UBN7(HDAC6)	P49354(FNTA)	P43034(PAFAH1B1)	Q8WYN0(ATG4A)	P49356(FNTB)
Line3.CID226	5	Q96FV2(SCRN2)	Q6P6C2(ALKBH5)	Q16644(MAPKAPK3)	Q9UMX5(NENF)	O43252(PAPSS1)
Line3.CID227	5	P61962(DCAF7)	Q58WW2(DCAF6)	Q5TAQ9(DCAF8)	P25440(BRD2)	Q8TEB1(DCAF11)
Line3.CID228	5	P05783(KRT18)	P35611(ADD1)	Q9HAV4(XPO5)	P13716(ALAD)	Q7Z2Z2(EFL1)
Line3.CID229	5	P36957(DLST)	P09622(DLD)	P60981(DSTN)	Q02218(OGDH)	P22392(NME2)
Line3.CID230	5	Q13546(RIPK1)	Q9BYM8(RBCK1)	Q13158(FADD)	Q14790(CASP8)	Q14653(IRF3)
Line3.CID231	5	O76064(RNF8)	Q8N0X4(CLYBL)	P07948(LYN)	Q9H4B0(OSGEPL1)	P16885(PLCG2)
Line3.CID232	5	Q9UJY5(GGA1)	P05165(PCCA)	P12109(COL6A1)	Q96BJ3(AIDA)	O60879(DIAPH2)
Line3.CID233	5	Q6P1Q9(METTL2B)	O75356(ENTPD5)	Q9UJF2(RASAL2)	P24468(NR2F2)	P13796(LCP1)
Line3.CID234	5	Q9H3S7(PTPN23)	Q8WWH5(TRUB1)	Q9BV20(MRI1)	P84085(ARF5)	Q9BVG4(PBDC1)
Line3.CID235	5	O43684(BUB3)	O60566(BUB1B)	Q12834(CDC20)	Q13257(MAD2L1)	Q16763(UBE2S)
Line3.CID236	5	P14735(IDE)	P21964(COMT)	Q15126(PMVK)	Q3MHD2(LSM12)	P01111(NRAS)
Line3.CID237	5	A0A0U1RRE5(NBDY)	P57723(PCBP4)	Q8N0U4(FAM185A)	O60504(SORBS3)	Q8N142(ADSS1)
Line3.CID238	5	Q8WVM8(SCFD1)	Q96RQ3(MCCC1)	P13995(MTHFD2)	O75146(HIP1R)	P48382(RFX5)
Line3.CID239	5	P46734(MAP2K3)	Q9NYL2(MAP3K20)	Q12802(AKAP13)	Q16539(MAPK14)	Q16512(PKN1)
Line3.CID240	5	P80217(IFI35)	Q9NWV4(CZIB)	Q969S9(GFM2)	Q9NX46(ADPRS)	Q9UKU7(ACAD8)
Line3.CID241	5	O75489(NDUFS3)	P28331(NDUFS1)	O75306(NDUFS2)	O14727(APAF1)	Q9H000(MKRN2)
Line3.CID242	5	P43034(PAFAH1B1)	O43615(TIMM44)	Q8TAA5(GRPEL2)	Q9HAV7(GRPEL1)	Q8TCS8(PNPT1)
Line3.CID243	5	O94979(SEC31A)	Q9GZN8(C20orf27)	O75439(PMPCB)	Q9UKX7(NUP50)	P46459(NSF)
Line3.CID244	5	P30419(NMT1)	P05783(KRT18)	Q96FX7(TRMT61A)	Q9HAV4(XPO5)	Q7Z2Z2(EFL1)
Line3.CID245	5	P39748(FEN1)	P61106(RAB14)	Q5TC82(RC3H1)	P56211(ARPP19)	Q6YN16(HSDL2)
Line3.CID246	5	O94903(PLPBP)	P25815(S100P)	O94826(TOMM70)	P61086(UBE2K)	Q7L266(ASRGL1)
Line3.CID247	5	Q9UBN7(HDAC6)	Q6PJG2(MIDEAS)	Q9H147(DNTTIP1)	P49354(FNTA)	P43034(PAFAH1B1)
Line3.CID248	5	P00338(LDHA)	P09668(CTSH)	P04075(ALDOA)	P37837(TALDO1)	P09972(ALDOC)
Line3.CID249	5	Q9NRF9(POLE3)	Q9NRL2(BAZ1A)	Q9NRG0(CHRAC1)	Q01658(DR1)	Q13523(PRPF4B)
Line3.CID250	5	P50748(KNTC1)	Q9H900(ZWILCH)	Q7Z392(TRAPPC11)	O43264(ZW10)	Q8IYD1(GSPT2)
Line3.CID251	5	O14974(PPP1R12A)	P02794(FTH1)	P61586(RHOA)	Q6WCQ1(MPRIP)	P36873(PPP1CC)
Line3.CID252	5	P07355(ANXA2)	P63244(RACK1)	P12931(SRC)	P62820(RAB1A)	Q9H0U4(RAB1B)
Line3.CID253	5	P82650(MRPS22)	Q9Y399(MRPS2)	Q9Y676(MRPS18B)	Q13206(DDX10)	Q5TEC6(H3-2)
Line3.CID254	5	O15066(KIF3B)	Q9UG01(IFT172)	Q9Y496(KIF3A)	Q92845(KIFAP3)	O95785(WIZ)
Line3.CID255	5	P52298(NCBP2)	Q9NRX1(PNO1)	Q9BTE7(DCUN1D5)	Q9UJZ1(STOML2)	A4D1E9(GTPBP10)
Line3.CID256	5	P00338(LDHA)	P04075(ALDOA)	Q9H0R8(GABARAPL1)	P37837(TALDO1)	P09972(ALDOC)
Line3.CID257	5	P14868(DARS1)	O43837(IDH3B)	P51553(IDH3G)	Q93052(LPP)	P50213(IDH3A)
Line3.CID258	5	A0A0U1RRE5(NBDY)	P57723(PCBP4)	O75326(SEMA7A)	Q8N0U4(FAM185A)	Q8N142(ADSS1)
Line3.CID259	5	Q15436(SEC23A)	Q9Y5T5(USP16)	Q96GY0(ZC2HC1A)	O14964(HGS)	O75382(TRIM3)
Line3.CID260	5	O43929(ORC4)	Q13416(ORC2)	O43913(ORC5)	Q9UFC0(LRWD1)	Q9UBD5(ORC3)
Line3.CID261	5	P05783(KRT18)	P35611(ADD1)	Q9HAV4(XPO5)	Q7Z2Z2(EFL1)	O95671(ASMTL)
Line3.CID262	5	P36957(DLST)	P09622(DLD)	Q02218(OGDH)	P20839(IMPDH1)	P22392(NME2)
Line3.CID263	4	P14625(HSP90B1)	Q9UJ41(RABGEF1)	P35613(BSG)	Q15276(RABEP1)
Line3.CID264	4	Q9H7D7(WDR26)	Q04726(TLE3)	Q13620(CUL4B)	Q9BQ67(GRWD1)
Line3.CID265	4	P09382(LGALS1)	P17931(LGALS3)	Q15293(RCN1)	Q5SSJ5(HP1BP3)
Line3.CID266	4	P40222(TXLNA)	Q8IX12(CCAR1)	O75312(ZPR1)	Q49AR2(C5orf22)
Line3.CID267	4	Q12830(BPTF)	Q9NW82(WDR70)	Q9UGU5(HMGXB4)	O43852(CALU)
Line3.CID268	4	Q96Q45(TMEM237)	Q96T51(RUFY1)	O15254(ACOX3)	Q9NP81(SARS2)
Line3.CID269	4	Q9Y5B9(SUPT16H)	P09132(SRP19)	Q7KZ85(SUPT6H)	P30414(NKTR)
Line3.CID270	4	Q14974(KPNB1)	P43487(RANBP1)	P36915(GNL1)	O43847(NRDC)
Line3.CID271	4	P84022(SMAD3)	P08069(IGF1R)	O43524(FOXO3)	Q15911(ZFHX3)
Line3.CID272	4	Q4G0F5(VPS26B)	O14896(IRF6)	P53611(RABGGTB)	Q9NPF4(OSGEP)
Line3.CID273	4	P46060(RANGAP1)	P27797(CALR)	Q5VYK3(ECPAS)	O75864(PPP1R37)
Line3.CID274	4	Q02790(FKBP4)	Q13185(CBX3)	Q9UPN3(MACF1)	Q05639(EEF1A2)
Line3.CID275	4	Q08209(PPP3CA)	Q9BR76(CORO1B)	P63098(PPP3R1)	Q99747(NAPG)
Line3.CID276	4	Q9BXP5(SRRT)	P13667(PDIA4)	Q5T0F9(CC2D1B)	O75131(CPNE3)
Line3.CID277	4	P62851(RPS25)	Q9UKV3(ACIN1)	Q9UBT2(UBA2)	Q15154(PCM1)
Line3.CID278	4	P15880(RPS2)	Q9Y2D5(AKAP2)	O60671(RAD1)	Q4V328(GRIPAP1)
Line3.CID279	4	P25705(ATP5F1A)	Q13151(HNRNPA0)	P00492(HPRT1)	P09467(FBP1)
Line3.CID280	4	Q14697(GANAB)	O60763(USO1)	P42345(MTOR)	Q8N122(RPTOR)
Line3.CID281	4	Q96KP4(CNDP2)	Q16644(MAPKAPK3)	O43252(PAPSS1)	P61224(RAP1B)
Line3.CID282	4	P49589(CARS1)	P50452(SERPINB8)	Q9BQ24(ZFYVE21)	Q5SRH9(TTC39A)
Line3.CID283	4	O43148(RNMT)	P31942(HNRNPH3)	P58107(EPPK1)	Q9UKG1(APPL1)
Line3.CID284	4	P35221(CTNNA1)	Q9Y266(NUDC)	Q8IV38(ANKMY2)	Q9UBB4(ATXN10)
Line3.CID285	4	O14980(XPO1)	Q7Z6I8(C5orf24)	Q7Z3U7(MON2)	Q86TU7(SETD3)
Line3.CID286	4	O95989(NUDT3)	Q5JRX3(PITRM1)	Q9H6T0(ESRP2)	Q9UHR4(BAIAP2L1)
Line3.CID287	4	P60842(EIF4A1)	P06730(EIF4E)	P29034(S100A2)	Q9UGP4(LIMD1)
Line3.CID288	4	Q14247(CTTN)	Q14344(GNA13)	Q15746(MYLK)	P00519(ABL1)
Line3.CID289	4	Q9Y6D6(ARFGEF1)	O95361(TRIM16)	Q7Z7E8(UBE2Q1)	O60333(KIF1B)
Line3.CID290	4	P16403(H1-2)	P20810(CAST)	P29034(S100A2)	P62633(CNBP)
Line3.CID291	4	O15066(KIF3B)	Q08378(GOLGA3)	Q3YEC7(RABL6)	Q9UG01(IFT172)
Line3.CID292	4	Q14315(FLNC)	Q01581(HMGCS1)	P38606(ATP6V1A)	Q9UEW8(STK39)
Line3.CID293	4	Q9Y2L1(DIS3)	O15460(P4HA2)	Q96B26(EXOSC8)	Q9HAB8(PPCS)
Line3.CID294	4	Q96IZ0(PAWR)	Q8NE71(ABCF1)	O60784(TOM1)	Q8IUD2(ERC1)
Line3.CID296	4	P0DN79(CBSL)	Q7Z5R6(APBB1IP)	Q86V48(LUZP1)	Q8N4W9(ZNF808)
Line3.CID297	4	O43633(CHMP2A)	P42167(TMPO)	Q7LBR1(CHMP1B)	P49411(TUFM)
Line3.CID298	4	P68133(ACTA1)	Q9UBE0(SAE1)	Q9NRF8(CTPS2)	Q9BXS6(NUSAP1)
Line3.CID299	4	P12081(HARS1)	Q86V21(AACS)	Q9NVM6(DNAJC17)	Q9Y508(RNF114)
Line3.CID300	4	O94804(STK10)	O95831(AIFM1)	O95456(PSMG1)	Q0VDF9(HSPA14)
Line3.CID301	4	P10599(TXN)	O75400(PRPF40A)	Q04837(SSBP1)	Q9H1E3(NUCKS1)
Line3.CID302	4	Q9BV20(MRI1)	O15530(PDPK1)	Q9Y5Y2(NUBP2)	Q9HBF4(ZFYVE1)
Line3.CID303	4	Q96P70(IPO9)	Q16537(PPP2R5E)	Q9NS87(KIF15)	Q9UPN3(MACF1)
Line3.CID304	4	Q9ULK4(MED23)	O43301(HSPA12A)	Q9Y6K5(OAS3)	O60313(OPA1)
Line3.CID305	4	P49716(CEBPD)	Q66K14(TBC1D9B)	P41229(KDM5C)	Q9UMY1(NOL7)
Line3.CID306	4	Q99615(DNAJC7)	P43487(RANBP1)	P16403(H1-2)	P30837(ALDH1B1)
Line3.CID307	4	Q9P253(VPS18)	P20339(RAB5A)	Q15075(EEA1)	Q13043(STK4)
Line3.CID308	4	Q5TAQ9(DCAF8)	Q9BYG3(NIFK)	P08195(SLC3A2)	P25440(BRD2)
Line3.CID309	4	P35813(PPM1A)	Q15435(PPP1R7)	Q6ZSZ5(ARHGEF18)	O43524(FOXO3)
Line3.CID310	4	P52758(RIDA)	Q00796(SORD)	P55789(GFER)	Q15847(ADIRF)
Line3.CID311	4	Q7L273(KCTD9)	Q8IYB8(SUPV3L1)	Q9Y696(CLIC4)	P49441(INPP1)
Line3.CID312	4	O95994(AGR2)	P16949(STMN1)	Q15208(STK38)	P34896(SHMT1)
Line3.CID313	4	Q96HR8(NAF1)	Q9Y2X3(NOP58)	P53801(PTTG1IP)	Q99614(TTC1)
Line3.CID314	4	P61221(ABCE1)	P14324(FDPS)	P52888(THOP1)	Q9Y520(PRRC2C)
Line3.CID315	4	Q08345(DDR1)	Q15628(TRADD)	Q05513(PRKCZ)	P32019(INPP5B)
Line3.CID316	4	Q96EI5(TCEAL4)	Q86VP1(TAX1BP1)	P04792(HSPB1)	O95487(SEC24B)
Line3.CID317	4	P16219(ACADS)	Q8NBL1(POGLUT1)	Q9H0R6(QRSL1)	Q9NVQ4(FAIM)
Line3.CID318	4	P51948(MNAT1)	Q5TEA3(C20orf194)	Q7Z6K5(ARPIN)	O14594(NCAN)
Line3.CID319	4	O94903(PLPBP)	O94826(TOMM70)	Q9UDY4(DNAJB4)	P61086(UBE2K)
Line3.CID320	4	Q15365(PCBP1)	P11172(UMPS)	Q15366(PCBP2)	P21283(ATP6V1C1)
Line3.CID321	4	Q9BTT0(ANP32E)	Q9H814(PHAX)	Q96DI7(SNRNP40)	Q9UN86(G3BP2)
Line3.CID322	4	Q6PI48(DARS2)	Q9BYV8(CEP41)	O76070(SNCG)	Q9NPR2(SEMA4B)
Line3.CID323	4	O43150(ASAP2)	P19623(SRM)	Q8IX18(DHX40)	Q9H845(ACAD9)
Line3.CID324	4	Q9HB40(SCPEP1)	Q9UL15(BAG5)	Q9Y606(PUS1)	P55210(CASP7)
Line3.CID325	4	O14777(NDC80)	Q9BZD4(NUF2)	Q8NBT2(SPC24)	Q9HBM1(SPC25)
Line3.CID326	4	Q16881(TXNRD1)	Q9P2E9(RRBP1)	P54652(HSPA2)	P29034(S100A2)
Line3.CID327	4	P29992(GNA11)	P62873(GNB1)	Q8NG68(TTL)	P60033(CD81)
Line3.CID328	4	Q9H6S3(EPS8L2)	P17050(NAGA)	O94925(GLS)	Q9UI08(EVL)
Line3.CID329	4	Q96EY5(MVB12A)	Q8NEZ2(VPS37A)	Q9UK41(VPS28)	Q99816(TSG101)
Line3.CID330	4	P19404(NDUFV2)	P49821(NDUFV1)	O43678(NDUFA2)	P14174(MIF)
Line3.CID331	4	O43150(ASAP2)	Q8IX18(DHX40)	Q15437(SEC23B)	Q9NRY5(FAM114A2)
Line3.CID332	4	Q93009(USP7)	Q8TBX8(PIP4K2C)	Q9H0B6(KLC2)	Q13564(NAE1)
Line3.CID333	4	Q99878(H2AC14)	Q92665(MRPS31)	O95232(LUC7L3)	Q9Y291(MRPS33)
Line3.CID334	4	P61018(RAB4B)	Q13492(PICALM)	Q8ND24(RNF214)	P30740(SERPINB1)
Line3.CID335	4	P07099(EPHX1)	Q9C0C9(UBE2O)	P25440(BRD2)	Q9BSR8(YIPF4)
Line3.CID336	4	Q9BQG2(NUDT12)	Q9BW92(TARS2)	Q5TC12(ATPAF1)	Q96T60(PNKP)
Line3.CID337	4	Q05193(DNM1)	P53990(IST1)	Q99797(MIPEP)	Q9H8U3(ZFAND3)
Line3.CID338	4	Q8WWM7(ATXN2L)	Q9H3S7(PTPN23)	P51003(PAPOLA)	Q9Y5P6(GMPPB)
Line3.CID339	4	P11474(ESRRA)	Q6V1X1(DPP8)	P31947(SFN)	Q14669(TRIP12)
Line3.CID340	4	P49662(CASP4)	Q86V21(AACS)	Q9Y696(CLIC4)	Q13867(BLMH)
Line3.CID341	4	Q96I59(NARS2)	P12109(COL6A1)	Q9NSE4(IARS2)	Q5K651(SAMD9)
Line3.CID342	4	Q05086(UBE3A)	P27708(CAD)	Q6Y7W6(GIGYF2)	P78356(PIP4K2B)
Line3.CID343	4	O60216(RAD21)	Q99961(SH3GL1)	P19105(MYL12A)	P60660(MYL6)
Line3.CID344	4	P61289(PSME3)	Q9NZD8(SPG21)	P17812(CTPS1)	Q658Y4(FAM91A1)
Line3.CID345	4	Q9BYJ9(YTHDF1)	Q53FA7(TP53I3)	P32929(CTH)	O75351(VPS4B)
Line3.CID346	4	P22033(MMUT)	P11234(RALB)	Q9NXG2(THUMPD1)	P00367(GLUD1)
Line3.CID347	4	Q9BVM2(DPCD)	P51812(RPS6KA3)	Q8IY67(RAVER1)	O00754(MAN2B1)
Line3.CID348	4	Q7Z739(YTHDF3)	Q9Y5A9(YTHDF2)	O14908(GIPC1)	Q92823(NRCAM)
Line3.CID349	4	Q9NR12(PDLIM7)	P25685(DNAJB1)	Q9H0C8(ILKAP)	Q13217(DNAJC3)
Line3.CID350	4	Q8TE77(SSH3)	Q14241(ELOA)	Q9Y4C2(TCAF1)	Q9Y2K2(SIK3)
Line3.CID352	4	P41227(NAA10)	Q6N069(NAA16)	Q9NVM9(INTS13)	Q13442(PDAP1)
Line3.CID353	4	Q9BQ24(ZFYVE21)	Q9NRX4(PHPT1)	P00374(DHFR)	Q03154(ACY1)
Line3.CID354	4	O60832(DKC1)	Q9BUR4(WRAP53)	Q9NX24(NHP2)	Q15185(PTGES3)
Line3.CID355	4	Q8WWH5(TRUB1)	P42574(CASP3)	Q9BVG4(PBDC1)	Q9Y3Z3(SAMHD1)
Line3.CID356	4	O43865(AHCYL1)	Q9Y5L0(TNPO3)	P05023(ATP1A1)	Q68CQ4(DIEXF)
Line3.CID357	4	Q70IA6(MOB2)	Q9Y2Z4(YARS2)	Q9NRX4(PHPT1)	Q9BY89(KIAA1671)
Line3.CID358	4	O15347(HMGB3)	Q02818(NUCB1)	Q9UMS0(NFU1)	Q00526(CDK3)
Line3.CID359	4	Q96AB6(NTAN1)	Q9Y4K4(MAP4K5)	P17050(NAGA)	P32780(GTF2H1)
Line3.CID360	4	P42858(HTT)	Q96CV9(OPTN)	Q9UPU5(USP24)	P21953(BCKDHB)
Line3.CID361	4	P29350(PTPN6)	Q14134(TRIM29)	Q15126(PMVK)	Q3MHD2(LSM12)
Line3.CID362	4	Q8TEA1(NSUN6)	P16035(TIMP2)	Q9H9A6(LRRC40)	P61764(STXBP1)
Line3.CID363	4	P49407(ARRB1)	Q6ZSZ5(ARHGEF18)	Q8N8S7(ENAH)	Q96AT1(KIAA1143)
Line3.CID364	4	Q8WWM7(ATXN2L)	Q15149(PLEC)	P51003(PAPOLA)	Q9Y5P6(GMPPB)
Line3.CID365	4	P25098(GRK2)	Q9H944(MED20)	Q8IZ83(ALDH16A1)	O75083(WDR1)
Line3.CID366	4	Q9UGI8(TES)	Q9NPJ3(ACOT13)	P18669(PGAM1)	Q9BYT8(NLN)
Line3.CID367	4	P48553(TRAPPC10)	Q9BS26(ERP44)	Q8IUI8(CRLF3)	A6NHX0(CASTOR2)
Line3.CID368	4	P57071(PRDM15)	Q8N4C8(MINK1)	Q969Y2(GTPBP3)	Q5SRE5(NUP188)
Line3.CID370	4	Q7Z5L9(IRF2BP2)	Q9H1B7(IRF2BPL)	Q8IU81(IRF2BP1)	Q00536(CDK16)
Line3.CID371	4	P26038(MSN)	Q70E73(RAPH1)	P18031(PTPN1)	P15311(EZR)
Line3.CID372	4	P20936(RASA1)	Q6IQ22(RAB12)	P08134(RHOC)	Q9H4A4(RNPEP)
Line3.CID373	4	Q6PGP7(TTC37)	Q9BUK6(MSTO1)	Q9H6A0(DENND2D)	Q8N0T1(RBIS)
Line3.CID374	4	P14635(CCNB1)	Q15311(RALBP1)	O95782(AP2A1)	Q9Y6I3(EPN1)
Line3.CID375	4	Q15365(PCBP1)	P11172(UMPS)	Q15366(PCBP2)	P22234(PAICS)
Line3.CID376	4	P09429(HMGB1)	P26583(HMGB2)	Q9HB90(RRAGC)	O60333(KIF1B)
Line3.CID377	4	Q7KZF4(SND1)	Q99719(SEPTIN5)	O95881(TXNDC12)	Q86Y82(STX12)
Line3.CID378	4	Q9NWH9(SLTM)	Q96B54(ZNF428)	Q9UER7(DAXX)	Q9NPF5(DMAP1)
Line3.CID379	4	Q99611(SEPHS2)	P32322(PYCR1)	Q9BQ52(ELAC2)	P49903(SEPHS1)
Line3.CID380	4	P01023(A2M)	P52735(VAV2)	O75674(TOM1L1)	Q7L8W6(DPH6)
Line3.CID381	4	P43897(TSFM)	Q13630(GFUS)	P05114(HMGN1)	Q8TCS8(PNPT1)
Line3.CID382	4	O60248(SOX15)	Q01970(PLCB3)	Q9BSV6(TSEN34)	Q9GZP4(PITHD1)
Line3.CID383	4	P57772(EEFSEC)	Q9BSL1(UBAC1)	P32019(INPP5B)	P54687(BCAT1)
Line3.CID384	4	P49137(MAPKAPK2)	Q9UGI8(TES)	Q9NR12(PDLIM7)	P32455(GBP1)
Line3.CID385	4	Q96GK7(FAHD2A)	O76054(SEC14L2)	P04080(CSTB)	P20073(ANXA7)
Line3.CID386	4	P04181(OAT)	Q9UFN0(NIPSNAP3A)	Q9NZU5(LMCD1)	Q9NUU7(DDX19A)
Line3.CID387	4	Q13123(IK)	P21127(CDK11B)	Q8TF01(PNISR)	Q9UK58(CCNL1)
Line3.CID388	4	Q3ZCW2(LGALSL)	Q6FIF0(ZFAND6)	Q9BQP7(MGME1)	Q8NCW5(NAXE)
Line3.CID389	4	P31749(AKT1)	Q9NVI1(FANCI)	Q8TAF3(WDR48)	Q8IUI8(CRLF3)
Line3.CID390	4	Q96HR8(NAF1)	Q12893(TMEM115)	Q8NAF0(ZNF579)	Q9Y291(MRPS33)
Line3.CID391	4	O95749(GGPS1)	P13693(TPT1)	Q9HCE5(METTL14)	Q53GS9(USP39)
Line3.CID392	4	P20042(EIF2S2)	Q9NTI5(PDS5B)	Q92696(RABGGTA)	O60613(SELENOF)
Line3.CID393	4	P55287(CDH11)	Q8NEA4(FBXO36)	Q06609(RAD51)	Q96QF0(RAB3IP)
Line3.CID394	4	Q13099(IFT88)	Q8WYA0(IFT81)	A0AVF1(TTC26)	P62256(UBE2H)
Line3.CID395	4	Q10567(AP1B1)	P63010(AP2B1)	Q9UMD9(COL17A1)	P15586(GNS)
Line3.CID396	4	P26885(FKBP2)	Q96PU8(QKI)	P07195(LDHB)	P22392(NME2)
Line3.CID397	4	P15882(CHN1)	P61599(NAA20)	P50895(BCAM)	P49441(INPP1)
Line3.CID398	4	Q96ST3(SIN3A)	Q58FF8(HSP90AB2P)	O95239(KIF4A)	P51608(MECP2)
Line3.CID399	4	Q6P1K8(GTF2H2C_2)	Q92754(TFAP2C)	Q9NWZ3(IRAK4)	Q9UHG0(DCDC2)
Line3.CID400	4	Q96HR8(NAF1)	Q9Y2X3(NOP58)	O00567(NOP56)	Q9C0D2(CEP295)
Line3.CID401	4	O76003(GLRX3)	Q03001(DST)	Q8IUD2(ERC1)	Q9GZZ9(UBA5)
Line3.CID402	4	O15247(CLIC2)	Q16878(CDO1)	Q5VTE6(ANGEL2)	Q9NU23(LYRM2)
Line3.CID403	4	P35914(HMGCL)	P38117(ETFB)	Q9NZD2(GLTP)	Q9UBQ7(GRHPR)
Line3.CID404	4	Q3ZCW2(LGALSL)	Q6FIF0(ZFAND6)	Q9BQP7(MGME1)	O95758(PTBP3)
Line3.CID405	4	O76054(SEC14L2)	P04080(CSTB)	P15153(RAC2)	Q9Y3D2(MSRB2)
Line3.CID406	4	Q96JG6(VPS50)	Q9UID3(VPS51)	Q5VIR6(VPS53)	Q8N1B4(VPS52)
Line3.CID407	4	P20290(BTF3)	Q8IZP0(ABI1)	Q96F07(CYFIP2)	Q9NYB9(ABI2)
Line3.CID408	4	Q8TD06(AGR3)	Q99714(HSD17B10)	Q9H0W9(C11orf54)	Q9BV57(ADI1)
Line3.CID409	4	Q9NVT9(ARMC1)	A8K2U0(A2ML1)	Q9NX74(DUS2)	Q96HY7(DHTKD1)
Line3.CID410	4	O43325(LYRM1)	Q8IWF6(DENND6A)	Q03169(TNFAIP2)	Q6UWE0(LRSAM1)
Line3.CID411	4	P07741(APRT)	Q9BW91(NUDT9)	Q9H8S9(MOB1A)	Q15382(RHEB)
Line3.CID412	4	P29992(GNA11)	P15529(CD46)	O15296(ALOX15B)	Q8NG68(TTL)
Line3.CID413	4	O60701(UGDH)	Q9Y237(PIN4)	Q6YN16(HSDL2)	Q16698(DECR1)
Line3.CID414	4	Q9NUQ6(SPATS2L)	O00255(MEN1)	O75475(PSIP1)	Q8IWD4(CCDC117)
Line3.CID415	4	P06730(EIF4E)	P78344(EIF4G2)	O60573(EIF4E2)	Q9UGP4(LIMD1)
Line3.CID416	4	O60248(SOX15)	Q01970(PLCB3)	Q9BSV6(TSEN34)	Q8TBC4(UBA3)
Line3.CID417	4	Q01970(PLCB3)	Q9BXJ9(NAA15)	Q8TBC4(UBA3)	Q8WXA9(SREK1)
Line3.CID418	4	Q9BYM8(RBCK1)	P49593(PPM1F)	P62312(LSM6)	Q9Y251(HPSE)
Line3.CID419	4	Q8N392(ARHGAP18)	Q99797(MIPEP)	Q9H8U3(ZFAND3)	O75083(WDR1)
Line3.CID420	4	P10586(PTPRF)	Q8N6R0(EEF1AKNMT)	Q96JJ3(ELMO2)	O94925(GLS)
Line3.CID421	4	Q5T0W9(FAM83B)	Q8TA86(RP9)	Q96EY8(MMAB)	Q8WVY7(UBLCP1)
Line3.CID422	4	Q6DHV7(ADAL)	Q9UJY4(GGA2)	Q8N4P3(HDDC3)	Q8TD30(GPT2)
Line3.CID423	4	Q86V48(LUZP1)	Q13163(MAP2K5)	Q9Y6X9(MORC2)	Q8N4W9(ZNF808)
Line3.CID424	4	Q9H944(MED20)	P13051(UNG)	Q9Y6N7(ROBO1)	O95336(PGLS)
Line3.CID425	4	Q9Y2L1(DIS3)	Q9HAB8(PPCS)	Q8WV24(PHLDA1)	Q92796(DLG3)
Line3.CID426	4	Q96LD8(SENP8)	Q9H939(PSTPIP2)	Q32P41(TRMT5)	Q8TCF1(ZFAND1)
Line3.CID427	4	Q96I59(NARS2)	A6NHR9(SMCHD1)	Q5K651(SAMD9)	Q03393(PTS)
Line3.CID428	4	O95197(RTN3)	P47712(PLA2G4A)	P21926(CD9)	P49366(DHPS)
Line3.CID429	4	P49448(GLUD2)	Q8N8N7(PTGR2)	A8CG34(POM121C)	Q96I15(SCLY)
Line3.CID430	4	O94973(AP2A2)	Q86TI2(DPP9)	P50583(NUDT2)	Q9H2P9(DPH5)
Line3.CID431	4	A5PLK6(RGSL1)	Q8N465(D2HGDH)	Q9Y3B8(REXO2)	P36952(SERPINB5)
Line3.CID432	4	Q9H9A6(LRRC40)	P61764(STXBP1)	Q8IYU8(MICU2)	Q9P2K5(MYEF2)
Line3.CID433	4	P08559(PDHA1)	P55786(NPEPPS)	P42785(PRCP)	Q9BTC0(DIDO1)
Line3.CID434	4	Q9BUK6(MSTO1)	Q9H6A0(DENND2D)	Q8N0T1(RBIS)	Q8N573(OXR1)
Line3.CID435	4	P23511(NFYA)	Q9C035(TRIM5)	Q13569(TDG)	Q8TF68(ZNF384)
Line3.CID436	4	P0DN76(U2AF1L5)	Q9H4L7(SMARCAD1)	Q01082(SPTBN1)	P08670(VIM)
Line3.CID437	4	Q13137(CALCOCO2)	Q96A72(MAGOHB)	Q9Y697(NFS1)	O00499(BIN1)
Line3.CID438	4	O43739(CYTH3)	Q86U44(METTL3)	O95749(GGPS1)	Q9HCE5(METTL14)
Line3.CID439	4	Q32MZ4(LRRFIP1)	Q9H6Y2(WDR55)	Q96T76(MMS19)	Q9NZ32(ACTR10)
Line3.CID440	4	Q99933(BAG1)	Q9UBU8(MORF4L1)	Q9UHY7(ENOPH1)	Q6L8Q7(PDE12)
Line3.CID441	4	Q6PD62(CTR9)	P62266(RPS23)	Q5VSL9(STRIP1)	Q8IVP5(FUNDC1)
Line3.CID442	4	P60981(DSTN)	Q9Y281(CFL2)	P22392(NME2)	P15531(NME1)
Line3.CID443	4	P52735(VAV2)	Q7L8W6(DPH6)	Q9H0K6(PUS7L)	Q9UMX5(NENF)
Line3.CID444	4	P60900(PSMA6)	P27824(CANX)	P67936(TPM4)	O15541(RNF113A)
Line3.CID445	4	P57071(PRDM15)	Q96FN4(CPNE2)	Q8N4C8(MINK1)	Q969Y2(GTPBP3)
Line3.CID446	4	Q13485(SMAD4)	P15923(TCF3)	Q16254(E2F4)	O43924(PDE6D)
Line3.CID447	4	Q7L273(KCTD9)	Q4G0N4(NADK2)	Q9NPH0(ACP6)	Q92817(EVPL)
Line3.CID448	4	Q6P1K8(GTF2H2C_2)	Q495W5(FUT11)	Q92754(TFAP2C)	Q9NWZ3(IRAK4)
Line3.CID449	4	P55199(ELL)	Q9H501(ESF1)	Q9UHQ4(BCAP29)	Q15738(NSDHL)
Line3.CID450	4	P22061(PCMT1)	O60493(SNX3)	P14550(AKR1A1)	P61129(ZC3H6)
Line3.CID451	4	Q15084(PDIA6)	Q14C86(GAPVD1)	Q13136(PPFIA1)	P0DP25(CALM3)
Line3.CID452	4	O00410(IPO5)	Q96J02(ITCH)	Q9BRZ2(TRIM56)	Q9Y6E2(BZW2)
Line3.CID453	4	O15294(OGT)	Q9H6Q4(CIAO3)	Q9H7Z6(KAT8)	P80188(LCN2)
Line3.CID454	4	A8MXV4(NUDT19)	P04080(CSTB)	P20073(ANXA7)	Q86TX2(ACOT1)
Line3.CID455	4	Q13099(IFT88)	Q8WYA0(IFT81)	A0AVF1(TTC26)	Q8N4P2(TTC30B)
Line3.CID456	4	P35222(CTNNB1)	Q14192(FHL2)	P46937(YAP1)	O60716(CTNND1)
Line3.CID457	4	P53367(ARFIP1)	Q9BYV8(CEP41)	O76070(SNCG)	Q9NPR2(SEMA4B)
Line3.CID458	4	P14314(PRKCSH)	Q16656(NRF1)	Q14139(UBE4A)	Q9H2J4(PDCL3)
Line3.CID459	4	O14818(PSMA7)	O43396(TXNL1)	P32119(PRDX2)	Q9Y305(ACOT9)
Line3.CID460	4	Q9Y2Z0(SUGT1)	Q5VZK9(CARMIL1)	Q8ND56(LSM14A)	P07686(HEXB)
Line3.CID461	4	P15882(CHN1)	P61599(NAA20)	P50895(BCAM)	Q8WVF1(OSCP1)
Line3.CID462	4	P61088(UBE2N)	Q15819(UBE2V2)	Q9Y2W6(TDRKH)	Q15907(RAB11B)
Line3.CID463	4	Q9UBB9(TFIP11)	P46060(RANGAP1)	Q71DI3(H3C13)	Q9NT62(ATG3)
Line3.CID464	4	Q6P1K8(GTF2H2C_2)	O95486(SEC24A)	Q9BPY3(FAM118B)	Q9UBC2(EPS15L1)
Line3.CID465	4	P20936(RASA1)	Q6IQ22(RAB12)	P08134(RHOC)	Q9Y5B8(NME7)
Line3.CID466	4	O43592(XPOT)	P13674(P4HA1)	Q96RS6(NUDCD1)	O00423(EML1)
Line3.CID467	4	Q9P2R3(ANKFY1)	O76003(GLRX3)	Q03001(DST)	P05549(TFAP2A)
Line3.CID468	4	P38117(ETFB)	Q9NZD2(GLTP)	Q9UBQ7(GRHPR)	Q9NQ88(TIGAR)
Line3.CID469	4	A5PLK6(RGSL1)	Q8N465(D2HGDH)	Q9Y3B8(REXO2)	Q92686(NRGN)
Line3.CID470	4	Q7KZF4(SND1)	Q99719(SEPTIN5)	O95881(TXNDC12)	Q9NUJ1(ABHD10)
Line3.CID471	3	P49841(GSK3B)	O00429(DNM1L)	P14618(PKM)
Line3.CID472	3	P42224(STAT1)	P52630(STAT2)	Q00978(IRF9)
Line3.CID473	3	O14745(SLC9A3R1)	Q5T2W1(PDZK1)	P15311(EZR)
Line3.CID474	3	P53992(SEC24C)	Q14320(FAM50A)	O75886(STAM2)
Line3.CID475	3	Q01433(AMPD2)	Q99856(ARID3A)	Q9UNX3(RPL26L1)
Line3.CID476	3	P36405(ARL3)	Q9UII2(ATP5IF1)	P56381(ATP5F1E)
Line3.CID477	3	P17535(JUND)	P05412(JUN)	P17275(JUNB)
Line3.CID478	3	P11047(LAMC1)	P07942(LAMB1)	Q5U5X0(LYRM7)
Line3.CID479	3	Q13509(TUBB3)	Q9BQE3(TUBA1C)	Q96SB3(PPP1R9B)
Line3.CID480	3	P05556(ITGB1)	Q66PJ3(ARL6IP4)	P05067(APP)
Line3.CID481	3	Q86UY8(NT5DC3)	Q14677(CLINT1)	Q96T37(RBM15)
Line3.CID482	3	P26583(HMGB2)	Q9C0E2(XPO4)	O60333(KIF1B)
Line3.CID483	3	Q7Z417(NUFIP2)	Q8NHU6(TDRD7)	Q92615(LARP4B)
Line3.CID484	3	Q9H3U1(UNC45A)	O43663(PRC1)	P40306(PSMB10)
Line3.CID485	3	P17028(ZNF24)	Q58FF8(HSP90AB2P)	O95239(KIF4A)
Line3.CID486	3	Q15084(PDIA6)	Q13136(PPFIA1)	Q9NRG4(SMYD2)
Line3.CID487	3	Q9ULH1(ASAP1)	Q9Y2D4(EXOC6B)	Q9BZE9(ASPSCR1)
Line3.CID488	3	Q8WTS6(SETD7)	P24534(EEF1B2)	P46100(ATRX)
Line3.CID489	3	O00767(SCD)	Q9H501(ESF1)	Q15738(NSDHL)
Line3.CID490	3	Q6WKZ4(RAB11FIP1)	O60784(TOM1)	P36873(PPP1CC)
Line3.CID492	3	Q10713(PMPCA)	Q13496(MTM1)	Q70J99(UNC13D)
Line3.CID493	3	Q7LBC6(KDM3B)	Q15555(MAPRE2)	Q8TF05(PPP4R1)
Line3.CID494	3	Q6P1M3(LLGL2)	Q29RF7(PDS5A)	Q9NTI5(PDS5B)
Line3.CID495	3	P18754(RCC1)	P58546(MTPN)	Q8NC51(SERBP1)
Line3.CID496	3	Q12792(TWF1)	Q9UBB6(NCDN)	O75348(ATP6V1G1)
Line3.CID497	3	O75368(SH3BGRL)	P22061(PCMT1)	P62937(PPIA)
Line3.CID499	3	Q96KR1(ZFR)	Q9Y6D9(MAD1L1)	Q96DB5(RMDN1)
Line3.CID501	3	O00299(CLIC1)	Q9BV86(NTMT1)	O14656(TOR1A)
Line3.CID502	3	P13667(PDIA4)	P29966(MARCKS)	O75131(CPNE3)
Line3.CID503	3	Q13569(TDG)	Q8TF68(ZNF384)	Q1L5Z9(LONRF2)
Line3.CID504	3	Q9Y3C4(TPRKB)	Q96S44(TP53RK)	Q9UNW1(MINPP1)
Line3.CID505	3	P48426(PIP4K2A)	Q8N3D4(EHBP1L1)	Q05209(PTPN12)
Line3.CID506	3	P42166(TMPO)	Q96IJ6(GMPPA)	P46013(MKI67)
Line3.CID507	3	P61758(VBP1)	Q99471(PFDN5)	Q9UHV9(PFDN2)
Line3.CID508	3	Q13057(COASY)	Q15057(ACAP2)	O60437(PPL)
Line3.CID509	3	O00244(ATOX1)	P11717(IGF2R)	O60664(PLIN3)
Line3.CID510	3	O95208(EPN2)	Q8IYB1(MB21D2)	Q9BTA9(WAC)
Line3.CID511	3	P23368(ME2)	Q7Z739(YTHDF3)	Q15814(TBCC)
Line3.CID512	3	Q15785(TOMM34)	O43776(NARS1)	Q6XQN6(NAPRT)
Line3.CID513	3	Q676U5(ATG16L1)	Q9H1Y0(ATG5)	O94817(ATG12)
Line3.CID514	3	Q6P4I2(WDR73)	Q9H0A8(COMMD4)	Q9NXH9(TRMT1)
Line3.CID515	3	Q8N5I2(ARRDC1)	Q9UGR2(ZC3H7B)	Q9Y530(OARD1)
Line3.CID516	3	P57764(GSDMD)	Q96CB8(INTS12)	Q9H0H0(INTS2)
Line3.CID517	3	P19971(TYMP)	Q7Z4H3(HDDC2)	Q9H3H1(TRIT1)
Line3.CID518	3	P25325(MPST)	Q96G03(PGM2)	Q9NXA8(SIRT5)
Line3.CID519	3	O95865(DDAH2)	Q6P4R8(NFRKB)	P0CG30(GSTT2B)
Line3.CID520	3	O95363(FARS2)	Q9Y2H1(STK38L)	Q9HBD1(RC3H2)
Line3.CID521	3	Q12882(DPYD)	Q9P2W9(STX18)	Q8IY33(MICALL2)
Line3.CID522	3	P04818(TYMS)	P51580(TPMT)	Q96BP3(PPWD1)
Line3.CID523	3	Q9UKG9(CROT)	Q15031(LARS2)	Q9BZL1(UBL5)
Line3.CID524	3	P05121(SERPINE1)	P42575(CASP2)	Q2KHR3(QSER1)
Line3.CID525	3	P82970(HMGN5)	Q7Z7F7(MRPL55)	P46020(PHKA1)
Line3.CID526	3	P54819(AK2)	Q8TAC1(RFESD)	Q5T6V5(C9orf64)
Line3.CID527	3	P09497(CLTB)	Q9H334(FOXP1)	Q8IZQ5(SELENOH)
Line3.CID528	3	O95861(BPNT1)	Q9GZT9(EGLN1)	Q9UGK3(STAP2)
Line3.CID529	3	Q8IY67(RAVER1)	Q9HCC0(MCCC2)	O00754(MAN2B1)
Line3.CID530	3	O14874(BCKDK)	Q96T60(PNKP)	Q9H668(STN1)
Line3.CID531	3	Q96BX8(MOB3A)	Q9BSH5(HDHD3)	Q9H2D6(TRIOBP)
Line3.CID532	3	Q99715(COL12A1)	Q9UHB4(NDOR1)	P62306(SNRPF)
Line3.CID533	3	Q96AY3(FKBP10)	Q9NZ63(C9orf78)	Q9NS86(LANCL2)
Line3.CID534	3	P00751(CFB)	Q9H1Z4(WDR13)	Q6P1N9(TATDN1)
Line3.CID535	3	Q9BRX5(GINS3)	Q9Y248(GINS2)	Q14691(GINS1)
Line3.CID536	3	O76071(CIAO1)	Q96T76(MMS19)	Q9NZ32(ACTR10)
Line3.CID537	3	Q96AC1(FERMT2)	Q9UGK8(SERGEF)	Q12968(NFATC3)
Line3.CID538	3	Q5T2E6(ARMH3)	Q9Y5K8(ATP6V1D)	Q96C90(PPP1R14B)
Line3.CID539	3	Q8IYT2(CMTR2)	Q9NZ52(GGA3)	Q8TBF2(PRXL2B)
Line3.CID540	3	P30041(PRDX6)	P37802(TAGLN2)	P48739(PITPNB)
Line3.CID541	3	O14732(IMPA2)	P50452(SERPINB8)	Q9BQ24(ZFYVE21)
Line3.CID542	3	Q8N5M1(ATPAF2)	Q8TDZ2(MICAL1)	Q99755(PIP5K1A)
Line3.CID543	3	O60671(RAD1)	Q4V328(GRIPAP1)	P35250(RFC2)
Line3.CID544	3	P41214(EIF2D)	P55145(MANF)	Q9GZT8(NIF3L1)
[truncated: 37 more columns]

## Sheet: Pairwise comparison
Supplementary Table3: Binary pairwise comparison of protein complexes between pair of cell lines.
Cell Line1	Cell Line2	Complex Line1	Complex Line2	Maximum Simpson Index (SI)	Overlap between cell lines based on maximum SI (≥0.45)	Num Intersection	Size Complex1	Size Complex2	Overlapping proteins
MCF10A	MCF7	Line1.CID001	Line2.CID004	0.96	Y	48	69	50	PSMB1|GOPC|PSMD2|ACACA|PSMA2|PAAF1|PSMC1|VTA1|PSMC5|PSMA7|PSMB8|PSMD12|PSMD5|PSMA3|PSMC6|PSMB4|PSMC2|VCP|PSME1|PSMD4|CAD|PSMD11|PSMB2|PSMD13|PSMB5|PSMB3|PSMA6|PSMB7|PSMD14|PSMD10|PSME3|PSMD1|PSMC3|TGM2|PSMD7|HSPH1|PSMD6|PSMD9|PSMC4|ADRM1|PSMB6|PSME2|PSMA5|PSMA1|GAPVD1|PSMA4|PSMD3|PSMD8
MCF10A	MCF7	Line1.CID002	Line2.CID001	0.97	Y	64	68	66	SRSF1|HMG20B|SNRPD2|SNRPE|SF3B2|CWC15|SNRPA|SNRNP70|TRA2B|RBMX|DDX42|LGALS3|BZW1|LGALS1|SNRPD1|TFIP11|SF3B5|WDR77|CRNKL1|HNRNPM|PHF5A|DDX46|SNRPA1|SMNDC1|SF3B3|HNRNPA2B1|U2SURP|PPP1CA|CHERP|HSPD1|PRPF8|GCN1|SNRPB2|CDC5L|SF3A3|SF3B6|SNRPD3|DHX15|SRRM1|PRPF19|SF3B1|PRKRIP1|PLRG1|TOP2A|SNRNP200|PUF60|SF3A1|SRSF2|SF3B4|SNW1|RBM17|SF3A2|HNRNPA1|SLU7|U2AF2|CTNNBL1|DNAJC8|SNRPB|SF1|DDX39B|HNRNPC|CLNS1A|…
MCF10A	MCF7	Line1.CID003	Line2.CID003	0.942	Y	49	52	56	ACTL6A|GTF2I|DPF2|SMARCB1|SAP18|CPSF2|SMC3|RBBP7|SMARCA2|RCOR1|MTA1|MTA2|ZMYM3|SMARCA4|SMARCD2|KDM1A|SIN3A|SMC1A|HDAC2|EHMT2|CHD4|CHD3|RBBP5|SYMPK|ARID1A|HMG20A|HMG20B|RREB1|ING1|STAG1|MBD3|SMARCA5|RCOR3|RBBP4|GATAD2B|GATAD2A|SMARCC1|EHMT1|HDAC1|ZNF217|SMARCE1|ZMYM2|SMARCC2|GSE1|BAZ1A|RAD21|STAG2|SAP30|MBD2
MCF10A	MCF7	Line1.CID005	Line2.CID006	0.838	Y	31	47	37	KLC1|RPS20|MCMBP|PTPN1|CSDE1|GEMIN5|HEATR6|TRIM28|PPP1CB|SMS|OTUB1|SRSF3|TSN|CAPZA1|RAD50|SEC23IP|CARM1|EIF4B|IPO5|STRAP|CAPZB|TSNAX|NAPA|DNAJB11|KIF5B|DYNC1LI2|NUMA1|DYNC1H1|IMPDH2|DYNC1LI1|GSPT1
MCF10A	MCF7	Line1.CID006	Line2.CID007	0.973	Y	36	41	37	ATXN2|HNRNPL|HNRNPU|L1RE1|STAU1|RPS9|NCL|RPLP0|RO60|HNRNPR|RPS6|YBX1|PABPC4|SYNCRIP|RPS3A|NCBP1|ELAVL1|ILF2|PAIP1|RPS3|HSF1|EPRS1|HNRNPAB|HNRNPA2B1|ACTN4|HNRNPA1|ILF3|HSPA1B|SRA1|DHX9|NSRP1|HNRNPD|GAPDH|AGO2|PABPC1|PABPN1
MCF10A	MCF7	Line1.CID007	Line2.CID005	0.649	Y	24	40	37	FASN|FLNB|AIMP2|KARS1|AP2M1|PRKAR1A|RARS1|CUL2|IARS1|QARS1|DARS1|LARS1|MAT2A|CAP1|SCPEP1|FLNC|MARS1|EEF1E1|NUDC|EPRS1|GARS1|AIMP1|DPYSL2|AP1B1
MCF10A	MCF7	Line1.CID008	Line2.CID011	0.933	Y	28	35	30	H1-1|PFDN2|G3BP1|MARK2|CDC37|CKB|YWHAH|LRBA|HNRNPK|SSB|IQGAP1|DDX39A|PDCD4|BCCIP|YWHAZ|HNRNPL|YWHAQ|YWHAB|API5|SNRPD1|C1QBP|LMNB1|HDGF|LSM2|YWHAE|NMI|ZRANB2|YWHAG
MCF10A	MCF7	Line1.CID009	Line2.CID002	0.588	Y	20	34	59	PPP4R3A|NCAPH|NCAPD2|LRRFIP1|SMC2|KPNA2|ACBD3|ACTR1A|CHD4|HECTD1|XRCC1|DCTN1|RCOR1|USP15|NASP|SMC4|FLII|NCAPG|DCTN2|DCTN5
MCF10A	MCF7	Line1.CID010	Line2.CID510	0.667	Y	2	34	3	SMAP|HADHA
MCF10A	MCF7	Line1.CID011	Line2.CID267	0.4	N	2	34	5	TRIM16|LARP1
MCF10A	MCF7	Line1.CID012	Line2.CID040	0.438	N	7	33	16	SNRNP200|KPNB1|TNPO1|MAP1B|TUBA1B|EEF1G|COPS2
MCF10A	MCF7	Line1.CID013	Line2.CID009	0.938	Y	30	32	32	ARID1A|NCOA3|MBD3|ING1|SMARCE1|ACTG1|SMARCD1|TOP2B|SMARCC1|GATAD2B|MBD2|DRAP1|CREBBP|SMARCC2|EP300|DPF2|SMARCB1|MLLT1|PHF10|ACTL6A|PBRM1|SCYL1|ARID1B|SMARCA4|BAZ1B|SMARCA2|BRD7|CHAF1A|ARID2|SMARCD2
MCF10A	MCF7	Line1.CID014	Line2.CID291	0.75	Y	3	30	4	LUC7L2|LUC7L3|MRPS27
MCF10A	MCF7	Line1.CID015	Line2.CID015	0.923	Y	24	30	26	COPS6|HSP90AB1|WDR6|DOCK7|COPS7A|ATP5F1A|DCAF1|COPS3|GPS1|COPS7B|GRB2|DDB2|HSPA1L|TUBB3|COPS5|COPS4|COPS2|EPB41L2|DYNLL1|COPS8|NCKIPSD|HSPA6|PLCG1|BASP1
MCF10A	MCF7	Line1.CID016	Line2.CID006	0.333	N	10	30	37	RAD50|SEC23IP|KLC1|IPO5|KIF5B|TRIM28|PPP1CB|SMS|GSPT1|SRSF3
MCF10A	MCF7	Line1.CID017	Line2.CID013	1	Y	28	29	28	PRIM1|POLA2|POLD2|POLD3|POLD1|PRIM2|CCND3|CDKN1A|CDK4|POLE|POLE3|TOP1|TOP3A|LIG1|RPA2|RFC4|CCNA2|RPA1|CDK6|RPA3|CCNB1|PCNA|CDK2|CDK1|RFC5|DSCC1|POLA1|RFC1
MCF10A	MCF7	Line1.CID018	Line2.CID008	0.963	Y	26	27	33	TNIP1|FBXW2|SKP1|NFKB1|MTIF2|REL|ZC3HC1|IQGAP2|NFKBIA|POLR1E|RELA|POLR1G|IKBKB|SEC16A|KPNA2|ANKRD28|PPP6R1|POLR2H|FBXW11|CUL1|NFKBIB|PPP6C|POLR1A|NFKB2|GLG1|POLR1B
MCF10A	MCF7	Line1.CID019	Line2.CID277	0.75	Y	3	27	4	FOXO3|SMAD3|IGF1R
MCF10A	MCF7	Line1.CID020	Line2.CID017	1	Y	26	26	26	RPL12|RPL30|RPLP2|RPL31|RPL17|RPLP0|MOV10|RPL29|RPL27|DICER1|RPL6|RPL10A|RPL24|RPL9P9|RPL23A|RPL7A|RPL22|RPL11|RPL5|RPL4|RPL37|RPLP1|RPL38|RPL23|EIF6|RPL13
MCF10A	MCF7	Line1.CID021	Line2.CID019	0.792	Y	19	25	24	CCAR2|CCAR1|YWHAH|NFKBIB|ATG16L1|LRBA|MARK2|HSP90AA1|CDC37|YWHAB|PFDN2|KTN1|YWHAZ|YWHAQ|HSPA4|YWHAG|YWHAE|HSP90AB1|TXLNA
MCF10A	MCF7	Line1.CID022	Line2.CID016	1	Y	25	25	26	RPS2|RPS20|RPS3|RPS27|RPS10|MCTS1|RPS17|RPS15|RPSA|RPS15A|RPS9|RPS25|RPS21|RPS12|RPS23|RPS19|RPS14|RPS6|RPS5|FAU|DDX3X|LARP4|RPS3A|RPS7|RPS28
MCF10A	MCF7	Line1.CID023	Line2.CID392	0.75	Y	3	25	4	ZNF638|LRBA|CCAR2
MCF10A	MCF7	Line1.CID024	Line2.CID019	0.875	Y	21	24	24	CCAR2|CCAR1|LRBA|ATG16L1|NFKBIB|YWHAH|MARK2|FKBP5|HSP90AA1|CDC37|YWHAB|PFDN2|KTN1|YWHAQ|MAP3K7|YWHAZ|HSPA4|YWHAG|YWHAE|HSP90AB1|TXLNA
MCF10A	MCF7	Line1.CID025	Line2.CID019	0.565	Y	13	23	24	MARK2|CDC37|HSP90AA1|YWHAB|PFDN2|CCAR2|YWHAH|LRBA|YWHAE|YWHAZ|YWHAQ|HSPA4|YWHAG
MCF10A	MCF7	Line1.CID026	Line2.CID025	1	Y	21	23	21	CSNK2B|RING1|CUL4A|CBX3|ZC3H13|SSRP1|RSF1|RYBP|ZFP91|VIRMA|CSNK2A1|WDR11|SUPT16H|SHCBP1|KIF23|COBLL1|SRRT|CSNK2A2|NUP93|DHX38|WTAP
MCF10A	MCF7	Line1.CID027	Line2.CID445	0.5	Y	2	23	4	TUBB3|EPB41L2
MCF10A	MCF7	Line1.CID028	Line2.CID021	1	Y	22	22	22	XPO7|EIF5A|RANBP2|RAE1|NUP160|NUP62|NUP85|NUP43|NUTF2|NUP107|SEH1L|NUP133|TPR|XPOT|NUP98|NUP93|NUP88|NUP205|SEC13|NUP37|BICD2|NUP153
MCF10A	MCF7	Line1.CID029	Line2.CID290	0.25	N	1	22	4	ABCF2
MCF10A	MCF7	Line1.CID030	Line2.CID398	0.5	Y	2	21	4	ACTA1|RABGAP1
MCF10A	MCF7	Line1.CID031	Line2.CID075	0.6	Y	6	21	10	SPTAN1|KIF2A|USP7|ARHGEF1|KLC2|CLTC
MCF10A	MCF7	Line1.CID032	Line2.CID038	0.438	N	7	20	16	MCM3|MCMBP|MCM6|MCM7|MCM4|MCM5|MCM2
MCF10A	MCF7	Line1.CID033	Line2.CID020	0.75	Y	15	20	22	CHD8|KAT8|OGT|PELP1|TAF4|WDR82|PSIP1|WDR5|BOD1L1|MEN1|TAF7|HCFC1|BAP18|ASH2L|RBBP5
MCF10A	MCF7	Line1.CID034	Line2.CID027	0.8	Y	16	20	20	RBM8A|EIF4A3|ALYREF|UPF3B|SAP18|CASC3|UPF2|PYM1|UPF1|RNPS1|SMG1|THRAP3|MAGOHB|NXF1|SMG6|UPF3A
MCF10A	MCF7	Line1.CID035	Line2.CID034	0.824	Y	14	19	17	TCEA1|GTF2E2|POLR2K|POLR2G|ERCC3|GTF2F2|CTDP1|GTF2A1|POLR2H|GTF2E1|POLR2E|POLR2C|GTF2F1|POLR2B
MCF10A	MCF7	Line1.CID036	Line2.CID156	0.714	Y	5	19	7	TFIP11|GCFC2|SPTAN1|USP7|SPTBN1
MCF10A	MCF7	Line1.CID037	Line2.CID001	0.611	Y	11	18	66	LGALS3|SNRPD2|WDR77|LGALS1|SNRPD1|SNRPB|SNRPE|SNRPD3|PRKRIP1|SRSF7|CLNS1A
MCF10A	MCF7	Line1.CID038	Line2.CID034	0.765	Y	13	18	17	CTDP1|POLR2H|GTF2E1|GTF2A1|GTF2E2|GTF2F2|POLR2G|POLR2K|GTF2F1|POLR2B|POLR2C|STK38|POLR2E
MCF10A	MCF7	Line1.CID039	Line2.CID003	0.889	Y	16	18	56	HMG20A|GTF2I|RCOR3|RREB1|HMG20B|ZNF217|ZMYM3|MTA1|EHMT1|RCOR1|CHD3|EHMT2|KDM1A|ZMYM2|GPS2|GSE1
MCF10A	MCF7	Line1.CID040	Line2.CID018	0.611	Y	11	18	26	CALR|H2BC14|SSRP1|H2AX|CSNK2B|PTCD3|H4-16|CSNK2A2|CSNK2A1|SUPT16H|YBX3
MCF10A	MCF7	Line1.CID041	Line2.CID030	0.882	Y	15	17	19	NBN|FANCD2|PAXIP1|BLM|MSH2|TP53BP1|MSH6|RAD50|TERF2IP|RFC1|MDC1|POT1|RFC4|MRE11|MLH1
MCF10A	MCF7	Line1.CID042	Line2.CID039	0.625	Y	10	17	16	CUL3|RBX1|CCDC22|COMMD1|GLMN|CUL2|ARIH1|TRIM21|GAN|CUL1
MCF10A	MCF7	Line1.CID043	Line2.CID102	0.5	Y	4	17	8	PAK2|ERO1A|TRAF2|CAPN1
MCF10A	MCF7	Line1.CID044	Line2.CID115	0.625	Y	5	16	8	COPG2|SCYL1|COPA|COPZ1|COPB1
MCF10A	MCF7	Line1.CID045	Line2.CID046	0.933	Y	14	16	15	SP1|H1-3|NCOR2|CTBP1|SPEN|NCOR1|TBL1XR1|RBPJ|HDGF|CCND1|ARID4A|TBL1X|KIF11|MIER1
MCF10A	MCF7	Line1.CID046	Line2.CID034	0.75	Y	12	16	17	STK38|POLR2E|POLR2C|GTF2F1|POLR2B|GTF2E2|POLR2K|POLR2G|GTF2F2|CTDP1|GTF2A1|GTF2E1
MCF10A	MCF7	Line1.CID047	Line2.CID048	0.867	Y	13	16	15	SNX5|SNX3|ANKFY1|SNX27|VPS29|SNX6|VPS26B|VPS35|VPS26A|TBC1D5|SNX1|RAB7A|SNX2
MCF10A	MCF7	Line1.CID048	Line2.CID047	1	Y	15	16	15	RNF20|RNF40|CAND1|FBXO4|RCHY1|BRCC3|UBE2E1|FBXO7|UBE2N|DCUN1D1|UBE2V1|UBE2V2|TRAF2|BRAP|STUB1
MCF10A	MCF7	Line1.CID049	Line2.CID055	0.714	Y	10	16	14	TOP3A|ERCC5|BLM|RMI1|CAPZA2|XPA|RPA2|MLH1|RPA3|RPA1
MCF10A	MCF7	Line1.CID050	Line2.CID003	0.667	Y	10	15	56	BAZ1A|MBD3|STAG1|STAG2|SMC3|MBD2|CHD3|RAD21|SMC1A|MTA1
MCF10A	MCF7	Line1.CID051	Line2.CID259	0.6	Y	3	15	5	RTCB|FAM98B|C2orf49
MCF10A	MCF7	Line1.CID052	Line2.CID183	0.667	Y	4	15	6	CALR|NAA35|DRG1|LARP4
MCF10A	MCF7	Line1.CID053	Line2.CID044	0.714	Y	10	14	15	TOP3A|RAB11FIP1|CAPZA2|RMI1|RPA3|MLH1|RPA1|SSH3|RPA2|XPA
MCF10A	MCF7	Line1.CID054	Line2.CID052	0.571	Y	8	14	14	CCT5|CCT6A|CCT2|CCT7|CCT4|TCP1|CCT3|CCT8
MCF10A	MCF7	Line1.CID055	Line2.CID037	0.929	Y	13	14	17	ASF1B|CHAF1B|ST13|H3-3B|ASF1A|NASP|H3C13|MPHOSPH8|H4-16|CHEK2|CHAF1A|IPO4|HAT1
MCF10A	MCF7	Line1.CID056	Line2.CID024	0.571	Y	8	14	21	AP1B1|AP1S1|AP1G2|AP1M2|INPP4B|AP1M1|UBA1|AP1G1
MCF10A	MCF7	Line1.CID057	Line2.CID183	0.667	Y	4	14	6	NAA35|CALR|LARP4|DRG1
MCF10A	MCF7	Line1.CID058	Line2.CID318	0.5	Y	2	14	4	STK24|TJP2
MCF10A	MCF7	Line1.CID059	Line2.CID066	0.364	N	4	14	11	DDX1|ALDH9A1|THOP1|RTCB
MCF10A	MCF7	Line1.CID060	Line2.CID051	0.615	Y	8	13	15	NFIC|EFL1|ROCK2|ROCK1|NSUN2|NUDT5|NDC80|PLCB3
MCF10A	MCF7	Line1.CID061	Line2.CID066	0.364	N	4	13	11	CHMP2A|DDX1|ALDH9A1|THOP1
MCF10A	MCF7	Line1.CID062	Line2.CID035	1	Y	13	13	17	EIF3K|EIF3M|EIF3A|EIF3I|EIF3H|EIF3D|EIF3G|EIF3F|EIF3B|EIF3E|EIF3L|EIF3J|EIF3C
MCF10A	MCF7	Line1.CID063	Line2.CID457	1	Y	3	13	3	SRSF5|SRSF4|SRSF6
MCF10A	MCF7	Line1.CID064	Line2.CID036	0.923	Y	12	13	17	WASHC5|WASHC3|WASHC2C|ARHGEF1|DOCK7|WASHC2A|FKBP15|ARHGEF2|NEDD4|WASHC4|AP3B1|DNM2
MCF10A	MCF7	Line1.CID065	Line2.CID045	1	Y	13	13	15	CAPRIN1|TJP1|ERCC3|MRE11|CPSF6|PCF11|NUDT21|CPSF7|ITCH|CPSF3|DHX16|PTBP1|UBAP2L
MCF10A	MCF7	Line1.CID066	Line2.CID042	0.583	Y	7	12	16	PLCB3|NDC80|ROCK1|NSUN2|NUDT5|NFIC|EFL1
MCF10A	MCF7	Line1.CID067	Line2.CID457	1	Y	3	12	3	SRSF6|SRSF4|SRSF5
MCF10A	MCF7	Line1.CID068	Line2.CID286	0.25	N	1	12	4	DSP
MCF10A	MCF7	Line1.CID069	Line2.CID164	0.667	Y	4	12	6	PPP4R2|PRPF4B|PPP4C|PPP4R3B
MCF10A	MCF7	Line1.CID070	Line2.CID086	0.889	Y	8	12	9	ELP4|AFF4|EAF1|ELL|MLLT1|ELP2|AFF1|ELP3
MCF10A	MCF7	Line1.CID071	Line2.CID073	0.545	Y	6	12	11	CYFIP1|WASF1|ABI2|NCKAP1|ABI1|WASF2
MCF10A	MCF7	Line1.CID072	Line2.CID071	0.909	Y	10	12	11	CCNB1|CDKN1A|CDK1|CDK2|CDK4|CCND1|CKS1B|CCND3|CCNA2|CDK6
MCF10A	MCF7	Line1.CID073	Line2.CID083	0.333	N	3	11	9	EEF2|CACYBP|EEF1A1
MCF10A	MCF7	Line1.CID074	Line2.CID067	1	Y	11	11	11	EXOSC3|EXOSC1|EXOSC7|EXOSC9|EXOSC5|MPHOSPH6|EXOSC2|EXOSC8|MTREX|EXOSC4|EXOSC10
MCF10A	MCF7	Line1.CID075	Line2.CID065	0.727	Y	8	11	11	PTK2|FER|DIAPH1|DVL2|MAP2K2|WASL|MAP2K1|PXN
MCF10A	MCF7	Line1.CID076	Line2.CID074	0.6	Y	6	11	10	H4-16|PTCD3|YBX3|CALR|H2BC14|H2AX
MCF10A	MCF7	Line1.CID078	Line2.CID133	0.857	Y	6	11	7	CSNK1A1|CPSF4|FIP1L1|CPSF3|CPSF1|CSTF1
MCF10A	MCF7	Line1.CID079	Line2.CID068	0.909	Y	10	11	11	TRADD|ITGB4|ERBB3|ITGB1|NT5DC3|DDR1|RIPK1|RNMT|RXRA|APP
MCF10A	MCF7	Line1.CID080	Line2.CID024	0.636	Y	7	11	21	AP1G2|AP1B1|AP1S1|TRMT1|AP1M2|AP1M1|AP1G1
MCF10A	MCF7	Line1.CID081	Line2.CID103	0.75	Y	6	11	8	STK39|SEPTIN2|SEPTIN7|SEPTIN8|SEPTIN11|SEPTIN9
MCF10A	MCF7	Line1.CID082	Line2.CID252	0.6	Y	3	11	5	ANXA11|PGM1|TST
MCF10A	MCF7	Line1.CID083	Line2.CID122	0.5	Y	4	11	8	TKFC|ASS1|PTGR1|PARK7
MCF10A	MCF7	Line1.CID084	Line2.CID241	1	Y	5	11	5	PGM2|DSTN|ETFB|GLTP|ETFA
MCF10A	MCF7	Line1.CID085	Line2.CID117	0.5	Y	4	11	8	UBA6|NAA15|NUMA1|NAA10
MCF10A	MCF7	Line1.CID086	Line2.CID115	0.75	Y	6	11	8	COPA|COPZ1|COPB1|SCYL1|COPG2|COPG1
MCF10A	MCF7	Line1.CID087	Line2.CID452	0.667	Y	2	11	3	TPM4|TPM1
MCF10A	MCF7	Line1.CID088	Line2.CID103	0.625	Y	5	10	8	SEPTIN2|SEPTIN8|SEPTIN11|SEPTIN7|SEPTIN9
MCF10A	MCF7	Line1.CID089	Line2.CID117	0.625	Y	5	10	8	NAA15|UBA6|NAA10|NAA16|NUMA1
MCF10A	MCF7	Line1.CID090	Line2.CID112	0.875	Y	7	10	8	ACTR2|ARPC4|ARPC5|ARPC2|ACTR3|ARPC1B|ARPC3
MCF10A	MCF7	Line1.CID091	Line2.CID090	1	Y	9	10	9	POLR3GL|POLR3C|POLR3A|POLR3G|POLR1C|POLR3B|POLR3D|POLR3F|POLR3E
MCF10A	MCF7	Line1.CID092	Line2.CID114	1	Y	8	10	8	ZC3H11A|THOC7|NXF1|SARNP|ALYREF|THOC5|THOC2|THOC3
MCF10A	MCF7	Line1.CID093	Line2.CID181	1	Y	6	10	6	MRPL14|MRPL40|MRPL54|MRPL48|MRPL39|MRPL46
MCF10A	MCF7	Line1.CID094	Line2.CID117	0.625	Y	5	10	8	NUMA1|NAA16|NAA10|UBA6|NAA15
MCF10A	MCF7	Line1.CID095	Line2.CID510	0.667	Y	2	10	3	WBP11|HADHA
MCF10A	MCF7	Line1.CID096	Line2.CID257	0.6	Y	3	10	5	ANXA11|TST|FAHD2A
MCF10A	MCF7	Line1.CID097	Line2.CID102	0.375	N	3	10	8	PAK2|ERO1A|NUP50
MCF10A	MCF7	Line1.CID098	Line2.CID354	0.75	Y	3	9	4	PDXDC1|DST|UBA5
MCF10A	MCF7	Line1.CID099	Line2.CID230	1	Y	5	9	5	COMMD8|VPS35L|WASHC2C|CCDC22|COMMD1
MCF10A	MCF7	Line1.CID100	Line2.CID082	1	Y	9	9	9	SUPT6H|RBPJ|NCOA2|CREBBP|EP300|NCOA3|SMAD4|CDK7|MED1
MCF10A	MCF7	Line1.CID101	Line2.CID024	0.556	Y	5	9	21	BTD|GBE1|GOLPH3|CAP2|TARDBP
MCF10A	MCF7	Line1.CID102	Line2.CID332	0.25	N	1	9	4	SH2D4A
MCF10A	MCF7	Line1.CID103	Line2.CID385	0.25	N	1	9	4	UNC45A
MCF10A	MCF7	Line1.CID104	Line2.CID087	0.889	Y	8	9	9	ANAPC7|CDC27|CDC16|ANAPC1|ANAPC5|CDC23|ANAPC10|ANAPC4
MCF10A	MCF7	Line1.CID105	Line2.CID091	0.889	Y	8	9	9	COG8|COG7|COG5|COG4|COG1|COG2|COG6|COG3
MCF10A	MCF7	Line1.CID106	Line2.CID113	1	Y	8	9	8	LAMTOR2|ATP6V1A|ATP6V1B2|PRKAA1|LAMTOR3|PRKAB1|ATP6V0D1|PRKAG1
MCF10A	MCF7	Line1.CID107	Line2.CID088	0.778	Y	7	9	9	CD2AP|PATJ|SH3KBP1|MPP5|MPP7|ARHGAP17|MET
MCF10A	MCF7	Line1.CID108	Line2.CID095	0.444	N	4	9	9	PPP4R3A|PPP4R2|MSH6|BIRC6
MCF10A	MCF7	Line1.CID109	Line2.CID457	1	Y	3	9	3	SRSF6|SRSF5|SRSF4
MCF10A	MCF7	Line1.CID110	Line2.CID073	0.778	Y	7	9	11	WASF2|ABI1|ABI2|NCKAP1|LIMA1|WASF1|CYFIP1
MCF10A	MCF7	Line1.CID111	Line2.CID290	0.75	Y	3	9	4	SMAD2|ZFYVE9|PML
MCF10A	MCF7	Line1.CID112	Line2.CID024	0.444	N	4	9	21	GBE1|CAP2|TARDBP|GOLPH3
MCF10A	MCF7	Line1.CID113	Line2.CID066	0.444	N	4	9	11	THOP1|MAPK8|ALDH9A1|CHMP2A
MCF10A	MCF7	Line1.CID114	Line2.CID058	0.375	N	3	8	12	RABL6|PRPF40A|RBM25
MCF10A	MCF7	Line1.CID115	Line2.CID163	1	Y	6	8	6	GTF3C5|GTF3C4|GTF3C1|GTF3C3|GTF3C6|GTF3C2
MCF10A	MCF7	Line1.CID116	Line2.CID133	0.857	Y	6	8	7	FIP1L1|CPSF4|CSNK1A1|CPSF1|CSTF1|CPSF3
MCF10A	MCF7	Line1.CID117	Line2.CID083	0.25	N	2	8	9	EEF2|CACYBP
MCF10A	MCF7	Line1.CID118	Line2.CID139	0.429	N	3	8	7	IRF9|STAT1|MAPT
MCF10A	MCF7	Line1.CID119	Line2.CID119	0.75	Y	6	8	8	ACTR6|VPS72|SRCAP|DMAP1|BRD8|ZNHIT1
MCF10A	MCF7	Line1.CID120	Line2.CID104	0.625	Y	5	8	8	PDHA1|PDHX|PDHB|DLAT|DLD
MCF10A	MCF7	Line1.CID121	Line2.CID274	0.5	Y	2	8	4	STXBP2|PAPSS2
MCF10A	MCF7	Line1.CID122	Line2.CID077	0.375	N	3	8	10	ACIN1|BCAP31|CAVIN2
MCF10A	MCF7	Line1.CID123	Line2.CID188	1	Y	6	8	6	UBXN1|UFD1|UBXN7|NUB1|NEDD8|NPLOC4
MCF10A	MCF7	Line1.CID124	Line2.CID274	0.5	Y	2	8	4	PAPSS2|STXBP2
MCF10A	MCF7	Line1.CID125	Line2.CID511	0.667	Y	2	8	3	ACO2|SPR
MCF10A	MCF7	Line1.CID126	Line2.CID110	1	Y	8	8	8	EXOC2|EXOC3|EXOC6|EXOC5|EXOC1|EXOC7|EXOC8|EXOC4
MCF10A	MCF7	Line1.CID127	Line2.CID022	0.5	Y	4	8	22	NHLRC2|GBE1|CAP2|GOLPH3
MCF10A	MCF7	Line1.CID128	Line2.CID457	1	Y	3	8	3	SRSF5|SRSF4|SRSF6
MCF10A	MCF7	Line1.CID129	Line2.CID299	0.25	N	1	8	4	CFDP1
MCF10A	MCF7	Line1.CID130	Line2.CID133	0.857	Y	6	8	7	CPSF3|CPSF1|CSTF1|CSNK1A1|CPSF4|FIP1L1
MCF10A	MCF7	Line1.CID131	Line2.CID457	1	Y	3	8	3	SRSF6|SRSF5|SRSF4
MCF10A	MCF7	Line1.CID132	Line2.CID451	0.667	Y	2	8	3	XPO1|SNUPN
MCF10A	MCF7	Line1.CID133	Line2.CID205	0.5	Y	3	8	6	SAE1|UBA2|SUMO1
MCF10A	MCF7	Line1.CID134	Line2.CID409	0.5	Y	2	8	4	PPP1R7|OPTN
MCF10A	MCF7	Line1.CID135	Line2.CID126	0.429	N	3	7	7	SQSTM1|PRKCI|LLGL1
MCF10A	MCF7	Line1.CID136	Line2.CID096	0.429	N	3	7	9	RHOA|MPRIP|PPP1R12A
MCF10A	MCF7	Line1.CID137	Line2.CID076	0.571	Y	4	7	10	PPP2R5C|PPP2R1B|PTPA|PPP2CA
MCF10A	MCF7	Line1.CID138	Line2.CID026	0.429	N	3	7	21	CCAR2|RNH1|VIM
MCF10A	MCF7	Line1.CID139	Line2.CID124	0.571	Y	4	7	8	RYBP|CSNK2A1|CSNK2B|CSNK2A2
MCF10A	MCF7	Line1.CID140	Line2.CID130	0.571	Y	4	7	7	SFPQ|PSPC1|NONO|RBM14
MCF10A	MCF7	Line1.CID141	Line2.CID468	0.333	N	1	7	3	TXNRD2
MCF10A	MCF7	Line1.CID142	Line2.CID217	0.8	Y	4	7	5	CASP8|RIPK1|RBCK1|FADD
MCF10A	MCF7	Line1.CID143	Line2.CID061	0.714	Y	5	7	12	RAB3GAP2|FAM120A|CAPRIN1|PRPF4B|TRIP10
MCF10A	MCF7	Line1.CID144	Line2.CID106	0.429	N	3	7	8	CRK|SH3KBP1|BCAR1
MCF10A	MCF7	Line1.CID145	Line2.CID205	0.5	Y	3	7	6	UBA2|SAE1|SUMO1
MCF10A	MCF7	Line1.CID146	Line2.CID146	1	Y	7	7	7	HOOK3|VPS11|TGFBRAP1|HOOK1|VPS33A|VPS8|VPS18
MCF10A	MCF7	Line1.CID147	Line2.CID218	0.8	Y	4	7	5	S100A10|ANXA2|HLTF|RACK1
MCF10A	MCF7	Line1.CID148	Line2.CID219	0.4	N	2	7	5	SEC31A|MAP7D3
MCF10A	MCF7	Line1.CID149	Line2.CID057	0.571	Y	4	7	13	CEBPB|PARN|PPP3R1|PPP3CA
MCF10A	MCF7	Line1.CID150	Line2.CID161	0.333	N	2	7	6	PLEC|UBA52
MCF10A	MCF7	Line1.CID151	Line2.CID131	0.714	Y	5	7	7	MED1|ERCC3|MNAT1|CCNH|CDK7
MCF10A	MCF7	Line1.CID152	Line2.CID109	1	Y	7	7	8	CHMP3|CHMP2A|CHMP4A|CHMP1A|CHMP2B|CHMP5|CHMP4B
MCF10A	MCF7	Line1.CID153	Line2.CID126	0.857	Y	6	7	7	PARD6B|PARD3|SQSTM1|LLGL2|LLGL1|PRKCI
MCF10A	MCF7	Line1.CID154	Line2.CID510	0.667	Y	2	7	3	HADHA|WBP11
MCF10A	MCF7	Line1.CID155	Line2.CID145	0.857	Y	6	7	7	LSM8|LSM5|LSM6|LSM2|LSM7|LSM4
MCF10A	MCF7	Line1.CID156	Line2.CID376	0.75	Y	3	7	4	TBCE|TUBB|TUBA4A
MCF10A	MCF7	Line1.CID157	Line2.CID291	0.75	Y	3	7	4	LUC7L2|LUC7L3|MRPS27
MCF10A	MCF7	Line1.CID158	Line2.CID510	0.667	Y	2	7	3	HADHA|WBP11
MCF10A	MCF7	Line1.CID159	Line2.CID271	0.75	Y	3	7	4	GRWD1|CUL4B|WDR26
MCF10A	MCF7	Line1.CID160	Line2.CID291	0.75	Y	3	7	4	LUC7L2|LUC7L3|MRPS27
MCF10A	MCF7	Line1.CID161	Line2.CID231	1	Y	5	7	5	SMG6|NHP2|WRAP53|DKC1|PTGES3
MCF10A	MCF7	Line1.CID162	Line2.CID209	0.2	N	1	7	5	TBCB
MCF10A	MCF7	Line1.CID164	Line2.CID100	0.333	N	2	6	9	MYL12A|MYL6
MCF10A	MCF7	Line1.CID165	Line2.CID508	0.333	N	1	6	3	HERC4
MCF10A	MCF7	Line1.CID166	Line2.CID414	0.5	Y	2	6	4	LYN|YES1
MCF10A	MCF7	Line1.CID167	Line2.CID451	0.333	N	1	6	3	XPO1
MCF10A	MCF7	Line1.CID168	Line2.CID057	0.667	Y	4	6	13	CLUH|PPP3R1|PPP3CA|HSPA4L
MCF10A	MCF7	Line1.CID169	Line2.CID176	0.333	N	2	6	6	PRDX1|CALD1
MCF10A	MCF7	Line1.CID170	Line2.CID246	0.4	N	2	6	5	IRF2BP2|VASP
MCF10A	MCF7	Line1.CID171	Line2.CID078	0.333	N	2	6	10	DNM1L|RAB14
MCF10A	MCF7	Line1.CID172	Line2.CID008	0.167	N	1	6	33	FBXW11
MCF10A	MCF7	Line1.CID173	Line2.CID172	0.667	Y	4	6	6	MAPK1|HMMR|PRKCA|MAPK3
MCF10A	MCF7	Line1.CID174	Line2.CID180	0.833	Y	5	6	6	PRKAR2A|DNM1L|GSK3B|PRKACA|AKAP9
MCF10A	MCF7	Line1.CID175	Line2.CID265	0.6	Y	3	6	5	ACTR5|YY1|UCHL5
MCF10A	MCF7	Line1.CID176	Line2.CID377	0.25	N	1	6	4	DIAPH2
MCF10A	MCF7	Line1.CID177	Line2.CID200	0.667	Y	4	6	6	SOS1|EPS8L1|ABI1|EPS8
MCF10A	MCF7	Line1.CID178	Line2.CID467	0.667	Y	2	6	3	NEU1|GLB1
MCF10A	MCF7	Line1.CID179	Line2.CID231	1	Y	5	6	5	PTGES3|DKC1|WRAP53|NHP2|SMG6
MCF10A	MCF7	Line1.CID180	Line2.CID178	1	Y	6	6	6	CNOT3|CNOT4|CNOT1|CNOT2|CNOT10|TNKS1BP1
MCF10A	MCF7	Line1.CID181	Line2.CID182	0.667	Y	4	6	6	HTATSF1|CDK9|SUPT5H|CCNT1
MCF10A	MCF7	Line1.CID182	Line2.CID170	1	Y	6	6	6	POP4|RPP30|RPP40|RPP25|POP1|RPP38
MCF10A	MCF7	Line1.CID183	Line2.CID343	0.25	N	1	6	4	DHTKD1
MCF10A	MCF7	Line1.CID184	Line2.CID187	1	Y	6	6	6	CDC73|CTR9|PAF1|LEO1|WDR61|RTF1
MCF10A	MCF7	Line1.CID185	Line2.CID311	1	Y	4	6	4	TRAPPC4|TRAPPC9|TRAPPC3|TRAPPC10
MCF10A	MCF7	Line1.CID186	Line2.CID486	0.333	N	1	6	3	PMVK
MCF10A	MCF7	Line1.CID187	Line2.CID298	0.25	N	1	6	4	LRPAP1
MCF10A	MCF7	Line1.CID188	Line2.CID078	0.333	N	2	6	10	PDLIM7|RAB14
MCF10A	MCF7	Line1.CID189	Line2.CID182	0.667	Y	4	6	6	CDK9|HTATSF1|SUPT5H|CCNT1
MCF10A	MCF7	Line1.CID190	Line2.CID365	0.25	N	1	6	4	QRICH1
MCF10A	MCF7	Line1.CID191	Line2.CID336	1	Y	4	6	4	SRP72|SRP14|SRP19|SRP68
MCF10A	MCF7	Line1.CID192	Line2.CID333	0.75	Y	3	6	4	TTC26|IFT81|IFT88
MCF10A	MCF7	Line1.CID193	Line2.CID311	0.75	Y	3	6	4	TRAPPC9|TRAPPC4|TRAPPC3
MCF10A	MCF7	Line1.CID194	Line2.CID022	0.5	Y	3	6	22	GBE1|CAP2|NHLRC2
MCF10A	MCF7	Line1.CID195	Line2.CID416	0.75	Y	3	6	4	RIOK1|EPHX1|RIOK2
MCF10A	MCF7	Line1.CID196	Line2.CID029	0.6	Y	3	5	19	IPO9|PURA|PPFIA1
MCF10A	MCF7	Line1.CID197	Line2.CID076	1	Y	5	5	10	STRN|PPP2R1B|MOB4|PPME1|PPP2CA
MCF10A	MCF7	Line1.CID198	Line2.CID212	0.6	Y	3	5	5	FANCI|AKT1|WDR48
MCF10A	MCF7	Line1.CID199	Line2.CID213	0.8	Y	4	5	5	HDAC6|HINT1|DNTTIP1|ZNF217
MCF10A	MCF7	Line1.CID200	Line2.CID282	0.25	N	1	5	4	CPNE3
MCF10A	MCF7	Line1.CID201	Line2.CID367	0.25	N	1	5	4	HAGH
MCF10A	MCF7	Line1.CID202	Line2.CID029	0.4	N	2	5	19	IPO9|PURA
MCF10A	MCF7	Line1.CID203	Line2.CID222	0.6	Y	3	5	5	HMGB2|PDIA3|HMGB1
MCF10A	MCF7	Line1.CID204	Line2.CID059	0.4	N	2	5	12	ALDH1B1|ZNF185
MCF10A	MCF7	Line1.CID205	Line2.CID478	0.667	Y	2	5	3	JUNB|JUND
MCF10A	MCF7	Line1.CID207	Line2.CID295	1	Y	4	5	4	TTC26|TTC30B|BLOC1S6|WASHC4
MCF10A	MCF7	Line1.CID208	Line2.CID226	0.4	N	2	5	5	PRPS1|ACSS2
MCF10A	MCF7	Line1.CID209	Line2.CID464	1	Y	3	5	3	ATP5F1E|ATP5F1B|ATP5IF1
MCF10A	MCF7	Line1.CID211	Line2.CID207	0.8	Y	4	5	6	XRN2|MKRN2|TBCB|RAP1GDS1
MCF10A	MCF7	Line1.CID212	Line2.CID405	0.5	Y	2	5	4	IGF2R|PLIN3
MCF10A	MCF7	Line1.CID213	Line2.CID463	0.333	N	1	5	3	P4HA1
MCF10A	MCF7	Line1.CID214	Line2.CID173	1	Y	5	5	6	RPRD2|RPAP2|MYO6|RPRD1B|RPRD1A
MCF10A	MCF7	Line1.CID215	Line2.CID416	0.25	N	1	5	4	EPHX1
MCF10A	MCF7	Line1.CID216	Line2.CID218	0.4	N	2	5	5	RACK1|ANXA2
MCF10A	MCF7	Line1.CID217	Line2.CID303	0.25	N	1	5	4	CTSC
MCF10A	MCF7	Line1.CID218	Line2.CID072	0.8	Y	4	5	11	DYNLT3|DYNLT1|NUDCD3|SNX4
MCF10A	MCF7	Line1.CID219	Line2.CID160	0.6	Y	3	5	6	MARCKSL1|PTMA|SET
MCF10A	MCF7	Line1.CID220	Line2.CID189	0.6	Y	3	5	6	FHL1|PPIL1|AKR1C2
MCF10A	MCF7	Line1.CID221	Line2.CID317	0.25	N	1	5	4	NOLC1
MCF10A	MCF7	Line1.CID222	Line2.CID385	0.5	Y	2	5	4	SEC23A|SEC24B
MCF10A	MCF7	Line1.CID223	Line2.CID383	0.25	N	1	5	4	CD46
MCF10A	MCF7	Line1.CID224	Line2.CID179	1	Y	5	5	6	ARHGEF7|GIT2|PAK1|GIT1|SCRIB
MCF10A	MCF7	Line1.CID225	Line2.CID221	0.6	Y	3	5	5	PIK3R1|IRS1|KHDRBS1
MCF10A	MCF7	Line1.CID226	Line2.CID147	0.6	Y	3	5	7	CNN3|MYO1E|LMO7
MCF10A	MCF7	Line1.CID227	Line2.CID044	0.4	N	2	5	15	SSH3|CAPZA2
MCF10A	MCF7	Line1.CID228	Line2.CID459	0.333	N	1	5	3	NRCAM
MCF10A	MCF7	Line1.CID229	Line2.CID382	0.5	Y	2	5	4	THUMPD1|RNASEH2B
MCF10A	MCF7	Line1.CID230	Line2.CID160	1	Y	5	5	6	ANP32A|SET|PTMA|ANP32B|MARCKSL1
MCF10A	MCF7	Line1.CID231	Line2.CID247	0.6	Y	3	5	5	SLC9A3R1|EZR|PDZK1
MCF10A	MCF7	Line1.CID232	Line2.CID092	0.4	N	2	5	9	NQO1|PRDX6
MCF10A	MCF7	Line1.CID233	Line2.CID171	1	Y	5	5	6	AP3M2|AP3D1|AP3S1|AP3B2|AP3M1
MCF10A	MCF7	Line1.CID234	Line2.CID155	1	Y	5	5	7	ORC3|ORC2|ORC4|LRWD1|ORC5
MCF10A	MCF7	Line1.CID235	Line2.CID450	1	Y	3	5	3	GRPEL2|GRPEL1|TIMM44
MCF10A	MCF7	Line1.CID236	Line2.CID229	1	Y	5	5	5	EIF2B1|EIF2B4|EIF2B5|EIF2B2|EIF2B3
MCF10A	MCF7	Line1.CID237	Line2.CID476	0.333	N	1	5	3	NENF
MCF10A	MCF7	Line1.CID238	Line2.CID141	0.6	Y	3	5	7	STAT3|RXRA|POU2F1
MCF10A	MCF7	Line1.CID239	Line2.CID246	0.6	Y	3	5	5	IRF2BP1|IRF2BP2|IRF2BPL
MCF10A	MCF7	Line1.CID240	Line2.CID337	0.5	Y	2	5	4	AACS|BLMH
MCF10A	MCF7	Line1.CID241	Line2.CID061	0.6	Y	3	5	12	RAB3GAP2|TRIP10|PRPF4B
MCF10A	MCF7	Line1.CID242	Line2.CID253	0.6	Y	3	5	5	PARVA|ILK|LIMS1
MCF10A	MCF7	Line1.CID243	Line2.CID240	1	Y	5	5	5	UBE2S|CDC20|BUB1B|MAD2L1|BUB3
MCF10A	MCF7	Line1.CID244	Line2.CID233	1	Y	5	5	5	ABRAXAS2|BABAM1|BABAM2|UIMC1|BRCC3
MCF10A	MCF7	Line1.CID245	Line2.CID430	0.5	Y	2	5	4	ACTN4|HGS
MCF10A	MCF7	Line1.CID246	Line2.CID346	0.25	N	1	5	4	BLMH
MCF10A	MCF7	Line1.CID247	Line2.CID353	0.5	Y	2	5	4	SVIL|ACTN4
MCF10A	MCF7	Line1.CID248	Line2.CID193	1	Y	5	5	6	MAP2K3|PKN1|AKAP13|MAP3K20|MAPK14
MCF10A	MCF7	Line1.CID249	Line2.CID507	0.333	N	1	5	3	MIPEP
MCF10A	MCF7	Line1.CID250	Line2.CID409	0.5	Y	2	5	4	HTT|OPTN
MCF10A	MCF7	Line1.CID251	Line2.CID139	0.4	N	2	5	7	STAT1|IRF9
MCF10A	MCF7	Line1.CID252	Line2.CID243	0.4	N	2	5	5	NKAP|CDK11B
MCF10A	MCF7	Line1.CID253	Line2.CID389	0.5	Y	2	5	4	VPS53|VPS50
MCF10A	MCF7	Line1.CID254	Line2.CID253	0.6	Y	3	5	5	LIMS1|PARVA|ILK
MCF10A	MCF7	Line1.CID255	Line2.CID409	0.25	N	1	5	4	HTT
MCF10A	MCF7	Line1.CID256	Line2.CID254	0.8	Y	4	5	5	CHRAC1|DR1|POLE3|BAZ1A
MCF10A	MCF7	Line1.CID257	Line2.CID367	0.5	Y	2	5	4	HAGH|PCMT1
MCF10A	MCF7	Line1.CID258	Line2.CID097	0	N	0	5	9
MCF10A	MCF7	Line1.CID259	Line2.CID463	0.333	N	1	5	3	P4HA1
MCF10A	MCF7	Line1.CID260	Line2.CID082	0.2	N	1	5	9	SMAD4
MCF10A	MCF7	Line1.CID261	Line2.CID246	0.6	Y	3	5	5	IRF2BP1|IRF2BPL|IRF2BP2
MCF10A	MCF7	Line1.CID262	Line2.CID443	0.5	Y	2	5	4	MRPS33|ZNF579
MCF10A	MCF7	Line1.CID263	Line2.CID352	0.75	Y	3	5	4	KIF3B|KIF3A|KIFAP3
MCF10A	MCF7	Line1.CID264	Line2.CID383	0.25	N	1	5	4	WNK1
MCF10A	MCF7	Line1.CID265	Line2.CID101	0.2	N	1	5	8	PHAX
MCF10A	MCF7	Line1.CID266	Line2.CID141	0.8	Y	4	5	7	STAT3|NFYB|NFYC|NFYA
MCF10A	MCF7	Line1.CID267	Line2.CID441	0.5	Y	2	4	4	BSG|HSP90B1
MCF10A	MCF7	Line1.CID269	Line2.CID452	0.333	N	1	4	3	TPM4
MCF10A	MCF7	Line1.CID270	Line2.CID137	1	Y	4	4	7	DDX21|DEK|MYO1C|BAZ1B
MCF10A	MCF7	Line1.CID271	Line2.CID143	0.5	Y	2	4	7	RCC2|LLGL2
MCF10A	MCF7	Line1.CID272	Line2.CID269	0.25	N	1	4	4	MIDEAS
MCF10A	MCF7	Line1.CID273	Line2.CID266	0.5	Y	2	4	5	NMI|IFI35
MCF10A	MCF7	Line1.CID275	Line2.CID433	0.5	Y	2	4	4	TIMELESS|EPB41L2
MCF10A	MCF7	Line1.CID276	Line2.CID445	0.25	N	1	4	4	PACSIN2
MCF10A	MCF7	Line1.CID278	Line2.CID269	0.25	N	1	4	4	HTT
MCF10A	MCF7	Line1.CID279	Line2.CID320	0.5	Y	2	4	4	FAM118B|MAD1L1
MCF10A	MCF7	Line1.CID280	Line2.CID464	1	Y	3	4	3	ATP5IF1|ATP5F1E|ATP5F1B
MCF10A	MCF7	Line1.CID281	Line2.CID079	0.5	Y	2	4	10	NAE1|UBA3
MCF10A	MCF7	Line1.CID282	Line2.CID436	0.25	N	1	4	4	PREP
MCF10A	MCF7	Line1.CID283	Line2.CID009	0.25	N	1	4	32	ARID4B
MCF10A	MCF7	Line1.CID284	Line2.CID312	0.25	N	1	4	4	KLHDC4
MCF10A	MCF7	Line1.CID285	Line2.CID340	0.25	N	1	4	4	RNPEP
MCF10A	MCF7	Line1.CID286	Line2.CID167	0.5	Y	2	4	6	EIF4G2|EIF4E
MCF10A	MCF7	Line1.CID287	Line2.CID491	0.333	N	1	4	3	EIF4H
MCF10A	MCF7	Line1.CID288	Line2.CID321	0.25	N	1	4	4	CNDP2
MCF10A	MCF7	Line1.CID289	Line2.CID425	0.25	N	1	4	4	CPOX
MCF10A	MCF7	Line1.CID290	Line2.CID019	0.5	Y	2	4	24	FKBP5|KTN1
MCF10A	MCF7	Line1.CID291	Line2.CID497	0.667	Y	2	4	3	MMS19|CIAO1
MCF10A	MCF7	Line1.CID292	Line2.CID206	0.25	N	1	4	6	PFAS
MCF10A	MCF7	Line1.CID293	Line2.CID161	0.25	N	1	4	6	PPA2
MCF10A	MCF7	Line1.CID294	Line2.CID297	1	Y	4	4	4	CTTN|MYLK|GNA13|ABL1
MCF10A	MCF7	Line1.CID295	Line2.CID422	0.5	Y	2	4	4	MAD1L1|USP16
MCF10A	MCF7	Line1.CID296	Line2.CID050	0.5	Y	2	4	15	KIF2A|WDR44
MCF10A	MCF7	Line1.CID297	Line2.CID320	0.5	Y	2	4	4	USP16|STAT5B
MCF10A	MCF7	Line1.CID298	Line2.CID459	0.333	N	1	4	3	NRCAM
MCF10A	MCF7	Line1.CID299	Line2.CID386	0.25	N	1	4	4	ABAT
MCF10A	MCF7	Line1.CID300	Line2.CID086	0.25	N	1	4	9	UBE2O
MCF10A	MCF7	Line1.CID301	Line2.CID477	0.333	N	1	4	3	FKBP10
MCF10A	MCF7	Line1.CID302	Line2.CID165	0.25	N	1	4	6	NCOA6
MCF10A	MCF7	Line1.CID303	Line2.CID362	0.25	N	1	4	4	MYO1E
MCF10A	MCF7	Line1.CID304	Line2.CID150	0.5	Y	2	4	7	PDS5A|PDS5B
MCF10A	MCF7	Line1.CID305	Line2.CID123	0.25	N	1	4	8	ZNF326
MCF10A	MCF7	Line1.CID306	Line2.CID268	0.5	Y	2	4	5	NLN|LEMD3
MCF10A	MCF7	Line1.CID307	Line2.CID253	0.25	N	1	4	5	LIMS1
MCF10A	MCF7	Line1.CID308	Line2.CID210	1	Y	4	4	5	DCAF7|DCAF6|DCAF8|DCAF11
MCF10A	MCF7	Line1.CID309	Line2.CID472	0.333	N	1	4	3	ECHDC3
MCF10A	MCF7	Line1.CID310	Line2.CID070	0.25	N	1	4	11	HMGN3
MCF10A	MCF7	Line1.CID311	Line2.CID150	0.5	Y	2	4	7	PDS5B|PDS5A
MCF10A	MCF7	Line1.CID312	Line2.CID316	0.5	Y	2	4	4	RAP1A|PFN1
MCF10A	MCF7	Line1.CID313	Line2.CID224	1	Y	4	4	5	EPN1|CCNB1|RALBP1|AP2A1
MCF10A	MCF7	Line1.CID314	Line2.CID293	0.25	N	1	4	4	ESRP2
MCF10A	MCF7	Line1.CID315	Line2.CID436	0.25	N	1	4	4	MTHFD2
MCF10A	MCF7	Line1.CID316	Line2.CID102	0.25	N	1	4	8	HARS1
MCF10A	MCF7	Line1.CID317	Line2.CID301	0.25	N	1	4	4	LAD1
MCF10A	MCF7	Line1.CID318	Line2.CID032	1	Y	4	4	17	MORF4L1|BRD8|ANP32E|MORF4L2
MCF10A	MCF7	Line1.CID319	Line2.CID236	1	Y	4	4	5	NUF2|SPC25|NDC80|SPC24
MCF10A	MCF7	Line1.CID320	Line2.CID508	0.667	Y	2	4	3	PDP1|TPT1
MCF10A	MCF7	Line1.CID321	Line2.CID062	0.25	N	1	4	12	PSAP
MCF10A	MCF7	Line1.CID322	Line2.CID177	0.25	N	1	4	6	PRKCD
MCF10A	MCF7	Line1.CID323	Line2.CID328	0.25	N	1	4	4	TBC1D23
MCF10A	MCF7	Line1.CID324	Line2.CID331	0.25	N	1	4	4	CCDC124
MCF10A	MCF7	Line1.CID325	Line2.CID139	0.25	N	1	4	7	MAP1LC3B
MCF10A	MCF7	Line1.CID326	Line2.CID191	0.75	Y	3	4	6	RAB5A|EEA1|TCEA1
MCF10A	MCF7	Line1.CID327	Line2.CID459	0.333	N	1	4	3	OAT
MCF10A	MCF7	Line1.CID328	Line2.CID503	0.333	N	1	4	3	RBCK1
MCF10A	MCF7	Line1.CID329	Line2.CID507	0.333	N	1	4	3	MIPEP
MCF10A	MCF7	Line1.CID330	Line2.CID373	1	Y	4	4	4	MRPS22|MRPS36|MRPS18B|MRPS2
MCF10A	MCF7	Line1.CID331	Line2.CID059	0.5	Y	2	4	12	ELAVL1|TXNRD1
MCF10A	MCF7	Line1.CID332	Line2.CID123	0.25	N	1	4	8	ZNF326
MCF10A	MCF7	Line1.CID333	Line2.CID029	0.25	N	1	4	19	UBE3A
MCF10A	MCF7	Line1.CID334	Line2.CID456	0.333	N	1	4	3	TPP2
MCF10A	MCF7	Line1.CID335	Line2.CID022	0.25	N	1	4	22	TRMT61A
MCF10A	MCF7	Line1.CID336	Line2.CID220	0.25	N	1	4	5	NRAS
MCF10A	MCF7	Line1.CID337	Line2.CID315	0	N	0	4	4
MCF10A	MCF7	Line1.CID338	Line2.CID458	0.667	Y	2	4	3	PGM3|UGDH
MCF10A	MCF7	Line1.CID339	Line2.CID225	0.25	N	1	4	5	GDI1
MCF10A	MCF7	Line1.CID340	Line2.CID486	0.333	N	1	4	3	WDR4
MCF10A	MCF7	Line1.CID341	Line2.CID320	0.25	N	1	4	4	STAT5B
MCF10A	MCF7	Line1.CID342	Line2.CID293	0.5	Y	2	4	4	UBQLN2|UBQLN1
MCF10A	MCF7	Line1.CID343	Line2.CID310	0.25	N	1	4	4	CMPK1
MCF10A	MCF7	Line1.CID344	Line2.CID197	0.25	N	1	4	6	ANXA7
MCF10A	MCF7	Line1.CID345	Line2.CID121	0.5	Y	2	4	8	NEMF|PLCH1
MCF10A	MCF7	Line1.CID346	Line2.CID499	0.333	N	1	4	3	ESF1
MCF10A	MCF7	Line1.CID347	Line2.CID392	0	N	0	4	4
MCF10A	MCF7	Line1.CID348	Line2.CID238	1	Y	4	4	5	NELFB|NELFCD|NELFE|NELFA
MCF10A	MCF7	Line1.CID349	Line2.CID412	0.5	Y	2	4	4	RTF2|FLYWCH2
MCF10A	MCF7	Line1.CID350	Line2.CID423	0	N	0	4	4
MCF10A	MCF7	Line1.CID351	Line2.CID150	0.5	Y	2	4	7	STAU1|UBE4B
MCF10A	MCF7	Line1.CID352	Line2.CID347	0.25	N	1	4	4	ARMC1
MCF10A	MCF7	Line1.CID353	Line2.CID431	0.25	N	1	4	4	GDI2
MCF10A	MCF7	Line1.CID354	Line2.CID174	0.5	Y	2	4	6	SEC24B|SEC23A
MCF10A	MCF7	Line1.CID355	Line2.CID036	0.25	N	1	4	17	DDX19B
MCF10A	MCF7	Line1.CID356	Line2.CID419	0.5	Y	2	4	4	MOB2|STIM1
MCF10A	MCF7	Line1.CID357	Line2.CID065	0.25	N	1	4	11	MACROD1
MCF10A	MCF7	Line1.CID358	Line2.CID360	1	Y	4	4	4	TSG101|VPS37A|VPS28|MVB12A
MCF10A	MCF7	Line1.CID359	Line2.CID149	0.25	N	1	4	7	ADH5
MCF10A	MCF7	Line1.CID360	Line2.CID100	0	N	0	4	9
MCF10A	MCF7	Line1.CID361	Line2.CID239	0.75	Y	3	4	5	MAPKAPK2|TES|PGAM1
MCF10A	MCF7	Line1.CID362	Line2.CID069	0.25	N	1	4	11	RAB35
MCF10A	MCF7	Line1.CID363	Line2.CID440	0.5	Y	2	4	4	BPNT1|DARS2
MCF10A	MCF7	Line1.CID364	Line2.CID443	0.5	Y	2	4	4	MRPS33|TMEM115
MCF10A	MCF7	Line1.CID365	Line2.CID452	0.667	Y	2	4	3	TPM1|TPM4
MCF10A	MCF7	Line1.CID366	Line2.CID361	0	N	0	4	4
MCF10A	MCF7	Line1.CID367	Line2.CID076	1	Y	4	4	10	PPME1|PPP2R1B|PPP2CA|EIF4A1
MCF10A	MCF7	Line1.CID368	Line2.CID491	0.333	N	1	4	3	SERPINB1
MCF10A	MCF7	Line1.CID369	Line2.CID245	0.5	Y	2	4	5	ACTG1|TUBB2B
MCF10A	MCF7	Line1.CID370	Line2.CID011	0.25	N	1	4	30	TFAM
MCF10A	MCF7	Line1.CID371	Line2.CID416	0.5	Y	2	4	4	RIOK2|RIOK1
MCF10A	MCF7	Line1.CID372	Line2.CID507	0.333	N	1	4	3	MCCC1
MCF10A	MCF7	Line1.CID373	Line2.CID197	0.5	Y	2	4	6	LYPLAL1|MB
MCF10A	MCF7	Line1.CID374	Line2.CID475	1	Y	3	4	3	GINS1|GINS3|GINS2
MCF10A	MCF7	Line1.CID375	Line2.CID195	0.25	N	1	4	6	TPD52
MCF10A	MCF7	Line1.CID376	Line2.CID491	0.333	N	1	4	3	SERPINB1
MCF10A	MCF7	Line1.CID377	Line2.CID446	0.25	N	1	4	4	GNPDA1
MCF10A	MCF7	Line1.CID378	Line2.CID360	0.25	N	1	4	4	MVB12A
MCF10A	MCF7	Line1.CID379	Line2.CID459	0.333	N	1	4	3	OAT
MCF10A	MCF7	Line1.CID380	Line2.CID374	0.75	Y	3	4	4	NDUFS2|NDUFS3|NDUFS1
MCF10A	MCF7	Line1.CID381	Line2.CID174	0.25	N	1	4	6	THNSL1
MCF10A	MCF7	Line1.CID382	Line2.CID456	0.333	N	1	4	3	TPP2
MCF10A	MCF7	Line1.CID383	Line2.CID304	0.5	Y	2	4	4	ZNF24|MINDY3
MCF10A	MCF7	Line1.CID384	Line2.CID099	0.5	Y	2	4	9	EIF4E|LIMD1
MCF10A	MCF7	Line1.CID385	Line2.CID429	0	N	0	4	4
MCF10A	MCF7	Line1.CID386	Line2.CID330	0.25	N	1	4	4	PYGL
MCF10A	MCF7	Line1.CID387	Line2.CID337	0.25	N	1	4	4	SEPHS1
MCF10A	MCF7	Line1.CID388	Line2.CID087	0	N	0	4	9
MCF10A	MCF7	Line1.CID389	Line2.CID181	0.25	N	1	4	6	MRPL40
MCF10A	MCF7	Line1.CID390	Line2.CID251	1	Y	4	4	5	FNTA|PAFAH1B1|FNTB|HDAC6
MCF10A	MCF7	Line1.CID391	Line2.CID460	1	Y	3	4	3	SETDB1|ATF7IP|MBD1
MCF10A	MCF7	Line1.CID392	Line2.CID053	0.25	N	1	4	14	GRSF1
MCF10A	MCF7	Line1.CID393	Line2.CID293	0.25	N	1	4	4	ATXN7L3B
MCF10A	MCF7	Line1.CID394	Line2.CID285	0.25	N	1	4	4	ITSN2
MCF10A	MCF7	Line1.CID395	Line2.CID204	0.75	Y	3	4	6	VPS25|VPS36|SNF8
MCF10A	MCF7	Line1.CID396	Line2.CID299	0.5	Y	2	4	4	LTV1|NAP1L4
MCF10A	MCF7	Line1.CID397	Line2.CID402	0.5	Y	2	4	4	LIG3|PDXK
MCF10A	MCF7	Line1.CID398	Line2.CID399	0.25	N	1	4	4	MARCKS
MCF10A	MCF7	Line1.CID399	Line2.CID441	0	N	0	4	4
MCF10A	MCF7	Line1.CID400	Line2.CID508	0.333	N	1	4	3	TPT1
MCF10A	MCF7	Line1.CID401	Line2.CID486	0.333	N	1	4	3	PTPRF
MCF10A	MCF7	Line1.CID402	Line2.CID459	0.333	N	1	4	3	OAT
MCF10A	MCF7	Line1.CID403	Line2.CID011	0.25	N	1	4	30	G3BP1
MCF10A	MCF7	Line1.CID404	Line2.CID403	0	N	0	4	4
MCF10A	MCF7	Line1.CID405	Line2.CID440	0.25	N	1	4	4	LRRC40
MCF10A	MCF7	Line1.CID406	Line2.CID118	0.25	N	1	4	8	PUS1
MCF10A	MCF7	Line1.CID407	Line2.CID437	0.75	Y	3	4	4	RFC4|RFC2|RAD1
MCF10A	MCF7	Line1.CID408	Line2.CID125	0.25	N	1	4	8	ELOC
MCF10A	MCF7	Line1.CID409	Line2.CID168	0.25	N	1	4	6	HEXB
MCF10A	MCF7	Line1.CID410	Line2.CID491	0.333	N	1	4	3	EIF4H
MCF10A	MCF7	Line1.CID411	Line2.CID482	0.333	N	1	4	3	EIF5B
MCF10A	MCF7	Line1.CID412	Line2.CID056	0.25	N	1	4	13	RDX
MCF10A	MCF7	Line1.CID413	Line2.CID139	0.25	N	1	4	7	MAP1LC3B
MCF10A	MCF7	Line1.CID414	Line2.CID252	0.25	N	1	4	5	AKR1C3
MCF10A	MCF7	Line1.CID415	Line2.CID472	0.667	Y	2	4	3	ECHDC3|ANXA8
MCF10A	MCF7	Line1.CID416	Line2.CID020	0.25	N	1	4	22	PSIP1
MCF10A	MCF7	Line1.CID417	Line2.CID486	0.333	N	1	4	3	WDR4
MCF10A	MCF7	Line1.CID418	Line2.CID405	0.5	Y	2	4	4	NDUFV2|NDUFV1
MCF10A	MCF7	Line1.CID419	Line2.CID303	0.25	N	1	4	4	PRDX3
MCF10A	MCF7	Line1.CID420	Line2.CID412	0.25	N	1	4	4	PTGR2
MCF10A	MCF7	Line1.CID421	Line2.CID346	0.25	N	1	4	4	THUMPD1
MCF10A	MCF7	Line1.CID422	Line2.CID277	1	Y	4	4	4	ALKBH2|IGF1R|SMAD3|FOXO3
MCF10A	MCF7	Line1.CID423	Line2.CID310	0.25	N	1	4	4	CMPK1
MCF10A	MCF7	Line1.CID424	Line2.CID051	0.25	N	1	4	15	UQCRC1
MCF10A	MCF7	Line1.CID425	Line2.CID373	0.25	N	1	4	4	MRPS22
MCF10A	MCF7	Line1.CID426	Line2.CID098	0.25	N	1	4	9	ILKAP
MCF10A	MCF7	Line1.CID427	Line2.CID459	0.333	N	1	4	3	NRCAM
MCF10A	MCF7	Line1.CID428	Line2.CID006	0.25	N	1	4	37	CARM1
MCF10A	MCF7	Line1.CID429	Line2.CID219	0.25	N	1	4	5	WDFY1
MCF10A	MCF7	Line1.CID430	Line2.CID001	0.25	N	1	4	66	SF3B3
MCF10A	MCF7	Line1.CID431	Line2.CID279	0.75	Y	3	4	4	CTNND1|FHL2|CTNNB1
MCF10A	MCF7	Line1.CID432	Line2.CID504	0.333	N	1	4	3	MACF1
MCF10A	MCF7	Line1.CID433	Line2.CID004	0.25	N	1	4	50	PSMD7
MCF10A	MCF7	Line1.CID434	Line2.CID383	0.25	N	1	4	4	NRAS
MCF10A	MCF7	Line1.CID435	Line2.CID005	0.25	N	1	4	37	AIMP2
MCF10A	MCF7	Line1.CID436	Line2.CID281	0.25	N	1	4	4	PPL
MCF10A	MCF7	Line1.CID437	Line2.CID001	0.25	N	1	4	66	BZW1
MCF10A	MCF7	Line1.CID438	Line2.CID275	0.25	N	1	4	4	DNAJC9
MCF10A	MCF7	Line1.CID439	Line2.CID382	0.25	N	1	4	4	THUMPD1
MCF10A	MCF7	Line1.CID440	Line2.CID276	0	N	0	4	4
MCF10A	MCF7	Line1.CID441	Line2.CID166	0.25	N	1	4	6	TXNDC5
MCF10A	MCF7	Line1.CID442	Line2.CID303	0.25	N	1	4	4	DAG1
MCF10A	MCF7	Line1.CID443	Line2.CID380	0	N	0	4	4
MCF10A	MCF7	Line1.CID444	Line2.CID291	0.5	Y	2	4	4	MRPS27|LUC7L3
MCF10A	MCF7	Line1.CID445	Line2.CID477	0.333	N	1	3	3	FKBP10
MCF10A	MCF7	Line1.CID446	Line2.CID267	0.667	Y	2	3	5	RPTOR|MTOR
MCF10A	MCF7	Line1.CID447	Line2.CID275	0.333	N	1	3	4	SSBP1
MCF10A	MCF7	Line1.CID448	Line2.CID384	0.333	N	1	3	4	SH3PXD2B
MCF10A	MCF7	Line1.CID449	Line2.CID161	1	Y	3	3	6	PCBP1|PPA2|CTSD
MCF10A	MCF7	Line1.CID450	Line2.CID077	0.667	Y	2	3	10	REEP5|SLC3A2
MCF10A	MCF7	Line1.CID451	Line2.CID417	0.333	N	1	3	4	CTIF
MCF10A	MCF7	Line1.CID452	Line2.CID088	0.667	Y	2	3	9	MET|CBL
MCF10A	MCF7	Line1.CID453	Line2.CID389	1	Y	3	3	4	VPS53|VPS52|VPS51
MCF10A	MCF7	Line1.CID454	Line2.CID215	0.333	N	1	3	5	TRIM16
MCF10A	MCF7	Line1.CID455	Line2.CID260	0.333	N	1	3	5	ADIRF
MCF10A	MCF7	Line1.CID456	Line2.CID478	1	Y	3	3	3	JUNB|JUND|JUN
MCF10A	MCF7	Line1.CID457	Line2.CID476	0.333	N	1	3	3	NENF
MCF10A	MCF7	Line1.CID458	Line2.CID256	1	Y	3	3	5	PICALM|TBC1D5|AP2B1
MCF10A	MCF7	Line1.CID459	Line2.CID284	0	N	0	3	4
MCF10A	MCF7	Line1.CID460	Line2.CID183	0	N	0	3	6
MCF10A	MCF7	Line1.CID461	Line2.CID221	0.333	N	1	3	5	GDI1
MCF10A	MCF7	Line1.CID462	Line2.CID334	0.667	Y	2	3	4	TAGLN2|GSTO1
MCF10A	MCF7	Line1.CID464	Line2.CID019	0.333	N	1	3	24	KRAS
MCF10A	MCF7	Line1.CID465	Line2.CID302	0.667	Y	2	3	4	LAMC1|LAMB1
MCF10A	MCF7	Line1.CID466	Line2.CID462	1	Y	3	3	3	VBP1|PFDN4|PFDN5
MCF10A	MCF7	Line1.CID467	Line2.CID100	1	Y	3	3	9	MYL6|MYL12A|WIPF1
MCF10A	MCF7	Line1.CID468	Line2.CID465	1	Y	3	3	3	NOP58|NOP56|NAF1
MCF10A	MCF7	Line1.CID469	Line2.CID466	1	Y	3	3	3	ARHGEF18|ENAH|ARRB1
MCF10A	MCF7	Line1.CID470	Line2.CID152	0.333	N	1	3	7	ALDH4A1
MCF10A	MCF7	Line1.CID471	Line2.CID440	0.333	N	1	3	4	NEDD1
MCF10A	MCF7	Line1.CID472	Line2.CID232	0.333	N	1	3	5	HDGFL3
MCF10A	MCF7	Line1.CID473	Line2.CID390	0.667	Y	2	3	4	XYLB|DUSP12
MCF10A	MCF7	Line1.CID474	Line2.CID194	0	N	0	3	6
MCF10A	MCF7	Line1.CID475	Line2.CID235	0	N	0	3	5
MCF10A	MCF7	Line1.CID476	Line2.CID101	0.333	N	1	3	8	RANBP1
MCF10A	MCF7	Line1.CID477	Line2.CID121	0.333	N	1	3	8	PLCH1
MCF10A	MCF7	Line1.CID478	Line2.CID404	0.333	N	1	3	4	DPH2
MCF10A	MCF7	Line1.CID479	Line2.CID483	1	Y	3	3	3	ATG16L1|ATG12|ATG5
MCF10A	MCF7	Line1.CID480	Line2.CID365	1	Y	3	3	4	IDH3A|IDH3B|IDH3G
MCF10A	MCF7	Line1.CID481	Line2.CID209	0.333	N	1	3	5	CASP7
MCF10A	MCF7	Line1.CID482	Line2.CID434	0.333	N	1	3	4	TACO1
MCF10A	MCF7	Line1.CID483	Line2.CID348	0	N	0	3	4
MCF10A	MCF7	Line1.CID484	Line2.CID384	0	N	0	3	4
MCF10A	MCF7	Line1.CID485	Line2.CID113	0	N	0	3	8
MCF10A	MCF7	Line1.CID486	Line2.CID432	0	N	0	3	4
MCF10A	MCF7	Line1.CID487	Line2.CID501	0.667	Y	2	3	3	PDCD6IP|COTL1
MCF10A	MCF7	Line1.CID488	Line2.CID295	0	N	0	3	4
MCF10A	MCF7	Line1.CID489	Line2.CID020	0	N	0	3	22
MCF10A	MCF7	Line1.CID490	Line2.CID484	0.333	N	1	3	3	NSUN6
MCF10A	MCF7	Line1.CID491	Line2.CID467	1	Y	3	3	3	NEU1|GLB1|CTSA
MCF10A	MCF7	Line1.CID492	Line2.CID411	0.333	N	1	3	4	HADH
MCF10A	MCF7	Line1.CID493	Line2.CID137	0	N	0	3	7
MCF10A	MCF7	Line1.CID494	Line2.CID098	0.333	N	1	3	9	UBLCP1
MCF10A	MCF7	Line1.CID495	Line2.CID505	0.333	N	1	3	3	AVL9
MCF10A	MCF7	Line1.CID496	Line2.CID018	0	N	0	3	26
MCF10A	MCF7	Line1.CID497	Line2.CID149	0.333	N	1	3	7	GOT2
MCF10A	MCF7	Line1.CID498	Line2.CID072	0	N	0	3	11
MCF10A	MCF7	Line1.CID499	Line2.CID418	0	N	0	3	4
MCF10A	MCF7	Line1.CID500	Line2.CID495	0.667	Y	2	3	3	INPP1|CHN1
MCF10A	MCF7	Line1.CID501	Line2.CID505	0.667	Y	2	3	3	EIF2D|MCTS1
MCF10A	MCF7	Line1.CID502	Line2.CID184	0.333	N	1	3	6	SMARCAD1
MCF10A	MCF7	Line1.CID503	Line2.CID116	0	N	0	3	8
MCF10A	MCF7	Line1.CID504	Line2.CID068	1	Y	3	3	11	FN1|ITGB1|APP
MCF10A	MCF7	Line1.CID505	Line2.CID044	0.333	N	1	3	15	EXOC6B
MCF10A	MCF7	Line1.CID506	Line2.CID361	1	Y	3	3	4	CD81|GNB1|GNA11
MCF7	MDA231	Line2.CID001	Line3.CID002	0.984	Y	63	66	64	SF3B6|SNRPD3|DHX15|SF3B1|SRRM1|PRPF19|PLRG1|TOP2A|PRKRIP1|SNRNP200|PUF60|SF3A1|SRSF2|SF3B4|SNW1|RBM17|SF3A2|HSPD1|CHERP|PRPF8|GCN1|SNRPB2|CDC5L|SF3A3|SF1|DDX39B|HNRNPC|CLNS1A|TRAP1|SRSF7|HNRNPA1|SLU7|CTNNBL1|U2AF2|DNAJC8|SNRPB|SF3B2|CWC15|SNRPA|SNRNP70|SRSF1|HMG20B|SNRPD2|SNRPE|PHF5A|DDX46|SMNDC1|SNRPA1|SF3B3|U2SURP|HNRNPA2B1|PPP1CA|TRA2B|RBMX|DDX42|LGALS3|LGALS1|SNRPD1|TFIP11|SF3B5|WDR77|CRNKL1|…
MCF7	MDA231	Line2.CID002	Line3.CID006	0.6	Y	21	59	35	DCTN2|DCTN5|NASP|FLII|NCAPG|SMC4|XRCC1|HECTD1|EML4|CHD4|USP15|DCTN1|MYH10|USP47|NCAPH|FNBP1|PPP4R3A|ACTR1A|KPNA2|SMC2|NCAPD2
MCF7	MDA231	Line2.CID003	Line3.CID027	0.842	Y	16	56	19	GTF2I|CHD3|EHMT2|KDM1A|ZMYM3|MTA1|RCOR1|RCOR3|HMG20B|RREB1|HMG20A|ZMYM2|GPS2|GSE1|ZNF217|EHMT1
MCF7	MDA231	Line2.CID004	Line3.CID001	0.92	Y	46	50	85	PSMD3|PSMA4|PSME1|PSMD4|PSMD8|CAD|PSMD11|PSMB2|PSMD13|PSME2|VCP|PSMA5|PSMA1|PSMB6|PSMB4|PSMC2|PSMC6|PSMC4|ADRM1|HSPH1|PSMD6|PSMA3|UBE3A|PSMD9|PSMD5|PSMD7|PSMC3|PSMB8|PSMD12|PSMD1|VTA1|PSMC5|PSMA7|PAAF1|PSMD14|PSME3|PSMC1|PSMD10|PSMA6|PSMB7|PSMA2|PSMD2|ACACA|PSMB5|PSMB3|PSMB1
MCF7	MDA231	Line2.CID005	Line3.CID143	0.714	Y	5	37	7	AP1G2|AP1M2|AP1S1|AP1M1|AP1B1
MCF7	MDA231	Line2.CID006	Line3.CID004	0.703	Y	26	37	49	KLC1|RPS20|MCMBP|CSDE1|GEMIN5|SRSF3|TSN|TRIM28|OTUB1|PPP1CB|SMS|CARM1|SEC23IP|ASF1B|NAPA|KIF5B|IPO5|EIF4B|TSNAX|CAPZB|DYNC1LI2|DYNC1H1|NUMA1|DYNC1LI1|IMPDH2|GSPT1
MCF7	MDA231	Line2.CID007	Line3.CID003	0.973	Y	36	37	50	HNRNPA1|HSPA1B|ILF3|DHX9|SRA1|GAPDH|NSRP1|HNRNPD|AGO2|PABPC1|PABPN1|RPS3|PAIP1|HSF1|EPRS1|HNRNPAB|HNRNPA2B1|ACTN4|RPLP0|NCL|HNRNPR|RO60|RPS6|RPS3A|SYNCRIP|YBX1|PABPC4|ILF2|ELAVL1|NCBP1|ATXN2|HNRNPL|HNRNPU|L1RE1|STAU1|RPS9
MCF7	MDA231	Line2.CID008	Line3.CID015	0.929	Y	26	33	28	FBXW2|MTIF2|ZC3HC1|RELA|SEC16A|POLR1G|IKBKB|PPP6R1|POLR2H|ANKRD28|PPP6C|NFKBIB|POLR1A|GLG1|TNIP1|SKP1|NFKB1|POLR1E|NFKBIA|REL|IQGAP2|KPNA2|CUL1|FBXW11|NFKB2|POLR1B
MCF7	MDA231	Line2.CID009	Line3.CID009	0.969	Y	31	32	32	ARID2|SMARCD2|CHAF1A|BRD7|ARID4B|SMARCA2|SMARCA4|BAZ1B|SCYL1|ARID1B|PBRM1|MLLT1|ACTL6A|PHF10|DPF2|SMARCB1|CREBBP|EP300|SMARCC2|DRAP1|MBD2|GATAD2B|SMARCC1|SMARCD1|TOP2B|ACTG1|SMARCE1|ING1|MBD3|NCOA3|ARID1A
MCF7	MDA231	Line2.CID010	Line3.CID028	0.737	Y	14	31	19	LMNB1|MCM2|C1QBP|G3BP1|RB1|SAP130|H1-1|MCM5|MCM7|MCM6|MCM4|LMNA|MCMBP|MCM3
MCF7	MDA231	Line2.CID011	Line3.CID013	0.867	Y	26	30	31	HDGF|SSB|IQGAP1|LSM2|YWHAE|ZRANB2|DDX39A|YWHAG|PDCD4|BCCIP|YWHAQ|YWHAZ|HNRNPL|YWHAB|H1-1|PFDN2|G3BP1|MARK2|SNRPD1|CKB|API5|CDC37|YWHAH|C1QBP|HNRNPK|LMNB1
MCF7	MDA231	Line2.CID012	Line3.CID216	1	Y	5	30	5	SET|ANP32A|MARCKSL1|ANP32B|PTMA
MCF7	MDA231	Line2.CID013	Line3.CID014	0.929	Y	26	28	29	LIG1|RPA2|RPA3|RFC4|RPA1|CCNA2|CDK6|POLA1|PCNA|CCNB1|CDK2|CDK1|RFC1|POLD3|PRIM1|POLD2|POLA2|POLD1|PRIM2|CCND3|POLE|POLE3|TOP1|CDKN1A|CDK4|TOP3A
MCF7	MDA231	Line2.CID014	Line3.CID014	0.929	Y	26	28	29	CCNA2|RPA1|CDK6|RPA3|RPA2|LIG1|RFC1|PCNA|CCNB1|CDK2|CDK1|POLA1|POLD1|PRIM2|CCND3|RMI1|PRIM1|POLD2|POLA2|POLD3|TOP3A|CDKN1A|CDK4|POLE|POLE3|TOP1
MCF7	MDA231	Line2.CID015	Line3.CID021	0.957	Y	22	26	23	COPS7A|DOCK7|COPS3|DCAF1|COPS6|WDR6|GRB2|TP53|HSPA1L|DDB2|COPS7B|GPS1|EPB41L2|COPS4|COPS2|COPS5|COPS8|DYNLL1|PLCG1|HSPA6|NCKIPSD|BASP1
MCF7	MDA231	Line2.CID016	Line3.CID018	0.96	Y	24	26	25	RPS7|RPS28|DDX3X|LARP4|RPS5|RPS6|FAU|RPS14|RPS25|RPS21|RPS23|RPS19|RPS12|RPSA|RPS9|RPS15A|MCTS1|RPS17|RPS15|RPS27|RPS10|RPS3|RPS20|RPS2
MCF7	MDA231	Line2.CID017	Line3.CID016	1	Y	26	26	26	RPL9P9|RPL24|RPL23A|RPL7A|RPL10A|RPL13|EIF6|RPL22|RPL4|RPL11|RPL5|RPL38|RPLP1|RPL37|RPL23|RPL30|RPLP2|RPL31|RPL12|DICER1|RPL6|RPLP0|RPL17|RPL29|MOV10|RPL27
MCF7	MDA231	Line2.CID018	Line3.CID023	0.909	Y	20	26	22	CSNK2A2|NUP93|DHX38|WDR11|SUPT16H|SHCBP1|CSNK2A1|VIRMA|COBLL1|KIF23|SRRT|SSRP1|RSF1|RYBP|ZFP91|CSNK2B|RING1|CUL4A|ZC3H13|CBX3
MCF7	MDA231	Line2.CID019	Line3.CID020	0.833	Y	20	24	24	YWHAH|NFKBIB|ATG16L1|CCAR1|YWHAB|PFDN2|MARK2|CDC37|HSP90AA1|FKBP5|ILK|HSPA4|YWHAG|KTN1|MAP3K7|YWHAZ|YWHAQ|HSP90AB1|TXLNA|YWHAE
MCF7	MDA231	Line2.CID020	Line3.CID043	0.733	Y	11	22	15	ASH2L|RBBP5|HCFC1|MEN1|WDR5|DR1|BOD1L1|PSIP1|WDR82|OGT|KAT8
MCF7	MDA231	Line2.CID021	Line3.CID022	1	Y	22	22	22	NUP153|BICD2|NUP37|NUP205|SEC13|NUP88|NUP93|NUP98|XPOT|TPR|NUP133|SEH1L|NUP107|NUTF2|NUP43|NUP85|NUP62|NUP160|RAE1|RANBP2|EIF5A|XPO7
MCF7	MDA231	Line2.CID022	Line3.CID143	0.857	Y	6	22	7	AP1G2|AP1M2|AP1G1|AP1B1|AP1S1|AP1M1
MCF7	MDA231	Line2.CID023	Line3.CID028	0.474	Y	9	22	19	MCM6|MCM7|MCM4|MCM3|MCMBP|ACBD3|MCM2|H1-1|MCM5
MCF7	MDA231	Line2.CID024	Line3.CID143	0.857	Y	6	21	7	AP1G1|AP1M1|AP1B1|AP1S1|AP1M2|AP1G2
MCF7	MDA231	Line2.CID025	Line3.CID023	1	Y	21	21	22	COBLL1|KIF23|VIRMA|CSNK2A1|SHCBP1|WDR11|SUPT16H|SRRT|DHX38|CSNK2A2|NUP93|WTAP|CUL4A|RING1|CSNK2B|ZC3H13|CBX3|RYBP|RSF1|SSRP1|ZFP91
MCF7	MDA231	Line2.CID026	Line3.CID059	0.643	Y	9	21	14	VIM|CCAR2|LRBA|TGM2|NRBP1|PURA|RNH1|YWHAG|ZNF638
MCF7	MDA231	Line2.CID027	Line3.CID029	0.842	Y	16	20	19	SMG6|UPF3A|UPF1|RNPS1|SMG1|THRAP3|NXF1|MAGOHB|UPF3B|SAP18|CASC3|UPF2|PYM1|RBM8A|EIF4A3|ALYREF
MCF7	MDA231	Line2.CID028	Line3.CID033	0.471	Y	8	20	17	MCM5|MCM2|ACBD3|MCM3|MCMBP|MCM4|MCM6|MCM7
MCF7	MDA231	Line2.CID029	Line3.CID059	0.5	Y	7	19	14	IPO9|TGM2|NRBP1|PURA|RNH1|YWHAG|SFN
MCF7	MDA231	Line2.CID030	Line3.CID040	0.938	Y	15	19	16	RAD50|TERF2IP|RFC1|MDC1|MRE11|RFC4|NBN|FANCD2|BLM|XRCC4|PAXIP1|MSH6|TP53BP1|LIG4|MSH2
MCF7	MDA231	Line2.CID031	Line3.CID006	0.474	Y	9	19	35	DCTN2|WDHD1|DCTN5|DCTN1|PPP4R3A|NASP|MATR3|ACTR1A|DCTN4
MCF7	MDA231	Line2.CID032	Line3.CID039	0.938	Y	15	17	16	BRD8|ZNHIT1|ACTR5|ANP32E|ACTR6|MORF4L2|ACTL6A|SRCAP|YY1|RUVBL2|DMAP1|MORF4L1|RUVBL1|UCHL5|VPS72
MCF7	MDA231	Line2.CID033	Line3.CID100	0.667	Y	6	17	9	TLN1|ROCK2|NFIC|NSUN2|HEXA|ROCK1
MCF7	MDA231	Line2.CID034	Line3.CID044	0.867	Y	13	17	15	POLR2E|POLR2C|GTF2F1|POLR2B|TCEA1|GTF2E2|POLR2G|POLR2K|GTF2F2|CTDP1|GTF2A1|GTF2E1|POLR2H
MCF7	MDA231	Line2.CID035	Line3.CID062	1	Y	13	17	13	EIF3D|EIF3I|EIF3H|EIF3K|EIF3C|EIF3J|EIF3L|EIF3B|EIF3F|EIF3G|EIF3A|EIF3M|EIF3E
MCF7	MDA231	Line2.CID036	Line3.CID068	1	Y	12	17	12	ARHGEF1|DOCK7|WASHC5|FKBP15|ARHGEF2|WASHC2A|WASHC3|WASHC2C|NEDD4|WASHC4|AP3B1|DNM2
MCF7	MDA231	Line2.CID037	Line3.CID034	0.824	Y	14	17	17	HAT1|CHAF1A|H4-16|CHEK2|ASF1B|H3C13|RBBP4|ASF1A|NASP|IPO4|MPHOSPH8|CHAF1B|H3-3B|ST13
MCF7	MDA231	Line2.CID038	Line3.CID028	0.438	N	7	16	19	MCM5|MCM2|MCMBP|MCM3|MCM4|MCM7|MCM6
MCF7	MDA231	Line2.CID039	Line3.CID110	0.75	Y	6	16	8	CUL5|RNF7|ELOB|OSGEP|ELOC|ARIH2
MCF7	MDA231	Line2.CID040	Line3.CID010	0.625	Y	10	16	32	KPNA4|KPNA3|MAP1B|WBP11|SNRNP200|KPNA6|TUBA1B|COPS2|HADHA|TNPO1
MCF7	MDA231	Line2.CID041	Line3.CID275	0.5	Y	2	16	4	PPP3CA|CORO1B
MCF7	MDA231	Line2.CID042	Line3.CID261	0.6	Y	3	16	5	EFL1|ADD1|ASMTL
MCF7	MDA231	Line2.CID043	Line3.CID034	0.8	Y	12	15	17	ASF1A|NASP|H3C13|MPHOSPH8|H4-16|CHEK2|IPO4|CHAF1A|HAT1|ASF1B|CHAF1B|H3-3B
MCF7	MDA231	Line2.CID044	Line3.CID036	0.6	Y	9	15	17	TOP3A|NAA10|CAPZA2|RMI1|RPA3|RPA1|RPA2|XPA|UBA6
MCF7	MDA231	Line2.CID045	Line3.CID064	0.846	Y	11	15	13	CPSF7|NUDT21|CPSF3|DHX16|PTBP1|TJP1|CAPRIN1|CPSF6|ERCC3|MRE11|PCF11
MCF7	MDA231	Line2.CID046	Line3.CID046	0.933	Y	14	15	15	RBPJ|SP1|HDGF|H1-3|NCOR2|CTBP1|CCND1|ARID4A|TBL1X|KIF11|NCOR1|SPEN|MIER1|TBL1XR1
MCF7	MDA231	Line2.CID047	Line3.CID051	0.929	Y	13	15	14	UBE2E1|BRCC3|TRAF2|BRAP|STUB1|FBXO7|UBE2N|DCUN1D1|RNF40|RNF20|CAND1|UBE2V1|UBE2V2
MCF7	MDA231	Line2.CID048	Line3.CID052	1	Y	14	15	14	SNX6|DCTN1|SNX1|SNX2|RAB7A|SNX3|SNX5|ANKFY1|SNX27|VPS26B|VPS35|VPS29|TBC1D5|VPS26A
MCF7	MDA231	Line2.CID049	Line3.CID103	0.444	N	4	15	9	ACTN1|IPO9|CLTC|SFN
MCF7	MDA231	Line2.CID050	Line3.CID543	0.333	N	1	15	3	GRIPAP1
MCF7	MDA231	Line2.CID051	Line3.CID100	0.556	Y	5	15	9	ROCK2|HEXA|NFIC|NSUN2|ROCK1
MCF7	MDA231	Line2.CID052	Line3.CID063	0.615	Y	8	14	13	CCT7|CCT5|CCT6A|CCT2|CCT4|TCP1|CCT3|CCT8
MCF7	MDA231	Line2.CID053	Line3.CID275	0.25	N	1	14	4	PPP3CA
MCF7	MDA231	Line2.CID054	Line3.CID192	0.5	Y	3	14	6	RAB3GAP2|TRMT10A|CAPRIN1
MCF7	MDA231	Line2.CID055	Line3.CID036	0.714	Y	10	14	17	TOP3A|ERCC5|CAPZA2|RMI1|RPA3|RPA1|BLM|RPA2|XPA|UBA6
MCF7	MDA231	Line2.CID056	Line3.CID416	0.25	N	1	13	4	UBA3
MCF7	MDA231	Line2.CID057	Line3.CID275	0.5	Y	2	13	4	PPP3R1|PPP3CA
MCF7	MDA231	Line2.CID058	Line3.CID192	0.333	N	2	12	6	RAB3GAP2|CAPRIN1
MCF7	MDA231	Line2.CID059	Line3.CID078	0.545	Y	6	12	11	PYGB|ELAVL1|TRIM25|TXNRD1|SUGT1|DDX6
MCF7	MDA231	Line2.CID060	Line3.CID385	0.5	Y	2	12	4	FAHD2A|SEC14L2
MCF7	MDA231	Line2.CID061	Line3.CID097	0.556	Y	5	12	9	RAB3GAP2|FAM120A|PPP4R2|PPP4C|PPP4R3B
MCF7	MDA231	Line2.CID062	Line3.CID368	0.25	N	1	12	4	NUP188
MCF7	MDA231	Line2.CID063	Line3.CID143	0.429	N	3	12	7	AP1G1|AP1S1|AP1M1
MCF7	MDA231	Line2.CID064	Line3.CID030	0.75	Y	9	12	19	ASH2L|PSIP1|WDR82|RBBP5|HCFC1|MEN1|OGT|TUBA4A|BOD1L1
MCF7	MDA231	Line2.CID065	Line3.CID042	0.636	Y	7	11	16	DVL2|MAP2K2|DIAPH1|PTK2|PXN|WASL|MAP2K1
MCF7	MDA231	Line2.CID066	Line3.CID128	0.571	Y	4	11	7	RTCB|FAM98B|C2orf49|DDX1
MCF7	MDA231	Line2.CID067	Line3.CID056	1	Y	11	11	14	EXOSC1|EXOSC3|EXOSC7|EXOSC8|MTREX|EXOSC2|MPHOSPH6|EXOSC10|EXOSC4|EXOSC9|EXOSC5
MCF7	MDA231	Line2.CID068	Line3.CID480	0.667	Y	2	11	3	APP|ITGB1
MCF7	MDA231	Line2.CID069	Line3.CID349	0.5	Y	2	11	4	DNAJB1|ILKAP
MCF7	MDA231	Line2.CID070	Line3.CID275	0.5	Y	2	11	4	CORO1B|PPP3CA
MCF7	MDA231	Line2.CID071	Line3.CID086	0.9	Y	9	11	10	CCNA2|CDK6|CCND3|CKS1B|CCND1|CDK2|CDK1|CDKN1A|CDK4
MCF7	MDA231	Line2.CID072	Line3.CID061	0.636	Y	7	11	13	SNX4|NUDCD3|DYNLL1|DYNC1LI1|DYNLT3|DYNLT1|TPR
MCF7	MDA231	Line2.CID073	Line3.CID407	0.75	Y	3	11	4	CYFIP2|ABI1|ABI2
MCF7	MDA231	Line2.CID074	Line3.CID088	0.6	Y	6	10	10	PTCD3|YBX3|H4-16|H2BC14|CALR|H2AX
MCF7	MDA231	Line2.CID075	Line3.CID332	0.75	Y	3	10	4	USP7|PIP4K2C|KLC2
MCF7	MDA231	Line2.CID076	Line3.CID082	0.9	Y	9	10	11	PPP2R1B|MOB4|PPME1|PTPA|STRN|PPP2R1A|PPP2R5C|PPP2CA|STRN3
MCF7	MDA231	Line2.CID077	Line3.CID071	0.7	Y	7	10	12	TRMT10C|RTN4|CAVIN2|ATL3|CAVIN1|TCOF1|BCAP31
MCF7	MDA231	Line2.CID078	Line3.CID349	0.5	Y	2	10	4	PDLIM7|DNAJB1
MCF7	MDA231	Line2.CID079	Line3.CID417	0.5	Y	2	10	4	UBA3|NAA15
MCF7	MDA231	Line2.CID080	Line3.CID309	0.25	N	1	10	4	PPP1R7
MCF7	MDA231	Line2.CID081	Line3.CID484	0.333	N	1	9	3	UNC45A
MCF7	MDA231	Line2.CID082	Line3.CID210	0.8	Y	4	9	5	RBPJ|EP300|CDK7|MED1
MCF7	MDA231	Line2.CID083	Line3.CID364	0.25	N	1	9	4	PLEC
MCF7	MDA231	Line2.CID084	Line3.CID436	0.5	Y	2	9	4	U2AF1L5|VIM
MCF7	MDA231	Line2.CID085	Line3.CID417	0.5	Y	2	9	4	NAA15|UBA3
MCF7	MDA231	Line2.CID086	Line3.CID114	1	Y	8	9	8	MLLT1|ELP3|ELP2|AFF1|ELP4|AFF4|EAF1|ELL
MCF7	MDA231	Line2.CID087	Line3.CID093	0.889	Y	8	9	9	ANAPC1|ANAPC10|ANAPC5|CDC23|ANAPC4|ANAPC7|CDC27|CDC16
MCF7	MDA231	Line2.CID088	Line3.CID117	0.875	Y	7	9	8	MET|ARHGAP17|MPP7|MPP5|SH3KBP1|PATJ|CD2AP
MCF7	MDA231	Line2.CID089	Line3.CID030	0.667	Y	6	9	19	CHD8|PRPF31|TAF7|MAX|PELP1|MGA
MCF7	MDA231	Line2.CID090	Line3.CID096	1	Y	9	9	9	POLR3B|POLR3D|POLR3E|POLR3F|POLR3GL|POLR3C|POLR3A|POLR3G|POLR1C
MCF7	MDA231	Line2.CID091	Line3.CID095	1	Y	9	9	9	COG5|COG7|COG8|CDC42|COG6|COG3|COG2|COG1|COG4
MCF7	MDA231	Line2.CID092	Line3.CID540	0.333	N	1	9	3	PRDX6
MCF7	MDA231	Line2.CID093	Line3.CID415	1	Y	4	9	4	LIMD1|EIF4G2|EIF4E2|EIF4E
MCF7	MDA231	Line2.CID094	Line3.CID071	0.667	Y	6	9	12	TCOF1|BCAP31|CAVIN1|RTN4|ATL3|CAVIN2
MCF7	MDA231	Line2.CID095	Line3.CID126	0.625	Y	5	9	8	PPP4R2|PPP4R3A|PPP4C|MSH6|PPP4R3B
MCF7	MDA231	Line2.CID096	Line3.CID251	0.8	Y	4	9	5	PPP1CC|RHOA|PPP1R12A|MPRIP
MCF7	MDA231	Line2.CID097	Line3.CID067	0.556	Y	5	9	12	CAVIN1|BCAP31|REEP5|CAVIN2|ACIN1
MCF7	MDA231	Line2.CID098	Line3.CID349	0.5	Y	2	9	4	DNAJB1|ILKAP
MCF7	MDA231	Line2.CID099	Line3.CID415	0.75	Y	3	9	4	EIF4E2|EIF4E|LIMD1
MCF7	MDA231	Line2.CID100	Line3.CID194	0.667	Y	4	9	6	MYL12A|MYH9|MYL6|MYH14
MCF7	MDA231	Line2.CID101	Line3.CID270	0.5	Y	2	8	4	RANBP1|KPNB1
MCF7	MDA231	Line2.CID102	Line3.CID189	0.333	N	2	8	6	PAK2|DHX36
MCF7	MDA231	Line2.CID103	Line3.CID164	0.833	Y	5	8	6	SEPTIN2|SEPTIN7|SEPTIN8|SEPTIN11|SEPTIN9
MCF7	MDA231	Line2.CID104	Line3.CID066	0.625	Y	5	8	12	PDHA1|DLAT|DLD|PDHX|PDHB
MCF7	MDA231	Line2.CID105	Line3.CID460	0.5	Y	2	8	4	CARMIL1|SUGT1
MCF7	MDA231	Line2.CID106	Line3.CID111	0.875	Y	7	8	8	SH3KBP1|BCAR1|SOS1|CBL|CRK|PIK3R1|MET
MCF7	MDA231	Line2.CID107	Line3.CID169	0.5	Y	3	8	6	PPP4C|PPP4R2|PPP4R3B
MCF7	MDA231	Line2.CID108	Line3.CID138	0.429	N	3	8	7	PSPC1|RBM14|NONO
MCF7	MDA231	Line2.CID109	Line3.CID102	0.875	Y	7	8	9	CHMP1A|CHMP4B|CHMP2B|CHMP5|CHMP2A|CHMP3|CHMP4A
MCF7	MDA231	Line2.CID110	Line3.CID115	1	Y	8	8	8	EXOC2|EXOC3|EXOC5|EXOC6|EXOC1|EXOC7|EXOC8|EXOC4
MCF7	MDA231	Line2.CID111	Line3.CID061	0.625	Y	5	8	13	NUDCD3|SNX4|DYNC1LI1|DYNLT3|DYNLT1
MCF7	MDA231	Line2.CID112	Line3.CID145	1	Y	7	8	7	ARPC3|ARPC1B|ARPC4|ARPC5|ACTR2|ACTR3|ARPC2
MCF7	MDA231	Line2.CID113	Line3.CID112	1	Y	8	8	8	LAMTOR3|PRKAB1|PRKAA1|ATP6V0D1|PRKAG1|LAMTOR2|ATP6V1A|ATP6V1B2
MCF7	MDA231	Line2.CID114	Line3.CID089	1	Y	8	8	10	ZC3H11A|THOC3|THOC2|THOC5|ALYREF|SARNP|NXF1|THOC7
MCF7	MDA231	Line2.CID115	Line3.CID057	0.875	Y	7	8	14	COPZ1|COPB1|COPA|COPG2|COPE|COPG1|SCYL1
MCF7	MDA231	Line2.CID116	Line3.CID202	0.4	N	2	8	5	SRSF6|SRSF4
MCF7	MDA231	Line2.CID117	Line3.CID352	0.5	Y	2	8	4	NAA16|NAA10
MCF7	MDA231	Line2.CID118	Line3.CID164	0.833	Y	5	8	6	SEPTIN2|SEPTIN7|SEPTIN11|SEPTIN8|SEPTIN9
MCF7	MDA231	Line2.CID119	Line3.CID039	1	Y	8	8	16	MORF4L2|ACTR6|VPS72|MRGBP|SRCAP|DMAP1|BRD8|ZNHIT1
MCF7	MDA231	Line2.CID120	Line3.CID071	0.625	Y	5	8	12	BCAP31|TCOF1|ATL3|CAVIN2|RTN4
MCF7	MDA231	Line2.CID121	Line3.CID406	0.5	Y	2	8	4	VPS50|VPS51
MCF7	MDA231	Line2.CID122	Line3.CID113	0.25	N	2	8	8	NQO1|TKFC
MCF7	MDA231	Line2.CID123	Line3.CID075	0.5	Y	4	8	11	NT5C2|HUWE1|KIF21A|ZNF326
MCF7	MDA231	Line2.CID124	Line3.CID091	0.75	Y	6	8	9	CSNK2B|CSNK2A1|RING1|HMGB1|CSNK2A2|RYBP
MCF7	MDA231	Line2.CID125	Line3.CID110	0.75	Y	6	8	8	ELOB|OSGEP|RNF7|ELOC|ARIH2|CUL5
MCF7	MDA231	Line2.CID126	Line3.CID151	0.857	Y	6	7	7	PARD6B|PARD3|SQSTM1|PRKCI|LLGL2|LLGL1
MCF7	MDA231	Line2.CID127	Line3.CID076	0.571	Y	4	7	11	KIFBP|ADNP|USP9X|NT5C2
MCF7	MDA231	Line2.CID128	Line3.CID017	0.714	Y	5	7	25	UGGT1|EIF2S2|EIF2S1|EIF2A|EIF2S3
MCF7	MDA231	Line2.CID129	Line3.CID131	0.714	Y	5	7	7	CSNK2A2|CSNK2A1|CSNK2B|RYBP|HMGB1
MCF7	MDA231	Line2.CID130	Line3.CID138	0.571	Y	4	7	7	RBM14|NONO|PSPC1|SFPQ
MCF7	MDA231	Line2.CID131	Line3.CID210	0.4	N	2	7	5	MED1|CDK7
MCF7	MDA231	Line2.CID132	Line3.CID529	0.333	N	1	7	3	MCCC2
MCF7	MDA231	Line2.CID133	Line3.CID077	1	Y	7	7	11	FIP1L1|CPSF1|CSTF1|CPSF4|PIP5K1A|CSNK1A1|CPSF3
MCF7	MDA231	Line2.CID134	Line3.CID082	0.714	Y	5	7	11	PPP2R2A|PPP2CA|PTPA|PPP2R5C|PPP2R5A
MCF7	MDA231	Line2.CID135	Line3.CID332	0.25	N	1	7	4	USP7
MCF7	MDA231	Line2.CID136	Line3.CID108	0.714	Y	5	7	8	UBAP2L|SCML2|EWSR1|ITCH|NUDT21
MCF7	MDA231	Line2.CID137	Line3.CID125	0.571	Y	4	7	8	BAZ1B|MYO1C|DDX21|DEK
MCF7	MDA231	Line2.CID138	Line3.CID010	0.571	Y	4	7	32	HUWE1|TUBB4B|MACROH2A1|TUBA1B
MCF7	MDA231	Line2.CID139	Line3.CID472	0.667	Y	2	7	3	IRF9|STAT1
MCF7	MDA231	Line2.CID141	Line3.CID017	0.714	Y	5	7	25	STAT3|NFYB|NFYC|HMGA2|NFYA
MCF7	MDA231	Line2.CID142	Line3.CID068	0.571	Y	4	7	12	WASHC4|WASHC2C|WASHC3|WASHC5
MCF7	MDA231	Line2.CID143	Line3.CID008	0.429	N	3	7	35	RCC2|SSH3|EIF4B
MCF7	MDA231	Line2.CID144	Line3.CID184	0.333	N	2	7	6	FABP5|BROX
MCF7	MDA231	Line2.CID145	Line3.CID135	0.857	Y	6	7	7	LSM2|LSM6|LSM8|LSM5|LSM4|LSM7
MCF7	MDA231	Line2.CID146	Line3.CID098	1	Y	7	7	9	VPS33A|VPS8|VPS18|HOOK3|VPS11|HOOK1|TGFBRAP1
MCF7	MDA231	Line2.CID147	Line3.CID159	0.667	Y	4	7	6	LMO7|SPTAN1|MYO1E|CNN3
MCF7	MDA231	Line2.CID148	Line3.CID010	0.571	Y	4	7	32	MACROH2A1|TUBB4B|HUWE1|TUBA1B
MCF7	MDA231	Line2.CID149	Line3.CID080	0.429	N	3	7	11	CNN2|TPI1|GOT2
MCF7	MDA231	Line2.CID150	Line3.CID494	0.667	Y	2	7	3	PDS5A|PDS5B
MCF7	MDA231	Line2.CID151	Line3.CID506	0.667	Y	2	7	3	MKI67|TMPO
MCF7	MDA231	Line2.CID152	Line3.CID540	0.333	N	1	7	3	PRDX6
MCF7	MDA231	Line2.CID153	Line3.CID514	0.333	N	1	7	3	TRMT1
MCF7	MDA231	Line2.CID154	Line3.CID010	0.571	Y	4	7	32	KIFBP|NT5C2|ADNP|USP9X
MCF7	MDA231	Line2.CID155	Line3.CID260	1	Y	5	7	5	ORC3|LRWD1|ORC4|ORC2|ORC5
MCF7	MDA231	Line2.CID156	Line3.CID332	0.25	N	1	7	4	USP7
MCF7	MDA231	Line2.CID157	Line3.CID376	0.5	Y	2	7	4	HMGB2|HMGB1
MCF7	MDA231	Line2.CID158	Line3.CID010	0.571	Y	4	7	32	TUBB4B|MACROH2A1|HUWE1|TUBA1B
MCF7	MDA231	Line2.CID159	Line3.CID184	0.333	N	2	7	6	FABP5|BROX
MCF7	MDA231	Line2.CID160	Line3.CID216	1	Y	5	6	5	MARCKSL1|ANP32B|PTMA|SET|ANP32A
MCF7	MDA231	Line2.CID161	Line3.CID320	0.25	N	1	6	4	PCBP1
MCF7	MDA231	Line2.CID162	Line3.CID007	0.333	N	2	6	35	ERO1A|CAPN1
MCF7	MDA231	Line2.CID163	Line3.CID101	1	Y	6	6	9	GTF3C4|GTF3C5|GTF3C2|GTF3C6|GTF3C3|GTF3C1
MCF7	MDA231	Line2.CID164	Line3.CID169	0.5	Y	3	6	6	PPP4R3B|PPP4R2|PPP4C
MCF7	MDA231	Line2.CID165	Line3.CID506	0.667	Y	2	6	3	TMPO|MKI67
MCF7	MDA231	Line2.CID166	Line3.CID078	0.5	Y	3	6	11	SUGT1|TRIM25|ELAVL1
MCF7	MDA231	Line2.CID167	Line3.CID415	0.75	Y	3	6	4	LIMD1|EIF4E|EIF4G2
MCF7	MDA231	Line2.CID168	Line3.CID283	0.5	Y	2	6	4	HNRNPH3|RNMT
MCF7	MDA231	Line2.CID169	Line3.CID332	0.5	Y	2	6	4	USP7|KLC2
MCF7	MDA231	Line2.CID170	Line3.CID163	1	Y	6	6	6	RPP38|POP1|RPP25|POP4|RPP30|RPP40
MCF7	MDA231	Line2.CID171	Line3.CID118	1	Y	6	6	8	AP3B2|AP3S1|AP3M1|AP3M2|AP3B1|AP3D1
MCF7	MDA231	Line2.CID172	Line3.CID165	0.667	Y	4	6	6	PRKCA|MAPK3|HMMR|MAPK1
MCF7	MDA231	Line2.CID173	Line3.CID142	0.833	Y	5	6	7	RPRD1A|RPRD1B|MYO6|RPRD2|RPAP2
MCF7	MDA231	Line2.CID174	Line3.CID316	0.25	N	1	6	4	SEC24B
MCF7	MDA231	Line2.CID175	Line3.CID007	0.333	N	2	6	35	PLEKHF2|GSTM3
MCF7	MDA231	Line2.CID176	Line3.CID375	0.5	Y	2	6	4	PCBP1|PAICS
MCF7	MDA231	Line2.CID177	Line3.CID173	0.333	N	2	6	6	PRKCD|BLVRA
MCF7	MDA231	Line2.CID178	Line3.CID176	1	Y	6	6	6	CNOT1|CNOT4|CNOT3|TNKS1BP1|CNOT2|CNOT10
MCF7	MDA231	Line2.CID179	Line3.CID201	1	Y	5	6	5	GIT1|SCRIB|PAK1|ARHGEF7|GIT2
MCF7	MDA231	Line2.CID180	Line3.CID471	0.667	Y	2	6	3	GSK3B|DNM1L
MCF7	MDA231	Line2.CID181	Line3.CID070	1	Y	6	6	12	MRPL39|MRPL46|MRPL48|MRPL54|MRPL40|MRPL14
MCF7	MDA231	Line2.CID182	Line3.CID121	0.5	Y	3	6	8	SUPT5H|CCNT1|CDK9
MCF7	MDA231	Line2.CID183	Line3.CID480	0.333	N	1	6	3	ARL6IP4
MCF7	MDA231	Line2.CID184	Line3.CID010	0.667	Y	4	6	32	NT5C2|HUWE1|ADNP|KIF21A
MCF7	MDA231	Line2.CID185	Line3.CID375	0.5	Y	2	6	4	PCBP1|PAICS
MCF7	MDA231	Line2.CID186	Line3.CID442	0.25	N	1	6	4	CFL2
MCF7	MDA231	Line2.CID187	Line3.CID092	1	Y	6	6	9	RTF1|WDR61|LEO1|PAF1|CDC73|CTR9
MCF7	MDA231	Line2.CID188	Line3.CID221	1	Y	5	6	5	UBXN7|UFD1|NEDD8|NPLOC4|NUB1
MCF7	MDA231	Line2.CID189	Line3.CID166	0.333	N	2	6	6	FHL1|CMBL
MCF7	MDA231	Line2.CID190	Line3.CID277	0.25	N	1	6	4	UBA2
MCF7	MDA231	Line2.CID191	Line3.CID307	0.5	Y	2	6	4	EEA1|RAB5A
MCF7	MDA231	Line2.CID192	Line3.CID070	1	Y	6	6	12	MRPL11|MRPL39|MRPL3|MRPL45|MRPL16|MRPL54
MCF7	MDA231	Line2.CID193	Line3.CID239	1	Y	5	6	5	MAP3K20|MAPK14|MAP2K3|PKN1|AKAP13
MCF7	MDA231	Line2.CID194	Line3.CID105	0.5	Y	3	6	8	STXBP2|PAPSS2|CTSB
MCF7	MDA231	Line2.CID195	Line3.CID243	0.2	N	1	6	5	SEC31A
MCF7	MDA231	Line2.CID196	Line3.CID442	0.25	N	1	6	4	CFL2
MCF7	MDA231	Line2.CID197	Line3.CID080	0.333	N	2	6	11	NQO1|GOT2
MCF7	MDA231	Line2.CID198	Line3.CID210	0.8	Y	4	6	5	EP300|MED1|RBPJ|CDK7
MCF7	MDA231	Line2.CID199	Line3.CID210	0.6	Y	3	6	5	MED1|EP300|CDK7
MCF7	MDA231	Line2.CID200	Line3.CID150	0.833	Y	5	6	7	EPS8L1|EPS8|ABI1|SOS1|EPS8L2
MCF7	MDA231	Line2.CID201	Line3.CID216	0.6	Y	3	6	5	PTMA|ANP32A|ANP32B
MCF7	MDA231	Line2.CID202	Line3.CID471	0.667	Y	2	6	3	DNM1L|GSK3B
MCF7	MDA231	Line2.CID203	Line3.CID460	0.5	Y	2	6	4	CARMIL1|SUGT1
MCF7	MDA231	Line2.CID204	Line3.CID196	0.667	Y	4	6	6	VPS25|XRCC6|VPS36|SNF8
MCF7	MDA231	Line2.CID205	Line3.CID298	0.25	N	1	6	4	SAE1
MCF7	MDA231	Line2.CID206	Line3.CID460	0.5	Y	2	6	4	SUGT1|CARMIL1
MCF7	MDA231	Line2.CID207	Line3.CID241	0.2	N	1	6	5	MKRN2
MCF7	MDA231	Line2.CID208	Line3.CID027	0.8	Y	4	5	19	RREB1|EHMT1|EHMT2|RCOR3
MCF7	MDA231	Line2.CID209	Line3.CID324	0.25	N	1	5	4	CASP7
MCF7	MDA231	Line2.CID210	Line3.CID227	0.8	Y	4	5	5	DCAF7|DCAF8|DCAF11|DCAF6
MCF7	MDA231	Line2.CID212	Line3.CID389	0.75	Y	3	5	4	WDR48|AKT1|FANCI
MCF7	MDA231	Line2.CID213	Line3.CID155	0.8	Y	4	5	6	ZNF217|HINT1|HDAC6|DNTTIP1
MCF7	MDA231	Line2.CID214	Line3.CID298	0.25	N	1	5	4	ACTA1
MCF7	MDA231	Line2.CID215	Line3.CID289	0.5	Y	2	5	4	TRIM16|ARFGEF1
MCF7	MDA231	Line2.CID217	Line3.CID230	0.8	Y	4	5	5	CASP8|RIPK1|FADD|RBCK1
MCF7	MDA231	Line2.CID218	Line3.CID170	0.6	Y	3	5	6	S100A10|RACK1|ANXA2
MCF7	MDA231	Line2.CID219	Line3.CID243	0.2	N	1	5	5	SEC31A
MCF7	MDA231	Line2.CID220	Line3.CID236	0.4	N	2	5	5	NRAS|IDE
MCF7	MDA231	Line2.CID221	Line3.CID204	0.6	Y	3	5	5	PIK3R1|IRS1|KHDRBS1
MCF7	MDA231	Line2.CID222	Line3.CID376	0.5	Y	2	5	4	HMGB2|HMGB1
MCF7	MDA231	Line2.CID223	Line3.CID467	0.25	N	1	5	4	DST
MCF7	MDA231	Line2.CID224	Line3.CID374	1	Y	4	5	4	EPN1|CCNB1|RALBP1|AP2A1
MCF7	MDA231	Line2.CID225	Line3.CID508	0.333	N	1	5	3	ACAP2
MCF7	MDA231	Line2.CID226	Line3.CID511	0.333	N	1	5	3	YTHDF3
MCF7	MDA231	Line2.CID227	Line3.CID486	0.333	N	1	5	3	PPFIA1
MCF7	MDA231	Line2.CID228	Line3.CID340	0.25	N	1	5	4	CASP4
MCF7	MDA231	Line2.CID229	Line3.CID172	1	Y	5	5	6	EIF2B3|EIF2B5|EIF2B2|EIF2B4|EIF2B1
MCF7	MDA231	Line2.CID230	Line3.CID144	0.8	Y	4	5	7	VPS35L|COMMD8|COMMD1|WASHC2C
MCF7	MDA231	Line2.CID231	Line3.CID354	1	Y	4	5	4	NHP2|WRAP53|DKC1|PTGES3
MCF7	MDA231	Line2.CID232	Line3.CID472	0.667	Y	2	5	3	IRF9|STAT2
MCF7	MDA231	Line2.CID233	Line3.CID224	1	Y	5	5	5	UIMC1|BABAM2|BRCC3|BABAM1|ABRAXAS2
MCF7	MDA231	Line2.CID234	Line3.CID416	0.25	N	1	5	4	UBA3
MCF7	MDA231	Line2.CID235	Line3.CID177	0.4	N	2	5	6	DUSP3|ETFA
MCF7	MDA231	Line2.CID236	Line3.CID325	1	Y	4	5	4	NUF2|SPC25|NDC80|SPC24
MCF7	MDA231	Line2.CID238	Line3.CID187	0.8	Y	4	5	6	NELFCD|NELFB|NELFE|NELFA
MCF7	MDA231	Line2.CID239	Line3.CID384	0.5	Y	2	5	4	TES|MAPKAPK2
MCF7	MDA231	Line2.CID240	Line3.CID235	1	Y	5	5	5	BUB1B|BUB3|MAD2L1|CDC20|UBE2S
MCF7	MDA231	Line2.CID241	Line3.CID403	0.5	Y	2	5	4	GLTP|ETFB
MCF7	MDA231	Line2.CID242	Line3.CID540	0.333	N	1	5	3	TAGLN2
MCF7	MDA231	Line2.CID243	Line3.CID390	0.5	Y	2	5	4	MRPS33|ZNF579
MCF7	MDA231	Line2.CID244	Line3.CID331	0.25	N	1	5	4	FAM114A2
MCF7	MDA231	Line2.CID245	Line3.CID127	0.4	N	2	5	8	ACTG1|TUBB2B
MCF7	MDA231	Line2.CID246	Line3.CID370	0.75	Y	3	5	4	IRF2BP1|IRF2BP2|IRF2BPL
MCF7	MDA231	Line2.CID247	Line3.CID473	1	Y	3	5	3	SLC9A3R1|EZR|PDZK1
MCF7	MDA231	Line2.CID248	Line3.CID499	0.667	Y	2	5	3	ZFR|MAD1L1
MCF7	MDA231	Line2.CID249	Line3.CID403	0.5	Y	2	5	4	ETFB|GLTP
MCF7	MDA231	Line2.CID250	Line3.CID146	0.4	N	2	5	7	ANXA1|AKR1C3
MCF7	MDA231	Line2.CID251	Line3.CID225	0.8	Y	4	5	5	FNTA|PAFAH1B1|FNTB|HDAC6
MCF7	MDA231	Line2.CID252	Line3.CID140	0.4	N	2	5	7	AKR1C3|ANXA1
MCF7	MDA231	Line2.CID253	Line3.CID186	0.6	Y	3	5	6	ILK|PARVA|LIMS1
MCF7	MDA231	Line2.CID254	Line3.CID249	0.8	Y	4	5	5	CHRAC1|DR1|POLE3|BAZ1A
MCF7	MDA231	Line2.CID255	Line3.CID106	0.4	N	2	5	8	GLUL|SNX17
MCF7	MDA231	Line2.CID256	Line3.CID442	0.25	N	1	5	4	NME1
MCF7	MDA231	Line2.CID257	Line3.CID385	0.25	N	1	5	4	FAHD2A
MCF7	MDA231	Line2.CID258	Line3.CID460	0.25	N	1	5	4	LSM14A
MCF7	MDA231	Line2.CID259	Line3.CID128	0.6	Y	3	5	7	RTCB|FAM98B|C2orf49
MCF7	MDA231	Line2.CID260	Line3.CID385	0.25	N	1	5	4	FAHD2A
MCF7	MDA231	Line2.CID261	Line3.CID510	0.667	Y	2	5	3	EPN2|MB21D2
MCF7	MDA231	Line2.CID262	Line3.CID007	0.4	N	2	5	35	CAPN1|AIMP1
MCF7	MDA231	Line2.CID263	Line3.CID239	0.6	Y	3	5	5	AKAP13|MAP2K3|MAP3K20
MCF7	MDA231	Line2.CID264	Line3.CID497	0.333	N	1	5	3	PPIA
MCF7	MDA231	Line2.CID265	Line3.CID039	0.6	Y	3	5	16	YY1|UCHL5|ACTR5
MCF7	MDA231	Line2.CID266	Line3.CID240	0.4	N	2	5	5	GFM2|IFI35
MCF7	MDA231	Line2.CID267	Line3.CID280	0.5	Y	2	5	4	RPTOR|MTOR
MCF7	MDA231	Line2.CID268	Line3.CID003	0.4	N	2	5	50	SDHAF4|LEMD3
MCF7	MDA231	Line2.CID269	Line3.CID247	0.5	Y	2	4	5	MIDEAS|DNTTIP1
MCF7	MDA231	Line2.CID270	Line3.CID001	0.25	N	1	4	85	CCDC6
MCF7	MDA231	Line2.CID271	Line3.CID264	0.75	Y	3	4	4	CUL4B|WDR26|GRWD1
MCF7	MDA231	Line2.CID272	Line3.CID267	0.75	Y	3	4	4	BPTF|CALU|HMGXB4
MCF7	MDA231	Line2.CID273	Line3.CID025	0.75	Y	3	4	20	SDHAF4|HNRNPK|LEMD3
MCF7	MDA231	Line2.CID274	Line3.CID105	0.75	Y	3	4	8	STXBP2|PAPSS2|GMPS
MCF7	MDA231	Line2.CID275	Line3.CID301	0.25	N	1	4	4	SSBP1
MCF7	MDA231	Line2.CID276	Line3.CID028	0.5	Y	2	4	19	LMNB1|PPP1R7
MCF7	MDA231	Line2.CID277	Line3.CID271	0.75	Y	3	4	4	FOXO3|SMAD3|IGF1R
MCF7	MDA231	Line2.CID278	Line3.CID097	0.25	N	1	4	9	SBNO1
MCF7	MDA231	Line2.CID279	Line3.CID456	0.75	Y	3	4	4	FHL2|CTNND1|CTNNB1
MCF7	MDA231	Line2.CID280	Line3.CID001	0.25	N	1	4	85	TPM4
MCF7	MDA231	Line2.CID281	Line3.CID508	0.333	N	1	4	3	PPL
MCF7	MDA231	Line2.CID282	Line3.CID502	0.333	N	1	4	3	CPNE3
MCF7	MDA231	Line2.CID283	Line3.CID285	0.25	N	1	4	4	MON2
MCF7	MDA231	Line2.CID284	Line3.CID240	0.5	Y	2	4	5	IFI35|GFM2
MCF7	MDA231	Line2.CID285	Line3.CID364	0.25	N	1	4	4	ATXN2L
MCF7	MDA231	Line2.CID286	Line3.CID003	0.25	N	1	4	50	DSP
MCF7	MDA231	Line2.CID287	Line3.CID038	0.25	N	1	4	16	TAF15
MCF7	MDA231	Line2.CID288	Line3.CID298	0.25	N	1	4	4	CTPS2
MCF7	MDA231	Line2.CID289	Line3.CID247	0.25	N	1	4	5	FNTA
MCF7	MDA231	Line2.CID290	Line3.CID109	0.5	Y	2	4	8	SMAD2|PML
MCF7	MDA231	Line2.CID291	Line3.CID005	0.5	Y	2	4	36	LUC7L2|LUC7L3
MCF7	MDA231	Line2.CID292	Line3.CID083	0.25	N	1	4	10	COA7
MCF7	MDA231	Line2.CID293	Line3.CID147	0.5	Y	2	4	7	UBQLN1|UBQLN2
MCF7	MDA231	Line2.CID294	Line3.CID252	0.25	N	1	4	5	RAB1B
MCF7	MDA231	Line2.CID295	Line3.CID455	0.5	Y	2	4	4	TTC30B|TTC26
MCF7	MDA231	Line2.CID296	Line3.CID048	0.75	Y	3	4	15	NBN|TOPBP1|TERF2IP
MCF7	MDA231	Line2.CID297	Line3.CID288	1	Y	4	4	4	CTTN|GNA13|MYLK|ABL1
MCF7	MDA231	Line2.CID298	Line3.CID019	0.25	N	1	4	24	LRPAP1
MCF7	MDA231	Line2.CID299	Line3.CID088	0.25	N	1	4	10	NAP1L4
MCF7	MDA231	Line2.CID300	Line3.CID129	0.25	N	1	4	7	NRF1
MCF7	MDA231	Line2.CID301	Line3.CID195	0.25	N	1	4	6	OLA1
MCF7	MDA231	Line2.CID302	Line3.CID478	0.667	Y	2	4	3	LAMB1|LAMC1
MCF7	MDA231	Line2.CID303	Line3.CID007	0.25	N	1	4	35	PRDX3
MCF7	MDA231	Line2.CID304	Line3.CID485	0.333	N	1	4	3	ZNF24
MCF7	MDA231	Line2.CID305	Line3.CID281	0	N	0	4	4
MCF7	MDA231	Line2.CID306	Line3.CID001	0.5	Y	2	4	85	TPM3|TPM4
MCF7	MDA231	Line2.CID307	Line3.CID237	0.25	N	1	4	5	FAM185A
MCF7	MDA231	Line2.CID308	Line3.CID279	0.25	N	1	4	4	HNRNPA0
MCF7	MDA231	Line2.CID309	Line3.CID284	0.25	N	1	4	4	CTNNA1
MCF7	MDA231	Line2.CID310	Line3.CID147	0.25	N	1	4	7	CMPK1
MCF7	MDA231	Line2.CID311	Line3.CID180	1	Y	4	4	6	TRAPPC10|TRAPPC3|TRAPPC9|TRAPPC4
MCF7	MDA231	Line2.CID312	Line3.CID486	0.333	N	1	4	3	SMYD2
MCF7	MDA231	Line2.CID313	Line3.CID315	0.5	Y	2	4	4	DDR1|PRKCZ
MCF7	MDA231	Line2.CID314	Line3.CID116	0.5	Y	2	4	8	ARL2|TBCD
MCF7	MDA231	Line2.CID315	Line3.CID178	0.25	N	1	4	6	GFUS
MCF7	MDA231	Line2.CID316	Line3.CID127	0.25	N	1	4	8	PFN1
MCF7	MDA231	Line2.CID317	Line3.CID502	0.333	N	1	4	3	PDIA4
MCF7	MDA231	Line2.CID318	Line3.CID033	0.75	Y	3	4	17	TJP2|STK24|PPP4R3B
MCF7	MDA231	Line2.CID319	Line3.CID012	0.25	N	1	4	31	ANKHD1
MCF7	MDA231	Line2.CID320	Line3.CID499	0.333	N	1	4	3	MAD1L1
MCF7	MDA231	Line2.CID321	Line3.CID252	0.25	N	1	4	5	RAB1B
MCF7	MDA231	Line2.CID322	Line3.CID442	0.5	Y	2	4	4	NME1|NME2
MCF7	MDA231	Line2.CID323	Line3.CID169	0.25	N	1	4	6	GOPC
MCF7	MDA231	Line2.CID324	Line3.CID079	0.5	Y	2	4	11	BCLAF1|NOLC1
MCF7	MDA231	Line2.CID325	Line3.CID337	0.25	N	1	4	4	DNM1
MCF7	MDA231	Line2.CID326	Line3.CID390	0.75	Y	3	4	4	ZNF579|MRPS33|TMEM115
MCF7	MDA231	Line2.CID327	Line3.CID313	0.25	N	1	4	4	PTTG1IP
MCF7	MDA231	Line2.CID328	Line3.CID401	0.5	Y	2	4	4	DST|UBA5
MCF7	MDA231	Line2.CID329	Line3.CID419	0.25	N	1	4	4	MIPEP
MCF7	MDA231	Line2.CID330	Line3.CID429	0.25	N	1	4	4	PTGR2
MCF7	MDA231	Line2.CID331	Line3.CID401	0.25	N	1	4	4	GLRX3
MCF7	MDA231	Line2.CID332	Line3.CID178	0.25	N	1	4	6	SUPV3L1
MCF7	MDA231	Line2.CID333	Line3.CID394	0.75	Y	3	4	4	IFT88|TTC26|IFT81
MCF7	MDA231	Line2.CID334	Line3.CID540	0.333	N	1	4	3	TAGLN2
MCF7	MDA231	Line2.CID335	Line3.CID521	0.333	N	1	4	3	DPYD
MCF7	MDA231	Line2.CID336	Line3.CID130	1	Y	4	4	7	SRP72|SRP14|SRP68|SRP19
MCF7	MDA231	Line2.CID337	Line3.CID379	0.5	Y	2	4	4	SEPHS2|SEPHS1
MCF7	MDA231	Line2.CID338	Line3.CID171	0.25	N	1	4	6	GANAB
MCF7	MDA231	Line2.CID339	Line3.CID043	0.25	N	1	4	15	DR1
MCF7	MDA231	Line2.CID340	Line3.CID372	0.5	Y	2	4	4	RASA1|RNPEP
MCF7	MDA231	Line2.CID341	Line3.CID486	0.333	N	1	4	3	SMYD2
MCF7	MDA231	Line2.CID342	Line3.CID042	0.25	N	1	4	16	PYGL
MCF7	MDA231	Line2.CID343	Line3.CID409	0.5	Y	2	4	4	DUS2|DHTKD1
MCF7	MDA231	Line2.CID344	Line3.CID338	0.5	Y	2	4	4	ATXN2L|PTPN23
MCF7	MDA231	Line2.CID345	Line3.CID474	0.333	N	1	4	3	SEC24C
MCF7	MDA231	Line2.CID346	Line3.CID346	0.25	N	1	4	4	THUMPD1
MCF7	MDA231	Line2.CID347	Line3.CID178	0.5	Y	2	4	6	ANPEP|ARMC1
MCF7	MDA231	Line2.CID348	Line3.CID001	0.5	Y	2	4	85	UBE3A|ACACA
MCF7	MDA231	Line2.CID349	Line3.CID177	0.5	Y	2	4	6	DUSP3|ETFA
MCF7	MDA231	Line2.CID350	Line3.CID167	0.5	Y	2	4	6	USP5|HS1BP3
MCF7	MDA231	Line2.CID351	Line3.CID197	0.5	Y	2	4	5	SAFB2|SAFB
MCF7	MDA231	Line2.CID352	Line3.CID254	0.75	Y	3	4	5	KIF3B|KIFAP3|KIF3A
MCF7	MDA231	Line2.CID353	Line3.CID259	0.5	Y	2	4	5	HGS|TRIM3
MCF7	MDA231	Line2.CID354	Line3.CID401	0.5	Y	2	4	4	DST|UBA5
MCF7	MDA231	Line2.CID355	Line3.CID054	0.5	Y	2	4	14	UTRN|EIF4G3
MCF7	MDA231	Line2.CID356	Line3.CID401	0.5	Y	2	4	4	DST|ERC1
MCF7	MDA231	Line2.CID357	Line3.CID398	0.25	N	1	4	4	MECP2
MCF7	MDA231	Line2.CID358	Line3.CID012	0.5	Y	2	4	31	PFKP|HADHB
MCF7	MDA231	Line2.CID359	Line3.CID495	0.333	N	1	4	3	SERBP1
MCF7	MDA231	Line2.CID360	Line3.CID329	1	Y	4	4	4	VPS37A|VPS28|MVB12A|TSG101
MCF7	MDA231	Line2.CID361	Line3.CID327	0.75	Y	3	4	4	GNA11|GNB1|CD81
MCF7	MDA231	Line2.CID362	Line3.CID073	0.5	Y	2	4	12	MYO1E|AKAP8
MCF7	MDA231	Line2.CID363	Line3.CID021	0.25	N	1	4	23	TP53
MCF7	MDA231	Line2.CID364	Line3.CID147	0.25	N	1	4	7	NEK7
MCF7	MDA231	Line2.CID365	Line3.CID257	0.75	Y	3	4	5	IDH3A|IDH3B|IDH3G
MCF7	MDA231	Line2.CID366	Line3.CID065	0.75	Y	3	4	13	CETN2|XPC|INTS3
MCF7	MDA231	Line2.CID367	Line3.CID497	0.667	Y	2	4	3	SH3BGRL|PCMT1
MCF7	MDA231	Line2.CID368	Line3.CID521	0.333	N	1	4	3	MICALL2
MCF7	MDA231	Line2.CID369	Line3.CID054	0.25	N	1	4	14	FAF1
MCF7	MDA231	Line2.CID370	Line3.CID361	0.5	Y	2	4	4	TRIM29|PTPN6
MCF7	MDA231	Line2.CID371	Line3.CID266	0.25	N	1	4	4	CCAR1
MCF7	MDA231	Line2.CID372	Line3.CID409	0.5	Y	2	4	4	A2ML1|DUS2
MCF7	MDA231	Line2.CID373	Line3.CID253	0.75	Y	3	4	5	MRPS18B|MRPS2|MRPS22
MCF7	MDA231	Line2.CID374	Line3.CID241	0.75	Y	3	4	5	NDUFS1|NDUFS3|NDUFS2
MCF7	MDA231	Line2.CID375	Line3.CID510	0.333	N	1	4	3	WAC
MCF7	MDA231	Line2.CID376	Line3.CID119	0.75	Y	3	4	8	TUBB|TUBA4A|TBCE
MCF7	MDA231	Line2.CID377	Line3.CID232	0.25	N	1	4	5	DIAPH2
MCF7	MDA231	Line2.CID378	Line3.CID108	0.25	N	1	4	8	SCML2
MCF7	MDA231	Line2.CID379	Line3.CID408	0.25	N	1	4	4	HSD17B10
MCF7	MDA231	Line2.CID380	Line3.CID379	0.25	N	1	4	4	SEPHS2
MCF7	MDA231	Line2.CID381	Line3.CID272	0.25	N	1	4	4	IRF6
MCF7	MDA231	Line2.CID382	Line3.CID346	0.25	N	1	4	4	THUMPD1
MCF7	MDA231	Line2.CID383	Line3.CID236	0.25	N	1	4	5	NRAS
MCF7	MDA231	Line2.CID384	Line3.CID429	0.5	Y	2	4	4	SCLY|PTGR2
MCF7	MDA231	Line2.CID385	Line3.CID484	0.333	N	1	4	3	UNC45A
MCF7	MDA231	Line2.CID386	Line3.CID184	0.5	Y	2	4	6	FABP5|MDH1
MCF7	MDA231	Line2.CID387	Line3.CID538	0.333	N	1	4	3	ARMH3
MCF7	MDA231	Line2.CID388	Line3.CID411	0.25	N	1	4	4	MOB1A
MCF7	MDA231	Line2.CID389	Line3.CID406	1	Y	4	4	4	VPS53|VPS50|VPS52|VPS51
MCF7	MDA231	Line2.CID390	Line3.CID361	0	N	0	4	4
MCF7	MDA231	Line2.CID391	Line3.CID486	0.333	N	1	4	3	SMYD2
MCF7	MDA231	Line2.CID392	Line3.CID059	0.75	Y	3	4	14	CCAR2|ZNF638|LRBA
MCF7	MDA231	Line2.CID393	Line3.CID316	0.25	N	1	4	4	TCEAL4
MCF7	MDA231	Line2.CID394	Line3.CID122	0.25	N	1	4	8	MORF4L2
MCF7	MDA231	Line2.CID395	Line3.CID522	0.333	N	1	4	3	TPMT
MCF7	MDA231	Line2.CID396	Line3.CID409	0.5	Y	2	4	4	A2ML1|DUS2
MCF7	MDA231	Line2.CID397	Line3.CID001	0.25	N	1	4	85	VTA1
MCF7	MDA231	Line2.CID398	Line3.CID298	0.25	N	1	4	4	ACTA1
MCF7	MDA231	Line2.CID399	Line3.CID502	0.333	N	1	4	3	MARCKS
MCF7	MDA231	Line2.CID400	Line3.CID408	0.25	N	1	4	4	HSD17B10
MCF7	MDA231	Line2.CID401	Line3.CID246	0.5	Y	2	4	5	S100P|ASRGL1
MCF7	MDA231	Line2.CID402	Line3.CID501	0.333	N	1	4	3	CLIC1
MCF7	MDA231	Line2.CID403	Line3.CID281	0.25	N	1	4	4	RAP1B
MCF7	MDA231	Line2.CID404	Line3.CID327	0.5	Y	2	4	4	GNB1|GNA11
MCF7	MDA231	Line2.CID405	Line3.CID509	0.667	Y	2	4	3	PLIN3|IGF2R
MCF7	MDA231	Line2.CID406	Line3.CID101	0.25	N	1	4	9	EIF4A2
MCF7	MDA231	Line2.CID407	Line3.CID147	0.25	N	1	4	7	EIF2AK2
MCF7	MDA231	Line2.CID408	Line3.CID200	0.25	N	1	4	5	PPP1R8
MCF7	MDA231	Line2.CID409	Line3.CID360	0.5	Y	2	4	4	OPTN|HTT
MCF7	MDA231	Line2.CID410	Line3.CID352	0.25	N	1	4	4	PDAP1
MCF7	MDA231	Line2.CID411	Line3.CID540	0.333	N	1	4	3	PRDX6
MCF7	MDA231	Line2.CID412	Line3.CID147	0.25	N	1	4	7	PTGR2
MCF7	MDA231	Line2.CID413	Line3.CID538	0.333	N	1	4	3	ARMH3
MCF7	MDA231	Line2.CID414	Line3.CID132	0.25	N	1	4	7	YES1
MCF7	MDA231	Line2.CID415	Line3.CID188	0.25	N	1	4	6	NIFK
MCF7	MDA231	Line2.CID416	Line3.CID313	0.25	N	1	4	4	PTTG1IP
MCF7	MDA231	Line2.CID417	Line3.CID208	0.5	Y	2	4	5	CTIF|NCBP2
MCF7	MDA231	Line2.CID418	Line3.CID029	0.5	Y	2	4	19	ETF1|UPF1
MCF7	MDA231	Line2.CID419	Line3.CID357	0.25	N	1	4	4	MOB2
MCF7	MDA231	Line2.CID420	Line3.CID161	0.25	N	1	4	6	PLOD1
MCF7	MDA231	Line2.CID421	Line3.CID207	0.25	N	1	4	5	PMPCB
MCF7	MDA231	Line2.CID422	Line3.CID499	0.333	N	1	4	3	MAD1L1
MCF7	MDA231	Line2.CID423	Line3.CID177	0.5	Y	2	4	6	DUSP3|ETFA
MCF7	MDA231	Line2.CID424	Line3.CID002	0.25	N	1	4	64	PUF60
MCF7	MDA231	Line2.CID425	Line3.CID279	0.25	N	1	4	4	HNRNPA0
MCF7	MDA231	Line2.CID426	Line3.CID518	0.333	N	1	4	3	PGM2
MCF7	MDA231	Line2.CID427	Line3.CID318	0.25	N	1	4	4	NCAN
MCF7	MDA231	Line2.CID428	Line3.CID120	0.25	N	1	4	8	MRPS23
MCF7	MDA231	Line2.CID429	Line3.CID022	0.25	N	1	4	22	NUP205
MCF7	MDA231	Line2.CID430	Line3.CID259	0.5	Y	2	4	5	TRIM3|HGS
MCF7	MDA231	Line2.CID431	Line3.CID317	0.25	N	1	4	4	QRSL1
MCF7	MDA231	Line2.CID432	Line3.CID525	0.333	N	1	4	3	HMGN5
MCF7	MDA231	Line2.CID433	Line3.CID479	0.333	N	1	4	3	TUBB3
MCF7	MDA231	Line2.CID434	Line3.CID353	0.25	N	1	4	4	DHFR
MCF7	MDA231	Line2.CID435	Line3.CID459	0.25	N	1	4	4	PRDX2
MCF7	MDA231	Line2.CID436	Line3.CID200	0.25	N	1	4	5	PPP1R8
MCF7	MDA231	Line2.CID437	Line3.CID543	0.667	Y	2	4	3	RAD1|RFC2
MCF7	MDA231	Line2.CID438	Line3.CID320	0.25	N	1	4	4	UMPS
MCF7	MDA231	Line2.CID439	Line3.CID188	0.25	N	1	4	6	NIFK
MCF7	MDA231	Line2.CID440	Line3.CID528	0.333	N	1	4	3	BPNT1
MCF7	MDA231	Line2.CID441	Line3.CID263	0.5	Y	2	4	4	BSG|HSP90B1
MCF7	MDA231	Line2.CID442	Line3.CID028	0	N	0	4	19
MCF7	MDA231	Line2.CID443	Line3.CID390	0.75	Y	3	4	4	ZNF579|MRPS33|TMEM115
MCF7	MDA231	Line2.CID444	Line3.CID331	0.25	N	1	4	4	ASAP2
MCF7	MDA231	Line2.CID445	Line3.CID479	0.667	Y	2	4	3	TUBA1C|TUBB3
MCF7	MDA231	Line2.CID446	Line3.CID386	0	N	0	4	4
MCF7	MDA231	Line2.CID447	Line3.CID151	0	N	0	4	7
MCF7	MDA231	Line2.CID448	Line3.CID508	0.333	N	1	4	3	ACAP2
MCF7	MDA231	Line2.CID449	Line3.CID131	0.25	N	1	4	7	SCML2
MCF7	MDA231	Line2.CID450	Line3.CID242	1	Y	3	3	5	GRPEL2|GRPEL1|TIMM44
MCF7	MDA231	Line2.CID451	Line3.CID285	0.333	N	1	3	4	XPO1
MCF7	MDA231	Line2.CID452	Line3.CID001	0.667	Y	2	3	85	TPM1|TPM4
MCF7	MDA231	Line2.CID453	Line3.CID268	0.333	N	1	3	4	TMEM237
MCF7	MDA231	Line2.CID454	Line3.CID042	0.333	N	1	3	16	VCL
MCF7	MDA231	Line2.CID456	Line3.CID100	0.333	N	1	3	9	NFIC
MCF7	MDA231	Line2.CID457	Line3.CID202	1	Y	3	3	5	SRSF4|SRSF6|SRSF5
MCF7	MDA231	Line2.CID458	Line3.CID411	0.333	N	1	3	4	NUDT9
MCF7	MDA231	Line2.CID459	Line3.CID386	0.333	N	1	3	4	OAT
MCF7	MDA231	Line2.CID460	Line3.CID220	1	Y	3	3	5	ATF7IP|MBD1|SETDB1
MCF7	MDA231	Line2.CID462	Line3.CID507	0.667	Y	2	3	3	VBP1|PFDN5
MCF7	MDA231	Line2.CID463	Line3.CID466	0.333	N	1	3	4	P4HA1
MCF7	MDA231	Line2.CID464	Line3.CID476	0.667	Y	2	3	3	ATP5IF1|ATP5F1E
MCF7	MDA231	Line2.CID465	Line3.CID400	1	Y	3	3	4	NOP56|NOP58|NAF1
MCF7	MDA231	Line2.CID466	Line3.CID363	1	Y	3	3	4	ARRB1|ENAH|ARHGEF18
MCF7	MDA231	Line2.CID467	Line3.CID175	1	Y	3	3	6	GLB1|CTSA|NEU1
MCF7	MDA231	Line2.CID468	Line3.CID217	0.333	N	1	3	5	RECQL
MCF7	MDA231	Line2.CID469	Line3.CID009	0	N	0	3	32
MCF7	MDA231	Line2.CID470	Line3.CID430	0.333	N	1	3	4	DPH5
MCF7	MDA231	Line2.CID471	Line3.CID208	0.333	N	1	3	5	PNO1
MCF7	MDA231	Line2.CID472	Line3.CID421	0.333	N	1	3	4	MMAB
MCF7	MDA231	Line2.CID473	Line3.CID459	0.333	N	1	3	4	TXNL1
MCF7	MDA231	Line2.CID475	Line3.CID535	1	Y	3	3	3	GINS2|GINS3|GINS1
MCF7	MDA231	Line2.CID476	Line3.CID226	0.333	N	1	3	5	NENF
MCF7	MDA231	Line2.CID477	Line3.CID533	0.333	N	1	3	3	FKBP10
MCF7	MDA231	Line2.CID478	Line3.CID477	1	Y	3	3	3	JUNB|JUN|JUND
MCF7	MDA231	Line2.CID479	Line3.CID293	0.333	N	1	3	4	DIS3
MCF7	MDA231	Line2.CID480	Line3.CID384	0.667	Y	2	3	4	PDLIM7|GBP1
MCF7	MDA231	Line2.CID481	Line3.CID366	0	N	0	3	4
MCF7	MDA231	Line2.CID482	Line3.CID121	0.333	N	1	3	8	SUPT5H
MCF7	MDA231	Line2.CID483	Line3.CID513	1	Y	3	3	3	ATG16L1|ATG5|ATG12
MCF7	MDA231	Line2.CID484	Line3.CID362	0.333	N	1	3	4	NSUN6
MCF7	MDA231	Line2.CID485	Line3.CID181	0.333	N	1	3	6	TMSB4X
MCF7	MDA231	Line2.CID486	Line3.CID361	0.333	N	1	3	4	PMVK
MCF7	MDA231	Line2.CID487	Line3.CID341	0.333	N	1	3	4	COL6A1
MCF7	MDA231	Line2.CID488	Line3.CID097	0	N	0	3	9
MCF7	MDA231	Line2.CID489	Line3.CID425	0.333	N	1	3	4	PPCS
MCF7	MDA231	Line2.CID490	Line3.CID258	1	Y	3	3	5	NBDY|PCBP4|SEMA7A
MCF7	MDA231	Line2.CID491	Line3.CID419	0.333	N	1	3	4	ARHGAP18
MCF7	MDA231	Line2.CID492	Line3.CID238	0	N	0	3	5
MCF7	MDA231	Line2.CID493	Line3.CID359	0.333	N	1	3	4	MAP4K5
MCF7	MDA231	Line2.CID494	Line3.CID250	1	Y	3	3	5	ZW10|KNTC1|ZWILCH
MCF7	MDA231	Line2.CID495	Line3.CID397	0.667	Y	2	3	4	INPP1|CHN1
MCF7	MDA231	Line2.CID496	Line3.CID273	0	N	0	3	4
MCF7	MDA231	Line2.CID497	Line3.CID536	0.667	Y	2	3	3	MMS19|CIAO1
MCF7	MDA231	Line2.CID498	Line3.CID086	0	N	0	3	10
MCF7	MDA231	Line2.CID499	Line3.CID489	0.333	N	1	3	3	ESF1
MCF7	MDA231	Line2.CID500	Line3.CID341	0.333	N	1	3	4	SAMD9
MCF7	MDA231	Line2.CID501	Line3.CID177	0	N	0	3	6
MCF7	MDA231	Line2.CID502	Line3.CID037	0.333	N	1	3	17	TOP3A
MCF7	MDA231	Line2.CID503	Line3.CID230	0.333	N	1	3	5	RBCK1
MCF7	MDA231	Line2.CID504	Line3.CID303	0.667	Y	2	3	4	PPP2R5E|MACF1
MCF7	MDA231	Line2.CID505	Line3.CID018	0.667	Y	2	3	25	MCTS1|EIF2D
MCF7	MDA231	Line2.CID506	Line3.CID109	0.667	Y	2	3	8	NCOA3|NCOA2
MCF7	MDA231	Line2.CID507	Line3.CID419	0.333	N	1	3	4	MIPEP
MCF7	MDA231	Line2.CID508	Line3.CID391	0.333	N	1	3	4	TPT1
MCF7	MDA231	Line2.CID509	Line3.CID358	1	Y	3	3	4	CDK3|NUCB1|NFU1
MCF7	MDA231	Line2.CID510	Line3.CID010	0.667	Y	2	3	32	WBP11|HADHA
MCF7	MDA231	Line2.CID511	Line3.CID450	0.333	N	1	3	4	AKR1A1
MDA231	MCF10A	Line3.CID001	Line1.CID001	0.783	Y	54	85	69	PSMB3|PSMB5|PSMB7|PSMA6|PSMD14|PSMD10|PSME3|PSMC3|TPM3|PSMD1|PSMD9|PSMD6|HSPH1|PSMD7|RNH1|SLC4A1AP|ADRM1|PSMC4|PSMB6|PSMA4|PSMD8|PSMD3|PSMA5|PSMA1|PSME2|ACACA|PPP2CB|PSMD2|LRPPRC|PSMB1|PSMA2|ASAH1|PPP2R2A|PSMC1|PAAF1|PSMB8|PSMD12|PSMC5|PSMA7|VTA1|PSMA3|PSMD5|PSMC6|PSMC2|CCDC6|PSMB4|PSMD13|PSME1|CAD|PSMD4|PSMB2|PSMD11|PPP2R1A|VCP
MDA231	MCF10A	Line3.CID002	Line1.CID002	0.984	Y	63	64	68	SLU7|HNRNPA1|SNRPB|CTNNBL1|U2AF2|DNAJC8|HNRNPC|DDX39B|SF1|TRAP1|CLNS1A|SRSF7|GCN1|PRPF8|SNRPB2|HSPD1|CHERP|SF3A3|CDC5L|PRPF19|SF3B1|SRRM1|PLRG1|PRKRIP1|TOP2A|SNRPD3|SF3B6|DHX15|SF3A2|RBM17|SNW1|SNRNP200|SF3B4|SRSF2|PUF60|SF3A1|RBMX|DDX42|TRA2B|LGALS3|CRNKL1|HNRNPM|TFIP11|SNRPD1|LGALS1|SF3B5|WDR77|SMNDC1|SNRPA1|SF3B3|DDX46|PHF5A|U2SURP|HNRNPA2B1|PPP1CA|SRSF1|SNRPE|HMG20B|SNRPD2|SF3B2|SNRPA|CWC15|S…
MDA231	MCF10A	Line3.CID003	Line1.CID006	0.902	Y	37	50	41	ILF3|HSPA1B|HNRNPA1|SRA1|DHX9|AGO2|PABPC1|HNRNPD|NSRP1|GAPDH|PABPN1|RPS3|PAIP1|EPRS1|HSF1|EIF4E2|HNRNPAB|HNRNPA2B1|ACTN4|NCL|RPLP0|RO60|HNRNPR|RPS6|NCBP1|ELAVL1|ILF2|PABPC4|YBX1|RPS3A|SYNCRIP|HNRNPL|ATXN2|HNRNPU|RPS9|STAU1|L1RE1
MDA231	MCF10A	Line3.CID004	Line1.CID005	0.681	Y	32	49	47	LARP1|CSDE1|GEMIN5|TRIM28|SMS|PPP1CB|OTUB1|SRSF3|TSN|SLK|KLC1|RPS20|MCMBP|PBK|DYNC1LI2|NUMA1|DYNC1H1|PRMT3|IMPDH2|DYNC1LI1|GSPT1|OGA|HNRNPF|SEC23IP|CARM1|EIF4B|IPO5|CAPZB|TSNAX|NAPA|ELOB|KIF5B
MDA231	MCF10A	Line3.CID005	Line1.CID014	0.5	Y	15	36	30	LUC7L2|SNRNP200|TUBB4B|DNAJA1|TNPO1|MACROH2A1|PFKP|EML4|THRAP3|MAP1B|TUBA1B|PPP6R3|COPS2|LUC7L3|VARS1
MDA231	MCF10A	Line3.CID006	Line1.CID009	0.676	Y	23	35	34	KPNA2|ACTR1A|NCAPD2|SMC2|DCTN4|NCAPH|PPP4R3A|WDHD1|USP15|DCTN1|HECTD1|XRCC1|CHD4|MATR3|SMC4|FLII|NCAPG|MSH6|NASP|DCTN5|UBE4A|PRKCSH|DCTN2
MDA231	MCF10A	Line3.CID007	Line1.CID007	0.6	Y	21	35	40	EPRS1|GARS1|EEF1E1|MARS1|ERO1A|AIMP1|DPYSL2|PRKAR1A|RARS1|KARS1|AIMP2|FLNB|FASN|CAPN1|CAP1|MAT2A|DARS1|LARS1|QARS1|IARS1|CUL2
MDA231	MCF10A	Line3.CID008	Line1.CID005	0.829	Y	29	35	47	DYNC1LI2|DYNC1H1|NUMA1|DYNC1LI1|IMPDH2|GSPT1|OGA|HNRNPF|CARM1|SEC23IP|IPO5|EIF4B|TSNAX|CAPZB|ELOB|KIF5B|LARP1|GEMIN5|TRIM28|OTUB1|SMS|PPP1CB|SRSF3|TSN|KLC1|SLK|RPS20|MCMBP|PBK
MDA231	MCF10A	Line3.CID009	Line1.CID013	0.938	Y	30	32	32	MLLT1|ACTL6A|PHF10|SMARCB1|DPF2|SCYL1|ARID1B|PBRM1|SMARCA2|SMARCA4|BAZ1B|SMARCD2|ARID2|CHAF1A|BRD7|ARID1A|ING1|MBD3|NCOA3|GATAD2B|SMARCC1|SMARCD1|ACTG1|TOP2B|SMARCE1|CREBBP|SMARCC2|EP300|DRAP1|MBD2
MDA231	MCF10A	Line3.CID010	Line1.CID014	0.5	Y	15	32	30	NT5C2|MAP1B|COPS2|TUBA1B|PPP6R3|VARS1|SNRNP200|TUBB4B|DNAJA1|DNAJA2|KIFBP|TNPO1|MACROH2A1|MRPS27|PFKP
MDA231	MCF10A	Line3.CID011	Line1.CID014	0.467	Y	14	31	30	LUC7L2|TUBB4B|SNRNP200|KIFBP|MAP1B|DNAJA1|NT5C2|PPP6R3|TUBA1B|MACROH2A1|COPS2|TNPO1|VARS1|PFKP
MDA231	MCF10A	Line3.CID012	Line1.CID014	0.367	N	11	31	30	MACROH2A1|COPS2|TNPO1|PPP6R3|TUBA1B|VARS1|PFKP|TUBB4B|MAP1B|DNAJA1|DNAJA2
MDA231	MCF10A	Line3.CID013	Line1.CID008	0.871	Y	27	31	35	MARK2|G3BP1|SNRPD1|API5|CKB|CDC37|YWHAB|H1-1|SAP130|PFDN2|LMNB1|HNRNPK|YWHAH|C1QBP|LSM2|YWHAE|DDX39A|ZRANB2|HDGF|SSB|IQGAP1|BCCIP|YWHAQ|YWHAZ|HNRNPL|PDCD4|YWHAG
MDA231	MCF10A	Line3.CID014	Line1.CID017	0.897	Y	26	29	29	CCND3|POLD1|PRIM2|POLD2|POLA2|PRIM1|POLD3|TOP3A|CDK4|CDKN1A|POLE3|TOP1|POLE|CDK6|CCNA2|RPA1|RFC4|RPA3|LIG1|RPA2|RFC1|CDK2|CDK1|PCNA|CCNB1|POLA1
MDA231	MCF10A	Line3.CID015	Line1.CID018	1	Y	27	28	27	NFKBIA|POLR1E|IQGAP2|PAPOLA|ZC3HC1|REL|RELA|SEC16A|POLR1G|IKBKB|FBXW2|TNIP1|SKP1|MTIF2|NFKB1|NFKB2|GLG1|POLR1B|POLR2H|PPP6R1|ANKRD28|KPNA2|CUL1|FBXW11|PPP6C|NFKBIB|POLR1A
MDA231	MCF10A	Line3.CID016	Line1.CID020	1	Y	26	26	26	RPL10A|RPL7A|RPL9P9|RPL24|RPL23A|RPL23|RPL38|RPL37|RPLP1|RPL11|RPL4|RPL5|RPL22|EIF6|RPL13|RPL12|RPL31|RPLP2|RPL30|RPL29|RPL27|MOV10|RPL17|RPLP0|RPL6|DICER1
MDA231	MCF10A	Line3.CID017	Line1.CID266	0.8	Y	4	25	5	NFYA|NFYC|NFYB|STAT3
MDA231	MCF10A	Line3.CID018	Line1.CID022	0.96	Y	24	25	25	RPS14|RPS19|RPS21|RPS12|RPS23|RPS25|RPS28|RPS7|LARP4|DDX3X|FAU|RPS5|RPS6|RPS10|RPS27|RPS3|RPS2|RPS20|RPS15A|RPS9|RPSA|RPS17|MCTS1|RPS15
MDA231	MCF10A	Line3.CID019	Line1.CID029	0.864	Y	19	24	22	SNRNP200|UBR5|PFKL|PPIH|SNW1|PRPF4|EFTUD2|EEF1A1|CDC5L|CD2BP2|MSH2|TUBB|EEF1G|PRPF31|SART3|DDX23|ABCF2|MATR3|PRPF8
MDA231	MCF10A	Line3.CID020	Line1.CID024	0.833	Y	20	24	24	YWHAE|HSP90AB1|TXLNA|KTN1|MAP3K7|YWHAZ|YWHAQ|HSPA4|YWHAG|MARK2|HSP90AA1|CDC37|FKBP5|YWHAB|PFDN2|TAB1|CCAR1|YWHAH|NFKBIB|ATG16L1
MDA231	MCF10A	Line3.CID021	Line1.CID015	0.913	Y	21	23	30	COPS2|COPS4|EPB41L2|COPS5|COPS8|DYNLL1|PLCG1|NCKIPSD|HSPA6|BASP1|COPS6|WDR6|COPS7A|DOCK7|COPS3|DCAF1|GPS1|COPS7B|GRB2|HSPA1L|DDB2
MDA231	MCF10A	Line3.CID022	Line1.CID028	1	Y	22	22	22	NUP205|SEC13|NUP88|NUP153|NUP37|BICD2|NUP107|NUP93|NUP98|TPR|XPOT|NUP133|SEH1L|NUP62|NUP160|NUTF2|NUP85|NUP43|EIF5A|RANBP2|XPO7|RAE1
MDA231	MCF10A	Line3.CID023	Line1.CID026	0.955	Y	21	22	23	SSRP1|RSF1|RYBP|ZFP91|CSNK2B|RING1|CUL4A|ZC3H13|CBX3|NUP93|CSNK2A2|DHX38|WTAP|VIRMA|WDR11|SUPT16H|SHCBP1|CSNK2A1|KIF23|COBLL1|SRRT
MDA231	MCF10A	Line3.CID024	Line1.CID033	0.9	Y	18	21	20	CHD8|KAT8|OGT|PELP1|MAX|SETD1A|WDR82|PSIP1|WDR5|BOD1L1|PAXIP1|PRPF31|MEN1|TAF7|HCFC1|ASH2L|MGA|RBBP5
MDA231	MCF10A	Line3.CID025	Line1.CID008	0.7	Y	14	20	35	YWHAQ|HNRNPL|PDCD4|DDX39A|NMI|YWHAE|IQGAP1|HDGF|LMNB1|HNRNPK|C1QBP|CKB|API5|H1-1
MDA231	MCF10A	Line3.CID026	Line1.CID034	0.7	Y	14	20	20	NXF1|MAGOHB|RNPS1|UPF1|SMG1|SMG6|UPF3A|EIF4A3|ALYREF|RBM8A|PYM1|UPF2|UPF3B|CASC3
MDA231	MCF10A	Line3.CID027	Line1.CID039	0.944	Y	17	19	18	EHMT2|CHD3|GPS2|GSE1|ZMYM2|KDM1A|MTA1|ZNF217|ZMYM3|RCOR1|EHMT1|HINT1|RCOR3|RREB1|HMG20B|HMG20A|GTF2I
MDA231	MCF10A	Line3.CID028	Line1.CID058	0.643	Y	9	19	14	STK24|MCM5|MCM2|MCMBP|TJP2|MCM3|MCM7|MCM6|MCM4
MDA231	MCF10A	Line3.CID029	Line1.CID034	0.842	Y	16	19	20	MAGOHB|NXF1|THRAP3|SMG1|RNPS1|UPF1|UPF3A|SMG6|ALYREF|EIF4A3|RBM8A|PYM1|UPF2|CASC3|SAP18|UPF3B
MDA231	MCF10A	Line3.CID030	Line1.CID033	0.895	Y	17	19	20	HCFC1|MGA|RBBP5|ASH2L|PAXIP1|BOD1L1|WDR5|TAF7|MEN1|PRPF31|PELP1|MAX|WDR82|PSIP1|KAT8|CHD8|OGT
MDA231	MCF10A	Line3.CID031	Line1.CID050	0.8	Y	12	18	15	MTA1|BAZ1A|COPG1|STAG2|CHD3|MBD2|RAD21|SMC1A|MBD3|COPE|STAG1|SMC3
MDA231	MCF10A	Line3.CID032	Line1.CID037	0.944	Y	17	18	18	LGALS3|PRMT1|C1QBP|PHF10|SNRPB|SNRPE|SNRPD2|WDR77|LGALS1|TUBA1A|SNRPD1|PRKRIP1|SNRPD3|SRSF7|PRMT5|CLNS1A|BRD7
MDA231	MCF10A	Line3.CID033	Line1.CID058	0.643	Y	9	17	14	MCMBP|TJP2|MCM3|MCM4|MCM7|MCM6|MCM5|STK24|MCM2
MDA231	MCF10A	Line3.CID034	Line1.CID055	0.929	Y	13	17	14	IPO4|MPHOSPH8|H3C13|NASP|ASF1A|ST13|H3-3B|CHAF1B|CHAF1A|HAT1|H4-16|CHEK2|ASF1B
MDA231	MCF10A	Line3.CID035	Line1.CID011	0.412	N	7	17	34	UCHL5|RAD50|SLK|RABGAP1|RBMX|LARP1|SMS
MDA231	MCF10A	Line3.CID036	Line1.CID053	0.571	Y	8	17	14	BLM|RMI1|TOP3A|RPA2|XPA|RPA1|RPA3|CAPZA2
MDA231	MCF10A	Line3.CID037	Line1.CID053	0.5	Y	7	17	14	CAPZA2|RPA1|RPA3|RPA2|TOP3A|RMI1|BLM
MDA231	MCF10A	Line3.CID038	Line1.CID417	0.25	N	1	16	4	WDR4
MDA231	MCF10A	Line3.CID039	Line1.CID318	1	Y	4	16	4	BRD8|ANP32E|MORF4L2|MORF4L1
MDA231	MCF10A	Line3.CID040	Line1.CID041	0.875	Y	14	16	17	PAXIP1|BLM|MSH6|TP53BP1|MSH2|NBN|FANCD2|MDC1|PRKCZ|MRE11|RFC4|RAD50|TERF2IP|RFC1
MDA231	MCF10A	Line3.CID041	Line1.CID120	0.5	Y	4	16	8	PDHA1|DLD|PDHB|DLST
MDA231	MCF10A	Line3.CID042	Line1.CID075	0.636	Y	7	16	11	DIAPH1|PTK2|PXN|MAP2K1|DVL2|MAP2K2|WASL
MDA231	MCF10A	Line3.CID043	Line1.CID033	0.667	Y	10	15	20	MEN1|OGT|WDR5|BOD1L1|KAT8|ASH2L|RBBP5|PSIP1|WDR82|HCFC1
MDA231	MCF10A	Line3.CID044	Line1.CID035	0.867	Y	13	15	19	POLR2G|POLR2K|GTF2F2|TCEA1|POLR2E|POLR2C|GTF2E2|GTF2A1|POLR2B|POLR2H|GTF2E1|CTDP1|GTF2F1
MDA231	MCF10A	Line3.CID045	Line1.CID042	0.867	Y	13	15	17	CAND1|CUL2|ZC3HC1|GLMN|CCDC22|CUL3|CUL1|GAN|RBX1|CDKN1B|TRIM21|ARIH1|SKP1
MDA231	MCF10A	Line3.CID046	Line1.CID045	0.933	Y	14	15	16	SP1|RBPJ|H1-3|HDGF|CTBP1|CCND1|ARID4A|NCOR2|MIER1|TBL1XR1|SPEN|NCOR1|KIF11|TBL1X
MDA231	MCF10A	Line3.CID047	Line1.CID035	0.933	Y	14	15	19	GTF2E2|POLR2C|GTF2B|POLR2E|TCEA1|GTF2F2|POLR2D|POLR2K|POLR2G|GTF2F1|CTDP1|GTF2E1|GTF2A1|POLR2B
MDA231	MCF10A	Line3.CID048	Line1.CID041	0.867	Y	13	15	17	RFC4|MRE11|MSH2|MSH6|TP53BP1|MDC1|BLM|PAXIP1|TERF2IP|RFC1|FANCD2|NBN|RAD50
MDA231	MCF10A	Line3.CID049	Line1.CID196	0.6	Y	3	14	5	PURA|IPO9|UHRF1
MDA231	MCF10A	Line3.CID050	Line1.CID041	0.714	Y	10	14	17	NBN|RAD50|FANCD2|RFC1|BLM|PAXIP1|MSH6|MRE11|RFC4|MSH2
MDA231	MCF10A	Line3.CID051	Line1.CID048	0.929	Y	13	14	16	UBE2V2|UBE2V1|CAND1|UBE2N|RNF20|RNF40|DCUN1D1|FBXO7|STUB1|BRAP|TRAF2|BRCC3|UBE2E1
MDA231	MCF10A	Line3.CID052	Line1.CID047	0.929	Y	13	14	16	SNX6|SNX1|RAB7A|SNX2|SNX3|VPS26B|SNX27|ANKFY1|SNX5|VPS35|VPS29|TBC1D5|VPS26A
MDA231	MCF10A	Line3.CID053	Line1.CID086	0.364	N	4	14	11	COPG1|COPA|COPB2|COPB1
MDA231	MCF10A	Line3.CID054	Line1.CID110	0.333	N	3	14	9	LIMA1|NCKAP1|WASF2
MDA231	MCF10A	Line3.CID055	Line1.CID232	0.6	Y	3	14	5	TPI1|PEBP1|NQO1
MDA231	MCF10A	Line3.CID056	Line1.CID074	1	Y	11	14	11	EXOSC8|MTREX|EXOSC2|MPHOSPH6|EXOSC10|EXOSC4|EXOSC9|EXOSC5|EXOSC3|EXOSC1|EXOSC7
MDA231	MCF10A	Line3.CID057	Line1.CID086	0.636	Y	7	14	11	COPZ1|COPB1|COPA|COPB2|SCYL1|COPG1|COPG2
MDA231	MCF10A	Line3.CID058	Line1.CID431	0.75	Y	3	14	4	CTNND1|YAP1|CTNNB1
MDA231	MCF10A	Line3.CID059	Line1.CID023	0.571	Y	8	14	25	NRBP1|TGM2|PURA|CCAR2|RNH1|LRBA|ZNF638|YWHAG
MDA231	MCF10A	Line3.CID061	Line1.CID218	0.8	Y	4	13	5	DYNLT3|SNX4|NUDCD3|DYNLT1
MDA231	MCF10A	Line3.CID062	Line1.CID062	1	Y	13	13	13	EIF3D|EIF3H|EIF3I|EIF3K|EIF3M|EIF3A|EIF3J|EIF3L|EIF3C|EIF3G|EIF3E|EIF3B|EIF3F
MDA231	MCF10A	Line3.CID063	Line1.CID054	0.615	Y	8	13	14	CCT5|CCT2|CCT6A|CCT7|CCT4|CCT8|CCT3|TCP1
MDA231	MCF10A	Line3.CID064	Line1.CID065	0.846	Y	11	13	13	CPSF6|ERCC3|MRE11|TJP1|CAPRIN1|PCF11|CPSF3|DHX16|CPSF7|NUDT21|PTBP1
MDA231	MCF10A	Line3.CID065	Line1.CID403	0.5	Y	2	13	4	DBNL|PHF23
MDA231	MCF10A	Line3.CID066	Line1.CID120	0.75	Y	6	12	8	PDHA1|DLST|DLD|DLAT|PDHX|PDHB
MDA231	MCF10A	Line3.CID067	Line1.CID303	0.5	Y	2	12	4	CC2D1A|MYO1E
MDA231	MCF10A	Line3.CID068	Line1.CID064	1	Y	12	12	13	FKBP15|ARHGEF2|AP3B1|DNM2|NEDD4|WASHC4|WASHC2C|WASHC5|WASHC3|WASHC2A|DOCK7|ARHGEF1
MDA231	MCF10A	Line3.CID069	Line1.CID110	0.778	Y	7	12	9	ABI1|WASF2|CYFIP1|WASF1|NCKAP1|ABI2|LIMA1
MDA231	MCF10A	Line3.CID070	Line1.CID093	1	Y	10	12	10	MRPL46|MRPL3|MRPL39|MRPL45|MRPL48|MRPL11|MRPL16|MRPL14|MRPL40|MRPL54
MDA231	MCF10A	Line3.CID071	Line1.CID095	0.6	Y	6	12	10	TCOF1|ATL3|CAVIN2|CC2D1A|PPM1G|TRMT10C
MDA231	MCF10A	Line3.CID073	Line1.CID303	0.5	Y	2	12	4	MYO1E|CC2D1A
MDA231	MCF10A	Line3.CID074	Line1.CID071	0.727	Y	8	11	12	WASF1|ABI2|NCKAP1|CYFIP1|ROCK2|WASF2|ABI1|PFN2
MDA231	MCF10A	Line3.CID075	Line1.CID063	0.545	Y	6	11	13	USP9X|SRSF4|SRSF5|KPNA4|HUWE1|KIF21A
MDA231	MCF10A	Line3.CID076	Line1.CID012	0.455	Y	5	11	33	KIFBP|KPNB1|GNL1|NT5C2|UBR4
MDA231	MCF10A	Line3.CID077	Line1.CID078	0.818	Y	9	11	11	CPSF2|FIP1L1|CSTF3|CPSF4|CSNK1A1|CPSF1|CSTF1|CPSF3|SYMPK
MDA231	MCF10A	Line3.CID078	Line1.CID331	0.5	Y	2	11	4	ELAVL1|TXNRD1
MDA231	MCF10A	Line3.CID079	Line1.CID215	0.4	N	2	11	5	RTN4|BCLAF1
MDA231	MCF10A	Line3.CID080	Line1.CID232	0.6	Y	3	11	5	PEBP1|TPI1|NQO1
MDA231	MCF10A	Line3.CID082	Line1.CID197	1	Y	5	11	5	PPP2R1B|MOB4|PPME1|STRN|PPP2CA
MDA231	MCF10A	Line3.CID083	Line1.CID120	0.375	N	3	10	8	PDHB|DLST|PDHA1
MDA231	MCF10A	Line3.CID084	Line1.CID279	0.25	N	1	10	4	LMNA
MDA231	MCF10A	Line3.CID085	Line1.CID086	0.7	Y	7	10	11	COPB2|COPA|COPB1|COPZ1|COPG2|COPG1|SCYL1
MDA231	MCF10A	Line3.CID086	Line1.CID072	0.9	Y	9	10	12	CDKN1A|CDK1|CDK2|CDK4|CCND1|CKS1B|CDK6|CCND3|CCNA2
MDA231	MCF10A	Line3.CID087	Line1.CID060	0.4	N	4	10	13	ROCK1|NSUN2|LONP1|ROCK2
MDA231	MCF10A	Line3.CID088	Line1.CID076	0.6	Y	6	10	11	PTCD3|YBX3|H4-16|CALR|H2BC14|H2AX
MDA231	MCF10A	Line3.CID089	Line1.CID092	0.8	Y	8	10	10	NXF1|THOC7|SARNP|ALYREF|THOC5|THOC2|THOC3|ZC3H11A
MDA231	MCF10A	Line3.CID090	Line1.CID290	0.75	Y	3	9	4	KTN1|TAB1|FKBP5
MDA231	MCF10A	Line3.CID091	Line1.CID139	0.714	Y	5	9	7	CSNK2B|CSNK2A1|RYBP|CSNK2A2|SCML2
MDA231	MCF10A	Line3.CID092	Line1.CID184	1	Y	6	9	6	RTF1|WDR61|LEO1|PAF1|CTR9|CDC73
MDA231	MCF10A	Line3.CID093	Line1.CID104	1	Y	9	9	9	CDC16|CDC27|ANAPC7|ANAPC2|ANAPC4|ANAPC10|ANAPC5|CDC23|ANAPC1
MDA231	MCF10A	Line3.CID094	Line1.CID060	0.444	N	4	9	13	ROCK1|NSUN2|ROCK2|LONP1
MDA231	MCF10A	Line3.CID095	Line1.CID105	0.889	Y	8	9	9	COG7|COG5|COG8|COG3|COG6|COG2|COG1|COG4
MDA231	MCF10A	Line3.CID096	Line1.CID091	1	Y	9	9	10	POLR3F|POLR3E|POLR3B|POLR3D|POLR1C|POLR3GL|POLR3C|POLR3A|POLR3G
MDA231	MCF10A	Line3.CID097	Line1.CID069	0.778	Y	7	9	12	GATAD2A|RAB3GAP2|PPP4R2|PPP4R3A|PPP4C|MSH6|PPP4R3B
MDA231	MCF10A	Line3.CID098	Line1.CID146	1	Y	7	9	7	HOOK3|HOOK1|TGFBRAP1|VPS11|VPS18|VPS8|VPS33A
MDA231	MCF10A	Line3.CID099	Line1.CID083	0.333	N	3	9	11	CRYZ|SOD2|PARK7
MDA231	MCF10A	Line3.CID100	Line1.CID060	0.556	Y	5	9	13	LONP1|NFIC|ROCK2|ROCK1|NSUN2
MDA231	MCF10A	Line3.CID101	Line1.CID115	0.875	Y	7	9	8	GTF3C4|GTF3C5|GTF3C6|GTF3C2|SUB1|GTF3C3|GTF3C1
MDA231	MCF10A	Line3.CID102	Line1.CID152	1	Y	7	9	7	CHMP4A|CHMP3|CHMP2A|CHMP2B|CHMP5|CHMP4B|CHMP1A
MDA231	MCF10A	Line3.CID103	Line1.CID196	0.6	Y	3	9	5	IPO9|UHRF1|PPP2R5E
MDA231	MCF10A	Line3.CID104	Line1.CID023	0.333	N	3	9	25	YWHAQ|RNH1|YWHAG
MDA231	MCF10A	Line3.CID105	Line1.CID124	0.375	N	3	8	8	PAPSS2|GGCT|STXBP2
MDA231	MCF10A	Line3.CID106	Line1.CID166	0.5	Y	3	8	6	ERAP1|GLUL|YES1
MDA231	MCF10A	Line3.CID107	Line1.CID078	0.75	Y	6	8	11	CPSF1|CSTF1|CPSF3|FIP1L1|CPSF4|CSNK1A1
MDA231	MCF10A	Line3.CID108	Line1.CID065	0.5	Y	4	8	13	CPSF6|NUDT21|ITCH|UBAP2L
MDA231	MCF10A	Line3.CID109	Line1.CID111	0.875	Y	7	8	9	PML|NCOA2|CREBBP|ARID1B|NCOA3|SMAD4|SMAD2
MDA231	MCF10A	Line3.CID110	Line1.CID005	0.375	N	3	8	47	ELOB|RNF7|ELOC
MDA231	MCF10A	Line3.CID111	Line1.CID452	1	Y	3	8	3	SHC1|MET|CBL
MDA231	MCF10A	Line3.CID112	Line1.CID106	1	Y	8	8	9	ATP6V1B2|ATP6V1A|LAMTOR2|PRKAG1|ATP6V0D1|PRKAB1|LAMTOR3|PRKAA1
MDA231	MCF10A	Line3.CID113	Line1.CID083	0.375	N	3	8	11	TKFC|NIT2|CRYZ
MDA231	MCF10A	Line3.CID114	Line1.CID070	1	Y	8	8	12	MLLT1|ELP3|AFF1|ELP2|AFF4|ELP4|ELL|EAF1
MDA231	MCF10A	Line3.CID115	Line1.CID126	1	Y	8	8	8	EXOC7|EXOC8|EXOC4|EXOC6|EXOC5|EXOC3|EXOC2|EXOC1
MDA231	MCF10A	Line3.CID116	Line1.CID156	0.857	Y	6	8	7	TUBA1A|TUBB|TBCE|ARL2|TBCD|TBCB
MDA231	MCF10A	Line3.CID117	Line1.CID107	0.875	Y	7	8	9	MET|ARHGAP17|MPP7|MPP5|SH3KBP1|PATJ|CD2AP
MDA231	MCF10A	Line3.CID118	Line1.CID233	1	Y	5	8	5	AP3B2|AP3M1|AP3M2|AP3S1|AP3D1
MDA231	MCF10A	Line3.CID119	Line1.CID156	1	Y	7	8	7	TBCD|TBCB|TUBB|TUBA1A|TUBA4A|ARL2|TBCE
MDA231	MCF10A	Line3.CID120	Line1.CID121	0.375	N	3	8	8	PTPN11|GGCT|MTHFD1
MDA231	MCF10A	Line3.CID121	Line1.CID181	0.833	Y	5	8	6	GRN|LARP7|SUPT5H|CCNT1|CDK9
MDA231	MCF10A	Line3.CID122	Line1.CID119	0.75	Y	6	8	8	DMAP1|BRD8|ZNHIT1|ACTR6|SRCAP|VPS72
MDA231	MCF10A	Line3.CID123	Line1.CID121	0.375	N	3	8	8	PAPSS2|STXBP2|GGCT
MDA231	MCF10A	Line3.CID124	Line1.CID096	0.375	N	3	8	10	RFK|ANXA11|FKBP1A
MDA231	MCF10A	Line3.CID125	Line1.CID270	1	Y	4	8	4	DEK|MYO1C|BAZ1B|DDX21
MDA231	MCF10A	Line3.CID126	Line1.CID069	0.625	Y	5	8	12	MSH6|PPP4R3B|PPP4R2|PPP4R3A|PPP4C
MDA231	MCF10A	Line3.CID127	Line1.CID369	0.5	Y	2	8	4	ACTG1|TUBB2B
MDA231	MCF10A	Line3.CID128	Line1.CID051	0.571	Y	4	7	15	C2orf49|RTCB|FAM98B|DDX1
MDA231	MCF10A	Line3.CID129	Line1.CID023	0.571	Y	4	7	25	LRBA|TGM2|PURA|YWHAG
MDA231	MCF10A	Line3.CID130	Line1.CID191	0.667	Y	4	7	6	SRP14|SRP72|SRP68|SRP19
MDA231	MCF10A	Line3.CID131	Line1.CID139	0.857	Y	6	7	7	PHF14|RYBP|SCML2|CSNK2A2|CSNK2A1|CSNK2B
MDA231	MCF10A	Line3.CID132	Line1.CID482	0.333	N	1	7	3	ANXA3
MDA231	MCF10A	Line3.CID133	Line1.CID502	0.333	N	1	7	3	RRP15
MDA231	MCF10A	Line3.CID134	Line1.CID298	0.25	N	1	7	4	BRD4
MDA231	MCF10A	Line3.CID135	Line1.CID155	0.857	Y	6	7	7	LSM7|LSM4|LSM5|LSM8|LSM6|LSM2
MDA231	MCF10A	Line3.CID136	Line1.CID181	0.833	Y	5	7	6	LARP7|SUPT5H|CCNT1|CDK9|GRN
MDA231	MCF10A	Line3.CID137	Line1.CID470	0.333	N	1	7	3	ALDH4A1
MDA231	MCF10A	Line3.CID138	Line1.CID140	0.571	Y	4	7	7	PSPC1|SFPQ|RBM14|NONO
MDA231	MCF10A	Line3.CID140	Line1.CID083	0.429	N	3	7	11	ANXA1|CRYZ|SELENBP1
MDA231	MCF10A	Line3.CID142	Line1.CID214	1	Y	5	7	5	MYO6|RPAP2|RPRD2|RPRD1A|RPRD1B
MDA231	MCF10A	Line3.CID143	Line1.CID056	0.857	Y	6	7	14	AP1S1|AP1B1|AP1G2|AP1M1|AP1M2|AP1G1
MDA231	MCF10A	Line3.CID144	Line1.CID099	0.571	Y	4	7	9	WASHC2C|COMMD1|COMMD8|VPS35L
MDA231	MCF10A	Line3.CID145	Line1.CID090	1	Y	7	7	10	ACTR2|ARPC4|ARPC5|ARPC2|ARPC1B|ACTR3|ARPC3
MDA231	MCF10A	Line3.CID146	Line1.CID418	0.5	Y	2	7	4	NDUFV1|NDUFV2
MDA231	MCF10A	Line3.CID147	Line1.CID342	0.5	Y	2	7	4	UBQLN2|UBQLN1
MDA231	MCF10A	Line3.CID148	Line1.CID153	0.714	Y	5	7	7	PARD6B|PARD3|LLGL2|PRKCI|LLGL1
MDA231	MCF10A	Line3.CID149	Line1.CID181	0.833	Y	5	7	6	CDK9|CCNT1|SUPT5H|LARP7|GRN
MDA231	MCF10A	Line3.CID150	Line1.CID177	0.667	Y	4	7	6	SOS1|EPS8|ABI1|EPS8L1
MDA231	MCF10A	Line3.CID151	Line1.CID153	0.857	Y	6	7	7	PRKCI|LLGL1|LLGL2|PARD3|SQSTM1|PARD6B
MDA231	MCF10A	Line3.CID152	Line1.CID015	0.286	N	2	7	30	RPS19|G3BP2
MDA231	MCF10A	Line3.CID153	Line1.CID145	0.286	N	2	7	7	HS1BP3|USP5
MDA231	MCF10A	Line3.CID154	Line1.CID370	0.5	Y	2	6	4	SAFB2|TFAM
MDA231	MCF10A	Line3.CID155	Line1.CID199	0.8	Y	4	6	5	HINT1|HDAC6|DNTTIP1|ZNF217
MDA231	MCF10A	Line3.CID157	Line1.CID007	0.5	Y	3	6	40	MAT2B|FASN|AKT2
MDA231	MCF10A	Line3.CID158	Line1.CID438	0.25	N	1	6	4	DNAJC9
MDA231	MCF10A	Line3.CID159	Line1.CID226	0.6	Y	3	6	5	MYO1E|CNN3|LMO7
MDA231	MCF10A	Line3.CID160	Line1.CID121	0.5	Y	3	6	8	MTHFD1|GGCT|PTPN11
MDA231	MCF10A	Line3.CID161	Line1.CID234	0.8	Y	4	6	5	ORC4|LRWD1|ORC2|ORC5
MDA231	MCF10A	Line3.CID162	Line1.CID353	0.5	Y	2	6	4	GSK3B|PKM
MDA231	MCF10A	Line3.CID163	Line1.CID182	1	Y	6	6	6	POP1|RPP25|RPP38|POP4|RPP40|RPP30
MDA231	MCF10A	Line3.CID164	Line1.CID081	0.833	Y	5	6	11	SEPTIN2|SEPTIN9|SEPTIN11|SEPTIN8|SEPTIN7
MDA231	MCF10A	Line3.CID165	Line1.CID173	0.667	Y	4	6	6	HMMR|PRKCA|MAPK3|MAPK1
MDA231	MCF10A	Line3.CID166	Line1.CID083	0.333	N	2	6	11	PARK7|SOD2
MDA231	MCF10A	Line3.CID167	Line1.CID145	0.333	N	2	6	7	USP5|HS1BP3
MDA231	MCF10A	Line3.CID168	Line1.CID137	0.667	Y	4	6	7	PPP2R5C|PPP2R5A|PPP2CA|PTPA
MDA231	MCF10A	Line3.CID169	Line1.CID069	0.5	Y	3	6	12	PPP4R3B|PPP4C|PPP4R2
MDA231	MCF10A	Line3.CID170	Line1.CID147	0.833	Y	5	6	7	S100A10|SRC|RACK1|AHNAK|ANXA2
MDA231	MCF10A	Line3.CID171	Line1.CID477	0.333	N	1	6	3	USO1
MDA231	MCF10A	Line3.CID172	Line1.CID236	1	Y	5	6	5	EIF2B1|EIF2B4|EIF2B2|EIF2B5|EIF2B3
MDA231	MCF10A	Line3.CID173	Line1.CID399	0.25	N	1	6	4	TOM1L1
MDA231	MCF10A	Line3.CID174	Line1.CID137	0.667	Y	4	6	7	PPP2CA|PTPA|PPP2R5C|PPP2R5A
MDA231	MCF10A	Line3.CID175	Line1.CID491	1	Y	3	6	3	NEU1|CTSA|GLB1
MDA231	MCF10A	Line3.CID176	Line1.CID180	1	Y	6	6	6	TNKS1BP1|CNOT2|CNOT10|CNOT4|CNOT3|CNOT1
MDA231	MCF10A	Line3.CID177	Line1.CID084	0.167	N	1	6	11	ETFA
MDA231	MCF10A	Line3.CID178	Line1.CID355	0.25	N	1	6	4	ANPEP
MDA231	MCF10A	Line3.CID179	Line1.CID328	0.25	N	1	6	4	TTLL12
MDA231	MCF10A	Line3.CID180	Line1.CID185	1	Y	6	6	6	TRAPPC10|TRAPPC8|TRAPPC2L|TRAPPC9|TRAPPC4|TRAPPC3
MDA231	MCF10A	Line3.CID181	Line1.CID258	0.4	N	2	6	5	CRABP2|GSR
MDA231	MCF10A	Line3.CID182	Line1.CID014	0.333	N	2	6	30	TUBA1B|DNAJA2
MDA231	MCF10A	Line3.CID183	Line1.CID024	0.5	Y	3	6	24	TAB1|FKBP5|MAP3K7
MDA231	MCF10A	Line3.CID184	Line1.CID082	0.5	Y	3	6	11	PGM1|LACTB2|FABP5
MDA231	MCF10A	Line3.CID185	Line1.CID460	0.333	N	1	6	3	FSCN1
MDA231	MCF10A	Line3.CID186	Line1.CID254	0.6	Y	3	6	5	LIMS1|PARVA|ILK
MDA231	MCF10A	Line3.CID187	Line1.CID348	1	Y	4	6	4	NELFCD|NELFB|NELFE|NELFA
MDA231	MCF10A	Line3.CID188	Line1.CID346	0.5	Y	2	6	4	PES1|ESF1
MDA231	MCF10A	Line3.CID189	Line1.CID043	0.5	Y	3	6	17	CUL5|PAK2|SUGT1
MDA231	MCF10A	Line3.CID190	Line1.CID298	0.25	N	1	6	4	BRD4
MDA231	MCF10A	Line3.CID191	Line1.CID147	0.5	Y	3	6	7	S100A10|AHNAK|ANXA2
MDA231	MCF10A	Line3.CID192	Line1.CID143	0.333	N	2	6	7	RAB3GAP2|CAPRIN1
MDA231	MCF10A	Line3.CID193	Line1.CID071	0.333	N	2	6	12	BAG3|HSPA8
MDA231	MCF10A	Line3.CID194	Line1.CID467	0.667	Y	2	6	3	MYL6|MYL12A
MDA231	MCF10A	Line3.CID195	Line1.CID482	0.333	N	1	6	3	ANXA3
MDA231	MCF10A	Line3.CID196	Line1.CID395	0.75	Y	3	6	4	VPS25|VPS36|SNF8
MDA231	MCF10A	Line3.CID197	Line1.CID370	0.5	Y	2	5	4	SAFB2|TFAM
MDA231	MCF10A	Line3.CID198	Line1.CID332	0.5	Y	2	5	4	TUBA1C|ZNF326
MDA231	MCF10A	Line3.CID199	Line1.CID288	0.25	N	1	5	4	UBR7
MDA231	MCF10A	Line3.CID200	Line1.CID503	0.333	N	1	5	3	FARSB
MDA231	MCF10A	Line3.CID201	Line1.CID224	1	Y	5	5	5	PAK1|ARHGEF7|GIT2|GIT1|SCRIB
MDA231	MCF10A	Line3.CID202	Line1.CID131	0.6	Y	3	5	8	SRSF6|SRSF4|SRSF5
MDA231	MCF10A	Line3.CID203	Line1.CID263	0.4	N	2	5	5	KIF3A|KIF3B
MDA231	MCF10A	Line3.CID204	Line1.CID225	0.6	Y	3	5	5	PIK3R1|IRS1|KHDRBS1
MDA231	MCF10A	Line3.CID207	Line1.CID187	0.4	N	2	5	6	NUP50|PMPCB
MDA231	MCF10A	Line3.CID208	Line1.CID451	0.333	N	1	5	3	CTIF
MDA231	MCF10A	Line3.CID209	Line1.CID010	0.4	N	2	5	34	WASH3P|PPM1G
MDA231	MCF10A	Line3.CID210	Line1.CID100	0.8	Y	4	5	9	CDK7|RBPJ|MED1|EP300
MDA231	MCF10A	Line3.CID212	Line1.CID238	0.6	Y	3	5	5	STAT3|RXRA|POU2F1
MDA231	MCF10A	Line3.CID213	Line1.CID354	0.25	N	1	5	4	SEC23A
MDA231	MCF10A	Line3.CID214	Line1.CID294	0.75	Y	3	5	4	CTTN|GNA13|MYLK
MDA231	MCF10A	Line3.CID215	Line1.CID292	0.25	N	1	5	4	PFAS
MDA231	MCF10A	Line3.CID216	Line1.CID230	1	Y	5	5	5	ANP32B|MARCKSL1|SET|ANP32A|PTMA
MDA231	MCF10A	Line3.CID217	Line1.CID340	0.5	Y	2	5	4	IFIT5|PYCARD
MDA231	MCF10A	Line3.CID218	Line1.CID448	0.333	N	1	5	3	RC3H1
MDA231	MCF10A	Line3.CID219	Line1.CID282	0.25	N	1	5	4	POLG2
MDA231	MCF10A	Line3.CID220	Line1.CID391	0.75	Y	3	5	4	MBD1|ATF7IP|SETDB1
MDA231	MCF10A	Line3.CID221	Line1.CID123	1	Y	5	5	8	UBXN7|UFD1|NEDD8|NPLOC4|NUB1
MDA231	MCF10A	Line3.CID222	Line1.CID355	0.5	Y	2	5	4	NADK2|SEPHS1
MDA231	MCF10A	Line3.CID223	Line1.CID102	0.2	N	1	5	9	SULT1A1
MDA231	MCF10A	Line3.CID224	Line1.CID244	1	Y	5	5	5	BABAM1|ABRAXAS2|BRCC3|UIMC1|BABAM2
MDA231	MCF10A	Line3.CID225	Line1.CID390	1	Y	4	5	4	HDAC6|FNTB|FNTA|PAFAH1B1
MDA231	MCF10A	Line3.CID226	Line1.CID457	0.333	N	1	5	3	NENF
MDA231	MCF10A	Line3.CID227	Line1.CID308	1	Y	4	5	4	DCAF7|DCAF8|DCAF11|DCAF6
MDA231	MCF10A	Line3.CID228	Line1.CID445	0.333	N	1	5	3	ALAD
MDA231	MCF10A	Line3.CID229	Line1.CID120	0.6	Y	3	5	8	DLD|OGDH|DLST
MDA231	MCF10A	Line3.CID230	Line1.CID142	0.8	Y	4	5	7	CASP8|RIPK1|RBCK1|FADD
MDA231	MCF10A	Line3.CID231	Line1.CID166	0.2	N	1	5	6	LYN
MDA231	MCF10A	Line3.CID232	Line1.CID176	0.2	N	1	5	6	DIAPH2
MDA231	MCF10A	Line3.CID233	Line1.CID223	0.2	N	1	5	5	NR2F2
MDA231	MCF10A	Line3.CID234	Line1.CID427	0.25	N	1	5	4	PTPN23
MDA231	MCF10A	Line3.CID235	Line1.CID243	1	Y	5	5	5	CDC20|UBE2S|MAD2L1|BUB3|BUB1B
MDA231	MCF10A	Line3.CID236	Line1.CID336	0.25	N	1	5	4	NRAS
MDA231	MCF10A	Line3.CID237	Line1.CID301	0	N	0	5	4
MDA231	MCF10A	Line3.CID238	Line1.CID315	0.25	N	1	5	4	MTHFD2
MDA231	MCF10A	Line3.CID239	Line1.CID248	1	Y	5	5	5	MAP3K20|MAPK14|PKN1|MAP2K3|AKAP13
MDA231	MCF10A	Line3.CID240	Line1.CID273	0.25	N	1	5	4	IFI35
MDA231	MCF10A	Line3.CID241	Line1.CID380	0.75	Y	3	5	4	NDUFS2|NDUFS3|NDUFS1
MDA231	MCF10A	Line3.CID242	Line1.CID235	0.6	Y	3	5	5	GRPEL1|GRPEL2|TIMM44
MDA231	MCF10A	Line3.CID243	Line1.CID187	0.4	N	2	5	6	PMPCB|NUP50
MDA231	MCF10A	Line3.CID244	Line1.CID288	0.5	Y	2	5	4	KRT18|NMT1
MDA231	MCF10A	Line3.CID245	Line1.CID448	0.333	N	1	5	3	RC3H1
MDA231	MCF10A	Line3.CID246	Line1.CID494	0.333	N	1	5	3	UBE2K
MDA231	MCF10A	Line3.CID247	Line1.CID390	0.75	Y	3	5	4	HDAC6|PAFAH1B1|FNTA
MDA231	MCF10A	Line3.CID248	Line1.CID421	0	N	0	5	4
MDA231	MCF10A	Line3.CID249	Line1.CID256	0.8	Y	4	5	5	POLE3|DR1|CHRAC1|BAZ1A
MDA231	MCF10A	Line3.CID250	Line1.CID207	0	N	0	5	5
MDA231	MCF10A	Line3.CID251	Line1.CID136	0.6	Y	3	5	7	MPRIP|RHOA|PPP1R12A
MDA231	MCF10A	Line3.CID252	Line1.CID147	0.6	Y	3	5	7	SRC|RACK1|ANXA2
MDA231	MCF10A	Line3.CID253	Line1.CID330	0.75	Y	3	5	4	MRPS2|MRPS18B|MRPS22
MDA231	MCF10A	Line3.CID254	Line1.CID263	0.6	Y	3	5	5	KIF3B|KIF3A|KIFAP3
MDA231	MCF10A	Line3.CID255	Line1.CID417	0	N	0	5	4
MDA231	MCF10A	Line3.CID256	Line1.CID221	0	N	0	5	5
MDA231	MCF10A	Line3.CID257	Line1.CID480	1	Y	3	5	3	IDH3A|IDH3G|IDH3B
MDA231	MCF10A	Line3.CID258	Line1.CID272	0	N	0	5	4
MDA231	MCF10A	Line3.CID259	Line1.CID297	0.25	N	1	5	4	USP16
MDA231	MCF10A	Line3.CID260	Line1.CID234	1	Y	5	5	5	ORC3|LRWD1|ORC4|ORC2|ORC5
MDA231	MCF10A	Line3.CID261	Line1.CID334	0.25	N	1	5	4	XPO5
MDA231	MCF10A	Line3.CID262	Line1.CID120	0.6	Y	3	5	8	DLD|OGDH|DLST
MDA231	MCF10A	Line3.CID263	Line1.CID267	0.5	Y	2	4	4	HSP90B1|BSG
MDA231	MCF10A	Line3.CID264	Line1.CID159	1	Y	4	4	7	GRWD1|CUL4B|TLE3|WDR26
MDA231	MCF10A	Line3.CID265	Line1.CID037	0.5	Y	2	4	18	LGALS3|LGALS1
MDA231	MCF10A	Line3.CID266	Line1.CID024	0.5	Y	2	4	24	TXLNA|CCAR1
MDA231	MCF10A	Line3.CID267	Line1.CID067	0.5	Y	2	4	12	WDR70|BPTF
MDA231	MCF10A	Line3.CID268	Line1.CID326	0.25	N	1	4	4	TMEM237
MDA231	MCF10A	Line3.CID269	Line1.CID100	0.25	N	1	4	9	SUPT6H
MDA231	MCF10A	Line3.CID270	Line1.CID010	0.5	Y	2	4	34	GNL1|KPNB1
MDA231	MCF10A	Line3.CID271	Line1.CID019	0.75	Y	3	4	27	FOXO3|SMAD3|IGF1R
MDA231	MCF10A	Line3.CID272	Line1.CID264	0.25	N	1	4	5	RABGGTB
MDA231	MCF10A	Line3.CID273	Line1.CID040	0.25	N	1	4	18	CALR
MDA231	MCF10A	Line3.CID274	Line1.CID054	0.25	N	1	4	14	MACF1
MDA231	MCF10A	Line3.CID275	Line1.CID149	0.75	Y	3	4	7	CORO1B|PPP3R1|PPP3CA
MDA231	MCF10A	Line3.CID276	Line1.CID454	0.333	N	1	4	3	PDIA4
MDA231	MCF10A	Line3.CID277	Line1.CID134	0.25	N	1	4	8	UBA2
MDA231	MCF10A	Line3.CID278	Line1.CID054	0.25	N	1	4	14	GRIPAP1
MDA231	MCF10A	Line3.CID279	Line1.CID015	0.25	N	1	4	30	ATP5F1A
MDA231	MCF10A	Line3.CID280	Line1.CID446	0.667	Y	2	4	3	MTOR|RPTOR
MDA231	MCF10A	Line3.CID281	Line1.CID288	0.25	N	1	4	4	CNDP2
MDA231	MCF10A	Line3.CID282	Line1.CID292	0.25	N	1	4	4	TTC39A
MDA231	MCF10A	Line3.CID283	Line1.CID335	0.25	N	1	4	4	EPPK1
MDA231	MCF10A	Line3.CID284	Line1.CID382	0.5	Y	2	4	4	ANKMY2|ATXN10
MDA231	MCF10A	Line3.CID285	Line1.CID132	0.25	N	1	4	8	XPO1
MDA231	MCF10A	Line3.CID286	Line1.CID113	0.25	N	1	4	9	PITRM1
MDA231	MCF10A	Line3.CID287	Line1.CID384	0.5	Y	2	4	4	LIMD1|EIF4E
MDA231	MCF10A	Line3.CID288	Line1.CID294	1	Y	4	4	4	GNA13|MYLK|CTTN|ABL1
MDA231	MCF10A	Line3.CID289	Line1.CID454	0.333	N	1	4	3	TRIM16
MDA231	MCF10A	Line3.CID290	Line1.CID007	0.25	N	1	4	40	S100A2
MDA231	MCF10A	Line3.CID291	Line1.CID153	0.25	N	1	4	7	KIF3B
MDA231	MCF10A	Line3.CID292	Line1.CID081	0.5	Y	2	4	11	HMGCS1|STK39
MDA231	MCF10A	Line3.CID293	Line1.CID074	0.25	N	1	4	11	EXOSC8
MDA231	MCF10A	Line3.CID294	Line1.CID227	0.25	N	1	4	5	PAWR
MDA231	MCF10A	Line3.CID296	Line1.CID483	0.333	N	1	4	3	LUZP1
MDA231	MCF10A	Line3.CID297	Line1.CID113	0.25	N	1	4	9	CHMP2A
MDA231	MCF10A	Line3.CID298	Line1.CID133	0.5	Y	2	4	8	ACTA1|SAE1
MDA231	MCF10A	Line3.CID299	Line1.CID200	0.25	N	1	4	5	RNF114
MDA231	MCF10A	Line3.CID300	Line1.CID150	0.25	N	1	4	7	AIFM1
MDA231	MCF10A	Line3.CID301	Line1.CID447	0.333	N	1	4	3	SSBP1
MDA231	MCF10A	Line3.CID302	Line1.CID148	0.25	N	1	4	7	PDPK1
MDA231	MCF10A	Line3.CID303	Line1.CID196	0.5	Y	2	4	5	PPP2R5E|IPO9
MDA231	MCF10A	Line3.CID304	Line1.CID260	0.5	Y	2	4	5	MED23|OPA1
MDA231	MCF10A	Line3.CID305	Line1.CID363	0	N	0	4	4
MDA231	MCF10A	Line3.CID306	Line1.CID476	0.333	N	1	4	3	RANBP1
MDA231	MCF10A	Line3.CID307	Line1.CID326	0.5	Y	2	4	4	EEA1|RAB5A
MDA231	MCF10A	Line3.CID308	Line1.CID450	0.333	N	1	4	3	SLC3A2
MDA231	MCF10A	Line3.CID309	Line1.CID030	0.5	Y	2	4	21	PPM1A|PPP1R7
MDA231	MCF10A	Line3.CID310	Line1.CID455	0.333	N	1	4	3	ADIRF
MDA231	MCF10A	Line3.CID311	Line1.CID500	0.333	N	1	4	3	INPP1
MDA231	MCF10A	Line3.CID312	Line1.CID046	0.25	N	1	4	16	STK38
MDA231	MCF10A	Line3.CID313	Line1.CID468	0.667	Y	2	4	3	NOP58|NAF1
MDA231	MCF10A	Line3.CID314	Line1.CID061	0.5	Y	2	4	13	THOP1|ABCE1
MDA231	MCF10A	Line3.CID315	Line1.CID079	0.5	Y	2	4	11	TRADD|DDR1
MDA231	MCF10A	Line3.CID316	Line1.CID409	0.25	N	1	4	4	TAX1BP1
MDA231	MCF10A	Line3.CID317	Line1.CID225	0.25	N	1	4	5	FAIM
MDA231	MCF10A	Line3.CID318	Line1.CID451	0.333	N	1	4	3	C20orf194
MDA231	MCF10A	Line3.CID319	Line1.CID494	0.333	N	1	4	3	UBE2K
MDA231	MCF10A	Line3.CID320	Line1.CID449	0.333	N	1	4	3	PCBP1
MDA231	MCF10A	Line3.CID321	Line1.CID015	0.5	Y	2	4	30	G3BP2|SNRNP40
MDA231	MCF10A	Line3.CID322	Line1.CID363	0.25	N	1	4	4	DARS2
MDA231	MCF10A	Line3.CID323	Line1.CID424	0.25	N	1	4	4	SRM
MDA231	MCF10A	Line3.CID324	Line1.CID481	0.333	N	1	4	3	CASP7
MDA231	MCF10A	Line3.CID325	Line1.CID319	1	Y	4	4	4	SPC25|NDC80|SPC24|NUF2
MDA231	MCF10A	Line3.CID326	Line1.CID007	0.25	N	1	4	40	S100A2
MDA231	MCF10A	Line3.CID327	Line1.CID506	1	Y	3	4	3	CD81|GNA11|GNB1
MDA231	MCF10A	Line3.CID328	Line1.CID141	0.25	N	1	4	7	GLS
MDA231	MCF10A	Line3.CID329	Line1.CID358	1	Y	4	4	4	VPS37A|MVB12A|VPS28|TSG101
MDA231	MCF10A	Line3.CID330	Line1.CID418	0.75	Y	3	4	4	NDUFV1|NDUFV2|NDUFA2
MDA231	MCF10A	Line3.CID331	Line1.CID472	0.333	N	1	4	3	SEC23B
MDA231	MCF10A	Line3.CID332	Line1.CID031	0.5	Y	2	4	21	USP7|KLC2
MDA231	MCF10A	Line3.CID333	Line1.CID364	0.25	N	1	4	4	MRPS33
MDA231	MCF10A	Line3.CID334	Line1.CID458	0.333	N	1	4	3	PICALM
MDA231	MCF10A	Line3.CID335	Line1.CID300	0.25	N	1	4	4	UBE2O
MDA231	MCF10A	Line3.CID336	Line1.CID478	0.333	N	1	4	3	ATPAF1
MDA231	MCF10A	Line3.CID337	Line1.CID329	0.25	N	1	4	4	MIPEP
MDA231	MCF10A	Line3.CID338	Line1.CID228	0.25	N	1	4	5	PTPN23
MDA231	MCF10A	Line3.CID339	Line1.CID031	0.5	Y	2	4	21	SFN|TRIP12
MDA231	MCF10A	Line3.CID340	Line1.CID240	0.75	Y	3	4	5	AACS|BLMH|CLIC4
MDA231	MCF10A	Line3.CID341	Line1.CID378	0.25	N	1	4	4	IARS2
MDA231	MCF10A	Line3.CID342	Line1.CID009	0.25	N	1	4	34	GIGYF2
MDA231	MCF10A	Line3.CID343	Line1.CID467	0.667	Y	2	4	3	MYL12A|MYL6
MDA231	MCF10A	Line3.CID344	Line1.CID116	0.25	N	1	4	8	CTPS1
MDA231	MCF10A	Line3.CID345	Line1.CID474	0.333	N	1	4	3	CTH
MDA231	MCF10A	Line3.CID346	Line1.CID229	0.5	Y	2	4	5	THUMPD1|MMUT
MDA231	MCF10A	Line3.CID347	Line1.CID457	0.333	N	1	4	3	MAN2B1
MDA231	MCF10A	Line3.CID348	Line1.CID228	0.25	N	1	4	5	NRCAM
MDA231	MCF10A	Line3.CID349	Line1.CID088	0.25	N	1	4	10	DNAJC3
MDA231	MCF10A	Line3.CID350	Line1.CID060	0.25	N	1	4	13	ELOA
MDA231	MCF10A	Line3.CID352	Line1.CID094	0.5	Y	2	4	10	NAA10|NAA16
MDA231	MCF10A	Line3.CID353	Line1.CID471	0.333	N	1	4	3	ACY1
MDA231	MCF10A	Line3.CID354	Line1.CID179	1	Y	4	4	6	WRAP53|NHP2|PTGES3|DKC1
MDA231	MCF10A	Line3.CID355	Line1.CID186	0.25	N	1	4	6	PBDC1
MDA231	MCF10A	Line3.CID356	Line1.CID012	0.25	N	1	4	33	AHCYL1
MDA231	MCF10A	Line3.CID357	Line1.CID356	0.25	N	1	4	4	MOB2
MDA231	MCF10A	Line3.CID358	Line1.CID006	0.25	N	1	4	41	HMGB3
MDA231	MCF10A	Line3.CID359	Line1.CID314	0.25	N	1	4	4	NAGA
MDA231	MCF10A	Line3.CID360	Line1.CID250	0.5	Y	2	4	5	OPTN|HTT
MDA231	MCF10A	Line3.CID361	Line1.CID186	0.25	N	1	4	6	PMVK
MDA231	MCF10A	Line3.CID362	Line1.CID490	0.333	N	1	4	3	NSUN6
MDA231	MCF10A	Line3.CID363	Line1.CID469	1	Y	3	4	3	ARRB1|ENAH|ARHGEF18
MDA231	MCF10A	Line3.CID364	Line1.CID124	0.25	N	1	4	8	ATXN2L
MDA231	MCF10A	Line3.CID365	Line1.CID249	0.25	N	1	4	5	WDR1
MDA231	MCF10A	Line3.CID366	Line1.CID361	0.5	Y	2	4	4	PGAM1|TES
MDA231	MCF10A	Line3.CID367	Line1.CID185	0.25	N	1	4	6	TRAPPC10
MDA231	MCF10A	Line3.CID368	Line1.CID481	0	N	0	4	3
MDA231	MCF10A	Line3.CID370	Line1.CID239	0.75	Y	3	4	5	IRF2BP1|IRF2BP2|IRF2BPL
MDA231	MCF10A	Line3.CID371	Line1.CID150	0.25	N	1	4	7	MSN
MDA231	MCF10A	Line3.CID372	Line1.CID166	0.25	N	1	4	6	RASA1
MDA231	MCF10A	Line3.CID373	Line1.CID002	0	N	0	4	68
MDA231	MCF10A	Line3.CID374	Line1.CID313	1	Y	4	4	4	RALBP1|AP2A1|EPN1|CCNB1
MDA231	MCF10A	Line3.CID375	Line1.CID492	0.333	N	1	4	3	PCBP2
MDA231	MCF10A	Line3.CID376	Line1.CID203	0.5	Y	2	4	5	HMGB2|HMGB1
MDA231	MCF10A	Line3.CID377	Line1.CID262	0	N	0	4	5
MDA231	MCF10A	Line3.CID378	Line1.CID119	0.5	Y	2	4	8	DAXX|DMAP1
MDA231	MCF10A	Line3.CID379	Line1.CID387	0.25	N	1	4	4	SEPHS1
MDA231	MCF10A	Line3.CID380	Line1.CID327	0.25	N	1	4	4	A2M
MDA231	MCF10A	Line3.CID381	Line1.CID459	0.333	N	1	4	3	PNPT1
MDA231	MCF10A	Line3.CID382	Line1.CID389	0.25	N	1	4	4	SOX15
MDA231	MCF10A	Line3.CID383	Line1.CID168	0.25	N	1	4	6	BCAT1
MDA231	MCF10A	Line3.CID384	Line1.CID361	0.5	Y	2	4	4	MAPKAPK2|TES
MDA231	MCF10A	Line3.CID385	Line1.CID344	0.5	Y	2	4	4	SEC14L2|ANXA7
MDA231	MCF10A	Line3.CID386	Line1.CID464	0.333	N	1	4	3	NIPSNAP3A
MDA231	MCF10A	Line3.CID387	Line1.CID215	0.25	N	1	4	5	CDK11B
MDA231	MCF10A	Line3.CID388	Line1.CID353	0.25	N	1	4	4	MGME1
MDA231	MCF10A	Line3.CID389	Line1.CID198	0.75	Y	3	4	5	WDR48|AKT1|FANCI
MDA231	MCF10A	Line3.CID390	Line1.CID262	0.5	Y	2	4	5	ZNF579|MRPS33
MDA231	MCF10A	Line3.CID391	Line1.CID400	0.5	Y	2	4	4	TPT1|GGPS1
MDA231	MCF10A	Line3.CID392	Line1.CID098	0.5	Y	2	4	9	RABGGTA|EIF2S2
MDA231	MCF10A	Line3.CID393	Line1.CID218	0.25	N	1	4	5	CDH11
MDA231	MCF10A	Line3.CID394	Line1.CID192	0.75	Y	3	4	6	TTC26|IFT81|IFT88
MDA231	MCF10A	Line3.CID395	Line1.CID458	0.333	N	1	4	3	AP2B1
MDA231	MCF10A	Line3.CID396	Line1.CID447	0.333	N	1	4	3	FKBP2
MDA231	MCF10A	Line3.CID397	Line1.CID500	0.667	Y	2	4	3	CHN1|INPP1
MDA231	MCF10A	Line3.CID398	Line1.CID433	0.25	N	1	4	4	HSP90AB2P
MDA231	MCF10A	Line3.CID399	Line1.CID416	0.25	N	1	4	4	IRAK4
MDA231	MCF10A	Line3.CID400	Line1.CID468	1	Y	3	4	3	NAF1|NOP56|NOP58
MDA231	MCF10A	Line3.CID401	Line1.CID098	0.5	Y	2	4	9	DST|UBA5
MDA231	MCF10A	Line3.CID402	Line1.CID251	0	N	0	4	5
MDA231	MCF10A	Line3.CID403	Line1.CID084	0.75	Y	3	4	11	ETFB|GLTP|HMGCL
MDA231	MCF10A	Line3.CID404	Line1.CID117	0.25	N	1	4	8	MGME1
MDA231	MCF10A	Line3.CID405	Line1.CID344	0.25	N	1	4	4	SEC14L2
MDA231	MCF10A	Line3.CID406	Line1.CID453	1	Y	3	4	3	VPS53|VPS51|VPS52
MDA231	MCF10A	Line3.CID407	Line1.CID110	0.5	Y	2	4	9	ABI2|ABI1
MDA231	MCF10A	Line3.CID408	Line1.CID460	0.333	N	1	4	3	ADI1
MDA231	MCF10A	Line3.CID409	Line1.CID183	0.25	N	1	4	6	DHTKD1
MDA231	MCF10A	Line3.CID410	Line1.CID034	0	N	0	4	20
MDA231	MCF10A	Line3.CID411	Line1.CID261	0.25	N	1	4	5	NUDT9
MDA231	MCF10A	Line3.CID412	Line1.CID506	0.333	N	1	4	3	GNA11
MDA231	MCF10A	Line3.CID413	Line1.CID489	0.333	N	1	4	3	PIN4
MDA231	MCF10A	Line3.CID414	Line1.CID033	0.5	Y	2	4	20	MEN1|PSIP1
MDA231	MCF10A	Line3.CID415	Line1.CID384	0.5	Y	2	4	4	LIMD1|EIF4E
MDA231	MCF10A	Line3.CID416	Line1.CID060	0.25	N	1	4	13	PLCB3
MDA231	MCF10A	Line3.CID417	Line1.CID094	0.25	N	1	4	10	NAA15
MDA231	MCF10A	Line3.CID418	Line1.CID323	0.25	N	1	4	4	PPM1F
MDA231	MCF10A	Line3.CID419	Line1.CID249	0.5	Y	2	4	5	MIPEP|WDR1
MDA231	MCF10A	Line3.CID420	Line1.CID401	0.25	N	1	4	4	PTPRF
MDA231	MCF10A	Line3.CID421	Line1.CID494	0.333	N	1	4	3	UBLCP1
MDA231	MCF10A	Line3.CID422	Line1.CID198	0	N	0	4	5
MDA231	MCF10A	Line3.CID423	Line1.CID483	0.667	Y	2	4	3	MAP2K5|LUZP1
MDA231	MCF10A	Line3.CID424	Line1.CID415	0.25	N	1	4	4	UNG
MDA231	MCF10A	Line3.CID425	Line1.CID285	0.25	N	1	4	4	PHLDA1
MDA231	MCF10A	Line3.CID426	Line1.CID493	1	Y	3	4	3	PSTPIP2|TRMT5|SENP8
MDA231	MCF10A	Line3.CID427	Line1.CID060	0	N	0	4	13
MDA231	MCF10A	Line3.CID428	Line1.CID122	0.25	N	1	4	8	CD9
MDA231	MCF10A	Line3.CID429	Line1.CID315	0.25	N	1	4	4	PTGR2
MDA231	MCF10A	Line3.CID430	Line1.CID298	0	N	0	4	4
MDA231	MCF10A	Line3.CID431	Line1.CID355	0	N	0	4	4
MDA231	MCF10A	Line3.CID432	Line1.CID362	0.25	N	1	4	4	MYEF2
MDA231	MCF10A	Line3.CID433	Line1.CID032	0.25	N	1	4	20	PDHA1
MDA231	MCF10A	Line3.CID434	Line1.CID094	0.25	N	1	4	10	OXR1
MDA231	MCF10A	Line3.CID435	Line1.CID472	0.333	N	1	4	3	ZNF384
MDA231	MCF10A	Line3.CID436	Line1.CID502	0.333	N	1	4	3	SMARCAD1
MDA231	MCF10A	Line3.CID437	Line1.CID145	0.5	Y	2	4	7	NFS1|CALCOCO2
MDA231	MCF10A	Line3.CID438	Line1.CID320	0.25	N	1	4	4	GGPS1
MDA231	MCF10A	Line3.CID439	Line1.CID291	0.25	N	1	4	4	MMS19
MDA231	MCF10A	Line3.CID440	Line1.CID092	0.5	Y	2	4	10	BAG1|ENOPH1
MDA231	MCF10A	Line3.CID441	Line1.CID184	0.25	N	1	4	6	CTR9
MDA231	MCF10A	Line3.CID442	Line1.CID169	0.25	N	1	4	6	NME1
MDA231	MCF10A	Line3.CID443	Line1.CID457	0.333	N	1	4	3	NENF
MDA231	MCF10A	Line3.CID444	Line1.CID269	0.25	N	1	4	4	TPM4
MDA231	MCF10A	Line3.CID445	Line1.CID347	0	N	0	4	4
MDA231	MCF10A	Line3.CID446	Line1.CID260	0.5	Y	2	4	5	SMAD4|E2F4
MDA231	MCF10A	Line3.CID447	Line1.CID387	0.25	N	1	4	4	NADK2
MDA231	MCF10A	Line3.CID448	Line1.CID008	0.25	N	1	4	35	TFAP2C
MDA231	MCF10A	Line3.CID449	Line1.CID346	0.25	N	1	4	4	ESF1
MDA231	MCF10A	Line3.CID450	Line1.CID257	0.25	N	1	4	5	PCMT1
MDA231	MCF10A	Line3.CID451	Line1.CID001	0.25	N	1	4	69	GAPVD1
MDA231	MCF10A	Line3.CID452	Line1.CID016	0.25	N	1	4	30	IPO5
MDA231	MCF10A	Line3.CID453	Line1.CID033	0.5	Y	2	4	20	OGT|KAT8
MDA231	MCF10A	Line3.CID454	Line1.CID082	0.25	N	1	4	11	NUDT19
MDA231	MCF10A	Line3.CID455	Line1.CID192	1	Y	4	4	6	TTC30B|TTC26|IFT81|IFT88
MDA231	MCF10A	Line3.CID456	Line1.CID431	1	Y	4	4	4	CTNNB1|CTNND1|YAP1|FHL2
MDA231	MCF10A	Line3.CID457	Line1.CID446	0	N	0	4	3
MDA231	MCF10A	Line3.CID458	Line1.CID009	0.5	Y	2	4	34	PRKCSH|UBE4A
MDA231	MCF10A	Line3.CID459	Line1.CID290	0.25	N	1	4	4	ACOT9
MDA231	MCF10A	Line3.CID460	Line1.CID148	0.5	Y	2	4	7	CARMIL1|LSM14A
MDA231	MCF10A	Line3.CID461	Line1.CID500	0.333	N	1	4	3	CHN1
MDA231	MCF10A	Line3.CID462	Line1.CID048	0.5	Y	2	4	16	UBE2V2|UBE2N
MDA231	MCF10A	Line3.CID463	Line1.CID015	0.25	N	1	4	30	RANGAP1
MDA231	MCF10A	Line3.CID464	Line1.CID341	0.25	N	1	4	4	SEC24A
MDA231	MCF10A	Line3.CID465	Line1.CID282	0.25	N	1	4	4	NME7
MDA231	MCF10A	Line3.CID466	Line1.CID087	0.5	Y	2	4	11	XPOT|P4HA1
MDA231	MCF10A	Line3.CID467	Line1.CID098	0.25	N	1	4	9	DST
MDA231	MCF10A	Line3.CID468	Line1.CID084	0.75	Y	3	4	11	GLTP|ETFB|TIGAR
MDA231	MCF10A	Line3.CID469	Line1.CID046	0	N	0	4	16
MDA231	MCF10A	Line3.CID470	Line1.CID236	0	N	0	4	5
MDA231	MCF10A	Line3.CID471	Line1.CID174	0.667	Y	2	3	6	DNM1L|GSK3B
MDA231	MCF10A	Line3.CID472	Line1.CID118	1	Y	3	3	8	STAT1|IRF9|STAT2
MDA231	MCF10A	Line3.CID473	Line1.CID231	1	Y	3	3	5	SLC9A3R1|EZR|PDZK1
MDA231	MCF10A	Line3.CID474	Line1.CID105	0.333	N	1	3	9	FAM50A
MDA231	MCF10A	Line3.CID475	Line1.CID012	0.333	N	1	3	33	AMPD2
MDA231	MCF10A	Line3.CID476	Line1.CID209	0.667	Y	2	3	5	ATP5IF1|ATP5F1E
MDA231	MCF10A	Line3.CID477	Line1.CID456	1	Y	3	3	3	JUND|JUN|JUNB
MDA231	MCF10A	Line3.CID478	Line1.CID465	0.667	Y	2	3	3	LAMC1|LAMB1
MDA231	MCF10A	Line3.CID479	Line1.CID332	0.333	N	1	3	4	TUBA1C
MDA231	MCF10A	Line3.CID480	Line1.CID079	0.667	Y	2	3	11	APP|ITGB1
MDA231	MCF10A	Line3.CID481	Line1.CID079	0.667	Y	2	3	11	NT5DC3|CLINT1
MDA231	MCF10A	Line3.CID482	Line1.CID203	0.333	N	1	3	5	HMGB2
MDA231	MCF10A	Line3.CID483	Line1.CID113	0.333	N	1	3	9	NUFIP2
MDA231	MCF10A	Line3.CID484	Line1.CID103	0.333	N	1	3	9	UNC45A
MDA231	MCF10A	Line3.CID485	Line1.CID383	0.333	N	1	3	4	ZNF24
MDA231	MCF10A	Line3.CID486	Line1.CID196	0.333	N	1	3	5	PPFIA1
MDA231	MCF10A	Line3.CID487	Line1.CID351	0.333	N	1	3	4	ASAP1
MDA231	MCF10A	Line3.CID488	Line1.CID332	0.333	N	1	3	4	EEF1B2
MDA231	MCF10A	Line3.CID489	Line1.CID346	0.333	N	1	3	4	ESF1
MDA231	MCF10A	Line3.CID490	Line1.CID217	0.667	Y	2	3	5	RAB11FIP1|TOM1
MDA231	MCF10A	Line3.CID492	Line1.CID050	0	N	0	3	15
MDA231	MCF10A	Line3.CID493	Line1.CID430	0.333	N	1	3	4	MAPRE2
MDA231	MCF10A	Line3.CID494	Line1.CID304	0.667	Y	2	3	4	PDS5B|PDS5A
MDA231	MCF10A	Line3.CID495	Line1.CID375	0.333	N	1	3	4	RCC1
MDA231	MCF10A	Line3.CID496	Line1.CID501	0.333	N	1	3	3	NCDN
MDA231	MCF10A	Line3.CID497	Line1.CID257	0.667	Y	2	3	5	PCMT1|PPIA
MDA231	MCF10A	Line3.CID499	Line1.CID295	0.333	N	1	3	4	MAD1L1
MDA231	MCF10A	Line3.CID501	Line1.CID400	0.333	N	1	3	4	CLIC1
MDA231	MCF10A	Line3.CID502	Line1.CID200	0.333	N	1	3	5	CPNE3
MDA231	MCF10A	Line3.CID503	Line1.CID304	0.333	N	1	3	4	ZNF384
MDA231	MCF10A	Line3.CID504	Line1.CID339	1	Y	3	3	4	TP53RK|TPRKB|MINPP1
MDA231	MCF10A	Line3.CID505	Line1.CID030	0.333	N	1	3	21	EHBP1L1
MDA231	MCF10A	Line3.CID506	Line1.CID124	0.333	N	1	3	8	MKI67
MDA231	MCF10A	Line3.CID507	Line1.CID466	0.667	Y	2	3	3	VBP1|PFDN5
MDA231	MCF10A	Line3.CID508	Line1.CID242	0.333	N	1	3	5	ACAP2
MDA231	MCF10A	Line3.CID509	Line1.CID212	0.667	Y	2	3	5	PLIN3|IGF2R
MDA231	MCF10A	Line3.CID510	Line1.CID376	0.333	N	1	3	4	MB21D2
MDA231	MCF10A	Line3.CID511	Line1.CID355	0	N	0	3	4
MDA231	MCF10A	Line3.CID512	Line1.CID183	0.333	N	1	3	6	NARS1
MDA231	MCF10A	Line3.CID513	Line1.CID479	1	Y	3	3	3	ATG16L1|ATG5|ATG12
MDA231	MCF10A	Line3.CID514	Line1.CID080	0.333	N	1	3	11	TRMT1
MDA231	MCF10A	Line3.CID515	Line1.CID413	0.333	N	1	3	4	ZC3H7B
MDA231	MCF10A	Line3.CID516	Line1.CID081	0	N	0	3	11
MDA231	MCF10A	Line3.CID517	Line1.CID162	0	N	0	3	7
MDA231	MCF10A	Line3.CID518	Line1.CID084	0.333	N	1	3	11	PGM2
MDA231	MCF10A	Line3.CID519	Line1.CID218	0	N	0	3	5
MDA231	MCF10A	Line3.CID520	Line1.CID103	0	N	0	3	9
MDA231	MCF10A	Line3.CID521	Line1.CID356	0.333	N	1	3	4	MICALL2
MDA231	MCF10A	Line3.CID522	Line1.CID410	0.333	N	1	3	4	PPWD1
MDA231	MCF10A	Line3.CID523	Line1.CID252	0	N	0	3	5
MDA231	MCF10A	Line3.CID524	Line1.CID393	0.333	N	1	3	4	SERPINE1
MDA231	MCF10A	Line3.CID525	Line1.CID248	0	N	0	3	5
MDA231	MCF10A	Line3.CID526	Line1.CID388	0.667	Y	2	3	4	C9orf64|AK2
MDA231	MCF10A	Line3.CID527	Line1.CID036	0.333	N	1	3	19	CLTB
MDA231	MCF10A	Line3.CID528	Line1.CID363	0.333	N	1	3	4	BPNT1
MDA231	MCF10A	Line3.CID529	Line1.CID314	0.333	N	1	3	4	MCCC2
MDA231	MCF10A	Line3.CID530	Line1.CID208	0	N	0	3	5
MDA231	MCF10A	Line3.CID531	Line1.CID013	0	N	0	3	32
MDA231	MCF10A	Line3.CID532	Line1.CID003	0	N	0	3	52
MDA231	MCF10A	Line3.CID533	Line1.CID301	0.333	N	1	3	4	FKBP10
MDA231	MCF10A	Line3.CID534	Line1.CID494	0.333	N	1	3	3	TATDN1
MDA231	MCF10A	Line3.CID535	Line1.CID374	1	Y	3	3	4	GINS2|GINS3|GINS1
MDA231	MCF10A	Line3.CID536	Line1.CID291	0.667	Y	2	3	4	MMS19|CIAO1
MDA231	MCF10A	Line3.CID537	Line1.CID141	0.333	N	1	3	7	FERMT2
MDA231	MCF10A	Line3.CID538	Line1.CID489	0.333	N	1	3	3	ATP6V1D
MDA231	MCF10A	Line3.CID539	Line1.CID224	0	N	0	3	5
MDA231	MCF10A	Line3.CID540	Line1.CID462	0.333	N	1	3	3	TAGLN2
MDA231	MCF10A	Line3.CID541	Line1.CID202	0	N	0	3	5
MDA231	MCF10A	Line3.CID542	Line1.CID427	0	N	0	3	4
MDA231	MCF10A	Line3.CID543	Line1.CID407	0.667	Y	2	3	4	RAD1|RFC2
MDA231	MCF10A	Line3.CID544	Line1.CID500	0.333	N	1	3	3	NIF3L1

## Sheet: Curated_vs_New-complexes
Supplementary Table3: Defining annotated and novel complexes in the three human-derived breast cell lines.
Complex	Maximum Simpson Index	Novelty	CORUM complexes Simpson index	Reactome complexes Simpson index	GO complexes Simpson index	IntAct complexes Simpson index	Havugimana et al. (2012) complexes Simpson index	Wan et al. (2015) complexes Simpson index
Line1.CID001	0.972	Annotated	0.972	0.886	0.909	0.97	0.902	0.897
Line1.CID002	0.879	Annotated	0.879	0.706	0.691	0.714	0.75	0.8
Line1.CID003	0.938	Annotated	0.938	0.833	0.647	0.833	0.8	0.75
Line1.CID005	0.667	Annotated	0.667	0.5	0.4	0.5	0.5	0.667
Line1.CID006	0.902	Annotated	0.667	0.268	0.902	0.6	0.333	0.5
Line1.CID007	0.909	Annotated	0.909	0.846	0.846	0.5	0.611	0.5
Line1.CID008	0.8	Annotated	0.688	0.6	0.25	0.5	0.5	0.8
Line1.CID009	0.8	Annotated	0.714	0.714	0.5	0.8	0.8	0.667
Line1.CID010	0.5	Annotated	0.5	0.4	0.2	0.5	0.25	0.5
Line1.CID011	0.5	Annotated	0.5	0.333	0.333	0.5	0.333	0.5
Line1.CID012	0.5	Annotated	0.5	0.4	0.2	0.5	0.25	0.5
Line1.CID013	0.9	Annotated	0.9	0.684	0.769	0.846	0.65	0.667
Line1.CID014	0.5	Annotated	0.5	0.4	0.233	0.5	0.25	0.5
Line1.CID015	0.889	Annotated	0.875	0.625	0.25	0.875	0.889	0.889
Line1.CID016	0.5	Annotated	0.5	0.25	0.233	0.5	0.286	0.5
Line1.CID017	0.8	Annotated	0.8	0.733	0.655	0.75	0.75	0.75
Line1.CID018	0.75	Annotated	0.75	0.714	0.5	0.5	0.5	0.5
Line1.CID019	0.667	Annotated	0.667	0.667	0.667	0.667	0.5	0.667
Line1.CID020	1	Annotated	0.885	0.885	1	0.846	0.923	0.769
Line1.CID021	0.8	Annotated	0.8	0.6	0.5	0.5	0.25	0.8
Line1.CID022	0.96	Annotated	0.88	0.88	0.96	0.8	0.84	0.72
Line1.CID023	0.8	Annotated	0.667	0.6	0.25	0.5	0.5	0.8
Line1.CID024	0.8	Annotated	0.8	0.6	0.5	0.5	0.25	0.8
Line1.CID025	0.8	Annotated	0.667	0.6	0.25	0.5	0.5	0.8
Line1.CID026	0.8	Annotated	0.8	0.714	0.5	0.5	0.5	0.667
Line1.CID027	0.5	Annotated	0.333	0.25	0.25	0.333	0.5	0.333
Line1.CID028	0.889	Annotated	0.889	0.773	0.143	0.727	0.5	0.667
Line1.CID029	0.636	Annotated	0.5	0.455	0.591	0.5	0.25	0.636
Line1.CID030	0.5	Annotated	0.5	0.25	0.222	0.5	0.286	0.5
Line1.CID031	0.5	Annotated	0.5	0.333	0.167	0.5	0.333	0.5
Line1.CID032	0.857	Annotated	0.833	0.75	0.5	0.833	0.5	0.857
Line1.CID033	0.9	Annotated	0.75	0.364	0.9	0.5	0.5	0.222
Line1.CID034	0.857	Annotated	0.857	0.5	0.7	0.75	0.25	0.5
Line1.CID035	0.895	Annotated	0.684	0.789	0.895	0.5	0.571	0.545
Line1.CID036	0.5	Annotated	0.5	0.333	0.4	0.5	0.333	0.5
Line1.CID037	0.833	Annotated	0.833	0.6	0.625	0.714	0.278	0.5
Line1.CID038	0.722	Annotated	0.667	0.722	0.667	0.5	0.571	0.545
Line1.CID039	0.667	Annotated	0.636	0.375	0.333	0.167	0.333	0.667
Line1.CID040	0.8	Annotated	0.8	0.714	0.5	0.5	0.5	0.667
Line1.CID041	0.833	Annotated	0.833	0.571	0.5	0.667	0.6	0.5
Line1.CID042	0.824	Annotated	0.75	0.6	0.824	0	0.25	0.8
Line1.CID043	0.5	Annotated	0.5	0.286	0.25	0.5	0.25	0.333
Line1.CID044	0.857	Annotated	0.833	0.75	0.5	0.833	0.5	0.857
Line1.CID045	0.75	Annotated	0.667	0.5	0.75	0.5	0.25	0.5
Line1.CID046	0.75	Annotated	0.688	0.75	0.75	0.5	0.571	0.545
Line1.CID047	0.813	Annotated	0.8	0.571	0.813	0	0.75	0.8
Line1.CID048	0.938	Annotated	0.667	0.5	0.938	0.5	0.25	0.667
Line1.CID049	0.833	Annotated	0.833	0.6	0.533	0.5	0.5	0.5
Line1.CID050	0.75	Annotated	0.75	0.714	0.333	0.75	0.75	0.5
Line1.CID051	0.5	Annotated	0.067	0.5	0.4	0	0.375	0.5
Line1.CID052	0.733	Annotated	0.5	0.25	0.733	0.333	0.25	0.333
Line1.CID053	0.833	Annotated	0.833	0.6	0.286	0.5	0.5	0.5
Line1.CID054	0.875	Annotated	0.875	0.667	0.643	0.875	0.7	0.667
Line1.CID055	0.8	Annotated	0.8	0.333	0.4	0.667	0.5	0.5
Line1.CID056	0.75	Annotated	0.75	0.385	0.333	0.75	0.6	0.75
Line1.CID057	0.714	Annotated	0.5	0.333	0.714	0.333	0.25	0.333
Line1.CID058	0.857	Annotated	0.833	0.75	0.5	0.833	0.5	0.857
Line1.CID059	0.5	Annotated	0.5	0.375	0.3	0	0.375	0.5
Line1.CID060	0.5	Annotated	0.333	0.5	0.231	0.25	0.25	0.25
Line1.CID061	0.5	Annotated	0.5	0.25	0.231	0.091	0.25	0.5
Line1.CID062	1	Annotated	0.923	1	1	0.923	0.917	0.923
Line1.CID063	0.667	Annotated	0.5	0.3	0.125	0.5	0.25	0.667
Line1.CID064	0.692	Annotated	0.692	0.25	0.385	0.6	0.571	0.25
Line1.CID065	0.846	Annotated	0.846	0.5	0.385	0.5	0.25	0.667
Line1.CID067	0.5	Annotated	0.5	0.25	0.125	0.5	0.25	0.5
Line1.CID068	0.5	Annotated	0.5	0.25	0.167	0	0.333	0.5
Line1.CID069	0.667	Annotated	0.5	0.5	0.417	0.667	0.333	0.25
Line1.CID070	0.75	Annotated	0.75	0.5	0.667	0.667	0.75	0.5
Line1.CID071	0.667	Annotated	0.667	0.556	0.5	0.143	0.25	0.5
Line1.CID072	1	Annotated	0.75	0.5	1	0.5	0.5	0.429
Line1.CID073	0.5	Annotated	0.429	0.25	0.364	0.5	0.25	0.5
Line1.CID074	1	Annotated	0.818	1	1	0.8	0.75	0.909
Line1.CID075	0.6	Annotated	0.6	0.5	0.182	0.091	0.25	0.5
Line1.CID076	0.5	Annotated	0.5	0.455	0.273	0.25	0.25	0.143
Line1.CID078	0.8	Annotated	0.8	0.727	0.727	0.25	0.6	0.625
Line1.CID079	0.909	Annotated	0.5	0.333	0.909	0.5	0.25	0.5
Line1.CID080	0.75	Annotated	0.75	0.455	0.333	0.75	0.6	0.75
Line1.CID081	0.8	Annotated	0.8	0.25	0.455	0.5	0.222	0.625
Line1.CID082	0.5	Annotated	0.333	0.25	0.2	0	0.25	0.5
Line1.CID083	0.5	Annotated	0.5	0.25	0.091	0	0.25	0.5
Line1.CID084	0.5	Annotated	0.091	0.5	0.182	0.5	0.5	0.5
Line1.CID085	0.667	Annotated	0.5	0.25	0.286	0.5	0.667	0.333
Line1.CID086	0.636	Annotated	0.333	0.545	0.636	0	0.625	0.571
Line1.CID087	0.5	Annotated	0.5	0.25	0.2	0.5	0.2	0.333
Line1.CID088	0.8	Annotated	0.8	0.2	0.5	0	0.5	0.625
Line1.CID089	0.667	Annotated	0.5	0.25	0.429	0.5	0.667	0.429
Line1.CID090	0.857	Annotated	0.857	0.7	0.7	0	0.778	0.7
Line1.CID091	1	Annotated	0	1	1	0	0.6	0.8
Line1.CID092	0.8	Annotated	0.5	0.8	0.8	0.5	0.4	0.5
Line1.CID093	1	Annotated	1	1	1	1	0.7	0.5
Line1.CID094	0.667	Annotated	0.5	0.143	0.429	0.5	0.667	0.429
Line1.CID095	0.5	Annotated	0.5	0.25	0.3	0.5	0.25	0.5
Line1.CID096	0.5	Annotated	0.333	0.25	0.2	0	0.25	0.5
Line1.CID097	0.5	Annotated	0.5	0.25	0.25	0.5	0.25	0.333
Line1.CID098	0.6	Annotated	0.375	0.6	0.571	0.5	0.333	0.5
Line1.CID099	0.667	Annotated	0.667	0.556	0.444	0.2	0.2	0.25
Line1.CID100	0.667	Annotated	0.667	0.556	0.444	0.5	0.111	0.333
Line1.CID101	0.5	Annotated	0.5	0.25	0.25	0.333	0.143	0
Line1.CID102	0.5	Annotated	0.25	0.111	0	0	0.5	0.5
Line1.CID103	0.5	Annotated	0.5	0.25	0.222	0.111	0.25	0.111
Line1.CID104	1	Annotated	0.889	1	1	0.889	0.889	0.889
Line1.CID105	0.889	Annotated	0.875	0.889	0.889	0.875	0.875	0.833
Line1.CID106	0.889	Annotated	0.889	0.556	0.444	0.667	0.5	0.5
Line1.CID107	0.5	Annotated	0.5	0.4	0.222	0.333	0.5	0.333
Line1.CID109	0.667	Annotated	0.667	0.556	0.125	0.25	0.25	0.333
Line1.CID110	0.667	Annotated	0.667	0.667	0.667	0	0.25	0.5
Line1.CID111	0.667	Annotated	0.667	0.5	0.4	0.5	0.111	0.111
Line1.CID112	0.5	Annotated	0.5	0.25	0.25	0.333	0.143	0
Line1.CID113	0.5	Annotated	0.5	0.2	0.222	0.111	0.25	0.5
Line1.CID115	0.875	Annotated	0.857	0.75	0.875	0	0.857	0.667
Line1.CID116	0.75	Annotated	0.6	0.625	0.75	0.25	0.4	0.5
Line1.CID117	0.5	Annotated	0.5	0.25	0.25	0.5	0.333	0.333
Line1.CID118	0.667	Annotated	0.667	0.6	0.25	0.667	0	0
Line1.CID119	0.625	Annotated	0.375	0.375	0.625	0.5	0.375	0.333
Line1.CID120	0.875	Annotated	0.5	0.625	0.875	0.5	0.625	0.667
Line1.CID121	0.5	Annotated	0.2	0.25	0.125	0	0.333	0.5
Line1.CID122	0.5	Annotated	0.333	0.25	0.167	0.5	0.25	0.333
Line1.CID123	0.667	Annotated	0.333	0.25	0.5	0.667	0.667	0.167
Line1.CID124	0.5	Annotated	0.5	0.25	0.2	0.5	0.5	0.5
Line1.CID125	0.5	Annotated	0	0.25	0	0	0.2	0.5
Line1.CID126	1	Annotated	0.875	1	1	0.875	0.857	0.75
Line1.CID127	0.5	Annotated	0.5	0.25	0.25	0.333	0.143	0
Line1.CID128	0.5	Annotated	0.5	0.375	0.125	0.25	0.25	0.167
Line1.CID129	0.625	Annotated	0.5	0.5	0.625	0	0.25	0.5
Line1.CID130	0.75	Annotated	0.6	0.625	0.75	0.25	0.4	0.5
Line1.CID131	0.5	Annotated	0.5	0.375	0.25	0.25	0.25	0.167
Line1.CID133	0.667	Annotated	0.667	0.6	0.5	0.667	0.5	0.5
Line1.CID134	0.5	Annotated	0.25	0.25	0.25	0	0.25	0.5
Line1.CID135	0.5	Annotated	0.333	0.286	0.286	0.333	0.25	0.5
Line1.CID136	0.667	Annotated	0.667	0.25	0.143	0	0.25	0.25
Line1.CID137	0.714	Annotated	0.333	0.571	0.714	0	0.4	0.571
Line1.CID138	0.5	Annotated	0.5	0.25	0.25	0	0.286	0.167
Line1.CID139	0.75	Annotated	0.75	0.571	0.714	0	0.429	0.333
Line1.CID140	0.667	Annotated	0.571	0.25	0.571	0.143	0.25	0.667
Line1.CID141	0.5	Annotated	0.333	0.25	0	0	0.25	0.5
Line1.CID142	0.857	Annotated	0.667	0.571	0.857	0.667	0.2	0
Line1.CID143	0.5	Annotated	0.143	0.5	0.429	0	0.333	0.5
Line1.CID144	0.667	Annotated	0.667	0.286	0	0	0.5	0.333
Line1.CID145	0.667	Annotated	0.667	0.6	0.5	0.667	0.5	0.5
Line1.CID146	0.857	Annotated	0.667	0	0.857	0.667	0.286	0.5
Line1.CID147	0.667	Annotated	0.5	0.5	0.5	0.667	0.286	0.5
Line1.CID148	0.5	Annotated	0.333	0.25	0.286	0.333	0.2	0.5
Line1.CID149	0.5	Annotated	0.5	0.4	0.333	0.5	0.25	0.143
Line1.CID150	0.5	Annotated	0.5	0.25	0.25	0.5	0.25	0.5
Line1.CID151	0.714	Annotated	0.667	0.571	0.714	0.667	0.429	0.667
Line1.CID152	1	Annotated	1	0.857	0.857	1	0.25	0.667
Line1.CID153	0.667	Annotated	0.667	0.429	0.286	0.667	0.25	0.5
Line1.CID154	0.5	Annotated	0.5	0.286	0.429	0.5	0.25	0.5
Line1.CID155	0.857	Annotated	0.714	0.857	0.857	0	0.857	0.571
Line1.CID156	0.75	Annotated	0.75	0.571	0.714	0	0.429	0.5
Line1.CID158	0.5	Annotated	0.5	0.25	0.429	0.5	0.25	0.5
Line1.CID159	0.75	Annotated	0.667	0.429	0.571	0.75	0.5	0.2
Line1.CID161	0.714	Annotated	0.333	0.429	0.714	0.333	0.333	0.333
Line1.CID162	0.5	Annotated	0.5	0.286	0.286	0.333	0.25	0.333
Line1.CID164	0.5	Annotated	0.333	0.5	0.333	0.167	0.25	0.5
Line1.CID166	0.5	Annotated	0.5	0.333	0.167	0	0.25	0.25
Line1.CID167	0.5	Annotated	0.333	0.333	0.5	0.25	0.25	0.2
Line1.CID168	0.5	Annotated	0.5	0.4	0.333	0.333	0.25	0.167
Line1.CID169	0.5	Annotated	0.5	0.25	0.167	0.167	0.25	0.5
Line1.CID171	0.5	Annotated	0.5	0.25	0.167	0.5	0.25	0.5
Line1.CID172	0.5	Annotated	0.333	0.25	0.5	0	0	0.2
Line1.CID173	0.6	Annotated	0.6	0.4	0.333	0	0.25	0.5
Line1.CID174	0.5	Annotated	0.5	0.333	0.333	0	0.4	0.5
Line1.CID175	0.5	Annotated	0.333	0.5	0.5	0.5	0.2	0.5
Line1.CID177	0.667	Annotated	0.667	0.2	0.167	0	0.167	0.25
Line1.CID179	0.833	Annotated	0.333	0.5	0.833	0.333	0.333	0.333
Line1.CID180	1	Annotated	0.667	1	1	0	0.25	0.6
Line1.CID181	0.667	Annotated	0.667	0.5	0.5	0.5	0.25	0.333
Line1.CID182	1	Annotated	0.833	1	1	0	0.333	0
Line1.CID183	0.5	Annotated	0	0.167	0	0	0.5	0.5
Line1.CID184	1	Annotated	0.8	1	1	0	0.667	0.833
Line1.CID185	1	Annotated	0.833	1	1	0.667	0.25	0.25
Line1.CID186	0.5	Annotated	0	0.167	0	0	0.25	0.5
Line1.CID187	0.5	Annotated	0.333	0.25	0.167	0.333	0.25	0.5
Line1.CID188	0.5	Annotated	0	0.167	0.167	0	0.5	0
Line1.CID189	0.75	Annotated	0.75	0.5	0.5	0.5	0.25	0.333
Line1.CID191	0.833	Annotated	0.167	0.833	0.833	0	0.5	0.667
Line1.CID192	1	Annotated	0.833	1	0.167	0.833	0.667	0.333
Line1.CID193	0.667	Annotated	0.5	0.667	0.667	0.5	0	0.25
Line1.CID197	0.5	Annotated	0.4	0.4	0.4	0	0.4	0.5
Line1.CID198	0.5	Annotated	0.5	0.25	0.2	0	0.2	0.2
Line1.CID199	1	Annotated	0.5	0.25	1	0.5	0.333	0.5
Line1.CID200	0.5	Annotated	0.2	0.2	0	0.2	0.5	0.2
Line1.CID201	0.5	Annotated	0.5	0.25	0.2	0	0.25	0.5
Line1.CID202	0.5	Annotated	0.25	0.2	0.2	0.5	0.25	0.333
Line1.CID203	0.5	Annotated	0.4	0.5	0.4	0.5	0.25	0.5
Line1.CID205	0.5	Annotated	0.5	0.4	0.4	0.5	0.25	0
Line1.CID207	0.6	Annotated	0.5	0.6	0.4	0.4	0.2	0
Line1.CID208	0.5	Annotated	0	0.25	0.2	0	0.5	0.25
Line1.CID209	0.6	Annotated	0.6	0.4	0.4	0.4	0.2	0
Line1.CID212	0.667	Annotated	0.667	0.4	0	0	0.25	0.5
Line1.CID213	0.5	Annotated	0.5	0.2	0.2	0.25	0.2	0.333
Line1.CID214	1	Annotated	0	0.8	1	0	0.2	0.5
Line1.CID215	0.5	Annotated	0	0.2	0.2	0	0.333	0.5
Line1.CID216	0.5	Annotated	0.5	0.4	0.25	0.5	0.4	0.25
Line1.CID218	0.8	Annotated	0.4	0.2	0.8	0	0.4	0.2
Line1.CID219	0.5	Annotated	0.5	0.2	0.2	0	0.25	0
Line1.CID220	0.5	Annotated	0.333	0.2	0.2	0	0.25	0.5
Line1.CID221	0.5	Annotated	0.5	0.25	0.4	0.333	0.5	0.2
Line1.CID222	0.5	Annotated	0.5	0.4	0.4	0.5	0.5	0.4
Line1.CID224	1	Annotated	0.75	1	0.2	0	0.5	0
Line1.CID225	0.5	Annotated	0.5	0.4	0.4	0	0.25	0.2
Line1.CID226	0.6	Annotated	0.6	0.2	0.2	0	0.25	0.2
Line1.CID228	0.5	Annotated	0	0.25	0	0	0.25	0.5
Line1.CID230	0.75	Annotated	0.75	0.4	0	0	0.25	0.4
Line1.CID231	0.667	Annotated	0.667	0.25	0.2	0	0.333	0.2
Line1.CID232	0.5	Annotated	0	0.25	0.2	0	0.25	0.5
Line1.CID233	1	Annotated	1	0.2	0.6	0.75	0.5	0.5
Line1.CID234	1	Annotated	0.8	0.8	1	0.8	0.8	0.667
Line1.CID235	0.667	Annotated	0.667	0.6	0.4	0.6	0.2	0.4
Line1.CID236	1	Annotated	0.8	1	1	0	0.75	0.8
Line1.CID238	0.6	Annotated	0.5	0.25	0.6	0.5	0.2	0
Line1.CID239	0.667	Annotated	0.667	0	0	0	0.25	0.5
Line1.CID241	0.5	Annotated	0.2	0.5	0.2	0	0.333	0.5
Line1.CID242	0.667	Annotated	0.667	0.6	0	0	0.2	0.4
Line1.CID243	1	Annotated	0.75	1	0.6	0.75	0.2	0
Line1.CID244	0.8	Annotated	0.5	0.8	0.8	0.6	0	0.5
Line1.CID245	0.5	Annotated	0.5	0.4	0.25	0.333	0.25	0.5
Line1.CID246	0.5	Annotated	0	0	0	0	0	0.5
Line1.CID247	0.5	Annotated	0.5	0.25	0.4	0	0.25	0.5
Line1.CID248	0.8	Annotated	0.8	0.25	0	0	0.25	0.25
Line1.CID249	0.5	Annotated	0.333	0.25	0.25	0.5	0.25	0.333
Line1.CID251	0.667	Annotated	0.667	0.6	0	0.667	0	0
Line1.CID252	0.5	Annotated	0	0.2	0.2	0	0.333	0.5
Line1.CID254	0.667	Annotated	0.667	0.6	0.2	0	0.2	0.5
Line1.CID256	1	Annotated	0.75	0.2	1	0.75	0.25	0.5
Line1.CID257	0.5	Annotated	0.25	0.25	0.2	0	0.25	0.5
Line1.CID259	0.5	Annotated	0.5	0.2	0.4	0.25	0.2	0.333
Line1.CID260	0.8	Annotated	0.5	0.4	0.8	0.2	0.2	0.2
Line1.CID261	0.667	Annotated	0.667	0	0	0	0.25	0.5
Line1.CID262	0.6	Annotated	0.2	0.2	0.6	0.2	0.25	0.2
Line1.CID263	0.667	Annotated	0.4	0.6	0.6	0.667	0.2	0.5
Line1.CID264	0.5	Annotated	0.2	0.4	0.4	0.2	0.2	0.5
Line1.CID265	0.5	Annotated	0.2	0.4	0.4	0.2	0.2	0.5
Line1.CID266	0.8	Annotated	0.667	0.6	0.8	0.667	0.2	0.667
Line1.CID267	0.5	Annotated	0.5	0.25	0.25	0.5	0.25	0.25
Line1.CID269	0.5	Annotated	0	0.25	0.5	0.5	0.25	0.25
Line1.CID270	1	Annotated	1	1	0.25	1	0.25	0
Line1.CID271	0.5	Annotated	0.5	0.25	0	0.333	0.333	0.5
Line1.CID272	0.5	Annotated	0	0.25	0.25	0	0.25	0.5
Line1.CID273	0.5	Annotated	0.5	0.25	0	0	0.25	0
Line1.CID276	0.5	Annotated	0.333	0.25	0.25	0	0.25	0.5
Line1.CID278	0.5	Annotated	0.333	0.25	0.25	0	0.25	0.5
Line1.CID279	0.5	Annotated	0.25	0.25	0.25	0.5	0	0
Line1.CID280	0.75	Annotated	0.75	0.5	0.5	0.5	0.25	0
Line1.CID281	0.5	Annotated	0.5	0.5	0.25	0.5	0.25	0.333
Line1.CID283	0.5	Annotated	0.5	0.25	0.25	0.25	0.25	0.5
Line1.CID286	0.5	Annotated	0.25	0.5	0.5	0.333	0.25	0.25
Line1.CID287	0.5	Annotated	0.25	0.25	0.25	0	0.5	0.5
Line1.CID288	0.5	Annotated	0	0.25	0.25	0.5	0.25	0
Line1.CID289	0.5	Annotated	0	0.25	0	0	0.5	0.5
Line1.CID290	0.5	Annotated	0.5	0.25	0	0	0.25	0.25
Line1.CID291	0.5	Annotated	0.5	0.5	0.5	0	0.5	0.333
Line1.CID293	0.5	Annotated	0	0.25	0.25	0	0.5	0.25
Line1.CID294	0.667	Annotated	0.667	0.25	0.5	0	0.25	0.5
Line1.CID295	0.5	Annotated	0.25	0.25	0.25	0.5	0.25	0.333
Line1.CID298	0.5	Annotated	0.5	0.25	0.25	0	0.25	0
Line1.CID300	0.5	Annotated	0.333	0.25	0.25	0	0.25	0.5
Line1.CID301	0.5	Annotated	0.5	0.25	0.25	0.25	0.333	0.25
Line1.CID304	0.5	Annotated	0.5	0.5	0.25	0.25	0.25	0.5
Line1.CID305	0.5	Annotated	0	0.25	0.25	0	0.25	0.5
Line1.CID306	0.5	Annotated	0.5	0.25	0	0	0.5	0.25
Line1.CID308	1	Annotated	0	1	1	0	0	0
Line1.CID311	0.5	Annotated	0.5	0.5	0	0	0.25	0.5
Line1.CID313	0.75	Annotated	0.75	0.5	0.5	0.5	0	0.5
Line1.CID315	0.5	Annotated	0.25	0.25	0	0	0.5	0.25
Line1.CID316	0.5	Annotated	0	0	0	0	0.25	0.5
Line1.CID318	1	Annotated	0.75	0.75	1	0.75	0.25	0.5
Line1.CID319	1	Annotated	0.75	1	1	0.75	0.75	0.25
Line1.CID320	0.5	Annotated	0	0.25	0.25	0	0.5	0
Line1.CID321	0.5	Annotated	0.333	0.25	0.25	0	0.25	0.5
Line1.CID322	0.5	Annotated	0.333	0.25	0.25	0	0.25	0.5
Line1.CID323	0.5	Annotated	0	0	0.25	0	0.25	0.5
Line1.CID326	0.5	Annotated	0.5	0.25	0.25	0	0.25	0.25
Line1.CID330	1	Annotated	1	1	1	0.75	0.5	0.5
Line1.CID331	0.5	Annotated	0.25	0.25	0.5	0	0.25	0.25
Line1.CID332	0.5	Annotated	0	0.25	0.25	0	0.25	0.5
Line1.CID334	0.5	Annotated	0	0.25	0.25	0	0.25	0.5
Line1.CID335	0.5	Annotated	0	0.25	0.5	0	0.25	0
Line1.CID338	0.5	Annotated	0	0.25	0	0	0.25	0.5
Line1.CID339	0.5	Annotated	0.25	0.5	0.5	0	0.5	0
Line1.CID340	0.75	Annotated	0	0.25	0.75	0	0.25	0
Line1.CID341	0.5	Annotated	0.5	0.25	0.25	0	0.25	0.25
Line1.CID342	0.5	Annotated	0.333	0.5	0.25	0	0.25	0.333
Line1.CID344	0.5	Annotated	0.5	0	0	0	0	0.333
Line1.CID346	0.5	Annotated	0.333	0.25	0.25	0	0.25	0.5
Line1.CID348	1	Annotated	0.75	1	1	0	0	0
Line1.CID350	0.5	Annotated	0	0.25	0.5	0	0.25	0.25
Line1.CID353	0.5	Annotated	0.5	0.25	0.25	0	0.333	0.5
Line1.CID354	0.5	Annotated	0.5	0.5	0.5	0	0.5	0.5
Line1.CID355	0.5	Annotated	0.25	0	0.25	0	0	0.5
Line1.CID358	1	Annotated	0.667	1	1	0	0.25	0.75
Line1.CID359	0.75	Annotated	0.75	0.75	0.75	0.75	0.25	0.25
Line1.CID360	0.5	Annotated	0.333	0.25	0.5	0	0.25	0.5
Line1.CID363	0.5	Annotated	0	0	0	0	0.25	0.5
Line1.CID365	0.75	Annotated	0	0.5	0.75	0	0	0.25
Line1.CID367	0.75	Annotated	0.75	0.5	0.5	0.333	0.5	0.5
Line1.CID368	0.5	Annotated	0	0.25	0.5	0	0.25	0.25
Line1.CID369	0.5	Annotated	0.5	0.25	0.5	0	0.25	0.25
Line1.CID371	0.75	Annotated	0.25	0.5	0.75	0.25	0.25	0.25
Line1.CID372	0.5	Annotated	0.5	0.25	0.25	0.5	0.25	0.5
Line1.CID374	0.75	Annotated	0.75	0.75	0.75	0.75	0.75	0.5
Line1.CID375	0.5	Annotated	0	0.25	0.25	0	0.5	0.5
Line1.CID377	0.5	Annotated	0.5	0.25	0.25	0	0.25	0.333
Line1.CID378	0.5	Annotated	0	0.25	0.25	0	0.25	0.5
Line1.CID380	0.75	Annotated	0.75	0.75	0.75	0.75	0.75	0.5
Line1.CID382	0.5	Annotated	0	0.25	0.25	0	0.25	0.5
Line1.CID384	0.5	Annotated	0.25	0.25	0.5	0.333	0.25	0.25
Line1.CID385	0.5	Annotated	0	0.25	0.5	0	0.25	0.25
Line1.CID387	0.5	Annotated	0.25	0.25	0	0	0.5	0.5
Line1.CID390	1	Annotated	0.5	0.5	1	0.5	0	0
Line1.CID391	0.667	Annotated	0.667	0.5	0	0	0	0.5
Line1.CID392	0.5	Annotated	0.5	0.25	0.5	0	0	0
Line1.CID393	0.5	Annotated	0.25	0.25	0	0.5	0.333	0.5
Line1.CID394	0.5	Annotated	0	0.25	0	0	0.25	0.5
Line1.CID395	0.75	Annotated	0.667	0.75	0.75	0	0.5	0.667
Line1.CID396	0.5	Annotated	0	0.25	0.5	0	0.25	0
Line1.CID397	0.5	Annotated	0.5	0.25	0	0	0.25	0.25
Line1.CID400	0.5	Annotated	0	0.25	0.25	0	0.5	0
Line1.CID402	0.5	Annotated	0.333	0.25	0	0	0.5	0.5
Line1.CID404	0.5	Annotated	0.25	0.25	0.5	0.25	0	0
Line1.CID407	0.75	Annotated	0.75	0.75	0.5	0.5	0.5	0.25
Line1.CID408	0.5	Annotated	0.333	0.25	0.25	0	0.5	0
Line1.CID410	0.5	Annotated	0.25	0.25	0.25	0	0.25	0.5
Line1.CID414	0.5	Annotated	0	0.25	0	0	0	0.5
Line1.CID417	0.5	Annotated	0	0.25	0.5	0	0.25	0
Line1.CID418	1	Annotated	1	1	1	1	0.5	0.5
Line1.CID420	0.5	Annotated	0.5	0.5	0	0	0.25	0.5
Line1.CID422	0.667	Annotated	0.667	0.5	0.5	0.5	0	0
Line1.CID424	0.5	Annotated	0.5	0.25	0.25	0.5	0.25	0.333
Line1.CID425	0.5	Annotated	0.25	0.25	0.25	0.5	0.25	0.25
Line1.CID426	0.5	Annotated	0.25	0.25	0.25	0.5	0.25	0
Line1.CID429	0.5	Annotated	0.25	0.5	0.5	0.25	0.5	0.25
Line1.CID430	0.5	Annotated	0.5	0.5	0.5	0.25	0.5	0.333
Line1.CID431	0.5	Annotated	0.5	0.5	0.5	0.5	0.25	0.25
Line1.CID432	0.5	Annotated	0.25	0.25	0.25	0	0.25	0.5
Line1.CID438	0.5	Annotated	0.25	0.25	0.5	0.5	0.25	0.333
Line1.CID439	0.5	Annotated	0	0.25	0.5	0	0.25	0.333
Line1.CID442	0.5	Annotated	0.25	0.25	0.25	0	0.5	0.5
Line1.CID444	0.5	Annotated	0.25	0.25	0.5	0.25	0.25	0.25
Line1.CID445	0.5	Annotated	0.5	0	0.333	0	0.333	0
Line1.CID446	0.667	Annotated	0.5	0.667	0.667	0.333	0	0
Line1.CID448	0.5	Annotated	0.5	0	0.333	0	0.333	0
Line1.CID450	0.5	Annotated	0.5	0.333	0.333	0	0.333	0
Line1.CID452	0.667	Annotated	0.5	0.667	0.667	0	0.333	0.5
Line1.CID453	1	Annotated	1	1	1	1	0.333	0.333
Line1.CID456	1	Annotated	0.5	0.667	1	0.5	0	0
Line1.CID458	1	Annotated	0	0.667	1	0.333	0.333	0.5
Line1.CID462	0.667	Annotated	0	0	0	0	0.333	0.667
Line1.CID465	0.667	Annotated	0.333	0.667	0.667	0.333	0.333	0
Line1.CID466	1	Annotated	0.667	1	1	0.667	1	1
Line1.CID467	0.667	Annotated	0.667	0.667	0.333	0	0.333	0
Line1.CID468	1	Annotated	0.667	0.667	1	0	0.667	0.667
Line1.CID469	0.667	Annotated	0.667	0.333	0	0	0	0.333
Line1.CID471	0.5	Annotated	0	0.333	0	0	0.5	0.333
Line1.CID478	0.5	Annotated	0.5	0.333	0.333	0	0	0.333
Line1.CID479	1	Annotated	0.333	1	0.667	0.667	0	0.5
Line1.CID480	1	Annotated	0.667	1	0	0.667	0.333	1
Line1.CID484	0.667	Annotated	0.333	0.333	0.667	0	0.333	0
Line1.CID487	0.5	Annotated	0	0.333	0.333	0.333	0.333	0.5
Line1.CID489	0.5	Annotated	0	0.333	0.333	0	0.333	0.5
Line1.CID491	1	Annotated	0.667	1	0	0	0.333	0
Line1.CID494	0.5	Annotated	0	0.333	0	0	0.5	0.5
Line1.CID497	0.5	Annotated	0.333	0.333	0	0	0	0.5
Line1.CID501	0.667	Annotated	0	0	0.667	0	0.333	0.333
Line1.CID504	0.667	Annotated	0.667	0.667	0.667	0	0.333	0.5
Line1.CID506	0.667	Annotated	0.667	0.667	0.667	0	0.667	0.667
Line1.CID066	0.333	Novel	0.333	0.25	0.167	0.25	0.25	0.25
Line1.CID108	0.333	Novel	0.333	0.25	0.25	0.333	0.333	0.25
Line1.CID114	0.25	Novel	0.25	0.25	0.167	0	0.2	0.2
Line1.CID132	0.333	Novel	0.333	0.25	0.125	0	0.25	0.2
Line1.CID157	0.429	Novel	0.143	0.143	0.429	0.167	0.25	0.333
Line1.CID160	0.429	Novel	0.143	0.143	0.429	0.167	0.25	0.333
Line1.CID165	0.25	Novel	0.25	0.25	0.167	0	0.25	0
Line1.CID170	0.333	Novel	0.333	0.25	0.167	0	0.25	0.333
Line1.CID176	0.2	Novel	0	0.2	0.167	0	0	0
Line1.CID178	0.4	Novel	0.25	0.4	0.167	0	0.25	0.333
Line1.CID190	0.333	Novel	0.333	0.167	0	0	0.25	0
Line1.CID194	0.167	Novel	0	0.167	0.167	0	0	0
Line1.CID195	0.333	Novel	0	0.333	0.333	0	0.333	0.25
Line1.CID196	0.25	Novel	0	0.2	0.2	0	0.25	0.2
Line1.CID204	0.2	Novel	0.2	0.2	0.2	0	0.2	0.2
Line1.CID211	0.333	Novel	0.333	0.2	0	0	0.25	0
Line1.CID217	0.4	Novel	0	0.4	0	0	0	0
Line1.CID223	0.25	Novel	0.2	0.25	0	0	0.25	0.25
Line1.CID227	0.25	Novel	0	0.25	0.2	0	0	0
Line1.CID229	0.333	Novel	0	0.25	0.2	0.333	0.25	0
Line1.CID237	0.4	Novel	0	0.25	0.4	0	0.25	0.333
Line1.CID240	0.2	Novel	0	0.2	0	0	0.2	0.2
Line1.CID250	0.4	Novel	0.333	0.25	0.4	0	0	0.2
Line1.CID253	0.4	Novel	0.25	0.2	0.4	0.25	0.25	0.333
Line1.CID255	0.4	Novel	0.333	0.25	0.4	0	0	0.2
Line1.CID258	0.4	Novel	0	0.25	0.4	0	0.25	0.2
Line1.CID275	0.25	Novel	0	0.25	0.25	0	0.25	0.25
Line1.CID282	0.25	Novel	0	0.25	0.25	0	0.25	0.25
Line1.CID284	0.25	Novel	0	0.25	0.25	0	0	0
Line1.CID285	0.25	Novel	0	0.25	0.25	0	0.25	0.25
Line1.CID292	0.25	Novel	0	0	0	0	0.25	0
Line1.CID296	0.25	Novel	0	0.25	0.25	0	0.25	0
Line1.CID297	0.25	Novel	0	0.25	0.25	0	0.25	0.25
Line1.CID299	0.25	Novel	0	0	0.25	0	0	0.25
Line1.CID302	0.333	Novel	0.333	0.25	0.25	0	0.333	0
Line1.CID303	0.25	Novel	0.25	0.25	0.25	0.25	0.25	0.25
Line1.CID307	0.333	Novel	0.333	0.25	0.25	0	0.25	0.25
Line1.CID309	0.25	Novel	0	0.25	0	0	0.25	0
Line1.CID310	0.25	Novel	0	0.25	0	0	0.25	0
Line1.CID312	0.333	Novel	0.333	0.25	0	0	0.25	0.333
Line1.CID314	0.25	Novel	0	0.25	0.25	0	0.25	0.25
Line1.CID317	0.25	Novel	0	0.25	0.25	0	0	0
Line1.CID324	0.25	Novel	0	0.25	0.25	0	0	0.25
Line1.CID325	0.25	Novel	0	0.25	0	0	0.25	0
Line1.CID327	0.333	Novel	0.333	0.25	0	0	0.25	0.333
Line1.CID328	0.333	Novel	0.333	0.25	0.25	0	0.25	0
Line1.CID329	0.25	Novel	0	0.25	0.25	0	0.25	0.25
Line1.CID333	0.25	Novel	0.25	0.25	0	0	0.25	0
Line1.CID336	0.333	Novel	0	0.25	0.25	0	0.333	0.333
Line1.CID337	0.25	Novel	0.25	0.25	0	0	0.25	0
Line1.CID343	0.25	Novel	0	0	0	0	0.25	0
Line1.CID345	0.25	Novel	0	0.25	0.25	0	0	0
Line1.CID347	0.25	Novel	0	0.25	0.25	0	0	0
Line1.CID349	0.25	Novel	0	0.25	0	0	0.25	0
Line1.CID351	0.333	Novel	0.333	0.25	0.25	0	0.25	0
Line1.CID352	0.25	Novel	0	0.25	0	0	0.25	0
Line1.CID356	0.25	Novel	0	0.25	0.25	0	0.25	0
Line1.CID357	0.25	Novel	0	0	0.25	0	0	0
Line1.CID361	0.25	Novel	0	0.25	0	0	0.25	0
Line1.CID362	0.25	Novel	0	0.25	0.25	0	0.25	0
Line1.CID364	0.25	Novel	0.25	0.25	0.25	0.25	0.25	0
Line1.CID366	0.333	Novel	0.333	0	0.25	0	0	0.25
Line1.CID370	0.333	Novel	0	0.25	0	0	0.25	0.333
Line1.CID373	0.333	Novel	0	0	0	0	0	0.333
Line1.CID376	0.25	Novel	0	0.25	0.25	0	0	0
Line1.CID379	0.333	Novel	0.333	0.25	0	0	0.25	0.333
Line1.CID381	0.25	Novel	0.25	0.25	0.25	0	0.25	0.25
Line1.CID383	0.25	Novel	0	0.25	0.25	0	0.25	0.25
Line1.CID386	0.333	Novel	0.333	0.25	0.25	0	0.25	0.25
Line1.CID388	0.25	Novel	0	0	0	0	0.25	0.25
Line1.CID389	0.25	Novel	0.25	0.25	0.25	0.25	0.25	0
Line1.CID398	0.333	Novel	0.333	0.25	0	0	0.25	0.333
Line1.CID399	0.25	Novel	0.25	0.25	0	0	0.25	0
Line1.CID401	0.333	Novel	0.333	0.25	0.25	0	0.25	0.333
Line1.CID403	0.333	Novel	0.25	0.25	0.25	0	0	0.333
Line1.CID405	0.25	Novel	0	0.25	0	0	0.25	0.25
Line1.CID406	0.25	Novel	0	0	0.25	0	0	0
Line1.CID409	0.25	Novel	0	0.25	0.25	0	0.25	0
Line1.CID411	0.25	Novel	0.25	0.25	0.25	0	0.25	0
Line1.CID412	0.25	Novel	0	0.25	0	0	0.25	0.25
Line1.CID413	0.25	Novel	0	0.25	0	0	0.25	0
Line1.CID415	0.25	Novel	0	0.25	0	0	0.25	0
Line1.CID416	0.25	Novel	0.25	0.25	0.25	0	0.25	0
Line1.CID419	0.25	Novel	0	0.25	0	0	0.25	0.25
Line1.CID421	0.333	Novel	0	0.25	0.25	0	0.25	0.333
Line1.CID423	0.25	Novel	0	0	0.25	0	0.25	0
Line1.CID427	0.25	Novel	0	0.25	0	0	0.25	0
Line1.CID428	0.333	Novel	0.333	0.25	0	0	0.25	0
Line1.CID433	0.25	Novel	0.25	0.25	0.25	0.25	0.25	0.25
Line1.CID434	0.333	Novel	0	0.25	0.25	0	0.333	0.25
Line1.CID435	0.25	Novel	0.25	0.25	0.25	0	0.25	0.25
Line1.CID436	0.25	Novel	0	0.25	0.25	0	0.25	0
Line1.CID437	0.25	Novel	0.25	0	0.25	0	0.25	0.25
Line1.CID440	0.25	Novel	0	0.25	0.25	0	0.25	0.25
Line1.CID441	0.333	Novel	0	0.25	0.25	0	0.333	0
Line1.CID443	0.25	Novel	0	0.25	0.25	0	0.25	0.25
Line1.CID447	0.333	Novel	0	0.333	0	0	0.333	0.333
Line1.CID449	0.333	Novel	0	0.333	0.333	0	0.333	0.333
Line1.CID451	0.333	Novel	0.333	0.333	0.333	0	0.333	0
Line1.CID454	0.333	Novel	0	0.333	0	0	0.333	0.333
Line1.CID455	0.333	Novel	0	0	0	0	0	0.333
Line1.CID457	0.333	Novel	0	0	0	0	0.333	0
Line1.CID459	0.333	Novel	0	0	0.333	0	0.333	0
Line1.CID460	0.333	Novel	0	0.333	0	0	0	0.333
Line1.CID461	0.333	Novel	0	0.333	0	0	0.333	0
Line1.CID464	0.333	Novel	0	0.333	0	0	0	0
Line1.CID470	0.333	Novel	0	0	0.333	0	0.333	0.333
Line1.CID472	0.333	Novel	0	0	0.333	0	0	0.333
Line1.CID473	0.333	Novel	0	0	0.333	0	0.333	0
Line1.CID474	0	Novel	0	0	0	0	0	0
Line1.CID475	0.333	Novel	0	0	0	0	0.333	0.333
Line1.CID476	0.333	Novel	0.333	0.333	0.333	0	0.333	0.333
Line1.CID477	0.333	Novel	0	0.333	0.333	0	0.333	0.333
Line1.CID481	0.333	Novel	0	0.333	0.333	0	0	0
Line1.CID482	0.333	Novel	0	0	0	0	0.333	0
Line1.CID483	0.333	Novel	0.333	0	0	0	0	0.333
Line1.CID485	0.333	Novel	0	0.333	0	0	0	0
Line1.CID486	0.333	Novel	0.333	0.333	0.333	0	0	0
Line1.CID488	0.333	Novel	0	0.333	0.333	0.333	0.333	0
Line1.CID490	0.333	Novel	0	0	0.333	0	0	0
Line1.CID492	0.333	Novel	0	0.333	0	0	0.333	0.333
Line1.CID493	0.333	Novel	0	0.333	0.333	0	0	0
Line1.CID495	0.333	Novel	0	0.333	0	0	0	0.333
Line1.CID496	0.333	Novel	0	0.333	0	0	0.333	0.333
Line1.CID498	0.333	Novel	0	0.333	0	0	0	0
Line1.CID499	0.333	Novel	0	0	0	0	0.333	0
Line1.CID500	0.333	Novel	0	0	0	0	0.333	0
Line1.CID502	0.333	Novel	0	0	0.333	0	0	0.333
Line1.CID503	0.333	Novel	0	0.333	0.333	0	0.333	0.333
Line1.CID505	0.333	Novel	0	0.333	0.333	0.333	0	0.333
Line2.CID001	0.879	Annotated	0.879	0.727	0.682	0.714	0.75	0.8
Line2.CID002	0.8	Annotated	0.714	0.714	0.5	0.8	0.8	0.75
Line2.CID003	0.938	Annotated	0.938	0.833	0.647	0.833	0.8	0.75
Line2.CID004	0.972	Annotated	0.972	0.864	0.909	0.97	0.878	0.897
Line2.CID005	0.909	Annotated	0.909	0.846	0.846	0.5	0.611	0.5
Line2.CID006	0.667	Annotated	0.5	0.5	0.2	0.5	0.5	0.667
Line2.CID007	0.946	Annotated	0.667	0.297	0.946	0.6	0.333	0.5
Line2.CID008	0.75	Annotated	0.75	0.714	0.5	0.5	0.5	0.5
Line2.CID009	0.9	Annotated	0.9	0.684	0.769	0.846	0.65	0.667
Line2.CID010	0.857	Annotated	0.833	0.75	0.5	0.833	0.5	0.857
Line2.CID011	0.8	Annotated	0.625	0.6	0.25	0.5	0.5	0.8
Line2.CID012	0.75	Annotated	0.75	0.3	0.267	0.5	0.5	0.5
Line2.CID013	0.8	Annotated	0.8	0.733	0.679	0.75	0.75	0.75
Line2.CID014	0.824	Annotated	0.824	0.733	0.679	0.75	0.75	0.75
Line2.CID015	0.889	Annotated	0.875	0.625	0.25	0.875	0.889	0.889
Line2.CID016	0.962	Annotated	0.846	0.846	0.962	0.769	0.808	0.692
Line2.CID017	1	Annotated	0.885	0.885	1	0.846	0.923	0.769
Line2.CID018	0.8	Annotated	0.8	0.714	0.5	0.5	0.5	0.667
Line2.CID019	0.8	Annotated	0.8	0.6	0.5	0.5	0.25	0.8
Line2.CID020	0.773	Annotated	0.75	0.364	0.773	0.333	0.429	0.5
Line2.CID021	0.889	Annotated	0.889	0.773	0.143	0.727	0.5	0.667
Line2.CID022	0.75	Annotated	0.75	0.385	0.333	0.75	0.6	0.75
Line2.CID023	0.857	Annotated	0.833	0.75	0.5	0.833	0.5	0.857
Line2.CID024	0.75	Annotated	0.75	0.385	0.333	0.75	0.6	0.75
Line2.CID025	0.8	Annotated	0.8	0.714	0.5	0.5	0.5	0.667
Line2.CID026	0.5	Annotated	0.5	0.25	0.25	0.333	0.5	0.5
Line2.CID027	0.857	Annotated	0.857	0.5	0.7	0.75	0.25	0.5
Line2.CID028	0.857	Annotated	0.833	0.75	0.5	0.833	0.5	0.857
Line2.CID029	0.5	Annotated	0.333	0.3	0.25	0.333	0.5	0.5
Line2.CID030	0.857	Annotated	0.857	0.5	0.5	0.667	0.6	0.5
Line2.CID031	0.75	Annotated	0.75	0.625	0.417	0.667	0.5	0.714
Line2.CID032	0.882	Annotated	0.667	0.471	0.882	0.778	0.636	0.5
Line2.CID033	0.5	Annotated	0.333	0.5	0.235	0.5	0.25	0.5
Line2.CID034	0.765	Annotated	0.667	0.706	0.765	0.5	0.5	0.5
Line2.CID035	0.923	Annotated	0.923	0.765	0.765	0.923	0.917	0.923
Line2.CID036	0.857	Annotated	0.857	0.5	0.412	0.6	0.571	0.667
Line2.CID037	0.8	Annotated	0.8	0.333	0.6	0.667	0.5	0.5
Line2.CID038	0.857	Annotated	0.833	0.75	0.5	0.833	0.5	0.857
Line2.CID039	0.875	Annotated	0.8	0.75	0.875	0	0.5	0.8
Line2.CID040	0.5	Annotated	0.5	0.4	0.313	0.5	0.4	0.5
Line2.CID041	0.5	Annotated	0.5	0.4	0.25	0.5	0.25	0.333
Line2.CID042	0.5	Annotated	0.333	0.5	0.188	0.5	0.25	0.333
Line2.CID043	0.8	Annotated	0.8	0.333	0.4	0.667	0.5	0.5
Line2.CID044	0.667	Annotated	0.667	0.6	0.267	0.5	0.5	0.5
Line2.CID045	0.75	Annotated	0.75	0.5	0.333	0.5	0.25	0.667
Line2.CID046	0.8	Annotated	0.667	0.5	0.8	0.5	0.25	0.5
Line2.CID047	1	Annotated	0.667	0.533	1	0.5	0.25	0.667
Line2.CID048	0.933	Annotated	0.8	0.571	0.933	0.5	0.75	0.8
Line2.CID049	0.5	Annotated	0.5	0.25	0.25	0.333	0.5	0.5
Line2.CID050	0.5	Annotated	0.5	0.333	0.25	0.5	0.25	0.167
Line2.CID051	0.5	Annotated	0.333	0.5	0.2	0.5	0.25	0.333
Line2.CID052	0.875	Annotated	0.875	0.667	0.615	0.875	0.7	0.667
Line2.CID053	0.5	Annotated	0.5	0.25	0.214	0.5	0.25	0.143
Line2.CID055	0.833	Annotated	0.833	0.6	0.357	0.5	0.5	0.5
Line2.CID056	0.5	Annotated	0.5	0.5	0.2	0.333	0.25	0.333
Line2.CID057	0.6	Annotated	0.5	0.6	0.5	0.5	0.25	0.333
Line2.CID058	0.5	Annotated	0.333	0.25	0.333	0.125	0.5	0.5
Line2.CID059	0.5	Annotated	0.333	0.2	0.25	0	0.5	0.5
Line2.CID060	0.5	Annotated	0	0.25	0	0	0.2	0.5
Line2.CID061	0.667	Annotated	0.5	0.5	0.25	0.667	0.333	0.333
Line2.CID062	0.5	Annotated	0.5	0.25	0.25	0.333	0.5	0.333
Line2.CID063	0.75	Annotated	0.5	0.25	0.222	0.5	0.6	0.75
Line2.CID064	0.667	Annotated	0.667	0.25	0.583	0.222	0.333	0.5
Line2.CID065	0.6	Annotated	0.6	0.5	0.182	0	0.25	0.5
Line2.CID066	0.5	Annotated	0.2	0.5	0.4	0.091	0.375	0.5
Line2.CID067	1	Annotated	0.818	1	1	0.8	0.75	0.909
Line2.CID068	0.909	Annotated	0.5	0.4	0.909	0.5	0.25	0.5
Line2.CID069	0.5	Annotated	0.5	0.25	0.091	0	0.5	0.286
Line2.CID070	0.5	Annotated	0.5	0.4	0.364	0.5	0.25	0.333
Line2.CID071	0.909	Annotated	0.75	0.5	0.909	0.5	0.5	0.429
Line2.CID072	0.727	Annotated	0.5	0.25	0.727	0.167	0.3	0.5
Line2.CID073	0.667	Annotated	0.667	0.636	0.636	0	0.25	0.625
Line2.CID074	0.5	Annotated	0.5	0.3	0.2	0.1	0.25	0.143
Line2.CID075	0.5	Annotated	0.5	0.286	0.25	0	0.25	0.5
Line2.CID076	0.8	Annotated	0.8	0.5	0.5	0.333	0.6	0.5
Line2.CID077	0.5	Annotated	0.5	0.25	0.25	0	0.25	0.2
Line2.CID078	0.5	Annotated	0.5	0.25	0.2	0	0.25	0.2
Line2.CID079	0.5	Annotated	0.5	0.5	0.143	0.1	0.5	0.333
Line2.CID080	0.5	Annotated	0.5	0.25	0.167	0.5	0.25	0.333
Line2.CID081	0.5	Annotated	0.5	0.25	0.444	0	0.5	0.333
Line2.CID082	0.667	Annotated	0.667	0.556	0.444	0.5	0.111	0.333
Line2.CID083	0.5	Annotated	0.25	0.25	0.25	0.2	0.25	0.5
Line2.CID084	0.5	Annotated	0.25	0.25	0.333	0.5	0.5	0.5
Line2.CID085	0.667	Annotated	0.5	0.5	0.429	0.5	0.667	0.429
Line2.CID086	0.778	Annotated	0.556	0.444	0.778	0.5	0.75	0.5
Line2.CID087	0.889	Annotated	0.778	0.889	0.889	0.778	0.889	0.778
Line2.CID088	0.5	Annotated	0.5	0.4	0.222	0.333	0.5	0.333
Line2.CID089	0.667	Annotated	0.5	0.25	0.667	0.5	0.25	0.2
Line2.CID090	1	Annotated	0	1	1	0	0.556	0.778
Line2.CID091	1	Annotated	0.875	0.889	1	0.875	0.875	0.833
Line2.CID092	0.5	Annotated	0.5	0.25	0.167	0	0.25	0.5
Line2.CID093	0.667	Annotated	0.667	0.25	0.667	0.667	0.333	0.5
Line2.CID094	0.5	Annotated	0.5	0.111	0	0	0.25	0.143
Line2.CID095	0.667	Annotated	0.5	0.5	0.25	0.667	0.25	0.25
Line2.CID096	0.667	Annotated	0.667	0.25	0.333	0.111	0.5	0.25
Line2.CID097	0.5	Annotated	0.5	0.111	0.167	0	0.25	0.2
Line2.CID098	0.5	Annotated	0.5	0.25	0.111	0	0.5	0.25
Line2.CID099	0.556	Annotated	0.5	0.25	0.556	0.333	0.333	0.25
Line2.CID100	0.5	Annotated	0.5	0.444	0.444	0	0.286	0.167
Line2.CID101	0.667	Annotated	0.667	0.5	0.25	0.5	0.333	0.5
Line2.CID102	0.5	Annotated	0.5	0.25	0.25	0.5	0.25	0.25
Line2.CID103	0.8	Annotated	0.8	0.2	0.625	0	0.25	0.625
Line2.CID104	0.625	Annotated	0.25	0.625	0.625	0.5	0.5	0.5
Line2.CID106	0.714	Annotated	0.714	0.4	0.25	0	0.5	0.333
Line2.CID107	0.667	Annotated	0.5	0.5	0.25	0.667	0.333	0.25
Line2.CID108	0.5	Annotated	0.5	0.25	0.25	0	0.25	0.333
Line2.CID109	1	Annotated	1	0.875	0.875	1	0.25	0.667
Line2.CID110	1	Annotated	0.875	1	1	0.875	0.857	0.75
Line2.CID111	0.625	Annotated	0.25	0.25	0.625	0	0.25	0.333
Line2.CID112	0.875	Annotated	0.857	0.875	0.875	0	0.875	0.875
Line2.CID113	1	Annotated	1	0.625	0.5	0.667	0.5	0.5
Line2.CID114	1	Annotated	0.625	1	1	0.5	0.5	0.5
Line2.CID115	0.875	Annotated	0.125	0.75	0.875	0	0.625	0.714
Line2.CID116	0.5	Annotated	0.5	0.375	0.125	0.2	0.25	0.5
Line2.CID117	0.667	Annotated	0.5	0.2	0.429	0.5	0.667	0.429
Line2.CID118	0.8	Annotated	0.8	0.2	0.625	0	0.25	0.625
Line2.CID119	0.875	Annotated	0.625	0.625	0.875	0.625	0.375	0.333
Line2.CID120	0.5	Annotated	0.5	0.167	0	0	0.25	0.143
Line2.CID121	0.5	Annotated	0.5	0.2	0.286	0.5	0.167	0.2
Line2.CID122	0.5	Annotated	0.5	0.25	0.125	0	0.25	0.5
Line2.CID123	0.5	Annotated	0.333	0.25	0.25	0.25	0.25	0.5
Line2.CID124	0.75	Annotated	0.75	0.75	0.625	0.125	0.375	0.333
Line2.CID125	0.667	Annotated	0.667	0.625	0.625	0	0.5	0.333
Line2.CID126	0.667	Annotated	0.667	0.429	0.286	0.667	0.25	0.5
Line2.CID127	0.5	Annotated	0	0.25	0.143	0	0.167	0.5
Line2.CID128	0.6	Annotated	0.429	0.6	0.571	0	0.333	0.333
Line2.CID129	0.75	Annotated	0.75	0.571	0.571	0.143	0.429	0.333
Line2.CID130	0.667	Annotated	0.571	0.25	0.429	0	0.25	0.667
Line2.CID131	0.667	Annotated	0.667	0.571	0.6	0.667	0.429	0.667
Line2.CID132	0.5	Annotated	0.333	0.25	0.286	0	0.25	0.5
Line2.CID133	1	Annotated	0.6	0.714	1	0.25	0.5	0.571
Line2.CID134	0.714	Annotated	0.333	0.429	0.714	0	0.4	0.429
Line2.CID135	0.5	Annotated	0.25	0.286	0.143	0	0.333	0.5
Line2.CID136	0.5	Annotated	0.5	0.2	0.429	0	0	0.333
Line2.CID137	0.571	Annotated	0.571	0.571	0.143	0.571	0.25	0.143
Line2.CID138	0.5	Annotated	0.333	0.286	0.286	0	0.5	0.5
Line2.CID139	0.667	Annotated	0.667	0.4	0.286	0.667	0	0
Line2.CID141	0.857	Annotated	0.667	0.429	0.857	0.667	0.2	0.667
Line2.CID142	0.6	Annotated	0.6	0.143	0.571	0.6	0.429	0
Line2.CID143	0.5	Annotated	0.5	0.143	0.143	0.333	0.25	0.5
Line2.CID145	0.857	Annotated	0.714	0.857	0.857	0	0.857	0.571
Line2.CID146	0.857	Annotated	0.667	0	0.857	0.667	0.286	0.5
Line2.CID148	0.5	Annotated	0.333	0.286	0.286	0.5	0.5	0.5
Line2.CID149	0.5	Annotated	0	0.167	0.143	0	0.25	0.5
Line2.CID151	0.5	Annotated	0.2	0.25	0	0	0.5	0.2
Line2.CID152	0.5	Annotated	0.5	0.25	0.143	0	0.25	0.5
Line2.CID154	0.5	Annotated	0	0.25	0.143	0	0.167	0.5
Line2.CID155	0.8	Annotated	0.667	0.571	0.714	0.667	0.8	0.667
Line2.CID156	0.5	Annotated	0.333	0.286	0.4	0	0.333	0.5
Line2.CID157	0.6	Annotated	0.6	0.5	0.286	0.5	0.25	0.5
Line2.CID158	0.5	Annotated	0.333	0.286	0.286	0.5	0.5	0.5
Line2.CID160	0.75	Annotated	0.75	0.333	0	0	0.25	0.333
Line2.CID162	0.5	Annotated	0.5	0.25	0.167	0.5	0.167	0.333
Line2.CID163	1	Annotated	0.833	1	1	0	1	0.667
Line2.CID164	0.667	Annotated	0.5	0.5	0.333	0.667	0.25	0.25
Line2.CID165	0.5	Annotated	0.2	0.167	0.5	0	0.5	0.167
Line2.CID167	0.667	Annotated	0.333	0.333	0.667	0.333	0.333	0.5
Line2.CID168	0.5	Annotated	0.5	0.25	0.333	0	0.2	0.5
Line2.CID169	0.5	Annotated	0	0.333	0.5	0	0.2	0.167
Line2.CID170	1	Annotated	0.833	1	1	0	0.333	0
Line2.CID171	1	Annotated	1	0.333	0.5	0.75	0.5	0.75
Line2.CID172	0.667	Annotated	0.667	0.4	0.2	0	0	0.5
Line2.CID173	0.833	Annotated	0	0.667	0.833	0	0.2	0.5
Line2.CID174	0.5	Annotated	0.5	0.5	0.333	0	0.5	0.5
Line2.CID176	0.5	Annotated	0.5	0.2	0.167	0	0.25	0.5
Line2.CID177	0.667	Annotated	0.667	0.25	0.25	0	0.25	0.333
Line2.CID178	1	Annotated	0.667	1	1	0	0.25	0.6
Line2.CID179	0.833	Annotated	0.75	0.833	0.167	0	0.5	0
Line2.CID180	0.5	Annotated	0.5	0.333	0.333	0	0.4	0.5
Line2.CID181	1	Annotated	1	1	1	1	0.5	0.167
Line2.CID182	0.667	Annotated	0.667	0.5	0.5	0.5	0.25	0.333
Line2.CID183	0.667	Annotated	0.167	0.25	0.667	0	0	0.2
Line2.CID184	0.5	Annotated	0.333	0.167	0.167	0	0	0.5
Line2.CID185	0.5	Annotated	0	0.167	0.167	0	0.5	0.5
Line2.CID187	1	Annotated	0.8	1	1	0	0.667	0.833
Line2.CID188	0.667	Annotated	0.333	0.333	0.667	0.667	0.667	0.167
Line2.CID190	0.667	Annotated	0.667	0.6	0.5	0.667	0.5	0.5
Line2.CID191	0.5	Annotated	0.333	0.25	0.167	0	0.25	0.5
Line2.CID192	1	Annotated	1	1	1	1	0.833	0.5
Line2.CID193	0.8	Annotated	0.8	0.25	0.167	0	0.25	0.25
Line2.CID194	0.5	Annotated	0.5	0.25	0	0	0.25	0
Line2.CID195	0.5	Annotated	0.25	0.167	0.333	0	0.5	0.5
Line2.CID197	0.5	Annotated	0.5	0.25	0	0	0	0.5
Line2.CID198	0.667	Annotated	0.667	0.5	0.5	0.333	0.333	0.667
Line2.CID199	0.667	Annotated	0.5	0.667	0.5	0.333	0.25	0.333
Line2.CID200	0.667	Annotated	0.667	0.333	0.167	0	0	0.167
Line2.CID201	0.8	Annotated	0.8	0.167	0.167	0.167	0.25	0.333
Line2.CID202	0.5	Annotated	0.5	0.25	0.167	0	0.5	0.25
Line2.CID204	0.667	Annotated	0.667	0.5	0.6	0	0.333	0.667
Line2.CID205	0.667	Annotated	0.667	0.6	0.5	0.667	0.5	0.5
Line2.CID208	0.8	Annotated	0.8	0.4	0.2	0	0	0
Line2.CID210	1	Annotated	0	1	1	0	0	0
Line2.CID212	0.6	Annotated	0.6	0.4	0	0	0	0.25
Line2.CID213	1	Annotated	0.5	0.25	1	0	0.333	0.5
Line2.CID214	0.6	Annotated	0	0.4	0.6	0	0.5	0.25
Line2.CID217	0.8	Annotated	0.667	0.6	0.8	0.667	0	0
Line2.CID218	0.667	Annotated	0.5	0.5	0.5	0.667	0.4	0.2
Line2.CID219	0.5	Annotated	0	0.25	0.2	0	0.333	0.5
Line2.CID221	0.5	Annotated	0.5	0.4	0.4	0	0.25	0.2
Line2.CID222	0.5	Annotated	0.4	0.5	0.4	0.5	0.25	0.5
Line2.CID224	0.6	Annotated	0.6	0.4	0.4	0.5	0	0.5
Line2.CID225	0.5	Annotated	0	0.2	0	0	0.2	0.5
Line2.CID229	1	Annotated	0.8	1	1	0	0.75	0.8
Line2.CID230	0.8	Annotated	0.8	0.6	0.2	0.2	0.2	0.25
Line2.CID231	1	Annotated	0.333	0.6	1	0.4	0.4	0.333
Line2.CID232	0.5	Annotated	0.333	0.4	0.2	0.5	0	0
Line2.CID233	0.8	Annotated	0.5	0.8	0.8	0.6	0	0.5
Line2.CID234	0.5	Annotated	0.5	0.5	0	0	0.25	0.333
Line2.CID235	0.5	Annotated	0	0.5	0	0.5	0.5	0.4
Line2.CID236	0.8	Annotated	0.75	0.8	0.8	0.75	0.75	0.25
Line2.CID238	0.8	Annotated	0.75	0.8	0.8	0	0	0
Line2.CID239	0.5	Annotated	0	0.2	0	0	0.25	0.5
Line2.CID240	1	Annotated	0.75	1	0.6	0.75	0.2	0
Line2.CID241	0.5	Annotated	0	0.5	0	0.5	0.5	0.5
Line2.CID242	0.5	Annotated	0	0.2	0	0	0.25	0.5
Line2.CID245	0.6	Annotated	0.4	0.25	0.6	0	0.2	0.25
Line2.CID246	0.667	Annotated	0.667	0.25	0	0	0.25	0.5
Line2.CID247	0.667	Annotated	0.667	0.25	0.2	0	0.25	0.333
Line2.CID248	0.5	Annotated	0	0.25	0	0.5	0.25	0.5
Line2.CID249	0.5	Annotated	0	0.5	0	0.5	0.5	0.5
Line2.CID250	0.5	Annotated	0	0.2	0.2	0	0.2	0.5
Line2.CID251	0.8	Annotated	0.5	0.5	0.8	0.5	0.2	0
Line2.CID252	0.5	Annotated	0	0.2	0.2	0	0.2	0.5
Line2.CID253	0.667	Annotated	0.667	0.6	0	0	0.2	0.5
Line2.CID254	0.8	Annotated	0.75	0.2	0.8	0.75	0.25	0.5
Line2.CID256	0.6	Annotated	0.5	0.4	0.6	0.25	0.25	0.5
Line2.CID257	0.5	Annotated	0	0.25	0	0	0.25	0.5
Line2.CID258	0.5	Annotated	0	0.25	0.2	0	0.5	0.333
Line2.CID259	0.6	Annotated	0.333	0.6	0.6	0	0.4	0
Line2.CID262	0.5	Annotated	0.5	0.25	0.2	0.5	0.25	0.25
Line2.CID263	0.6	Annotated	0.6	0	0	0	0.2	0
Line2.CID264	0.5	Annotated	0	0.5	0	0.5	0.5	0.4
Line2.CID265	0.8	Annotated	0.4	0.8	0.8	0.6	0.25	0.5
Line2.CID266	0.5	Annotated	0.5	0.2	0.2	0	0.2	0
Line2.CID267	0.6	Annotated	0.5	0.4	0.6	0.333	0.25	0
Line2.CID268	0.5	Annotated	0.5	0.25	0.2	0	0.5	0
Line2.CID269	0.5	Annotated	0.333	0.25	0.5	0	0.25	0.5
Line2.CID270	0.5	Annotated	0.25	0.5	0.5	0	0.25	0.25
Line2.CID271	0.5	Annotated	0.333	0.25	0.5	0.25	0.5	0
Line2.CID272	0.5	Annotated	0.25	0.25	0.5	0.25	0.5	0.25
Line2.CID273	0.5	Annotated	0.5	0.25	0.25	0	0.25	0.333
Line2.CID277	0.667	Annotated	0.667	0.5	0.5	0.5	0	0
Line2.CID278	0.5	Annotated	0	0.5	0	0	0	0.5
Line2.CID279	0.5	Annotated	0.5	0.5	0.5	0.5	0	0.25
Line2.CID284	0.5	Annotated	0.5	0.25	0	0	0	0
Line2.CID285	0.5	Annotated	0.25	0.25	0.5	0	0.25	0.333
Line2.CID286	0.5	Annotated	0	0.25	0.25	0	0.25	0.5
Line2.CID288	0.5	Annotated	0.25	0.25	0.25	0	0.25	0.5
Line2.CID289	0.5	Annotated	0.5	0.25	0.25	0.5	0.25	0
Line2.CID290	0.5	Annotated	0.5	0.5	0.25	0.5	0	0
Line2.CID291	0.75	Annotated	0.25	0.25	0.75	0.25	0.25	0.25
Line2.CID293	0.5	Annotated	0.333	0.5	0.25	0	0.25	0.333
Line2.CID294	0.5	Annotated	0	0.5	0.25	0	0.25	0.25
Line2.CID295	0.5	Annotated	0.5	0.5	0.5	0.25	0.25	0
Line2.CID296	0.5	Annotated	0.5	0.5	0.5	0.5	0.5	0.333
Line2.CID297	0.667	Annotated	0.667	0.25	0.5	0	0.25	0.5
Line2.CID298	0.5	Annotated	0	0.25	0.25	0	0	0.5
Line2.CID299	0.5	Annotated	0.25	0.25	0.25	0	0.5	0.333
Line2.CID300	0.5	Annotated	0.25	0.25	0.25	0.333	0.25	0.5
Line2.CID302	0.75	Annotated	0.5	0.75	0.5	0.333	0.25	0.5
Line2.CID303	0.5	Annotated	0.25	0.25	0.25	0	0.5	0.25
Line2.CID304	0.5	Annotated	0	0	0.25	0	0.25	0.5
Line2.CID305	0.5	Annotated	0	0	0.25	0	0	0.5
Line2.CID306	0.5	Annotated	0	0.5	0.5	0	0	0.25
Line2.CID309	0.5	Annotated	0.5	0.25	0.25	0.25	0.25	0.25
Line2.CID311	1	Annotated	0.75	1	1	0.75	0.25	0.25
Line2.CID313	0.667	Annotated	0.667	0.25	0.5	0	0	0
Line2.CID314	0.667	Annotated	0.667	0.25	0.25	0	0.25	0
Line2.CID315	0.5	Annotated	0	0.25	0	0	0.5	0.5
Line2.CID320	0.5	Annotated	0	0.25	0	0.5	0.25	0
Line2.CID321	0.5	Annotated	0	0.5	0.25	0	0.25	0.25
Line2.CID322	0.5	Annotated	0.5	0.5	0.25	0.25	0.5	0.5
Line2.CID323	0.5	Annotated	0.333	0.25	0.5	0	0.25	0.5
Line2.CID324	0.5	Annotated	0.5	0	0.5	0	0.5	0.5
Line2.CID327	0.5	Annotated	0.333	0.25	0.25	0.25	0.5	0
Line2.CID328	0.5	Annotated	0	0.25	0.25	0	0.25	0.5
Line2.CID332	0.5	Annotated	0	0.25	0.5	0	0	0
Line2.CID333	1	Annotated	1	1	0	1	0.667	0.333
Line2.CID334	0.5	Annotated	0	0.25	0	0	0.25	0.5
Line2.CID335	0.5	Annotated	0	0	0	0	0.5	0.25
Line2.CID336	1	Annotated	0.25	1	1	0	0.5	0.667
Line2.CID337	0.5	Annotated	0.5	0	0	0	0.25	0.5
Line2.CID338	0.5	Annotated	0.25	0.25	0.25	0.333	0.5	0.5
Line2.CID339	0.5	Annotated	0.5	0.25	0.25	0.25	0.25	0.5
Line2.CID340	0.5	Annotated	0.333	0.25	0	0	0	0.5
Line2.CID342	0.5	Annotated	0	0.25	0.25	0	0.25	0.5
Line2.CID346	0.5	Annotated	0.5	0.25	0	0	0.25	0.25
Line2.CID348	0.5	Annotated	0.25	0.25	0.25	0.25	0.25	0.5
Line2.CID349	0.5	Annotated	0.25	0.25	0.25	0.5	0.25	0.5
Line2.CID350	0.5	Annotated	0.5	0.25	0	0	0.25	0.25
Line2.CID351	0.5	Annotated	0.25	0.25	0.25	0	0.25	0.5
Line2.CID352	0.75	Annotated	0.5	0.75	0.75	0.667	0	0.5
Line2.CID353	0.5	Annotated	0.5	0.25	0.25	0	0.25	0.5
Line2.CID356	0.5	Annotated	0	0.25	0.5	0	0.25	0.5
Line2.CID357	0.5	Annotated	0.25	0.25	0	0	0.25	0.5
Line2.CID358	0.5	Annotated	0.333	0.25	0.5	0.25	0.25	0.25
Line2.CID359	0.5	Annotated	0	0.25	0.25	0	0.25	0.5
Line2.CID360	1	Annotated	0.667	1	1	0	0.25	0.75
Line2.CID361	0.5	Annotated	0.5	0.5	0.5	0	0.5	0.5
Line2.CID363	1	Annotated	0.5	0.5	1	0.25	0.25	0.5
Line2.CID364	0.5	Annotated	0.25	0.25	0.5	0	0.25	0
Line2.CID365	0.75	Annotated	0.667	0.75	0	0.667	0.25	0.75
Line2.CID366	0.5	Annotated	0.25	0.5	0.5	0.333	0.25	0.5
Line2.CID367	0.5	Annotated	0	0	0	0	0.333	0.5
Line2.CID371	0.5	Annotated	0.333	0.5	0	0	0	0.25
Line2.CID373	1	Annotated	1	1	1	0.75	0.5	0.5
Line2.CID374	1	Annotated	1	1	1	1	0.75	0.5
Line2.CID375	0.5	Annotated	0	0.25	0	0	0.5	0
Line2.CID376	0.75	Annotated	0.333	0.5	0.75	0	0.5	0.5
Line2.CID377	0.5	Annotated	0.5	0.25	0.25	0	0.25	0.5
Line2.CID379	0.5	Annotated	0.5	0.25	0.25	0.5	0.25	0.5
Line2.CID381	0.5	Annotated	0	0.25	0.25	0.5	0.333	0.5
Line2.CID385	0.5	Annotated	0.5	0.5	0.5	0	0.5	0.5
Line2.CID386	0.5	Annotated	0	0.25	0.25	0	0	0.5
Line2.CID389	1	Annotated	0.75	0.75	1	0.75	0.25	0.333
Line2.CID392	0.5	Annotated	0.5	0.25	0.25	0	0.25	0
Line2.CID394	0.5	Annotated	0.25	0.25	0.25	0.5	0.25	0.333
Line2.CID395	0.5	Annotated	0	0	0	0	0	0.5
Line2.CID398	0.5	Annotated	0	0.25	0.5	0	0	0
Line2.CID400	0.5	Annotated	0.5	0.25	0.25	0.5	0.25	0.25
Line2.CID401	0.5	Annotated	0.5	0.5	0.5	0.5	0.25	0.25
Line2.CID402	0.75	Annotated	0.75	0.5	0.25	0	0	0.25
Line2.CID403	0.5	Annotated	0	0.25	0	0	0.25	0.5
Line2.CID404	0.5	Annotated	0.333	0.5	0.5	0	0.5	0.5
Line2.CID405	0.667	Annotated	0.667	0.5	0.5	0.5	0.5	0.5
Line2.CID411	0.5	Annotated	0	0.25	0	0	0.25	0.5
Line2.CID414	0.5	Annotated	0.333	0.5	0	0	0.25	0.5
Line2.CID415	0.5	Annotated	0	0.25	0.25	0	0.333	0.5
Line2.CID416	0.5	Annotated	0	0.5	0.5	0	0.333	0.25
Line2.CID418	0.5	Annotated	0.5	0.5	0.25	0.5	0.25	0.25
Line2.CID420	0.5	Annotated	0	0.25	0.25	0	0.5	0.25
Line2.CID422	0.5	Annotated	0.25	0.25	0	0.5	0.25	0
Line2.CID423	0.5	Annotated	0	0.25	0	0.5	0.25	0.25
Line2.CID425	0.5	Annotated	0	0.25	0.25	0	0.25	0.5
Line2.CID426	0.5	Annotated	0	0.25	0	0	0.25	0.5
Line2.CID430	0.5	Annotated	0.5	0.25	0.25	0	0.25	0.5
Line2.CID432	0.5	Annotated	0.5	0.25	0.25	0	0	0
Line2.CID433	0.5	Annotated	0	0.25	0.25	0	0.25	0.5
Line2.CID434	0.5	Annotated	0.5	0.25	0.25	0	0.25	0.25
Line2.CID435	0.5	Annotated	0	0	0.25	0	0.25	0.5
Line2.CID436	0.5	Annotated	0	0	0	0	0.5	0.25
Line2.CID437	0.75	Annotated	0.75	0.75	0.5	0.5	0.5	0.25
Line2.CID440	0.5	Annotated	0	0.25	0	0	0.25	0.5
Line2.CID441	0.5	Annotated	0.5	0.25	0.25	0	0.25	0.25
Line2.CID442	0.5	Annotated	0	0	0.25	0	0	0.5
Line2.CID443	0.5	Annotated	0.5	0.5	0.5	0.25	0.25	0.25
Line2.CID445	0.5	Annotated	0	0.5	0.5	0	0.5	0.5
Line2.CID446	0.5	Annotated	0	0	0	0	0	0.5
Line2.CID447	0.5	Annotated	0.25	0.25	0.25	0	0.25	0.5
Line2.CID450	1	Annotated	0.667	1	0.667	1	0.333	0.667
Line2.CID451	0.667	Annotated	0.333	0.333	0.667	0	0.333	0.333
Line2.CID452	0.667	Annotated	0	0.667	0.667	0	0	0.333
Line2.CID453	0.5	Annotated	0.5	0.333	0	0	0	0
Line2.CID454	0.5	Annotated	0	0.333	0.333	0	0.333	0.5
Line2.CID456	0.5	Annotated	0	0	0	0	0.333	0.5
Line2.CID457	1	Annotated	1	1	0	0	0.333	0.333
Line2.CID458	0.5	Annotated	0	0	0	0	0.333	0.5
Line2.CID460	0.667	Annotated	0.667	0.667	0	0	0	0.5
Line2.CID462	1	Annotated	0.667	1	1	0.667	1	1
Line2.CID463	0.5	Annotated	0.5	0.333	0	0	0.333	0.333
Line2.CID464	1	Annotated	1	0.667	0.667	0.667	0.333	0
Line2.CID465	1	Annotated	0.667	0.667	1	0	0.667	0.667
Line2.CID466	0.667	Annotated	0.667	0.333	0	0	0	0.333
Line2.CID467	1	Annotated	0.667	1	0	0	0.333	0
Line2.CID473	0.5	Annotated	0	0.333	0.333	0.5	0.333	0.333
Line2.CID475	1	Annotated	1	1	1	1	1	0.667
Line2.CID477	0.5	Annotated	0.5	0	0	0	0.5	0
Line2.CID478	1	Annotated	0.5	0.667	1	0.5	0	0
Line2.CID480	0.5	Annotated	0	0.333	0.333	0	0.5	0
Line2.CID483	1	Annotated	0.333	1	0.667	0.667	0	0.5
Line2.CID491	0.5	Annotated	0	0.333	0.333	0	0.333	0.5
Line2.CID493	0.5	Annotated	0	0.333	0	0	0.333	0.5
Line2.CID494	1	Annotated	0.667	1	1	0.667	0.667	0.5
Line2.CID496	0.667	Annotated	0.5	0.667	0.667	0.5	0.667	0.5
Line2.CID497	0.667	Annotated	0.667	0.667	0.667	0.333	0.667	0.333
Line2.CID500	0.5	Annotated	0	0	0	0	0.333	0.5
Line2.CID501	0.5	Annotated	0	0.333	0.333	0.333	0.333	0.5
Line2.CID502	0.667	Annotated	0.5	0.667	0.667	0	0.333	0.5
Line2.CID505	0.667	Annotated	0	0	0.667	0	0.333	0.333
Line2.CID506	0.667	Annotated	0.667	0.667	0.333	0.5	0.333	0.333
Line2.CID507	0.5	Annotated	0.5	0.333	0.333	0.5	0.333	0.5
Line2.CID508	0.5	Annotated	0	0.333	0.333	0	0.5	0
Line2.CID510	0.5	Annotated	0.5	0.333	0.333	0.5	0.333	0.5
Line2.CID054	0.333	Novel	0.333	0.25	0.286	0.333	0.333	0.25
Line2.CID105	0.333	Novel	0	0.167	0.125	0.125	0.25	0.333
Line2.CID144	0.2	Novel	0	0.2	0	0	0	0.143
Line2.CID147	0.429	Novel	0.429	0.286	0.143	0.143	0.333	0.25
Line2.CID150	0.333	Novel	0.333	0.286	0.143	0	0.25	0.286
Line2.CID153	0.333	Novel	0.143	0	0	0	0.286	0.333
Line2.CID159	0.25	Novel	0	0.25	0	0	0	0.143
Line2.CID161	0.333	Novel	0	0.2	0.333	0.167	0.25	0.333
Line2.CID166	0.333	Novel	0.167	0.2	0.333	0	0.25	0.333
Line2.CID175	0.25	Novel	0.25	0.2	0.167	0	0.25	0
Line2.CID186	0.333	Novel	0.333	0.25	0.333	0	0.25	0.333
Line2.CID189	0.333	Novel	0.333	0.167	0.167	0	0.25	0.25
Line2.CID196	0.333	Novel	0.333	0.167	0.333	0	0.25	0.333
Line2.CID203	0.333	Novel	0	0.167	0.333	0	0.25	0.333
Line2.CID206	0.333	Novel	0	0.167	0.167	0	0.25	0.333
Line2.CID207	0.333	Novel	0.333	0.25	0.167	0	0.25	0.167
Line2.CID209	0.333	Novel	0.333	0.2	0	0	0.25	0
Line2.CID215	0.4	Novel	0	0.2	0.2	0	0.4	0
Line2.CID220	0.333	Novel	0.333	0.25	0.2	0	0.25	0
Line2.CID223	0.4	Novel	0	0.2	0.4	0	0.25	0
Line2.CID226	0.25	Novel	0	0.25	0.2	0	0.25	0.25
Line2.CID227	0.25	Novel	0.2	0.25	0.2	0	0	0.2
Line2.CID228	0.2	Novel	0	0.2	0.2	0	0	0
Line2.CID243	0.25	Novel	0.2	0.2	0.2	0.2	0.25	0
Line2.CID244	0.2	Novel	0.2	0.2	0.2	0	0.2	0
Line2.CID255	0.25	Novel	0	0	0	0	0.25	0.2
Line2.CID260	0.25	Novel	0	0.25	0	0	0.25	0.25
Line2.CID261	0.333	Novel	0	0.2	0.2	0	0.25	0.333
Line2.CID274	0.25	Novel	0	0.25	0	0	0.25	0.25
Line2.CID275	0.333	Novel	0.25	0.25	0.25	0	0.333	0
Line2.CID276	0.25	Novel	0.25	0.25	0	0	0	0.25
Line2.CID280	0.25	Novel	0.25	0.25	0.25	0	0.25	0.25
Line2.CID281	0.25	Novel	0	0.25	0.25	0	0.25	0.25
Line2.CID282	0.333	Novel	0.333	0.25	0.25	0	0.25	0.25
Line2.CID283	0.25	Novel	0	0.25	0.25	0	0	0
Line2.CID287	0.333	Novel	0.25	0.25	0	0	0.333	0.25
Line2.CID292	0.25	Novel	0	0.25	0.25	0	0.25	0.25
Line2.CID301	0.25	Novel	0	0	0	0	0.25	0
Line2.CID307	0.333	Novel	0.333	0.25	0.25	0	0	0.25
Line2.CID308	0.25	Novel	0	0.25	0.25	0	0.25	0.25
Line2.CID310	0.333	Novel	0	0.25	0	0	0.25	0.333
Line2.CID312	0.25	Novel	0	0.25	0.25	0	0	0
Line2.CID316	0.333	Novel	0.333	0.25	0	0	0.25	0.333
Line2.CID317	0.25	Novel	0.25	0	0.25	0	0.25	0.25
Line2.CID318	0.333	Novel	0	0.25	0.25	0	0.333	0.25
Line2.CID319	0.25	Novel	0	0.25	0	0	0.25	0
Line2.CID325	0.333	Novel	0.333	0.25	0.25	0	0.25	0.25
Line2.CID326	0.25	Novel	0.25	0.25	0.25	0.25	0	0
Line2.CID329	0.25	Novel	0	0	0.25	0	0	0
Line2.CID330	0.25	Novel	0	0.25	0	0	0	0
Line2.CID331	0.333	Novel	0	0	0	0	0.25	0.333
Line2.CID341	0.25	Novel	0.25	0.25	0.25	0	0.25	0
Line2.CID343	0.25	Novel	0	0.25	0.25	0	0	0
Line2.CID344	0.333	Novel	0.333	0.25	0.25	0	0.25	0.25
Line2.CID345	0.25	Novel	0	0.25	0.25	0	0.25	0
Line2.CID347	0.25	Novel	0	0	0	0	0	0.25
Line2.CID354	0.333	Novel	0	0.25	0.25	0	0.25	0.333
Line2.CID355	0.25	Novel	0	0.25	0.25	0	0.25	0.25
Line2.CID362	0.25	Novel	0.25	0.25	0.25	0.25	0.25	0.25
Line2.CID368	0.333	Novel	0	0	0.25	0	0.25	0.333
Line2.CID369	0.25	Novel	0	0.25	0.25	0	0.25	0
Line2.CID370	0.333	Novel	0	0.25	0	0	0.333	0
Line2.CID372	0.25	Novel	0	0.25	0	0	0.25	0
Line2.CID378	0.25	Novel	0	0	0.25	0	0	0.25
Line2.CID380	0.333	Novel	0.25	0.25	0.25	0	0.25	0.333
Line2.CID382	0.333	Novel	0.25	0.25	0.25	0.333	0.25	0.25
Line2.CID383	0.25	Novel	0	0.25	0	0	0.25	0
Line2.CID384	0.25	Novel	0	0	0	0	0.25	0.25
Line2.CID387	0	Novel	0	0	0	0	0	0
Line2.CID388	0.25	Novel	0	0.25	0.25	0	0.25	0
Line2.CID390	0.25	Novel	0	0	0	0	0.25	0
Line2.CID391	0.25	Novel	0	0.25	0.25	0	0	0
Line2.CID393	0.333	Novel	0.333	0.25	0.25	0	0	0.333
Line2.CID396	0.25	Novel	0	0.25	0	0	0.25	0
Line2.CID397	0.333	Novel	0	0.25	0.25	0	0.333	0.25
Line2.CID399	0.333	Novel	0	0.25	0.25	0	0.25	0.333
Line2.CID406	0.333	Novel	0	0.25	0.25	0.333	0.25	0.333
Line2.CID407	0.333	Novel	0	0.25	0.25	0	0.25	0.333
Line2.CID408	0.333	Novel	0	0.25	0	0	0.333	0.25
Line2.CID409	0.333	Novel	0.333	0.25	0	0	0	0.25
Line2.CID410	0.25	Novel	0	0.25	0	0	0	0
Line2.CID412	0.333	Novel	0	0	0	0	0.333	0
Line2.CID413	0.25	Novel	0	0.25	0.25	0	0	0.25
Line2.CID417	0.333	Novel	0.333	0.25	0.25	0	0.25	0.25
Line2.CID419	0.25	Novel	0	0.25	0	0	0.25	0
Line2.CID421	0.333	Novel	0	0.25	0.25	0.25	0.25	0.333
Line2.CID424	0.25	Novel	0.25	0.25	0	0	0.25	0.25
Line2.CID427	0.25	Novel	0	0.25	0	0	0.25	0
Line2.CID428	0.25	Novel	0.25	0.25	0.25	0.25	0	0.25
Line2.CID429	0.25	Novel	0.25	0.25	0.25	0.25	0	0
Line2.CID431	0.333	Novel	0	0.25	0.25	0	0.25	0.333
Line2.CID438	0.25	Novel	0	0.25	0	0	0	0.25
Line2.CID439	0.333	Novel	0	0.25	0.25	0	0.333	0
Line2.CID444	0.25	Novel	0	0.25	0	0	0	0
Line2.CID448	0.333	Novel	0	0.25	0.25	0.25	0.333	0.25
Line2.CID449	0.25	Novel	0	0	0.25	0	0	0.25
Line2.CID459	0.333	Novel	0	0.333	0	0	0	0.333
Line2.CID468	0	Novel	0	0	0	0	0	0
Line2.CID469	0.333	Novel	0	0.333	0	0.333	0.333	0.333
Line2.CID470	0.333	Novel	0	0.333	0	0	0.333	0.333
Line2.CID471	0.333	Novel	0	0.333	0.333	0	0.333	0.333
Line2.CID472	0	Novel	0	0	0	0	0	0
Line2.CID476	0.333	Novel	0	0.333	0.333	0	0.333	0
Line2.CID479	0.333	Novel	0.333	0.333	0.333	0.333	0.333	0.333
Line2.CID481	0	Novel	0	0	0	0	0	0
Line2.CID482	0.333	Novel	0	0.333	0.333	0	0.333	0.333
Line2.CID484	0	Novel	0	0	0	0	0	0
Line2.CID485	0.333	Novel	0	0	0	0	0	0.333
Line2.CID486	0.333	Novel	0	0.333	0.333	0	0.333	0.333
Line2.CID487	0.333	Novel	0	0.333	0.333	0.333	0	0.333
Line2.CID488	0.333	Novel	0	0.333	0.333	0	0	0
Line2.CID489	0.333	Novel	0	0	0	0	0.333	0
Line2.CID490	0.333	Novel	0	0.333	0.333	0	0	0
Line2.CID492	0.333	Novel	0	0.333	0	0	0.333	0.333
Line2.CID495	0.333	Novel	0	0.333	0	0	0	0
Line2.CID498	0.333	Novel	0	0.333	0	0	0	0
Line2.CID499	0.333	Novel	0.333	0.333	0.333	0	0.333	0.333
Line2.CID503	0.333	Novel	0.333	0.333	0.333	0	0	0
Line2.CID504	0.333	Novel	0	0.333	0.333	0	0	0.333
Line2.CID509	0.333	Novel	0	0.333	0	0	0.333	0
Line2.CID511	0.333	Novel	0	0	0	0	0.333	0.333
Line3.CID001	0.972	Annotated	0.972	0.864	0.909	0.97	0.878	0.897
Line3.CID002	0.879	Annotated	0.879	0.734	0.688	0.714	0.75	0.8
Line3.CID003	0.76	Annotated	0.667	0.25	0.76	0.6	0.333	0.5
Line3.CID004	0.5	Annotated	0.5	0.5	0.4	0.5	0.5	0.5
Line3.CID005	0.5	Annotated	0.5	0.5	0.286	0.5	0.333	0.444
Line3.CID006	0.8	Annotated	0.714	0.714	0.5	0.8	0.8	0.667
Line3.CID007	0.909	Annotated	0.909	0.846	0.846	0.5	0.611	0.5
Line3.CID008	0.5	Annotated	0.5	0.5	0.25	0.5	0.5	0.5
Line3.CID009	0.9	Annotated	0.9	0.684	0.769	0.846	0.65	0.667
Line3.CID010	0.5	Annotated	0.5	0.5	0.2	0.5	0.375	0.5
Line3.CID011	0.5	Annotated	0.5	0.5	0.2	0.5	0.375	0.5
Line3.CID012	0.5	Annotated	0.5	0.5	0.2	0.5	0.333	0.444
Line3.CID013	0.8	Annotated	0.688	0.6	0.258	0.5	0.5	0.8
Line3.CID014	0.833	Annotated	0.833	0.733	0.69	0.75	0.75	0.75
Line3.CID015	0.75	Annotated	0.75	0.714	0.5	0.5	0.5	0.5
Line3.CID016	1	Annotated	0.885	0.885	1	0.846	0.923	0.769
Line3.CID017	0.75	Annotated	0.75	0.6	0.571	0.667	0.5	0.667
Line3.CID018	0.96	Annotated	0.84	0.84	0.96	0.76	0.8	0.68
Line3.CID019	0.636	Annotated	0.5	0.417	0.542	0.5	0.25	0.636
Line3.CID020	0.8	Annotated	0.75	0.6	0.5	0.5	0.25	0.8
Line3.CID021	0.889	Annotated	0.875	0.625	0.25	0.875	0.889	0.889
Line3.CID022	0.889	Annotated	0.889	0.773	0.143	0.727	0.5	0.667
Line3.CID023	0.8	Annotated	0.8	0.714	0.5	0.5	0.5	0.667
Line3.CID024	0.81	Annotated	0.75	0.364	0.81	0.5	0.5	0.333
Line3.CID025	0.7	Annotated	0.7	0.5	0.2	0	0.5	0.333
Line3.CID026	0.857	Annotated	0.857	0.5	0.6	0.75	0.333	0.5
Line3.CID027	0.667	Annotated	0.636	0.375	0.316	0.167	0.333	0.667
Line3.CID028	0.857	Annotated	0.833	0.75	0.5	0.833	0.5	0.857
Line3.CID029	0.857	Annotated	0.857	0.632	0.737	0.75	0.25	0.5
Line3.CID030	0.842	Annotated	0.75	0.364	0.842	0.5	0.5	0.333
Line3.CID031	0.75	Annotated	0.75	0.714	0.333	0.75	0.75	0.571
Line3.CID032	0.833	Annotated	0.833	0.6	0.625	0.714	0.278	0.5
Line3.CID033	0.857	Annotated	0.833	0.75	0.5	0.833	0.5	0.857
Line3.CID034	0.8	Annotated	0.8	0.333	0.6	0.667	0.5	0.5
Line3.CID035	0.5	Annotated	0.333	0.25	0.2	0.333	0.5	0.5
Line3.CID036	0.833	Annotated	0.833	0.6	0.333	0.5	0.667	0.5
Line3.CID037	0.833	Annotated	0.833	0.6	0.294	0.5	0.667	0.5
Line3.CID038	0.75	Annotated	0.75	0.313	0.375	0	0.25	0.5
Line3.CID039	0.938	Annotated	0.667	0.563	0.938	0.778	0.636	0.5
Line3.CID040	0.833	Annotated	0.833	0.5	0.5	0.667	0.6	0.5
Line3.CID041	0.667	Annotated	0.667	0.6	0.375	0.5	0.667	0.5
Line3.CID042	0.727	Annotated	0.727	0.5	0.25	0.5	0.25	0.5
Line3.CID043	0.867	Annotated	0.75	0.364	0.867	0.333	0.429	0.5
Line3.CID044	0.867	Annotated	0.733	0.8	0.867	0.5	0.571	0.545
Line3.CID045	0.8	Annotated	0.75	0.533	0.733	0	0.25	0.8
Line3.CID046	0.8	Annotated	0.667	0.5	0.8	0.5	0.333	0.5
Line3.CID047	0.933	Annotated	0.733	0.8	0.933	0.5	0.571	0.545
Line3.CID048	0.833	Annotated	0.833	0.5	0.5	0.667	0.6	0.5
Line3.CID049	0.5	Annotated	0.5	0.25	0.25	0.071	0.25	0.5
Line3.CID050	0.833	Annotated	0.833	0.5	0.5	0.667	0.5	0.5
Line3.CID051	0.929	Annotated	0.667	0.429	0.929	0.5	0.25	0.667
Line3.CID052	1	Annotated	0.8	0.571	1	0	0.75	0.8
Line3.CID053	0.571	Annotated	0.5	0.429	0.357	0.5	0.5	0.571
Line3.CID054	0.5	Annotated	0.5	0.333	0.286	0.5	0.25	0.5
Line3.CID055	0.5	Annotated	0.333	0.25	0.2	0	0.25	0.5
Line3.CID056	0.833	Annotated	0.75	0.786	0.786	0.8	0.75	0.833
Line3.CID057	0.75	Annotated	0.5	0.5	0.571	0.25	0.75	0.714
Line3.CID058	0.818	Annotated	0.818	0.5	0.333	0.5	0.25	0.5
Line3.CID059	0.5	Annotated	0.5	0.25	0.25	0.071	0.25	0.5
Line3.CID061	0.692	Annotated	0.5	0.308	0.692	0.5	0.5	0.5
Line3.CID062	1	Annotated	0.923	1	1	0.923	0.917	0.923
Line3.CID063	0.875	Annotated	0.875	0.667	0.615	0.875	0.7	0.667
Line3.CID064	0.846	Annotated	0.846	0.5	0.385	0.5	0.25	0.667
Line3.CID065	0.5	Annotated	0.083	0.308	0.4	0.333	0.375	0.5
Line3.CID066	0.667	Annotated	0.5	0.625	0.667	0.5	0.444	0.5
Line3.CID067	0.5	Annotated	0.5	0.25	0.2	0	0.25	0.2
Line3.CID068	0.75	Annotated	0.75	0.25	0.417	0.6	0.571	0.25
Line3.CID069	0.6	Annotated	0.6	0.556	0.5	0	0.25	0.5
Line3.CID070	0.917	Annotated	0.917	0.917	0.917	0.917	0.667	0.5
Line3.CID071	0.5	Annotated	0.5	0.25	0.2	0	0.25	0.25
Line3.CID073	0.5	Annotated	0.5	0.25	0.2	0	0.25	0.167
Line3.CID074	0.636	Annotated	0.6	0.636	0.636	0	0.25	0.625
Line3.CID075	0.5	Annotated	0.5	0.25	0.25	0.5	0.25	0.5
Line3.CID076	0.5	Annotated	0.5	0.25	0.25	0.5	0.25	0.5
Line3.CID077	0.818	Annotated	0.8	0.727	0.818	0.25	0.6	0.625
Line3.CID078	0.5	Annotated	0.5	0.2	0.273	0	0.333	0.5
Line3.CID079	0.5	Annotated	0.2	0.182	0.1	0.091	0.25	0.5
Line3.CID080	0.5	Annotated	0	0.25	0.091	0	0.167	0.5
Line3.CID082	0.8	Annotated	0.667	0.571	0.636	0	0.8	0.5
Line3.CID083	0.5	Annotated	0.25	0.25	0.5	0.5	0.333	0.333
Line3.CID084	0.667	Annotated	0.5	0.25	0.3	0.5	0.25	0.667
Line3.CID085	0.8	Annotated	0.1	0.7	0.8	0	0.75	0.714
Line3.CID086	0.9	Annotated	0.75	0.5	0.9	0.5	0.5	0.286
Line3.CID087	0.5	Annotated	0.25	0.5	0.2	0.5	0.25	0.333
Line3.CID088	0.5	Annotated	0.5	0.3	0.1	0.1	0.25	0.143
Line3.CID089	0.8	Annotated	0.5	0.8	0.8	0.5	0.4	0.5
Line3.CID090	0.667	Annotated	0.667	0.444	0.333	0.5	0.25	0.333
Line3.CID091	0.889	Annotated	0.75	0.667	0.889	0	0.333	0.333
Line3.CID092	0.8	Annotated	0.8	0.667	0.667	0.5	0.444	0.714
Line3.CID093	1	Annotated	0.889	1	1	0.889	0.889	0.889
Line3.CID094	0.5	Annotated	0.25	0.5	0.222	0.5	0.25	0.333
Line3.CID095	1	Annotated	0.875	0.889	1	0.875	0.875	0.833
Line3.CID096	1	Annotated	0	1	1	0	0.556	0.778
Line3.CID097	0.667	Annotated	0.5	0.5	0.25	0.667	0.333	0.25
Line3.CID098	0.778	Annotated	0.667	0	0.778	0.667	0.286	0.5
Line3.CID099	0.667	Annotated	0.5	0.25	0	0	0.25	0.667
Line3.CID100	0.5	Annotated	0.25	0.5	0.222	0.5	0.25	0.333
Line3.CID101	0.857	Annotated	0.857	0.667	0.778	0.333	0.857	0.667
Line3.CID102	0.778	Annotated	0.778	0.667	0.667	0.778	0.25	0.667
Line3.CID103	0.5	Annotated	0.5	0.25	0.222	0	0.25	0.5
Line3.CID104	0.5	Annotated	0.333	0.286	0.25	0	0.25	0.5
Line3.CID106	0.5	Annotated	0.5	0.2	0.125	0	0.25	0.5
Line3.CID107	0.875	Annotated	0.6	0.625	0.875	0.25	0.5	0.5
Line3.CID108	0.75	Annotated	0.75	0.2	0.25	0.5	0.125	0.333
Line3.CID109	0.667	Annotated	0.667	0.4	0.5	0.5	0.125	0.125
Line3.CID110	0.667	Annotated	0.667	0.625	0.625	0	0.5	0.333
Line3.CID111	0.714	Annotated	0.714	0.429	0.375	0	0.5	0.5
Line3.CID112	1	Annotated	1	0.625	0.5	0.667	0.5	0.5
Line3.CID113	0.5	Annotated	0	0.25	0	0	0.25	0.5
Line3.CID114	0.875	Annotated	0.625	0.5	0.875	0.5	0.75	0.5
Line3.CID115	1	Annotated	0.875	1	1	0.875	0.857	0.75
Line3.CID116	0.75	Annotated	0.75	0.375	0.5	0	0.25	0.333
Line3.CID117	0.5	Annotated	0.5	0.4	0.25	0.333	0.5	0.333
Line3.CID118	0.875	Annotated	0.875	0.25	0.5	0.75	0.5	0.75
Line3.CID119	0.75	Annotated	0.75	0.5	0.625	0	0.375	0.5
Line3.CID120	0.5	Annotated	0.5	0.25	0.125	0.125	0.5	0.5
Line3.CID121	0.667	Annotated	0.667	0.375	0.625	0.5	0.25	0.5
Line3.CID122	0.875	Annotated	0.5	0.5	0.875	0.5	0.375	0.333
Line3.CID124	0.5	Annotated	0.333	0.25	0.2	0	0.25	0.5
Line3.CID125	0.625	Annotated	0.625	0.625	0.25	0.625	0.25	0.125
Line3.CID126	0.667	Annotated	0.5	0.5	0.25	0.667	0.25	0.25
Line3.CID127	0.667	Annotated	0.667	0.375	0.5	0.167	0.25	0.5
Line3.CID128	0.571	Annotated	0.5	0.571	0.571	0	0.429	0.333
Line3.CID129	0.5	Annotated	0.143	0.25	0.286	0	0.25	0.5
Line3.CID130	1	Annotated	0.286	0.571	1	0	0.5	0.667
Line3.CID131	0.75	Annotated	0.75	0.571	0.714	0	0.429	0.333
Line3.CID132	0.5	Annotated	0	0.2	0.143	0	0.25	0.5
Line3.CID133	0.5	Annotated	0.5	0.25	0.25	0.5	0.5	0.2
Line3.CID134	0.5	Annotated	0.333	0.167	0.286	0.333	0.5	0.143
Line3.CID135	0.857	Annotated	0.714	0.857	0.857	0	0.857	0.571
Line3.CID136	0.667	Annotated	0.667	0.429	0.571	0.5	0.25	0.333
Line3.CID137	0.5	Annotated	0.333	0.25	0.2	0	0.25	0.5
Line3.CID138	0.667	Annotated	0.571	0.25	0.429	0	0.143	0.667
Line3.CID140	0.5	Annotated	0	0.167	0.143	0	0.143	0.5
Line3.CID142	0.714	Annotated	0	0.571	0.714	0	0.2	0.5
Line3.CID143	1	Annotated	1	0.857	0.571	0.75	0.8	0.75
Line3.CID144	0.714	Annotated	0.714	0.571	0.143	0.2	0.2	0.333
Line3.CID145	1	Annotated	0.857	1	1	0	1	1
Line3.CID148	0.667	Annotated	0.667	0.429	0.286	0.667	0.25	0.5
Line3.CID149	0.667	Annotated	0.667	0.429	0.571	0.5	0.25	0.333
Line3.CID150	0.667	Annotated	0.667	0.429	0.429	0	0	0.286
Line3.CID151	0.667	Annotated	0.667	0.429	0.286	0.667	0.25	0.5
Line3.CID152	0.5	Annotated	0.5	0.286	0.429	0.25	0.25	0.143
Line3.CID154	0.5	Annotated	0.333	0.25	0.167	0.167	0.333	0.5
Line3.CID155	0.833	Annotated	0.5	0.25	0.833	0.167	0.333	0.5
Line3.CID157	0.5	Annotated	0.5	0.25	0.333	0	0.25	0.333
Line3.CID158	0.5	Annotated	0.5	0.25	0.2	0.333	0.25	0.167
Line3.CID159	0.5	Annotated	0.5	0.167	0.333	0	0.25	0.167
Line3.CID160	0.5	Annotated	0.2	0.25	0.167	0	0.5	0.5
Line3.CID161	0.667	Annotated	0.5	0.5	0.667	0.5	0.6	0.333
Line3.CID162	0.667	Annotated	0.5	0.25	0.333	0	0.667	0.5
Line3.CID163	1	Annotated	0.833	1	1	0	0.333	0
Line3.CID164	0.833	Annotated	0.8	0.2	0.833	0	0.333	0.833
Line3.CID165	0.6	Annotated	0.6	0.4	0.2	0	0.167	0.5
Line3.CID166	0.5	Annotated	0.5	0.25	0.167	0	0.25	0.5
Line3.CID168	0.667	Annotated	0.333	0.5	0.667	0	0.2	0.5
Line3.CID169	0.667	Annotated	0.5	0.5	0.25	0.667	0.333	0.25
Line3.CID170	0.667	Annotated	0.5	0.5	0.5	0.667	0.333	0.5
Line3.CID171	0.5	Annotated	0.5	0.5	0.333	0.333	0.333	0.333
Line3.CID172	0.833	Annotated	0.8	0.833	0.833	0	0.75	0.8
Line3.CID174	0.667	Annotated	0.333	0.5	0.667	0	0.2	0.5
Line3.CID175	0.6	Annotated	0.5	0.6	0.333	0.333	0.333	0.25
Line3.CID176	1	Annotated	0.667	1	1	0	0.25	0.6
Line3.CID177	0.5	Annotated	0.5	0.25	0.167	0.5	0.25	0.5
Line3.CID178	0.5	Annotated	0	0.167	0.167	0	0.5	0
Line3.CID179	0.5	Annotated	0.167	0.333	0.5	0	0.25	0.333
Line3.CID180	1	Annotated	0.833	1	1	0.667	0.25	0.25
Line3.CID183	0.667	Annotated	0.667	0.5	0.333	0	0.25	0.5
Line3.CID184	0.5	Annotated	0	0.2	0	0	0.167	0.5
Line3.CID185	0.5	Annotated	0	0.25	0	0.5	0.25	0.5
Line3.CID186	0.667	Annotated	0.667	0.5	0.167	0	0.167	0.4
Line3.CID187	0.75	Annotated	0.75	0.667	0.667	0	0.2	0.5
Line3.CID188	0.5	Annotated	0.5	0.25	0.2	0.333	0.25	0.5
Line3.CID190	0.5	Annotated	0.333	0.167	0.167	0.167	0.5	0.167
Line3.CID191	0.667	Annotated	0.667	0.5	0.5	0.667	0.167	0.5
Line3.CID193	0.75	Annotated	0.75	0.333	0.5	0.167	0.25	0.5
Line3.CID194	0.5	Annotated	0.5	0.5	0.5	0	0.25	0.167
Line3.CID195	0.5	Annotated	0	0.2	0.167	0	0.25	0.5
Line3.CID196	0.667	Annotated	0.667	0.5	0.6	0	0.333	0.667
Line3.CID197	0.5	Annotated	0.333	0.25	0.2	0	0.2	0.5
Line3.CID198	0.5	Annotated	0.333	0.2	0.25	0	0.2	0.5
Line3.CID199	0.6	Annotated	0.2	0.4	0.6	0.4	0.25	0.5
Line3.CID201	1	Annotated	0.75	1	0.2	0	0.5	0
Line3.CID202	0.6	Annotated	0.6	0.6	0.2	0	0.25	0.2
Line3.CID203	0.667	Annotated	0.4	0.6	0.4	0.667	0.25	0.5
Line3.CID204	0.5	Annotated	0.5	0.4	0.4	0.333	0.25	0.2
Line3.CID207	0.5	Annotated	0	0.25	0.2	0.2	0.25	0.5
Line3.CID209	0.5	Annotated	0.4	0.2	0.2	0.2	0.25	0.5
Line3.CID210	0.8	Annotated	0.8	0.4	0.4	0.333	0.333	0.333
Line3.CID212	0.6	Annotated	0.5	0.25	0.6	0.5	0.2	0.5
Line3.CID213	0.5	Annotated	0.5	0.2	0.2	0	0.25	0.2
Line3.CID214	0.8	Annotated	0.5	0.25	0.8	0.5	0.25	0.25
Line3.CID215	0.5	Annotated	0	0.2	0.2	0	0.5	0.333
Line3.CID216	0.75	Annotated	0.75	0.4	0	0	0.25	0.4
Line3.CID217	0.6	Annotated	0.5	0.25	0.6	0	0.25	0.25
Line3.CID218	0.5	Annotated	0	0.25	0.25	0.5	0.333	0.2
Line3.CID219	0.5	Annotated	0	0.25	0.2	0	0.5	0.5
Line3.CID220	0.667	Annotated	0.667	0.5	0	0	0	0.5
Line3.CID221	0.667	Annotated	0.333	0.4	0.6	0.667	0.667	0.2
Line3.CID222	0.5	Annotated	0.25	0	0	0	0	0.5
Line3.CID224	0.8	Annotated	0.5	0.8	0.8	0.6	0	0.5
Line3.CID225	0.8	Annotated	0.5	0.5	0.8	0.5	0	0
Line3.CID227	0.8	Annotated	0	0.8	0.8	0	0	0
Line3.CID228	0.5	Annotated	0	0.25	0.4	0.5	0.25	0
Line3.CID229	0.6	Annotated	0.5	0.6	0.6	0	0.25	0.6
Line3.CID230	0.8	Annotated	0.667	0.6	0.8	0.667	0	0
Line3.CID232	0.5	Annotated	0.5	0.25	0.2	0.5	0	0
Line3.CID235	1	Annotated	0.75	1	0.6	0.75	0.2	0
Line3.CID238	0.5	Annotated	0.5	0.25	0.25	0.5	0.5	0.5
Line3.CID239	0.8	Annotated	0.8	0.25	0	0	0.25	0.25
Line3.CID240	0.5	Annotated	0.5	0.2	0	0	0	0
Line3.CID241	0.6	Annotated	0.6	0.6	0.6	0.6	0.6	0.4
Line3.CID242	0.667	Annotated	0.667	0.6	0.6	0.6	0.25	0.4
Line3.CID243	0.5	Annotated	0	0.25	0.2	0.2	0.25	0.5
Line3.CID244	0.5	Annotated	0	0.25	0.4	0.5	0.25	0
Line3.CID245	0.5	Annotated	0.5	0.25	0.2	0	0.333	0
Line3.CID246	0.5	Annotated	0	0.2	0.2	0	0.25	0.5
Line3.CID247	1	Annotated	0.5	0.25	1	0.5	0	0.5
Line3.CID248	0.5	Annotated	0	0.25	0.2	0	0.25	0.5
Line3.CID249	1	Annotated	0.75	0.2	1	0.75	0.25	0.5
Line3.CID250	0.667	Annotated	0.667	0.6	0.6	0.667	0.5	0.5
Line3.CID251	0.667	Annotated	0.667	0.25	0.4	0	0.333	0.25
Line3.CID252	0.5	Annotated	0.5	0.4	0.25	0.5	0.4	0.4
Line3.CID253	0.6	Annotated	0.6	0.6	0.6	0.6	0.4	0.4
Line3.CID254	0.8	Annotated	0.4	0.8	0.6	0.667	0.25	0.5
Line3.CID256	0.5	Annotated	0	0.25	0.2	0	0.25	0.5
Line3.CID257	0.667	Annotated	0.667	0.6	0.2	0.667	0.2	0.6
Line3.CID259	0.5	Annotated	0.5	0.2	0.2	0	0.25	0.2
Line3.CID260	1	Annotated	0.8	0.8	1	0.8	0.8	0.667
Line3.CID261	0.5	Annotated	0	0.25	0.4	0.5	0.25	0
Line3.CID262	0.6	Annotated	0.5	0.6	0.6	0	0.25	0.6
Line3.CID263	0.5	Annotated	0.5	0.5	0	0	0.25	0.25
Line3.CID264	0.5	Annotated	0.333	0.25	0.5	0.25	0.5	0.25
Line3.CID265	0.5	Annotated	0.5	0.5	0	0	0.25	0.333
Line3.CID267	0.5	Annotated	0.25	0.25	0.5	0.25	0.5	0.25
Line3.CID269	0.5	Annotated	0.25	0.5	0.5	0	0.25	0.333
Line3.CID270	0.5	Annotated	0.5	0.25	0.25	0.5	0.25	0.5
Line3.CID271	0.667	Annotated	0.667	0.5	0.5	0.5	0	0
Line3.CID274	0.5	Annotated	0.333	0.25	0.25	0.333	0	0.5
Line3.CID275	0.5	Annotated	0.5	0.5	0.5	0.333	0.25	0.25
Line3.CID277	0.5	Annotated	0.333	0.25	0.25	0.25	0.25	0.5
Line3.CID278	0.5	Annotated	0.333	0.25	0.25	0.333	0.25	0.5
Line3.CID280	0.5	Annotated	0.5	0.5	0.5	0.333	0.25	0.333
Line3.CID281	0.5	Annotated	0	0.5	0	0	0.25	0.25
Line3.CID283	0.5	Annotated	0.333	0.25	0.25	0	0.25	0.5
Line3.CID284	0.5	Annotated	0.5	0.25	0.25	0	0.25	0.5
Line3.CID285	0.5	Annotated	0	0.25	0.25	0	0.25	0.5
Line3.CID287	0.667	Annotated	0.5	0.5	0.5	0.667	0.25	0.25
Line3.CID288	0.667	Annotated	0.667	0.25	0.5	0	0.25	0.5
Line3.CID291	0.5	Annotated	0.25	0.5	0.25	0.333	0	0
Line3.CID292	0.5	Annotated	0.5	0.25	0.25	0	0.25	0.5
Line3.CID293	0.5	Annotated	0.5	0.5	0.5	0.5	0.25	0.5
Line3.CID296	0.5	Annotated	0.5	0.25	0	0	0	0
Line3.CID297	0.5	Annotated	0.5	0.25	0.5	0.5	0.5	0.25
Line3.CID298	0.5	Annotated	0.5	0.25	0.25	0.5	0.25	0
Line3.CID299	0.5	Annotated	0	0.25	0	0	0.25	0.5
Line3.CID300	0.5	Annotated	0.5	0.25	0.25	0	0	0
Line3.CID301	0.5	Annotated	0.25	0.25	0.25	0	0.25	0.5
Line3.CID302	0.5	Annotated	0	0.25	0	0	0.25	0.5
Line3.CID303	0.5	Annotated	0	0.25	0.5	0	0.25	0.25
Line3.CID307	0.75	Annotated	0.75	0.25	0.25	0.25	0.5	0.5
Line3.CID309	0.5	Annotated	0.5	0.25	0	0.5	0	0.25
Line3.CID310	0.5	Annotated	0	0.25	0	0	0.25	0.5
Line3.CID313	0.5	Annotated	0.25	0.25	0.5	0	0.25	0.5
Line3.CID314	0.5	Annotated	0	0.25	0.25	0	0.25	0.5
Line3.CID315	0.667	Annotated	0.667	0.25	0.5	0	0	0
Line3.CID316	0.5	Annotated	0.25	0.25	0.25	0	0.5	0.333
Line3.CID319	0.5	Annotated	0	0.25	0.25	0	0.5	0.5
Line3.CID320	0.5	Annotated	0	0.5	0.25	0	0.25	0.5
Line3.CID321	0.5	Annotated	0.5	0.25	0.5	0	0.25	0.25
Line3.CID325	1	Annotated	0.75	1	1	0.75	0.75	0.25
Line3.CID327	0.5	Annotated	0.5	0.5	0.5	0	0.5	0.5
Line3.CID329	1	Annotated	0.667	1	1	0	0.25	0.75
Line3.CID330	0.75	Annotated	0.75	0.75	0.75	0.75	0.5	0.5
Line3.CID332	0.5	Annotated	0.5	0.25	0.25	0	0.25	0.25
Line3.CID333	0.5	Annotated	0.5	0.5	0.5	0.5	0.25	0.25
Line3.CID338	0.5	Annotated	0.25	0.25	0.25	0	0.5	0.25
Line3.CID342	0.5	Annotated	0.25	0.25	0.25	0	0	0.5
Line3.CID343	0.5	Annotated	0.5	0.5	0.25	0.25	0.25	0
Line3.CID345	0.5	Annotated	0	0.25	0.25	0	0.333	0.5
Line3.CID348	0.5	Annotated	0	0.25	0.5	0	0.25	0.5
Line3.CID349	0.667	Annotated	0.667	0.25	0.25	0	0.25	0.333
Line3.CID352	0.5	Annotated	0	0.25	0.5	0.5	0.5	0.5
Line3.CID354	1	Annotated	0.333	0.75	1	0.5	0.5	0.333
Line3.CID355	0.5	Annotated	0	0.25	0	0	0	0.5
Line3.CID362	0.5	Annotated	0	0.25	0	0	0.5	0
Line3.CID363	0.667	Annotated	0.667	0.25	0	0	0	0.333
Line3.CID364	0.5	Annotated	0.25	0.25	0.25	0	0.5	0.25
Line3.CID366	0.5	Annotated	0	0	0	0	0.5	0
Line3.CID370	0.667	Annotated	0.667	0	0	0	0.25	0.5
Line3.CID371	0.5	Annotated	0.333	0.5	0.25	0	0.25	0.5
Line3.CID374	0.75	Annotated	0.75	0.5	0.5	0.5	0	0.5
Line3.CID375	0.75	Annotated	0	0.5	0.25	0	0.25	0.75
Line3.CID376	0.5	Annotated	0.5	0.5	0.5	0	0	0.5
Line3.CID377	0.5	Annotated	0.333	0.25	0.25	0	0.5	0.25
Line3.CID379	0.5	Annotated	0.5	0	0	0	0.25	0.5
Line3.CID381	0.5	Annotated	0	0.25	0.25	0	0.5	0
Line3.CID382	0.5	Annotated	0.333	0.25	0	0	0.25	0.5
Line3.CID384	0.5	Annotated	0	0.25	0.25	0	0.5	0
Line3.CID385	0.5	Annotated	0.5	0	0	0	0	0.5
Line3.CID387	0.5	Annotated	0.25	0.25	0.25	0.5	0.25	0.333
Line3.CID389	0.5	Annotated	0.5	0.25	0	0	0	0.25
Line3.CID390	0.5	Annotated	0.25	0.25	0.5	0.25	0.25	0.25
Line3.CID391	0.5	Annotated	0.25	0.25	0.25	0.25	0.5	0.5
Line3.CID392	0.5	Annotated	0.25	0.25	0.25	0.5	0.333	0.5
Line3.CID393	0.5	Annotated	0.5	0.25	0.25	0	0	0
Line3.CID394	0.75	Annotated	0.75	0.75	0	0.75	0.667	0.333
Line3.CID395	0.5	Annotated	0.25	0.5	0.25	0.25	0	0.5
Line3.CID396	0.5	Annotated	0	0.25	0	0	0.25	0.5
Line3.CID398	0.5	Annotated	0.5	0.5	0.25	0.25	0.25	0.333
Line3.CID399	0.5	Annotated	0.5	0.25	0.25	0	0	0
Line3.CID400	0.75	Annotated	0.5	0.5	0.75	0	0.5	0.5
Line3.CID403	0.5	Annotated	0	0.25	0.25	0	0.25	0.5
Line3.CID406	1	Annotated	0.75	0.75	1	0.75	0.25	0.333
Line3.CID407	0.75	Annotated	0.333	0.75	0.75	0.5	0	0.5
Line3.CID408	0.5	Annotated	0.5	0.25	0.25	0.5	0	0.25
Line3.CID413	0.5	Annotated	0	0	0.25	0	0.25	0.5
Line3.CID414	0.5	Annotated	0.5	0.25	0.25	0	0.25	0
Line3.CID415	0.75	Annotated	0.25	0.5	0.75	0.333	0.25	0.25
Line3.CID417	0.5	Annotated	0.5	0.25	0.25	0	0.333	0.333
Line3.CID421	0.5	Annotated	0	0.25	0.25	0	0.5	0
Line3.CID424	0.5	Annotated	0.333	0.25	0.25	0.25	0.5	0.5
Line3.CID425	0.5	Annotated	0.25	0.25	0.25	0.333	0.25	0.5
Line3.CID427	0.5	Annotated	0	0	0	0	0	0.5
Line3.CID428	0.5	Annotated	0.5	0.25	0	0	0.5	0.25
Line3.CID430	0.5	Annotated	0	0.25	0.25	0.25	0.5	0.25
Line3.CID432	0.5	Annotated	0.25	0.25	0.25	0.25	0.5	0
Line3.CID433	0.5	Annotated	0	0.25	0.25	0.5	0.25	0.333
Line3.CID436	0.5	Annotated	0	0.25	0.5	0	0.25	0.25
Line3.CID437	0.5	Annotated	0.333	0.25	0.25	0.5	0.25	0.25
Line3.CID438	0.5	Annotated	0.5	0.5	0.5	0.5	0.25	0.5
Line3.CID440	0.5	Annotated	0.5	0.25	0.25	0.25	0.5	0.25
Line3.CID441	0.5	Annotated	0.25	0.25	0.25	0.25	0.25	0.5
Line3.CID442	0.5	Annotated	0.5	0.5	0.25	0	0.5	0.5
Line3.CID444	0.5	Annotated	0.25	0.25	0.5	0.25	0.25	0.333
Line3.CID446	0.75	Annotated	0.5	0.5	0.75	0	0	0
Line3.CID450	0.5	Annotated	0	0.25	0.25	0	0.25	0.5
Line3.CID452	0.5	Annotated	0.5	0.25	0	0	0.25	0.25
Line3.CID453	0.5	Annotated	0.5	0.5	0.5	0.5	0.5	0
Line3.CID454	0.5	Annotated	0.5	0.25	0	0	0.25	0.5
Line3.CID455	1	Annotated	0.75	1	0.25	0.75	0.667	0.333
Line3.CID456	0.5	Annotated	0.5	0.5	0.5	0.5	0.25	0.25
Line3.CID459	0.5	Annotated	0.25	0.25	0.25	0.25	0.25	0.5
Line3.CID462	0.667	Annotated	0.5	0.5	0.5	0.5	0.25	0.667
Line3.CID463	0.5	Annotated	0.25	0.25	0.5	0.25	0.25	0.5
Line3.CID464	0.5	Annotated	0	0.25	0.5	0	0.25	0.25
Line3.CID466	0.5	Annotated	0.5	0.25	0.25	0	0.25	0.25
Line3.CID468	0.5	Annotated	0	0.25	0.25	0	0.25	0.5
Line3.CID471	0.667	Annotated	0.667	0.333	0.333	0	0.333	0.5
Line3.CID472	1	Annotated	0.667	1	0	0.667	0	0
Line3.CID473	0.667	Annotated	0.667	0.333	0.333	0	0.333	0.333
Line3.CID476	0.667	Annotated	0.667	0.333	0.333	0.333	0	0
Line3.CID477	1	Annotated	0.5	0.667	1	0.5	0	0
Line3.CID478	0.667	Annotated	0.333	0.667	0.667	0.333	0.333	0
Line3.CID479	0.667	Annotated	0	0.667	0.667	0	0.667	0
Line3.CID480	0.667	Annotated	0.5	0.333	0.667	0	0.333	0.5
Line3.CID482	0.5	Annotated	0.333	0.333	0.333	0	0.333	0.5
Line3.CID483	1	Annotated	0.5	0	1	0	0.333	0
Line3.CID488	0.5	Annotated	0.5	0.333	0.333	0	0.333	0.5
Line3.CID492	0.5	Annotated	0	0.333	0	0.5	0.333	0.333
Line3.CID493	0.667	Annotated	0	0	0.667	0	0.333	0
Line3.CID494	0.667	Annotated	0.667	0.667	0	0.333	0.333	0.667
Line3.CID495	0.5	Annotated	0	0	0.333	0	0.333	0.5
Line3.CID497	0.5	Annotated	0	0.333	0	0	0.333	0.5
Line3.CID499	0.5	Annotated	0	0.333	0.333	0.5	0	0.5
Line3.CID501	0.5	Annotated	0.5	0.333	0	0	0	0
Line3.CID504	0.667	Annotated	0.333	0.667	0.667	0	0.5	0
Line3.CID506	0.5	Annotated	0	0.333	0	0	0.5	0.333
Line3.CID507	1	Annotated	0.667	1	1	0.667	1	1
Line3.CID509	0.667	Annotated	0.667	0.667	0	0	0.333	0.333
Line3.CID510	0.5	Annotated	0	0.333	0.333	0	0.5	0
Line3.CID513	1	Annotated	0.333	1	0.667	0.667	0	0.5
Line3.CID515	0.5	Annotated	0	0	0	0	0.333	0.5
Line3.CID516	0.667	Annotated	0.667	0.667	0.667	0	0	0.5
Line3.CID521	0.5	Annotated	0	0.333	0.333	0	0.5	0
Line3.CID522	0.5	Annotated	0.333	0.333	0.333	0	0.333	0.5
Line3.CID524	0.5	Annotated	0.333	0.333	0	0.5	0	0
Line3.CID528	0.5	Annotated	0.333	0.333	0	0	0	0.5
Line3.CID533	0.5	Annotated	0.5	0	0.333	0	0.333	0
Line3.CID534	0.5	Annotated	0	0.333	0	0.5	0	0
Line3.CID535	1	Annotated	1	1	1	1	1	0.667
Line3.CID536	0.667	Annotated	0.667	0.667	0.667	0	0.667	0.333
Line3.CID537	0.5	Annotated	0.333	0.333	0.333	0	0	0.5
Line3.CID538	0.5	Annotated	0	0.333	0.333	0	0.333	0.5
Line3.CID540	0.5	Annotated	0	0.333	0	0	0.333	0.5
Line3.CID542	0.5	Annotated	0.333	0	0.333	0	0.5	0
Line3.CID543	0.667	Annotated	0.667	0.667	0.333	0.333	0.333	0.333
Line3.CID105	0.333	Novel	0.333	0.167	0.125	0	0.25	0.25
Line3.CID123	0.25	Novel	0	0.25	0.125	0	0.25	0.143
Line3.CID146	0.333	Novel	0.333	0.286	0.286	0.286	0.286	0.286
Line3.CID147	0.333	Novel	0.333	0.286	0.143	0	0.2	0.333
Line3.CID153	0.25	Novel	0.143	0.25	0.143	0.143	0.143	0.143
Line3.CID167	0.333	Novel	0	0.25	0.333	0.25	0.25	0.167
Line3.CID173	0.333	Novel	0.333	0.2	0	0	0.25	0.25
Line3.CID181	0.333	Novel	0	0.167	0	0	0.333	0.167
Line3.CID182	0.333	Novel	0.167	0.333	0.167	0.2	0.2	0.167
Line3.CID189	0.333	Novel	0.25	0.25	0.333	0	0.25	0.333
Line3.CID192	0.333	Novel	0.333	0.25	0.333	0	0.333	0.167
Line3.CID200	0.333	Novel	0	0.25	0.25	0	0.333	0.2
Line3.CID208	0.333	Novel	0.333	0.25	0.2	0	0.2	0.25
Line3.CID223	0.25	Novel	0	0.2	0	0	0.25	0
Line3.CID226	0.25	Novel	0	0.2	0	0	0.25	0
Line3.CID231	0.4	Novel	0.333	0.4	0.2	0	0	0
Line3.CID233	0.25	Novel	0.2	0.2	0.2	0	0.2	0.25
Line3.CID234	0.25	Novel	0	0.2	0	0	0.25	0.25
Line3.CID236	0.25	Novel	0	0.2	0	0	0.25	0.2
Line3.CID237	0.25	Novel	0	0.25	0.2	0	0.2	0
Line3.CID255	0.333	Novel	0.333	0.25	0.2	0	0.2	0.25
Line3.CID258	0.25	Novel	0	0.25	0.2	0	0	0
Line3.CID266	0.25	Novel	0.25	0.25	0	0	0.25	0.25
Line3.CID268	0.25	Novel	0	0.25	0	0	0.25	0.25
Line3.CID272	0.333	Novel	0.25	0.25	0.25	0	0.25	0.333
Line3.CID273	0.25	Novel	0.25	0.25	0.25	0	0.25	0.25
Line3.CID276	0.25	Novel	0.25	0.25	0	0	0.25	0.25
Line3.CID279	0.25	Novel	0.25	0.25	0.25	0.25	0.25	0
Line3.CID282	0.25	Novel	0	0	0	0	0.25	0
Line3.CID286	0.333	Novel	0	0.25	0.25	0	0.25	0.333
Line3.CID289	0.25	Novel	0	0.25	0.25	0	0	0
Line3.CID290	0.25	Novel	0	0.25	0	0	0.25	0
Line3.CID294	0.25	Novel	0	0.25	0.25	0	0.25	0
Line3.CID304	0.333	Novel	0.333	0.25	0.25	0.25	0.333	0.25
Line3.CID305	0.25	Novel	0	0.25	0	0	0	0
Line3.CID306	0.333	Novel	0.333	0.25	0	0	0.25	0.25
Line3.CID308	0.333	Novel	0.333	0.25	0.25	0	0.25	0
Line3.CID311	0.25	Novel	0	0	0.25	0	0	0.25
Line3.CID312	0.25	Novel	0.25	0.25	0	0	0.25	0.25
Line3.CID317	0.25	Novel	0	0	0.25	0	0	0.25
Line3.CID318	0.333	Novel	0.25	0.25	0.25	0	0.25	0.333
Line3.CID322	0.333	Novel	0	0.25	0	0	0.25	0.333
Line3.CID323	0.25	Novel	0	0.25	0	0.25	0.25	0
Line3.CID324	0.25	Novel	0.25	0.25	0	0	0	0
Line3.CID326	0.333	Novel	0	0.25	0.25	0	0.25	0.333
Line3.CID328	0.333	Novel	0.333	0.25	0	0	0	0
Line3.CID331	0.25	Novel	0	0.25	0.25	0	0.25	0.25
Line3.CID334	0.25	Novel	0	0.25	0.25	0	0.25	0
Line3.CID335	0.333	Novel	0	0.25	0	0	0.333	0
Line3.CID336	0.333	Novel	0.333	0.25	0	0	0	0
Line3.CID337	0.25	Novel	0	0.25	0	0	0	0.25
Line3.CID339	0.25	Novel	0	0.25	0	0	0.25	0
Line3.CID340	0.25	Novel	0	0.25	0.25	0	0	0.25
Line3.CID341	0.333	Novel	0	0.25	0.25	0.333	0.25	0.333
Line3.CID344	0.333	Novel	0	0.25	0.25	0	0.25	0.333
Line3.CID346	0.25	Novel	0	0.25	0	0	0.25	0
Line3.CID347	0.25	Novel	0	0.25	0	0	0.25	0
Line3.CID350	0.25	Novel	0	0.25	0	0	0.25	0
Line3.CID353	0.25	Novel	0	0.25	0	0	0.25	0
Line3.CID356	0.333	Novel	0	0.25	0.25	0.333	0.25	0.25
Line3.CID357	0.25	Novel	0	0	0	0	0.25	0.25
Line3.CID358	0.25	Novel	0	0.25	0	0	0.25	0
Line3.CID359	0.25	Novel	0.25	0.25	0.25	0	0.25	0.25
Line3.CID360	0.333	Novel	0.333	0.25	0.25	0	0	0
Line3.CID361	0.333	Novel	0	0.25	0	0	0.333	0.25
Line3.CID365	0.333	Novel	0.333	0.25	0.25	0.25	0.25	0.25
Line3.CID367	0.25	Novel	0.25	0.25	0.25	0.25	0.25	0
Line3.CID368	0.333	Novel	0	0.25	0	0.25	0.25	0.333
Line3.CID372	0.25	Novel	0.25	0.25	0	0	0.25	0.25
Line3.CID373	0.333	Novel	0.333	0.25	0.25	0	0.25	0.333
Line3.CID378	0.333	Novel	0.333	0.25	0.25	0.25	0.25	0.25
Line3.CID380	0.333	Novel	0.333	0.25	0	0	0.25	0
Line3.CID383	0.25	Novel	0	0.25	0	0	0.25	0
Line3.CID386	0.333	Novel	0	0.25	0.25	0	0.25	0.333
Line3.CID388	0.25	Novel	0	0.25	0	0	0.25	0
Line3.CID397	0.25	Novel	0	0	0.25	0	0	0
Line3.CID401	0.333	Novel	0	0.25	0.25	0	0.25	0.333
Line3.CID402	0	Novel	0	0	0	0	0	0
Line3.CID404	0.25	Novel	0	0.25	0	0	0.25	0
Line3.CID405	0.25	Novel	0	0.25	0.25	0	0.25	0.25
Line3.CID409	0.25	Novel	0	0.25	0	0	0	0
Line3.CID410	0.25	Novel	0	0.25	0.25	0	0.25	0
Line3.CID411	0.25	Novel	0	0.25	0	0	0	0
Line3.CID412	0.25	Novel	0.25	0.25	0.25	0	0.25	0.25
Line3.CID416	0.333	Novel	0.333	0.25	0	0	0.25	0.333
Line3.CID418	0.333	Novel	0.333	0.25	0.25	0	0.25	0.333
Line3.CID419	0.25	Novel	0	0	0.25	0	0.25	0.25
Line3.CID420	0.333	Novel	0	0.25	0	0	0	0.333
Line3.CID422	0.25	Novel	0	0.25	0	0	0.25	0.25
Line3.CID423	0.25	Novel	0.25	0	0	0	0	0
Line3.CID426	0.25	Novel	0	0.25	0.25	0	0	0
Line3.CID429	0.25	Novel	0	0.25	0	0	0	0.25
Line3.CID431	0.25	Novel	0	0	0	0	0	0.25
Line3.CID434	0.25	Novel	0	0	0	0	0.25	0
Line3.CID435	0.333	Novel	0.333	0.25	0.25	0.333	0.25	0.333
Line3.CID439	0.25	Novel	0.25	0.25	0.25	0	0.25	0.25
Line3.CID443	0.25	Novel	0	0.25	0	0	0.25	0
Line3.CID445	0	Novel	0	0	0	0	0	0
Line3.CID447	0.25	Novel	0	0.25	0.25	0	0	0
Line3.CID448	0.25	Novel	0.25	0.25	0	0	0	0
Line3.CID449	0.25	Novel	0.25	0.25	0.25	0	0	0.25
Line3.CID451	0.25	Novel	0	0.25	0.25	0	0	0.25
Line3.CID457	0.25	Novel	0	0.25	0	0	0.25	0
Line3.CID458	0.333	Novel	0	0.25	0.25	0	0.25	0.333
Line3.CID460	0.333	Novel	0	0.25	0.25	0	0.25	0.333
Line3.CID461	0.25	Novel	0	0	0.25	0	0	0
Line3.CID465	0.25	Novel	0.25	0.25	0	0	0.25	0.25
Line3.CID467	0.333	Novel	0	0.25	0.25	0	0	0.333
Line3.CID469	0.25	Novel	0	0.25	0	0	0	0
Line3.CID470	0.333	Novel	0.333	0.25	0.25	0	0.333	0.25
Line3.CID474	0.333	Novel	0	0.333	0.333	0	0.333	0.333
Line3.CID475	0.333	Novel	0	0.333	0.333	0	0	0.333
Line3.CID481	0.333	Novel	0.333	0.333	0.333	0	0	0.333
Line3.CID484	0.333	Novel	0	0.333	0.333	0	0.333	0
Line3.CID485	0.333	Novel	0.333	0.333	0.333	0	0.333	0
Line3.CID486	0.333	Novel	0	0.333	0.333	0	0	0.333
Line3.CID487	0.333	Novel	0.333	0.333	0.333	0.333	0	0.333
Line3.CID489	0.333	Novel	0	0.333	0	0	0	0.333
Line3.CID490	0.333	Novel	0	0.333	0.333	0	0.333	0.333
Line3.CID496	0.333	Novel	0	0.333	0.333	0	0.333	0
Line3.CID502	0.333	Novel	0	0.333	0	0	0.333	0.333
Line3.CID503	0.333	Novel	0	0.333	0	0	0	0
Line3.CID505	0.333	Novel	0	0.333	0.333	0	0	0.333
Line3.CID508	0.333	Novel	0	0.333	0.333	0	0	0
Line3.CID511	0.333	Novel	0	0.333	0.333	0	0	0
Line3.CID512	0.333	Novel	0	0	0	0	0.333	0
Line3.CID514	0.333	Novel	0.333	0.333	0	0	0.333	0.333
Line3.CID517	0.333	Novel	0	0	0	0	0	0.333
Line3.CID518	0.333	Novel	0	0.333	0	0	0.333	0
Line3.CID519	0.333	Novel	0.333	0.333	0.333	0.333	0.333	0
Line3.CID520	0.333	Novel	0	0	0.333	0	0	0
Line3.CID523	0.333	Novel	0	0.333	0	0	0.333	0
Line3.CID525	0.333	Novel	0.333	0.333	0.333	0.333	0.333	0
Line3.CID526	0.333	Novel	0	0	0	0	0.333	0
Line3.CID527	0.333	Novel	0	0.333	0.333	0	0	0
Line3.CID529	0.333	Novel	0	0.333	0.333	0	0.333	0
Line3.CID530	0.333	Novel	0.333	0.333	0.333	0.333	0	0
Line3.CID531	0.333	Novel	0	0.333	0	0	0	0
Line3.CID532	0.333	Novel	0.333	0.333	0.333	0.333	0.333	0.333
Line3.CID539	0.333	Novel	0	0.333	0	0	0	0
Line3.CID541	0.333	Novel	0	0	0	0	0.333	0.333
Line3.CID544	0.333	Novel	0	0	0.333	0	0.333	0.333
