# Supplementary material for: Scalable multiplex co-fractionation/mass spectrometry platform for accelerated protein interactome discovery
Source: Nat Commun. 2022 Jul 13;13:4043. doi: 10.1038/s41467-022-31809-z (PMC9279285; doi:10.1038/s41467-022-31809-z)
Supplement: Supplementary file 6 — Supplementary Dataset 4 [file 41467_2022_31809_MOESM6_ESM.xlsx]

## Sheet: Enriched_Pathways
Supplementary Table4: Complexwise geneset enrichment of pathways
CellLine1_vs_Cellline2	Enriched CellLine	Enriched Pathway	NES	Pvalue	FDR	CoreEnriched(Leading Edge)	Not Enriched
MCF10A_versus_MCF7	MCF10A	CYTOSOLIC DNA-SENSING PATHWAY%WIKIPATHWAYS_20211210%WP4655%HOMO SAPIENS	1.64849	0	0.681886	CGAS, PYCARD, IRF3, ISG15, RELA	TRIM25, IKBKB, CYLD, FADD, NFKBIA, NFKBIB, TBK1, ATG5, ATG12, POLR3GL, POLR1C, POLR1D, POLR2H, POLR2K, POLR3A, POLR3C, POLR3D, POLR3E, POLR3F, POLR3G, POLR3H, NFKB1, DDX58, TRADD, IL18, RIPK1, ADAR
MCF10A_versus_MCF7	MCF10A	RNA POLYMERASE III TRANSCRIPTION INITIATION FROM TYPE 2 PROMOTER%REACTOME%R-HSA-76066.2	1.62882	0.00568182	0.528796	GTF3C3, GTF3C4	POLR3GL, POLR1C, POLR1D, POLR2E, POLR2H, POLR2K, POLR3A, POLR3B, POLR3C, POLR3D, POLR3E, POLR3F, POLR3G, POLR3H, GTF3C1, GTF3C2, GTF3C5, GTF3C6
MCF10A_versus_MCF7	MCF10A	RNA POLYMERASE III TRANSCRIPTION INITIATION FROM TYPE 1 PROMOTER%REACTOME DATABASE ID RELEASE 78%76061	1.61214	0.00643087	0.494609	GTF3C3, GTF3C4	POLR3GL, POLR1C, POLR1D, POLR2E, POLR2H, POLR2K, POLR3A, POLR3B, POLR3C, POLR3D, POLR3E, POLR3F, POLR3G, POLR3H, GTF3C1, GTF3C2, GTF3C5, GTF3C6
MCF10A_versus_MCF7	MCF10A	CELL-CELL JUNCTION ORGANIZATION%REACTOME DATABASE ID RELEASE 78%421270	1.54401	0.00291545	1	CTNND1, PALS1	JUP, PRKCI, PARD3, CDH11, CDH13, PATJ, CDH3, CDH1, CTNNA1, CTNNB1
MCF10A_versus_MCF7	MCF10A	PID_TELOMERASE_PATHWAY%MSIGDB_C2%PID_TELOMERASE_PATHWAY	1.52125	0.0192308	1	SMG5, EGFR, POT1	RBBP7, JUN, CDKN1B, SMG6, HDAC2, HDAC1, MTOR, TERF2IP, MAX, CCND1, ZNFX1, NBN, RBBP4, NR2F2, UBE3A, PINX1, PTGES3, MAPK1, MAPK3, SAP30, NFKB1, SAP18, XRCC5, SIN3A, NCL, RAD50, RPS6KB1, DKC1, SP1, BLM, HNRNPC, SP3
MCF10A_versus_MCF7	MCF10A	PID_HDAC_CLASSIII_PATHWAY%MSIGDB_C2%PID_HDAC_CLASSIII_PATHWAY	1.50589	0.0297619	1	ACSS2, BAX	CREBBP, CDKN1A, HDAC4, TUBA1B, SIRT1, SIRT2, FOXO3, FHL2, MEF2D, EP300, ACSS1
MCF10A_versus_MCF7	MCF10A	RESISTIN AS A REGULATOR OF INFLAMMATION%WIKIPATHWAYS_20211210%WP4481%HOMO SAPIENS	1.46877	0.0471698	1	RELA	IKBKB, PIK3CA, PLCG2, PLCB3, PLCB4, PLCB1, NFKBIA, MAPK1, MAPK3, NFKB1, MAPK14
MCF10A_versus_MCF7	MCF10A	CARBOXYTERMINAL POST-TRANSLATIONAL MODIFICATIONS OF TUBULIN%REACTOME DATABASE ID RELEASE 78%8955332	1.46635	0.0361446	1	TUBB8B	TUBA1A, TTL, SVBP, TUBA1C, TUBA1B, TPGS2, TTLL12, TUBB2B, TUBB4B, TUBB8, TUBB6, TUBB3
MCF10A_versus_MCF7	MCF10A	TRANSCRIPTIONAL REGULATION BY E2F6%REACTOME DATABASE ID RELEASE 78%8953750	1.46367	0.034375	1	YAF2	EHMT1, RBBP7, RING1, RRM2, MAX, MGA, RBBP4, APAF1, RNF2, PHC3, CBX5, EHMT2, RAD51, SUZ12, CBX3, RYBP
MCF10A_versus_MCF7	MCF10A	REGULATION OF TELOMERASE%PATHWAY INTERACTION DATABASE NCI-NATURE CURATED DATA%REGULATION OF TELOMERASE	1.45589	0.0212121	1	SMG5, EGFR, POT1, SMAD3	RBBP7, JUN, RAD1, CDKN1B, SMG6, HDAC2, HDAC1, MTOR, TERF2IP, MAX, CCND1, YWHAE, ZNFX1, NBN, ABL1, RBBP4, NR2F2, UBE3A, PINX1, PTGES3, MAPK1, MAPK3, PIF1, SAP30, NFKB1, HSP90AA1, SAP18, XRCC5, SIN3A, NCL, RAD50, XRCC6, MRE11, RPS6KB1, DKC1, SP1, AKT1, BLM, HNRNPC, SP3
MCF10A_versus_MCF7	MCF10A	UNWINDING OF DNA%REACTOME%R-HSA-176974.2	1.44796	0.025641	1	GINS4	MCM4, MCM7, MCM3, MCM6, MCM2, GINS1, GINS2, GINS3, MCM5
MCF10A_versus_MCF7	MCF10A	ABORTIVE ELONGATION OF HIV-1 TRANSCRIPT IN THE ABSENCE OF TAT%REACTOME DATABASE ID RELEASE 78%167242	1.44553	0.0401146	1	SUPT4H1, NELFB	NELFCD, POLR2A, POLR2B, POLR2C, POLR2D, POLR2E, POLR2G, POLR2H, POLR2K, SUPT5H, NCBP1, NCBP2, CTDP1, GTF2F1, GTF2F2, NELFE, NELFA
MCF10A_versus_MCF7	MCF10A	RUNX1 INTERACTS WITH CO-FACTORS WHOSE PRECISE EFFECT ON RUNX1 TARGETS IS NOT KNOWN%REACTOME DATABASE ID RELEASE 78%8939243	1.44367	0.0495627	1	YAF2	SMARCD2, ACTL6A, RING1, CSNK2A1, CSNK2A2, SMARCD1, SMARCE1, ARID1B, SMARCB1, SMARCC2, CSNK2B, SMARCA2, SMARCA4, PBRM1, RNF2, PHC3, CBX6, EP300, ARID2, SMARCC1, ARID1A, RYBP, CBFB
MCF10A_versus_MCF7	MCF10A	ECM PROTEOGLYCANS%REACTOME%R-HSA-3000178.4	1.42622	0.0426229	1	COL9A2	LAMC1, LAMA3, LAMB1, ITGB1, NCAN, PTPRS, SERPINE1, DAG1
MCF10A_versus_MCF7	MCF10A	MYOGENESIS%REACTOME DATABASE ID RELEASE 78%525793	1.42544	0.0353698	1	CDC42	NEO1, BNIP2, MAP2K6, ABL1, TCF3, MEF2D, MAPK14, MAPK12, SPAG9, CTNNA1, CTNNB1
MCF10A_versus_MCF7	MCF10A	ADHERENS JUNCTIONS INTERACTIONS%REACTOME DATABASE ID RELEASE 78%418990	1.40727	0.0106383	1	CTNND1	JUP, CDH11, CDH13, CDH3, CDH1, CTNNA1, CTNNB1
MCF10A_versus_MCF7	MCF10A	TRAF3-DEPENDENT IRF ACTIVATION PATHWAY%REACTOME%R-HSA-918233.2	1.39727	0.0214286	1	IRF3	CREBBP, TRIM25, IFIH1, TBK1, EP300, DDX58
MCF10A_versus_MCF7	MCF7	TRNA MODIFICATION IN THE NUCLEUS AND CYTOSOL%REACTOME DATABASE ID RELEASE 78%6782315	-1.55724	0.00291971	1	ADAT1, ALKBH8, TRIT1, LAGE3	CTU2, THG1L, TYW5, NSUN2, NSUN6, OSGEP, TRMT1, TRMT5, TRMT12, TRMT13, TRMT11, DUS2, WDR4, TPRKB, METTL1, TRMT10A, QTRT2, ADAT2, TP53RK, EPRS1, TRMT61A, TRMT6, PUS7, QTRT1
MCF10A_versus_MCF7	MCF7	TRNA PROCESSING%REACTOME DATABASE ID RELEASE 78%72306	-1.55378	0.00460123	0.882085	QTRT1, TRNT1, POM121C, ADAT1, ALKBH8, TRIT1, LAGE3	CTU2, POP4, NUP188, NUP88, XPOT, NUP107, NUP160, NUP155, NUP133, NUP205, THG1L, CPSF4, CPSF1, TYW5, NSUN2, NSUN6, OSGEP, TRMT1, TRMT5, TRMT12, TRMT13, TRMT11, ZBTB8OS, TSEN34, POP7, POP1, DUS2, RPP30, RPP38, RPP25, RPP40, GTPBP3, WDR4, TPRKB, METTL1, RTRAF, TRMT10A, TRMT10C, QTRT2, SEC13, NUP62, NUP43, NUP35, NUP37, ADAT2, TP53RK, HSD17B10, EPRS1, TPR, DDX1, TRMT61A, RAN, NUP85, ELAC2, TRMT6, PUS…
MCF10A_versus_MCF7	MCF7	RNA POLYMERASE III CHAIN ELONGATION%REACTOME%R-HSA-73780.2	-1.50398	0	1	POLR3C, POLR3D, POLR3E, POLR3F, POLR3G, POLR3H	POLR3GL, POLR1C, POLR1D, POLR2E, POLR2H, POLR2K, POLR3A, POLR3B
MCF10A_versus_MCF7	MCF7	HOMOLOGOUS DNA PAIRING AND STRAND EXCHANGE%REACTOME%R-HSA-5693579.3	-1.48686	0	1	BLM, RPA1, BRCA2, RMI2	RAD1, TOPBP1, NBN, RMI1, BRIP1, RFC5, RFC3, RFC4, RFC2, TOP3A, XRCC2, RPA2, RPA3, RAD51AP1, RAD51, RAD50, MRE11
MCF10A_versus_MCF7	MCF7	PRESYNAPTIC PHASE OF HOMOLOGOUS DNA PAIRING AND STRAND EXCHANGE%REACTOME%R-HSA-5693616.2	-1.47101	0.00311526	1	BLM, RPA1, BRCA2, RMI2	RAD1, TOPBP1, NBN, RMI1, BRIP1, RFC5, RFC3, RFC4, RFC2, TOP3A, XRCC2, RPA2, RPA3, RAD51, RAD50, MRE11
MCF10A_versus_MCF7	MCF7	SIGNALING BY FGFR2 IIIA TM%REACTOME DATABASE ID RELEASE 78%8851708	-1.47053	0	1	GTF2F1, GTF2F2	POLR2A, POLR2B, POLR2C, POLR2D, POLR2E, POLR2G, POLR2H, POLR2K, NCBP1, NCBP2
MCF10A_versus_MCF7	MCF7	PIWI-INTERACTING RNA (PIRNA) BIOGENESIS%REACTOME DATABASE ID RELEASE 78%5601884	-1.4686	0	1	HENMT1	PIWIL2, POLR2A, POLR2B, POLR2C, POLR2D, POLR2E, POLR2G, POLR2H, POLR2K, TDRKH, HSP90AA1
MCF10A_versus_MCF7	MCF7	FGFR2 MUTANT RECEPTOR ACTIVATION%REACTOME DATABASE ID RELEASE 78%1839126	-1.45135	0	1	GTF2F1, GTF2F2	POLR2A, POLR2B, POLR2C, POLR2D, POLR2E, POLR2G, POLR2H, POLR2K, NCBP1, NCBP2
MCF10A_versus_MCF7	MCF7	WNT SIGNALING%WIKIPATHWAYS_20211210%WP428%HOMO SAPIENS	-1.44619	0.014771	1	MAP3K7, RAC1, CTBP2, GSK3B, CAMK2G	PPP3CA, CSNK1A1, JUN, PRKCA, CSNK2A1, CSNK2A2, SFRP1, CCND3, CCND1, CHD8, DKK1, PLCB3, PLCB4, PLCB1, ROCK2, CSNK2B, CTBP1, NFATC3, NFATC2, DVL2, MAPK9, MAPK8, PPP3R1, CTNNB1
MCF10A_versus_MCF7	MCF7	ANGIOGENESIS%PANTHER PATHWAY%P00005	-1.43847	0.0226244	1	MAP2K4, MAP2K2, AKT2, MAP2K1, PXN, CRKL, SOS1, MAPKAPK3, NCK1, RASA1, LPXN, MAPKAPK2, KRAS, GSK3B, RBPJ, SHC1, SRC, EPHB3	RHOA, JUN, PTK2, PRKCI, PRKCE, PRKCD, PRKCA, PRKCZ, CRK, PIK3CB, PIK3CA, PIK3C3, SFRP1, PIK3R2, PIK3R1, PLCG2, PLCG1, NRAS, DVL2, DVL3, PIK3C2B, EFNB2, MAPK8, MAPK1, MAPK3, NCK2, PAK1, GSK3A, PLA2G4A, MAPK14, RHOC, CTNNB1, HSPB1, ARHGAP1, STAT1, PAK2, AKT1, STAT3
MCF10A_versus_MCF7	MCF7	RESPIRATORY ELECTRON TRANSPORT%REACTOME DATABASE ID RELEASE 78%611105	-1.42825	0.0183767	1	TRAP1, SDHB, NDUFS1, NDUFS2, ETFB, TACO1, CYCS, UQCRFS1, SDHA, NDUFS3, NDUFV1, NDUFAF7, NDUFS6	SCO1, ETFA, NDUFAF5, NDUFAF2, COX5B, NDUFAB1, ACAD9, NUBPL, LRPPRC, UQCRC1, NDUFA2, NDUFV2, NDUFS4
MCF10A_versus_MCF7	MCF7	RESOLUTION OF D-LOOP STRUCTURES%REACTOME%R-HSA-5693537.1	-1.4134	0.0148368	1	BLM, BRCA2, RMI2	NBN, RMI1, BRIP1, GEN1, TOP3A, XRCC2, RAD51AP1, RAD51, RAD50, MRE11
MCF10A_versus_MCF7	MCF7	DISEASES OF DNA DOUBLE-STRAND BREAK REPAIR%REACTOME DATABASE ID RELEASE 78%9675136	-1.40493	0.00728863	1	BLM, BRCA2, RMI2	NBN, RMI1, BRIP1, TOP3A, XRCC2, RAD51AP1, RAD51, RAD50, MRE11
MCF10A_versus_MCF7	MCF7	3-PHOSPHOINOSITIDE BIOSYNTHESIS%HUMANCYC%PWY-6352	-1.39328	0	1	PI4KB	PIK3CB, PIK3CA, PIK3C3, PIK3R4, PIK3R2, PIK3R1, PIP4K2B, PIP5K1A, PIK3C2B
MCF10A_versus_MCF7	MCF7	RESOLUTION OF D-LOOP STRUCTURES THROUGH HOLLIDAY JUNCTION INTERMEDIATES%REACTOME%R-HSA-5693568.1	-1.39137	0.00886263	1	BLM, BRCA2, RMI2	NBN, RMI1, BRIP1, GEN1, TOP3A, XRCC2, RAD51AP1, RAD51, RAD50, MRE11
MCF10A_versus_MCF7	MCF7	OREXIN RECEPTOR PATHWAY%WIKIPATHWAYS_20211210%WP5094%HOMO SAPIENS	-1.39092	0.0169492	1	DCLK1, YARS2, LUZP1, HMGA2	RRM2, PRKCA, BTF3, HOMER1, CDKN1A, NSMAF, PIK3R2, PIK3R1, HMGA1, JUNB, FOSL2, MAPK1, MAPK3, CXXC5, OPA1, TFAM
MCF10A_versus_MCF7	MCF7	WNT SIGNALING PATHWAY%WIKIPATHWAYS_20211210%WP363%HOMO SAPIENS	-1.39077	0.00745157	1	MAP3K7, RAC1, GSK3B, CDK6	CSNK1A1, PRKCA, MTOR, CCND1, CSNK1D, TCF3, CTBP1, NFATC2, DVL2, MAPK9, MAPK8, MAPK1, ARRB2, GSK3A, CTNNB1
MCF10A_versus_MCF7	MCF7	NEURAL CREST DIFFERENTIATION%WIKIPATHWAYS_20211210%WP2064%HOMO SAPIENS	-1.39042	0.010043	1	CTNNB1, CTBP2, GSK3B, RBPJ	HDAC4, HDAC2, HDAC1, HDAC8, ITGB1, TFAP2A, DVL2, NFKB1, NFKB2
MCF10A_versus_MDA_MB231	MCF10A	NONSENSE-MEDIATED DECAY (NMD)%REACTOME%R-HSA-927802.2	1.63524	0	0.179077	SMG5, RPS9	RPLP0, RPL12, ETF1, SMG1, SMG9, SMG7, SMG8, SMG6, RPS15A, RPS15, RPS14, RPS17, RPS19, RPS10, RPS12, RPS26, RPS25, RPS27, RPS21, RPS23, RPS3A, RPLP1, RPLP2, RBM8A, RPL26L1, RPL30, RPL31, RPL38, RPL37, RPL23, RPL22, RPL24, RPL27, RPL29, RPL11, RPL13, RPL17, EIF4G1, RPL7A, FAU, MAGOHB, CASC3, GSPT2, GSPT1, PABPC1, RPL10A, PPP2R2A, PPP2R1A, RNPS1, UPF2, UPF1, RPL23A, NCBP1, NCBP2, RPL4, RPL5, RPL8, R…
MCF10A_versus_MDA_MB231	MCF10A	NONSENSE MEDIATED DECAY (NMD) ENHANCED BY THE EXON JUNCTION COMPLEX (EJC)%REACTOME%R-HSA-975957.1	1.63356	0.00347222	0.0927141	SMG5, RPS9	RPLP0, RPL12, ETF1, SMG1, SMG9, SMG7, SMG8, SMG6, RPS15A, RPS15, RPS14, RPS17, RPS19, RPS10, RPS12, RPS26, RPS25, RPS27, RPS21, RPS23, RPS3A, RPLP1, RPLP2, RBM8A, RPL26L1, RPL30, RPL31, RPL38, RPL37, RPL23, RPL22, RPL24, RPL27, RPL29, RPL11, RPL13, RPL17, EIF4G1, RPL7A, FAU, MAGOHB, CASC3, GSPT2, GSPT1, PABPC1, RPL10A, PPP2R2A, PPP2R1A, RNPS1, UPF2, UPF1, RPL23A, NCBP1, NCBP2, RPL4, RPL5, RPL8, R…
MCF10A_versus_MDA_MB231	MCF10A	HETEROTRIMERIC G-PROTEIN SIGNALING PATHWAY-GQ ALPHA AND GO ALPHA MEDIATED PATHWAY%PANTHER PATHWAY%P00027	1.48227	0.0308123	1	RGS3, CHRM5, RHOA, RAP1B	RAP1A, ARHGEF1, GRK2, PRKCI, PRKCE, PRKCA, PRKCZ, GPSM1, CLTCL1, PLCB4, PLCB1, RGS10, RGS12, GNB1, GNA11, CLTB, CLTA, PRKCD, CLTC, GNB2, PLCB3
MCF10A_versus_MDA_MB231	MCF10A	HETEROTRIMERIC G-PROTEIN SIGNALING PATHWAY-GI ALPHA AND GS ALPHA MEDIATED PATHWAY%PANTHER PATHWAY%P00026	1.46263	0.0292398	1	RGS3, PHKB, CHRM5, RAP1B, PHKA2	CREBBP, PRKACB, RAP1A, GRK2, GPSM1, PRKAR1A, CLTCL1, RGS10, RGS12, PHKA1, PHKG2, GNAI1, GNB1, PYGB, PYGL, GSK3B, GSK3A, CLTB, CLTA, GYS1, PRKACA, CREB1, CLTC, GNB2, PRKAR2A, EP300
MCF10A_versus_MDA_MB231	MCF10A	ABORTIVE ELONGATION OF HIV-1 TRANSCRIPT IN THE ABSENCE OF TAT%REACTOME DATABASE ID RELEASE 78%167242	1.45018	0.0245399	1	SUPT4H1, NELFB, NELFCD	NELFA, NELFE, POLR2A, POLR2B, POLR2C, POLR2D, POLR2E, POLR2G, POLR2H, POLR2K, SUPT5H, NCBP1, NCBP2, CTDP1, GTF2F1, GTF2F2
MCF10A_versus_MDA_MB231	MCF10A	NONSENSE MEDIATED DECAY (NMD) INDEPENDENT OF THE EXON JUNCTION COMPLEX (EJC)%REACTOME%R-HSA-975956.1	1.41768	0.0349206	1	RPS9, RPLP0, RPL12	ETF1, RPS15A, RPS15, RPS14, RPS17, RPS19, RPS10, RPS12, RPS26, RPS25, RPS27, RPS21, RPS23, RPS3A, RPLP1, RPLP2, RPL26L1, RPL30, RPL31, RPL38, RPL37, RPL23, RPL22, RPL24, RPL27, RPL29, RPL11, RPL13, RPL17, EIF4G1, RPL7A, FAU, GSPT2, GSPT1, PABPC1, RPL10A, UPF1, RPL23A, NCBP1, NCBP2, RPL4, RPL5, RPL8, RPL6, RPS3, RPS7, RPS5, RPS6, UBA52, RPS2, RPS20, RPS28, RPSA
MCF10A_versus_MDA_MB231	MCF10A	CARBOHYDRATE METABOLISM%REACTOME DATABASE ID RELEASE 78%71387	1.41243	0.0122449	1	RBKS, RPE, FBP2, GNPDA1, GAPDHS, TKFC, AGL, PGD, AKR1B1, ALDOC, SORD, PGLS, PHKB, PGK2, PGM2, NUP188, PPP2R5D, GALE, RPIA, PCK2, PHKA2, PGAM1, NUP88, PGM1, GOT1, PGK1, GYG1, GUSB	PRKACB, KHK, NUP160, NUP155, NUP133, GALT, NUP93, NUP205, POM121C, NUP85, TPI1, TKT, HMMR, GBE1, CRYL1, MDH1, MDH2, PC, ENO2, ENO3, NAGLU, PFKP, MANBA, ALDOA, PHKA1, PGM2L1, HPSE, PRPS2, PHKG2, TALDO1, GAA, SHPK, GNS, GPI, PYGB, PYGL, PGP, BPGM, PPP2R1B, PPP2R1A, FUT11, DERA, HK2, HK1, UGP2, XYLB, GOT2, NUP62, NUP54, NUP43, NUP35, NUP37, GYS1, MAN2B1, GNPDA2, GAPDH, UBA52, PRKACA, G6PD, TPR, ENO1…
MCF10A_versus_MDA_MB231	MCF10A	EUKARYOTIC TRANSLATION TERMINATION%REACTOME DATABASE ID RELEASE 78%72764	1.37956	0.0430464	1	RPS9, RPLP0, RPL12	APEH, ETF1, RPS15A, N6AMT1, RPS15, RPS14, RPS17, RPS19, RPS10, RPS12, RPS26, RPS25, RPS27, RPS21, RPS23, RPS3A, RPLP1, RPLP2, RPL26L1, RPL30, RPL31, RPL38, RPL37, RPL23, RPL22, RPL24, RPL27, RPL29, RPL11, RPL13, RPL17, RPL7A, FAU, GSPT2, GSPT1, RPL10A, RPL23A, RPL4, RPL5, RPL8, RPL6, RPS3, RPS7, RPS5, RPS6, UBA52, RPS2, RPS20, RPS28, RPSA
MCF10A_versus_MDA_MB231	MCF10A	PEPTIDE CHAIN ELONGATION%REACTOME DATABASE ID RELEASE 78%156902	1.36772	0.0465116	1	RPS9, RPLP0, RPL12	RPS15A, RPS15, RPS14, RPS17, RPS19, RPS10, RPS12, RPS26, RPS25, RPS27, RPS21, RPS23, RPS3A, RPLP1, RPLP2, EEF2, RPL26L1, RPL30, RPL31, RPL38, RPL37, RPL23, RPL22, RPL24, RPL27, RPL29, RPL11, RPL13, RPL17, RPL7A, FAU, EEF1A1, RPL10A, RPL23A, RPL4, RPL5, RPL8, RPL6, RPS3, RPS7, RPS5, RPS6, UBA52, RPS2, RPS20, RPS28, RPSA
MCF10A_versus_MDA_MB231	MDA_MB231	WNT SIGNALING PATHWAY%PANTHER PATHWAY%P00057	-1.41912	0.015299	1	ARID1B, CTBP1, EP300, HLTF, NFATC3, CHD1L, CSNK1D, PCDHAC2	TLE1, PPP2R5D, PPP3CA, SMARCD2, SMARCC1, CREBBP, MAP3K7, PPP3CB, FBXW11, PRKCI, PRKCE, PRKCA, PRKCZ, HELLS, PYGO2, HDAC2, HDAC1, HDAC8, CDH11, CDH13, CSNK2A1, CSNK2A2, SFRP1, SRCAP, PLCB4, PLCB1, SMARCD1, SMARCE1, TBL1XR1, ARID1A, SMARCAL1, SMARCB1, SMARCC2, CSNK2B, SMARCA2, SMARCA4, GNB1, CTBP2, NFATC2, CSNK1A1, TLE3, DVL2, DVL3, PPP2R5E, PPP2R5B, PPP2R5A, PPP2R5C, GNA11, ARRB1, ARRB2, GSK3B, GS…
MCF10A_versus_MDA_MB231	MDA_MB231	ERBB SIGNALING PATHWAY%WIKIPATHWAYS_20211210%WP673%HOMO SAPIENS	-1.41258	0.0163205	1	MAPK1, CBL, PAK1, MAPK3, RPS6KB1, PIK3R1, STAT5B, PDPK1, SHC1, CDKN1A, CRK, PIK3CA, NCK2, EGFR	JUN, SRC, GRB2, PRKCA, CDKN1B, MAP2K4, MAP2K1, MAP2K2, MTOR, PIK3R2, CCND1, PLCG2, ABL2, SOS1, CRKL, KRAS, MAPK9, MAPK8, NCK1, PAK6, PAK4, GSK3B, ERBB3, CAMK2G, NRAS
MCF10A_versus_MDA_MB231	MDA_MB231	ANGIOGENESIS%PANTHER PATHWAY%P00005	-1.40936	0.0254958	1	NRAS, AKT1, STAT3, MAPK1, MAPK14, PAK1, MAPK3, AKT2, PIK3R1, SHC1, CRK, PIK3CA, NCK2, PIK3C2B, EPHB3	RHOA, PAK2, JUN, SRC, PTK2, LPXN, PRKCI, PRKCE, PRKCA, PRKCZ, MAP2K4, MAP2K1, MAP2K2, RBPJ, STAT1, PIK3CB, PIK3C3, SFRP1, PIK3R2, PLCG2, PLCG1, SOS1, ARHGAP1, CRKL, KRAS, DVL2, DVL3, PXN, EFNB2, RASA1, MAPK8, MAPKAPK3, MAPKAPK2, NCK1, GSK3B, GSK3A, PLA2G4A, RHOC, CTNNB1, HSPB1, PRKCD
MCF10A_versus_MDA_MB231	MDA_MB231	ESR-MEDIATED SIGNALING%REACTOME%R-HSA-8939211.4	-1.40853	0.0146277	1	NRAS, GNB2, AKT1, ZNF217, YY1, MAPK1, SMC1A, SP1, H2AC14, MAPK3, AKT2, EP300, PIK3R1, GREB1, PDPK1, NCOA2, PIK3CA, FOXA1, IGF1R, MED1, EGFR, TFF1	ATF2, PPID, HSP90AB1, FKBP4, CREBBP, JUN, MOV10, AGO2, STRN, SRC, PTK2, SMC3, PRKCZ, CDKN1B, HDAC1, H3C15, CCNT1, KPNA2, FOXO3, PIK3R2, NCOA3, CCND1, JUND, STAG1, STAG2, PRMT1, H2AZ2, GNAI1, GNB1, TLE3, CBFB, POLR2A, POLR2B, POLR2C, POLR2D, POLR2E, POLR2G, POLR2H, POLR2K, PTGES3, KDM1A, POU2F1, KANK1, HSP90AA1, CXXC5, CTSD, H2BC21, H2BC14, RAD21, GTF2F1, GTF2F2, CDK9, GTF2A1, H2AX, FKBP5, DDX5, X…
MCF10A_versus_MDA_MB231	MDA_MB231	PDGF SIGNALING PATHWAY%PANTHER PATHWAY%P00047	-1.39353	0.0142045	1	ARHGAP12, MAPK3, RPS6KB1, AKT2, PIK3R1, STAT5B, PDPK1, SHC1, VAV2, PIK3CA, NCK2, RERG, MAPK15	STAT2, PKN2, RAB11B, JUN, GRB2, MAP3K2, ELF1, PRKCA, ELP1, MAP2K1, MAP2K2, RPS6KA4, RPS6KA3, RPS6KA5, RPS6KA1, IKBKB, SIRT6, STAT6, STAT1, PIK3CB, PIK3C3, PIK3R2, PLCG2, PLCG1, SOS1, ARHGAP1, ARHGAP5, KRAS, SRGAP2, GABPA, RASA1, RASA2, MAPK8, MAPKAPK2, NCK1, GSK3B, GSK3A, NRAS, STAT3, MAPK1
MCF10A_versus_MDA_MB231	MDA_MB231	NEURAL CREST DIFFERENTIATION%WIKIPATHWAYS_20211210%WP2064%HOMO SAPIENS	-1.3929	0	1	CTNNB1	HDAC4, HDAC2, HDAC1, HDAC8, RBPJ, ITGB1, TFAP2A, CTBP2, DVL2, NFKB1, NFKB2, GSK3B
MCF10A_versus_MDA_MB231	MDA_MB231	CADHERIN SIGNALING PATHWAY%PANTHER PATHWAY%P00012	-1.39132	0.00724638	1	ACTA1, CTNND1, EGFR, PCDHAC2	ACTG1, ACTB, SRC, YES1, ACTBL2, CDH11, CDH13, CSNK2A1, CSNK2A2, LYN, FER, CSNK2B, GSK3B, GSK3A, CDH3, CTNNB1, ERBB3, PTPN1, CDH1, ACTR2
MCF10A_versus_MDA_MB231	MDA_MB231	ANGIOPOIETIN-LIKE PROTEIN 8 REGULATORY PATHWAY%WIKIPATHWAYS_20211210%WP3915%HOMO SAPIENS	-1.38881	0.0102339	1	MAPK1, MAPK14, CBL, MAPK3, RPS6KB1, MAP2K3, PIK3R1, PDPK1, SHC1, FBP1, RXRA, CRK, PIK3CA, PRKAA1, PRKAB1, PRKAG1	MINK1, MAP3K7, MAP3K2, MAP2K4, MAP2K1, MAP2K2, MAP2K5, MAP2K6, MAP3K11, MTOR, RPS6KA4, RPS6KA3, RPS6KA5, RPS6KA1, FOXO3, PIK3R4, PIK3R2, IRS1, SOS1, TRIP10, FASN, CAP1, MAPK9, MAPK8, GSK3B, GSK3A, MAPK13, RHEB, GYS1, SCD, EIF4E, PTPN1
MCF10A_versus_MDA_MB231	MDA_MB231	PID_HEDGEHOG_GLI_PATHWAY%MSIGDB_C2%PID_HEDGEHOG_GLI_PATHWAY	-1.38478	0.00593472	1	SIN3A, CSNK1D	RBBP7, CREBBP, IFT172, SUFU, MAP2K1, HDAC2, HDAC1, RBBP4, GNAI1, GNB1, CSNK1A1, RAB23, SAP30, ARRB2, SAP18, KIF3A, GSK3B
MCF10A_versus_MDA_MB231	MDA_MB231	PID_P75_NTR_PATHWAY%MSIGDB_C2%PID_P75_NTR_PATHWAY	-1.38244	0.00457317	1	PIK3R1, SHC1, MYD88, PIK3CA, RIPK2	RAC1, PRKCI, PRKCZ, IKBKB, RTN4, CYCS, APAF1, DIABLO, MAGED1, CASP6, CASP3, MAPK9, MAPK8, SQSTM1, BIRC2, APP
MCF10A_versus_MDA_MB231	MDA_MB231	WNT%NETPATH%WNT	-1.37935	0.012931	1	SLC9A3R1, PPP2CA, MAPK1, MAPK3, CTBP1, CSNK1D	JUN, JUP, MAP3K7, SRC, YES1, RAC1, PRKCE, PRKCA, MAP2K4, SFRP1, CCND1, DKK1, MESD, TCF3, CTBP2, NFATC2, CSNK1A1, DVL2, SETDB1, MAPK8, PIN1, ARRB2, GSK3B, GSK3A, CDK6, CTNNB1, MARK2
MCF10A_versus_MDA_MB231	MDA_MB231	RHOD GTPASE CYCLE%REACTOME DATABASE ID RELEASE 78%9013405	-1.37781	0.0265879	1	LMNB1, ARHGAP12, PIK3R1, ARHGAP35, ANKFY1, PLXNA1, ARHGAP21, STBD1	RAB7A, LEMD3, DIAPH1, CAPZB, PIK3R2, DBN1, ESYT1, ARHGAP1, ARHGAP5, CPNE8, ACTN1, AKAP12, ADD3, VAPB, TMPO, PAK6, TOR1AIP1, EFHD2, HINT2, ARHGAP17
MCF10A_versus_MDA_MB231	MDA_MB231	GLIOBLASTOMA SIGNALING PATHWAYS%WIKIPATHWAYS_20211210%WP2261%HOMO SAPIENS	-1.37202	0.0284091	1	CBL, MAPK3, MAP2K3, EP300, PIK3R1, PDPK1, NF1, CDKN1A, PIK3CA, IGF1R, EGFR, PIK3C2B	CDK2, PTEN, SRC, GRB2, PRKCI, PRKCA, PRKCZ, CDKN1B, MAP2K4, MAP2K1, MAP2K2, MAP2K5, MAP2K6, FOXO3, PIK3R2, CCND1, PLCG2, IRS1, KRAS, BRCA2, CDK6, CDK4, ERBB3, MSH6, NRAS, RB1, MAPK1
MCF10A_versus_MDA_MB231	MDA_MB231	GENES RELATED TO PRIMARY CILIUM DEVELOPMENT (BASED ON CRISPR)%WIKIPATHWAYS_20211210%WP4536%HOMO SAPIENS	-1.36778	0.00762195	1	KIFAP3, CEP295, LZTFL1, IFT81, IFT27	IFT172, PIBF1, TTC26, IFT74, DYNC2H1, SASS6, ARL3, DYNLT2B, DYNLT1, TTC30B, RABL2B, RAB23, TRAPPC11, HSPB11, KIF3B, KIF3A
MCF10A_versus_MDA_MB231	MDA_MB231	SUPERPATHWAY OF INOSITOL PHOSPHATE COMPOUNDS%HUMANCYC%PWY-6371	-1.36609	0.0235294	1	INPPL1, PIK3R1, ITPK1, PIK3CA, PIK3C2B	MINPP1, PTEN, PPIP5K2, IPMK, SYNJ2, SYNJ1, PIK3CB, PIK3C3, PIK3R4, PIK3R2, PIP4K2A, PIP4K2B, PLCG2, PLCG1, PLCH1, PLCB4, PLCB1, PLCD1, OCRL, PIP5K1A, PI4KB, INPP5B, PIP4K2C, PLCB3
MCF10A_versus_MDA_MB231	MDA_MB231	RNA POLYMERASE III TRANSCRIPTION INITIATION FROM TYPE 3 PROMOTER%REACTOME%R-HSA-76071.2	-1.36597	0.00460123	1	POLR1C, POLR1D	POLR3GL, POLR2E, POLR2H, POLR2K, POLR3A, POLR3B, POLR3C, POLR3D, POLR3E, POLR3F, POLR3G, POLR3H, POU2F1, ZNF143
MCF10A_versus_MDA_MB231	MDA_MB231	PRE-MRNA SPLICING%REACTOME DATABASE ID RELEASE 78%72163	-1.35901	0.012	1	HNRNPH1, SNW1, HNRNPL, HNRNPC, SF3B2, HNRNPA1, DDX5, RBMX, SNRPD2, SNRPB, YBX1, PRPF19, SRSF3, SNRPD3, RBM17, CDC5L, PABPN1, PAPOLA, CPSF3, PCBP1, PLRG1, SART1, DDX42, ELAVL1, SF1, USP39, PRCC, ALYREF, LSM4, PCF11, CWC27, PPIL1, PPIE, SRRM2, SNRPB2, CSTF1, BUD31, SLU7, TXNL4A, SNRPF	PUF60, HNRNPD, HNRNPF, DHX15, PTBP1, HSPA8, SRSF2, SRSF4, SRSF5, SRSF6, SRSF7, SRSF9, PPWD1, SRSF1, U2AF2, GPKOW, DHX9, PRPF40A, WDR33, PHF5A, DNAJC8, CRNKL1, SRRM1, CSTF3, CPSF4, CPSF7, CPSF1, CPSF2, RBM5, PQBP1, PCBP2, DHX38, DHX16, WBP11, RBM8A, RBM22, GCFC2, LSM5, CHERP, LSM2, LSM8, LSM7, LSM6, SNRPA1, WBP4, PRPF31, MAGOHB, NUDT21, CASC3, FUS, TFIP11, SYF2, HNRNPA0, HNRNPA3, SNRPD1, SUGP1, HN…
MCF10A_versus_MDA_MB231	MDA_MB231	WNT%IOB%WNT	-1.35885	0.0200286	1	PPP2CA, MAPK1, MAPK3, CTBP1, CSNK1D	JUN, JUP, MAP3K7, SRC, YES1, RAC1, PRKCE, PRKCA, MAP2K4, SFRP1, CCND1, DKK1, MESD, TCF3, CTBP2, NFATC2, CSNK1A1, DVL2, SETDB1, MAPK8, PIN1, ARRB2, GSK3B, GSK3A, CDK6, CTNNB1, MARK2
MCF10A_versus_MDA_MB231	MDA_MB231	FGFR2 MUTANT RECEPTOR ACTIVATION%REACTOME DATABASE ID RELEASE 78%1839126	-1.35842	0	1	GTF2F1, GTF2F2	POLR2A, POLR2B, POLR2C, POLR2D, POLR2E, POLR2G, POLR2H, POLR2K, NCBP1, NCBP2
MCF10A_versus_MDA_MB231	MDA_MB231	SIGNALING BY FGFR2 IIIA TM%REACTOME DATABASE ID RELEASE 78%8851708	-1.35676	0	1	GTF2F1, GTF2F2	POLR2A, POLR2B, POLR2C, POLR2D, POLR2E, POLR2G, POLR2H, POLR2K, NCBP1, NCBP2
MCF7_versus_MDA_MB231	MCF7	TRNA PROCESSING%REACTOME DATABASE ID RELEASE 78%72306	1.84262	0	0.00281759	LAGE3, ALKBH8, TRIT1, ADAT1, QTRT1, POM121C, TRNT1	C2orf49, NUP54, FAM98B, NUP153, RAE1, NUP93, PUS7, NUP50, NUP214, RANBP2, NUP85, EPRS1, DDX1, HSD17B10, RAN, NUP188, NUP160, NUP155, NUP133, NUP205, NUP88, THG1L, TPR, CPSF4, CPSF1, TYW5, NSUN6, RTCB, OSGEP, TRMT1, TRMT5, TRMT6, TRMT61A, TRMT12, TRMT13, TRMT11, ZBTB8OS, TSEN34, POP7, POP1, POP4, DUS2, RPP30, RPP38, RPP25, RPP40, GTPBP3, WDR4, TPRKB, METTL1, RTRAF, XPOT, TRMT10A, TRMT10C, QTRT2, C…
MCF7_versus_MDA_MB231	MCF7	TRNA MODIFICATION IN THE NUCLEUS AND CYTOSOL%REACTOME DATABASE ID RELEASE 78%6782315	1.73984	0	0.097461	LAGE3, ALKBH8, TRIT1, ADAT1, QTRT1	PUS7, EPRS1, THG1L, TYW5, NSUN6, OSGEP, TRMT1, TRMT5, TRMT6, TRMT61A, TRMT12, TRMT13, TRMT11, DUS2, WDR4, TPRKB, METTL1, TRMT10A, QTRT2, CTU2, ADAT2, TP53RK, NSUN2
MCF7_versus_MDA_MB231	MCF7	HALLMARK_OXIDATIVE_PHOSPHORYLATION%MSIGDB_C2%HALLMARK_OXIDATIVE_PHOSPHORYLATION	1.53249	0.0212766	1	ISCA1, HTRA2, COX17, PHYH, NDUFS6, ISCU, DECR1, BDH2, TOMM70, SUCLG1, NDUFV1, NDUFS3, SDHA, UQCRFS1, GLUD1, CYCS, ACADM, ETFB, IDH3B, ATP6V1G1, ACAT1, FH, SDHB, LDHB, GOT2, ATP6V1E1, IDH1, MDH2, ECHS1, DLD	GRPEL1, ACO2, PRDX3, HSD17B10, GPX4, MRPS22, NDUFAB1, MTRR, PDHX, CS, PMPCA, ACADSB, NNT, DLAT, NQO2, ATP6V1D, ATP6V1C1, ALDH6A1, PDHA1, HADHB, POR, UQCRC1, MRPL11, CYB5R3, NDUFA2, NDUFV2, NDUFS4, NDUFS1, FDX1, OGDH, OPA1, COX7A2, ATP5F1E, LRPPRC, AIFM1, ACADVL, BAX, ETFA
MCF7_versus_MDA_MB231	MCF7	CARBOHYDRATE METABOLISM%REACTOME DATABASE ID RELEASE 78%71387	1.49422	0.0144231	1	RPE, BPGM, RBKS, PGK2, GNPDA1, KHK, GALE, ENO3, AKR1A1, PGM2L1, POM121C, PRPS2, GAPDHS, MAN2B1, PGD, FUT11, SORD, PGLS, UGP2, DERA, AKR1B1, PGM1, NUP54, PRPS1, GOT1, HK1, PPP2R5D, GUSB, GOT2, NUP153, ALDOC, RPIA, FBP2, RAE1, GNS, NUP93, MDH2, NUP50, PGAM1, PGP, GALK1, NUP214, RANBP2, PGM2, GLB1, NUP85, PYGL	GPI, TPI1, HEXB, TKT, PAPSS1, GYG1, PFKP, PGK1, PPP2R1A, PYGB, PPP2CB, PRKACB, GAPDH, PCK2, NUP188, NUP160, NUP155, NUP133, GALT, NUP205, NUP88, HMMR, TPR, GBE1, CRYL1, MDH1, PC, ENO1, ENO2, UBA52, NAGLU, MANBA, ALDOA, DCXR, PHKA1, PHKA2, TKFC, HPSE, PHKG2, TALDO1, GAA, SHPK, PHKB, PPP2R1B, HK2, XYLB, G6PD, NUP62, NUP43, NUP35, NUP37, AGL, GYS1, GNPDA2, PFKL, PRKACA, PPP2CA, SEC13, PAPSS2, HEXA, …
MCF7_versus_MDA_MB231	MCF7	ACTIVATION OF BH3-ONLY PROTEINS%REACTOME%R-HSA-114452.2	1.48168	0.011257	1	PPP1R13B	TP53, YWHAE, YWHAB, YWHAQ, YWHAG, YWHAH, AKT1, TP53BP2, MAPK8, PPP3R1, DYNLL1, YWHAZ, AKT2, SFN
MCF7_versus_MDA_MB231	MCF7	MITOCHONDRIAL TRNA AMINOACYLATION%REACTOME DATABASE ID RELEASE 78%379726	1.42434	0.0295858	1	RARS2, AARS2, TARS2, CARS2, YARS2	GARS1, PPA2, LARS2, HARS2, WARS2, VARS2, DARS2, SARS2, FARS2, NARS2, IARS2, MARS2, QARS1, KARS1, EARS2
MCF7_versus_MDA_MB231	MCF7	NEURAL CREST DIFFERENTIATION%WIKIPATHWAYS_20211210%WP2064%HOMO SAPIENS	1.4235	0.0190114	1	RBPJ, GSK3B, CTBP2	HDAC4, HDAC2, HDAC1, HDAC8, ITGB1, TFAP2A, DVL2, NFKB1, NFKB2, CTNNB1
MCF7_versus_MDA_MB231	MCF7	TRISTETRAPROLIN (TTP, ZFP36) BINDS AND DESTABILIZES MRNA%REACTOME%R-HSA-450513.2	1.39199	0.0359712	1	MAPKAPK2, DIS3	TNPO1, YWHAB, EXOSC7, EXOSC5, EXOSC4, EXOSC9, EXOSC8, EXOSC3, EXOSC2, EXOSC1, XRN1
MCF7_versus_MDA_MB231	MCF7	PID_DELTA_NP63_PATHWAY%MSIGDB_C2%PID_DELTA_NP63_PATHWAY	1.38901	0.0168856	1	BRCA2, ADA, GSK3B	FASN, HELLS, CEBPD, STXBP4, ITCH, FOSL2, TOP2A, PPP2R5A, ADRM1, AXL, SFN
MCF7_versus_MDA_MB231	MCF7	COMPLEX I BIOGENESIS%REACTOME DATABASE ID RELEASE 78%6799198	1.38737	0.0309091	1	NDUFAF7, NDUFS6, NDUFV1, NDUFS3	NDUFAF5, NDUFAF2, NDUFAB1, NUBPL, NDUFA2, NDUFV2, NDUFS4, NDUFS2, NDUFS1, ACAD9
MCF7_versus_MDA_MB231	MCF7	BUTYRATE RESPONSE FACTOR 1 (BRF1) BINDS AND DESTABILIZES MRNA%REACTOME%R-HSA-450385.2	1.38184	0.0244361	1	MAPKAPK2, DIS3	YWHAB, AKT1, EXOSC7, EXOSC5, EXOSC4, EXOSC9, EXOSC8, EXOSC3, EXOSC2, EXOSC1, XRN1
MCF7_versus_MDA_MB231	MCF7	SYNAPTIC VESICLE PATHWAY%WIKIPATHWAYS_20211210%WP2267%HOMO SAPIENS	1.37293	0.0334573	1	RAB3A	AP2A2, CLTC, STXBP1, CLTCL1, SYT1, AP2S1, AP2M1, AP2A1, CLTA, NAPA
MCF7_versus_MDA_MB231	MCF7	PID_DNA_PK_PATHWAY%MSIGDB_C2%PID_DNA_PK_PATHWAY	1.34981	0.0121951	1	PNKP	APTX, PRKDC, CSNK2A1, CSNK2A2, CSNK2B, XRCC5
MCF7_versus_MDA_MB231	MCF7	MITOCHONDRIAL COMPLEX I ASSEMBLY MODEL OXPHOS SYSTEM%WIKIPATHWAYS_20211210%WP4324%HOMO SAPIENS	1.34576	0.040146	1	NDUFAF7, NDUFS6, NDUFV1, NDUFS3	NDUFAF2, NDUFAB1, NUBPL, NDUFA2, NDUFV2, NDUFS4, NDUFS1, ACAD9
MCF7_versus_MDA_MB231	MDA_MB231	CYTOSOLIC DNA-SENSING PATHWAY%WIKIPATHWAYS_20211210%WP4655%HOMO SAPIENS	-1.71297	0	0.0307134	RIPK1, POLR1C, ATG12, PYCARD, CGAS, POLR1D	ADAR, IL18, TRIM25, IKBKB, IRF3, CYLD, FADD, NFKBIA, NFKBIB, TBK1, ATG5, POLR3GL, POLR2H, POLR2K, POLR3A, POLR3C, POLR3D, POLR3E, POLR3F, POLR3G, POLR3H, NFKB1, ISG15, DDX58, TRADD, RELA
MCF7_versus_MDA_MB231	MDA_MB231	RNA POLYMERASE III TRANSCRIPTION INITIATION FROM TYPE 2 PROMOTER%REACTOME%R-HSA-76066.2	-1.59232	0.00403226	0.705318	POLR1C, POLR1D	GTF3C4, POLR3GL, POLR2E, POLR2H, POLR2K, POLR3A, POLR3B, POLR3C, POLR3D, POLR3E, POLR3F, POLR3G, POLR3H, GTF3C1, GTF3C2, GTF3C3, GTF3C5, GTF3C6
MCF7_versus_MDA_MB231	MDA_MB231	RNA POLYMERASE III TRANSCRIPTION INITIATION FROM TYPE 1 PROMOTER%REACTOME DATABASE ID RELEASE 78%76061	-1.58587	0.00196078	0.543377	POLR1C, POLR1D	GTF3C4, POLR3GL, POLR2E, POLR2H, POLR2K, POLR3A, POLR3B, POLR3C, POLR3D, POLR3E, POLR3F, POLR3G, POLR3H, GTF3C1, GTF3C2, GTF3C3, GTF3C5, GTF3C6
MCF7_versus_MDA_MB231	MDA_MB231	RNA POLYMERASE III CHAIN ELONGATION%REACTOME%R-HSA-73780.2	-1.5709	0.00666667	0.570416	POLR1C, POLR1D	POLR3GL, POLR2E, POLR2H, POLR2K, POLR3A, POLR3B, POLR3C, POLR3D, POLR3E, POLR3F, POLR3G, POLR3H
MCF7_versus_MDA_MB231	MDA_MB231	PKMTS METHYLATE HISTONE LYSINES%REACTOME DATABASE ID RELEASE 78%3214841	-1.56945	0.00182815	0.470227	RELA, ASH2L, SETD3, SMYD3, NSD3, SETD6	ATF7IP, WDR5, KMT2D, SETD2, SETD7, H3C15, RBBP4, RBBP5, RBBP7, SMYD2, SETD1A, SETDB1, EHMT2, EHMT1, NFKB1, NFKB2, SUZ12
MCF7_versus_MDA_MB231	MDA_MB231	FGFR2 MUTANT RECEPTOR ACTIVATION%REACTOME DATABASE ID RELEASE 78%1839126	-1.56871	0	0.401501	GTF2F1, GTF2F2	POLR2A, POLR2B, POLR2C, POLR2D, POLR2E, POLR2G, POLR2H, POLR2K, NCBP1, NCBP2
MCF7_versus_MDA_MB231	MDA_MB231	REGULATION OF TELOMERASE%PATHWAY INTERACTION DATABASE NCI-NATURE CURATED DATA%REGULATION OF TELOMERASE	-1.56354	0	0.38541	SP1, NBN, MAPK1, ZNFX1, RPS6KB1, MAPK3, NR2F2, PIF1, EGFR	BLM, HNRNPC, XRCC6, NCL, JUN, SP3, RAD1, CDKN1B, SMG5, SMG6, MRE11, HDAC2, HDAC1, MTOR, TERF2IP, MAX, CCND1, DKC1, YWHAE, ABL1, RBBP4, RBBP7, AKT1, POT1, UBE3A, PINX1, PTGES3, SAP30, NFKB1, HSP90AA1, SAP18, XRCC5, SIN3A, RAD50, SMAD3
MCF7_versus_MDA_MB231	MDA_MB231	SIGNALING BY FGFR2 IIIA TM%REACTOME DATABASE ID RELEASE 78%8851708	-1.54749	0	0.477552	GTF2F1, GTF2F2	POLR2A, POLR2B, POLR2C, POLR2D, POLR2E, POLR2G, POLR2H, POLR2K, NCBP1, NCBP2
MCF7_versus_MDA_MB231	MDA_MB231	CYTOSOLIC SENSORS OF PATHOGEN-ASSOCIATED DNA%REACTOME%R-HSA-1834949.2	-1.54487	0.00718133	0.446526	EP300, TRIM56, CGAS, POLR1D	STAT6, XRCC6, CREBBP, TRIM32, TRIM21, DHX9, PRKDC, MRE11, IKBKB, MYD88, DHX36, LRRFIP1, IRF3, UBA52, NFKBIA, NFKBIB, TBK1, POLR3GL, POLR2E, POLR2H, POLR2K, POLR3A, POLR3B, POLR3C, POLR3D, POLR3E, POLR3F, POLR3G, POLR3H, NFKB1, NFKB2, IFI16, XRCC5, CTNNB1, RELA, RIPK1, POLR1C
MCF7_versus_MDA_MB231	MDA_MB231	GENOTOXICITY PATHWAY%WIKIPATHWAYS_20211210%WP4286%HOMO SAPIENS	-1.53506	0.00414079	0.490745	DDB2, CDKN1A, DCP1B, PRKAB1, SEMG2, PHLDA3, CENPE	TIGAR, RPS27, H2BC14, FBXO22, E2F8, MEX3B, CEBPD, LRRFIP2, RRM2B, GXYLT1, TP53I3
MCF7_versus_MDA_MB231	MDA_MB231	TRANSCRIPTIONAL REGULATION BY E2F6%REACTOME DATABASE ID RELEASE 78%8953750	-1.52991	0.00395257	0.493383	RRM2, YAF2	RYBP, CBX3, RING1, MAX, MGA, RBBP4, RBBP7, APAF1, RNF2, PHC3, CBX5, EHMT2, EHMT1, RAD51, SUZ12
MCF7_versus_MDA_MB231	MDA_MB231	PHOSPHOINOSITIDES METABOLISM%WIKIPATHWAYS_20211210%WP4971%HOMO SAPIENS	-1.52556	0.00632911	0.491646	PLCB3, MTMR12, PIK3CA, PIK3C2B	PTEN, MTM1, MTMR1, MTMR9, MTMR6, PIK3R4, PIP4K2A, PIP4K2B, PLCG2, PLCH1, PLCB4, PLCB1, OCRL, PIP5K1A, SBF2
MCF7_versus_MDA_MB231	MDA_MB231	SUPERPATHWAY OF INOSITOL PHOSPHATE COMPOUNDS%HUMANCYC%PWY-6371	-1.51839	0.0211132	0.525141	PIP4K2C, PLCB3, INPPL1, ITPK1, PIK3R1, PIK3CA, PIK3C2B	MINPP1, PTEN, PPIP5K2, IPMK, SYNJ2, SYNJ1, PIK3CB, PIK3C3, PIK3R4, PIK3R2, PIP4K2A, PIP4K2B, PLCG2, PLCG1, PLCH1, PLCB4, PLCB1, PLCD1, OCRL, PIP5K1A, PI4KB, INPP5B
MCF7_versus_MDA_MB231	MDA_MB231	SEALING OF THE NUCLEAR ENVELOPE (NE) BY ESCRT-III%REACTOME%R-HSA-9668328.1	-1.51091	0.00398406	0.564075	TUBB8, CHMP3, CHMP2A, CHMP4A, IST1, CHMP4C, TUBB6	VPS4A, TUBA1C, TUBA1B, TUBA1A, TUBA4A, CC2D1B, CHMP7, TUBB2B, TUBB4B, TUBB8B, CHMP4B, CHMP2B, TUBB3, SPAST
MCF7_versus_MDA_MB231	MDA_MB231	PID_TELOMERASE_PATHWAY%MSIGDB_C2%PID_TELOMERASE_PATHWAY	-1.51014	0.0201465	0.534927	SP1, NBN, MAPK1, ZNFX1, RPS6KB1, MAPK3, NR2F2, EGFR	BLM, HNRNPC, NCL, JUN, SP3, CDKN1B, SMG5, SMG6, HDAC2, HDAC1, MTOR, TERF2IP, MAX, CCND1, DKC1, RBBP4, RBBP7, POT1, UBE3A, PINX1, PTGES3, SAP30, NFKB1, SAP18, XRCC5, SIN3A, RAD50
MCF7_versus_MDA_MB231	MDA_MB231	HISTONE MODIFICATIONS%WIKIPATHWAYS_20211210%WP2369%HOMO SAPIENS	-1.48885	0.00409836	0.738076	SETD3, SMYD3, SETD6	SET, SETD2, SETD7, H3C15, SMYD5, SMYD2, SMYD4, SETD1A, SETDB1, EHMT1
MCF7_versus_MDA_MB231	MDA_MB231	CARBOXYTERMINAL POST-TRANSLATIONAL MODIFICATIONS OF TUBULIN%REACTOME DATABASE ID RELEASE 78%8955332	-1.48204	0.0175824	0.779386	TUBB8, TUBB6	TTL, SVBP, TUBA1C, TUBA1B, TUBA1A, TPGS2, TTLL12, TUBB2B, TUBB4B, TUBB8B, TUBB3
MCF7_versus_MDA_MB231	MDA_MB231	MODULATORS OF TCR SIGNALING AND T CELL ACTIVATION%WIKIPATHWAYS_20211210%WP5072%HOMO SAPIENS	-1.48189	0.0215264	0.737745	RELA, RPRD1B, PDPK1, PIK3R1, FIBP	RNF7, GRB2, BCL10, CDKN1B, IKBKB, PIK3R2, NFKBIA, RASA2, GNA13, MEF2D, NFKB1, PTPN6, ARIH2, REL, DGKA, DGKZ, CUL5
MCF7_versus_MDA_MB231	MDA_MB231	RNA POLYMERASE III TRANSCRIPTION INITIATION%REACTOME DATABASE ID RELEASE 78%76046	-1.48169	0.0191489	0.701327	POLR1C, POLR1D	POU2F1, GTF3C4, POLR3GL, POLR2E, POLR2H, POLR2K, POLR3A, POLR3B, POLR3C, POLR3D, POLR3E, POLR3F, POLR3G, POLR3H, GTF3C1, GTF3C2, GTF3C3, GTF3C5, GTF3C6, ZNF143
MCF7_versus_MDA_MB231	MDA_MB231	RETINOBLASTOMA GENE IN CANCER%WIKIPATHWAYS_20211210%WP2446%HOMO SAPIENS	-1.47373	0.0219224	0.759419	RRM2, SMC1A, CDKN1A, HLTF, RBP1	MAPK13, CDK6, DHFR, CCNA2, CDK4, CDK2, POLA1, FAF1, RPA1, PCNA, POLD3, POLE2, SMC3, SMC2, PRKDC, CDKN1B, MCM6, HDAC1, TTK, TYMS, CCND3, CCND1, CCNB1, HMGB2, HMGB1, RBBP4, RBBP7, POLE, RFC3, RFC4, TOP2A, SAP30, RPA3, RB1, SIN3A, PRIM1, RRM1, CCDC6, MSH6, MCM7
