# Supplementary material for: Scalable multiplex co-fractionation/mass spectrometry platform for accelerated protein interactome discovery
Source: Nat Commun. 2022 Jul 13;13:4043. doi: 10.1038/s41467-022-31809-z (PMC9279285; doi:10.1038/s41467-022-31809-z)
Supplement: Supplementary file 8 — Source Data [file 41467_2022_31809_MOESM8_ESM.xlsx]

## Sheet: Fig. 2c
Source Data for Fig. 2c	Composite scores and underlying MMR, overlap and accuracy scores for complexes of the indicated cell lines, using functional evidence derived from GeneMAnia or STRING
		mmr	overlap	accuracy	composite
0.625 (Experimental + Human Net v2.0)	MCF10A	0.175733	0.269807	0.349513	0.7951
	MCF7	0.175413	0.263158	0.379775	0.8183
	MDA-MB231	0.171491	0.275556	0.359626	0.8067
0.625 (Experimental + String)	MCF10A	0.27293	0.447479	0.396989	1.1174
	MCF7	0.280708	0.452954	0.387678	1.12134
	MDA-MB231	0.277542	0.448485	0.389086	1.11511
0.625 (Experimental + GeneMania)	MCF10A	0.27293	0.447479	0.396989	1.1174
	MCF7	0.280708	0.452954	0.387678	1.12134
	MDA-MB231	0.277542	0.448485	0.389086	1.11511
0.625 (Experimental)	MCF10A	0.274613	0.422925	0.404392	1.10193
	MCF7	0.273402	0.412916	0.398978	1.0853
	MDA-MB231	0.2761	0.408088	0.40189	1.08608

## Sheet: Supp. Fig. 1c
Source data for Supp. Fig. 1c	Average pairwise correlation for protein pairs derived from annotated (CORUM) complexes vs random pairs
Cell.Line	Cpx.Cor.mean	Rand.cor.mean	t.test.pvalue
MCF10A	0.594987	0.208402	2.27488e-144
MCF7	0.572773	0.199153	1.38333e-134
MDA-MB231	0.516716	0.198355	2.53156e-141
Average pairwise correlation calculated for protein pairs of MCF10A, MCF7 and MDA-MB-231 cells
MCF10A
CID	Avg.Cor	Rand.Avg.Cor
Line1.CID001	0.406047	0.0442356
Line1.CID002	0.0958912	0.0564966
Line1.CID003	0.283145	0.0322416
Line1.CID005	0.66625	0.0458818
Line1.CID006	0.114106	0.053807
Line1.CID007	0.720536	0.046729
Line1.CID008	0.216792	0.0481193
Line1.CID009	0.66635	0.0602722
Line1.CID010	0.760017	0.0444834
Line1.CID011	0.713773	0.0585428
Line1.CID012	0.741806	0.0638359
Line1.CID013	0.280084	0.056916
Line1.CID014	0.568766	0.0397224
Line1.CID015	0.217316	0.0482004
Line1.CID016	0.68639	0.0639783
Line1.CID017	0.169036	0.0703327
Line1.CID018	0.142925	0.0547028
Line1.CID019	0.155494	0.080354
Line1.CID020	0.184938	0.062654
Line1.CID021	0.36753	0.0696126
Line1.CID022	0.125393	0.0547468
Line1.CID023	0.59386	0.063497
Line1.CID024	0.242867	0.113606
Line1.CID025	0.521516	0.0512001
Line1.CID026	0.110329	0.0461538
Line1.CID027	0.682364	0.0696536
Line1.CID028	0.105293	0.0629562
Line1.CID029	0.148617	0.0974833
Line1.CID030	0.749031	0.0849103
Line1.CID031	0.76441	0.0663453
Line1.CID032	0.451867	0.0764045
Line1.CID033	0.0782261	0.114447
Line1.CID034	0.118898	0.0773665
Line1.CID035	0.211668	0.0690968
Line1.CID036	0.664166	0.0758278
Line1.CID037	0.191241	0.0630884
Line1.CID038	0.271981	0.0974651
Line1.CID039	0.149905	0.0709629
Line1.CID040	0.29181	0.101032
Line1.CID041	0.112754	0.0616898
Line1.CID042	0.185544	0.157433
Line1.CID043	0.706572	0.080692
Line1.CID044	0.512	0.0949746
Line1.CID045	0.0901638	0.0862599
Line1.CID046	0.253831	0.0690853
Line1.CID047	0.401899	0.134829
Line1.CID048	0.121781	0.118171
Line1.CID049	0.243766	0.0855348
Line1.CID050	0.436065	0.0826236
Line1.CID051	0.85693	0.101584
Line1.CID052	0.264148	0.0832914
Line1.CID053	0.429743	0.101484
Line1.CID054	0.60453	0.0729538
Line1.CID055	0.188207	0.0944571
Line1.CID056	0.707521	0.0814815
Line1.CID057	0.221235	0.0711368
Line1.CID058	0.466134	0.0818989
Line1.CID059	0.81426	0.0967177
Line1.CID060	0.769319	0.104554
Line1.CID061	0.862201	0.0873952
Line1.CID062	0.732735	0.0660484
Line1.CID063	0.862562	0.0869343
Line1.CID064	0.218767	0.158627
Line1.CID065	0.179763	0.0866968
Line1.CID066	0.762394	0.123592
Line1.CID067	0.863361	0.115373
Line1.CID068	0.695594	0.127627
Line1.CID069	0.757055	0.0916385
Line1.CID070	0.298709	0.103323
Line1.CID071	0.236649	0.0895572
Line1.CID072	0.149893	0.156298
Line1.CID073	0.483431	0.116654
Line1.CID074	0.613133	0.0701126
Line1.CID075	0.210882	0.098449
Line1.CID076	0.335801	0.0710608
Line1.CID078	0.222272	0.0933272
Line1.CID079	0.172144	0.194302
Line1.CID080	0.701833	0.106564
Line1.CID081	0.756346	0.112243
Line1.CID082	0.93461	0.0907063
Line1.CID083	0.939747	0.114681
Line1.CID084	0.877723	0.17827
Line1.CID085	0.797506	0.13013
Line1.CID086	0.466461	0.081362
Line1.CID087	0.299182	0.0947595
Line1.CID088	0.799377	0.122956
Line1.CID089	0.746752	0.105138
Line1.CID090	0.949122	0.177145
Line1.CID091	0.598018	0.143263
Line1.CID092	0.270086	0.156298
Line1.CID093	0.195037	0.0887452
Line1.CID094	0.782263	0.182636
Line1.CID095	0.794948	0.125067
Line1.CID096	0.935259	0.212299
Line1.CID097	0.808584	0.110616
Line1.CID098	0.723101	0.114427
Line1.CID099	0.222358	0.195517
Line1.CID100	0.176565	0.109626
Line1.CID101	0.836632	0.0915777
Line1.CID102	0.847941	0.102526
Line1.CID103	0.852568	0.160984
Line1.CID104	0.74102	0.115144
Line1.CID105	0.762028	0.104555
Line1.CID106	0.256613	0.120611
Line1.CID107	0.271888	0.109755
Line1.CID108	0.730955	0.11358
Line1.CID109	0.476088	0.126833
Line1.CID110	0.408828	0.113455
Line1.CID111	0.16122	0.190977
Line1.CID112	0.857781	0.126676
Line1.CID113	0.869565	0.111588
Line1.CID114	0.641046	0.120371
Line1.CID115	0.552472	0.1324
Line1.CID116	0.230639	0.175696
Line1.CID117	0.667605	0.121558
Line1.CID118	0.489923	0.167861
Line1.CID119	0.245139	0.11612
Line1.CID120	0.368738	0.116475
Line1.CID121	0.72772	0.124337
Line1.CID122	0.518172	0.123451
Line1.CID123	0.268341	0.155353
Line1.CID124	0.665613	0.126228
Line1.CID125	0.900892	0.259798
Line1.CID126	0.845166	0.203223
Line1.CID127	0.76177	0.15538
Line1.CID128	0.724036	0.119594
Line1.CID129	0.309216	0.159225
Line1.CID130	0.272629	0.171152
Line1.CID131	0.813905	0.133952
Line1.CID132	0.528565	0.115809
Line1.CID133	0.708122	0.133883
Line1.CID134	0.836562	0.145408
Line1.CID135	0.44365	0.245062
Line1.CID136	0.338869	0.119478
Line1.CID137	0.383616	0.17868
Line1.CID138	0.572372	0.136368
Line1.CID139	0.406689	0.119585
Line1.CID140	0.420029	0.179576
Line1.CID141	0.845002	0.15295
Line1.CID142	0.227691	0.152578
Line1.CID143	0.804083	0.195059
Line1.CID144	0.46589	0.178916
Line1.CID145	0.65608	0.164432
Line1.CID146	0.300312	0.178962
Line1.CID147	0.237088	0.152282
Line1.CID148	0.833102	0.1306
Line1.CID149	0.665475	0.126897
Line1.CID150	0.289415	0.121331
Line1.CID151	0.350928	0.122271
Line1.CID152	0.216444	0.143184
Line1.CID153	0.255689	0.186554
Line1.CID154	0.75275	0.15689
Line1.CID155	0.872803	0.227817
Line1.CID156	0.200448	0.13826
Line1.CID157	0.367527	0.289515
Line1.CID158	0.776759	0.181375
Line1.CID159	0.18436	0.162421
Line1.CID160	0.411352	0.171441
Line1.CID161	0.300379	0.124625
Line1.CID162	0.366257	0.161741
Line1.CID164	0.279897	0.151601
Line1.CID165	0.836619	0.177278
Line1.CID166	0.563068	0.202401
Line1.CID167	0.434414	0.2739
Line1.CID168	0.643749	0.147518
Line1.CID169	0.370928	0.191008
Line1.CID170	0.882323	0.172999
Line1.CID171	0.81187	0.16564
Line1.CID172	0.456699	0.179601
Line1.CID173	0.458308	0.172089
Line1.CID174	0.262919	0.223576
Line1.CID175	0.430034	0.157715
Line1.CID176	0.690745	0.196415
Line1.CID177	0.394103	0.199644
Line1.CID178	0.744037	0.199307
Line1.CID179	0.257113	0.150969
Line1.CID180	0.305807	0.229752
Line1.CID181	0.181503	0.178903
Line1.CID182	0.537989	0.217277
Line1.CID183	0.934553	0.145501
Line1.CID184	0.526201	0.20665
Line1.CID185	0.260226	0.141383
Line1.CID186	0.879666	0.18683
Line1.CID187	0.882266	0.234623
Line1.CID188	0.811204	0.247561
Line1.CID189	0.22341	0.176606
Line1.CID190	0.689323	0.198704
Line1.CID191	0.274561	0.142704
Line1.CID192	0.39308	0.14906
Line1.CID193	0.319087	0.133704
Line1.CID194	0.840408	0.207887
Line1.CID195	0.547892	0.207857
Line1.CID196	0.857114	0.164152
Line1.CID197	0.241598	0.187887
Line1.CID198	0.467882	0.256269
Line1.CID199	0.167333	0.195508
Line1.CID200	0.700138	0.244465
Line1.CID201	0.756641	0.220941
Line1.CID202	0.808791	0.197888
Line1.CID203	0.284811	0.248952
Line1.CID204	0.676406	0.171707
Line1.CID205	0.575022	0.360701
Line1.CID207	0.442175	0.169384
Line1.CID208	0.907831	0.247268
Line1.CID209	0.198125	0.24455
Line1.CID211	0.855124	0.23285
Line1.CID212	0.700018	0.16538
Line1.CID213	0.501864	0.186045
Line1.CID214	0.189277	0.248264
Line1.CID215	0.719756	0.188771
Line1.CID216	0.447157	0.185347
Line1.CID217	0.778052	0.215495
Line1.CID218	0.376624	0.196858
Line1.CID219	0.326019	0.22221
Line1.CID220	0.928592	0.1954
Line1.CID221	0.607073	0.153358
Line1.CID222	0.782856	0.184358
Line1.CID223	0.830993	0.119434
Line1.CID224	0.367275	0.179675
Line1.CID225	0.569508	0.198622
Line1.CID226	0.261849	0.156022
Line1.CID227	0.781798	0.250468
Line1.CID228	0.78332	0.196421
Line1.CID229	0.906544	0.227749
Line1.CID230	0.266992	0.215077
Line1.CID231	0.665316	0.283394
Line1.CID232	0.888658	0.150483
Line1.CID233	0.712357	0.209502
Line1.CID234	0.315933	0.217198
Line1.CID235	0.650545	0.207338
Line1.CID236	0.436258	0.174697
Line1.CID237	0.697342	0.264319
Line1.CID238	0.443465	0.210844
Line1.CID239	0.747175	0.334403
Line1.CID240	0.931839	0.157632
Line1.CID241	0.808791	0.297755
Line1.CID242	0.906326	0.174354
Line1.CID243	0.251388	0.222711
Line1.CID244	0.51102	0.186073
Line1.CID245	0.441322	0.279616
Line1.CID246	0.920303	0.226565
Line1.CID247	0.58413	0.304171
Line1.CID248	0.203505	0.30746
Line1.CID249	0.885084	0.174901
Line1.CID250	0.688627	0.178956
Line1.CID251	0.45449	0.188878
Line1.CID252	0.769827	0.228015
Line1.CID253	0.724555	0.167661
Line1.CID254	0.792144	0.190017
Line1.CID255	0.856148	0.173897
Line1.CID256	0.393988	0.173938
Line1.CID257	0.589667	0.221366
Line1.CID258	0.403344	0.272076
Line1.CID259	0.53094	0.207368
Line1.CID260	0.389595	0.247486
Line1.CID261	0.716454	0.231764
Line1.CID262	0.571881	0.174516
Line1.CID263	0.57643	0.189053
Line1.CID264	0.180361	0.292821
Line1.CID265	0.224976	0.167393
Line1.CID266	0.508964	0.20148
Line1.CID267	0.382322	0.227167
Line1.CID269	0.530218	0.247466
Line1.CID270	0.321624	0.302953
Line1.CID271	0.705266	0.217102
Line1.CID272	0.27462	0.346888
Line1.CID273	0.903073	0.261197
Line1.CID275	0.828111	0.288665
Line1.CID276	0.801352	0.222122
Line1.CID278	0.895257	0.224687
Line1.CID279	0.806892	0.211379
Line1.CID280	0.248292	0.237623
Line1.CID281	0.776874	0.227255
Line1.CID282	0.816542	0.210798
Line1.CID283	0.784603	0.228228
Line1.CID284	0.617571	0.25064
Line1.CID285	0.848431	0.310677
Line1.CID286	0.501106	0.317277
Line1.CID287	0.884192	0.229012
Line1.CID288	0.515698	0.231265
Line1.CID289	0.281363	0.221327
Line1.CID290	0.416019	0.213667
Line1.CID291	0.588894	0.260744
Line1.CID292	0.489196	0.273397
Line1.CID293	0.349212	0.401202
Line1.CID294	0.232146	0.165122
Line1.CID295	0.873421	0.207504
Line1.CID296	0.663876	0.260694
Line1.CID297	0.768775	0.215309
Line1.CID298	0.532406	0.23347
Line1.CID299	0.824	0.262385
Line1.CID300	0.713589	0.353611
Line1.CID301	0.74534	0.217387
Line1.CID302	0.665748	0.31573
Line1.CID303	0.680833	0.273773
Line1.CID304	0.713888	0.272213
Line1.CID305	0.43656	0.214332
Line1.CID306	0.785574	0.223693
Line1.CID307	0.864414	0.28103
Line1.CID308	0.47015	0.207491
Line1.CID309	0.836833	0.248094
Line1.CID310	0.732809	0.217367
Line1.CID311	0.594266	0.229692
Line1.CID312	0.502034	0.236491
Line1.CID313	0.299422	0.177622
Line1.CID314	0.734326	0.191315
Line1.CID315	0.833933	0.192596
Line1.CID316	0.888172	0.250129
Line1.CID317	0.729722	0.275634
Line1.CID318	0.261443	0.232928
Line1.CID319	0.646155	0.259174
Line1.CID320	0.886516	0.273889
Line1.CID321	0.625566	0.177748
Line1.CID322	0.365196	0.250843
Line1.CID323	0.719711	0.21523
Line1.CID324	0.950201	0.285424
Line1.CID325	0.666964	0.286264
Line1.CID326	0.518653	0.233831
Line1.CID327	0.765506	0.533727
Line1.CID328	0.859859	0.236078
Line1.CID329	0.730847	0.212214
Line1.CID330	0.297252	0.303885
Line1.CID331	0.866264	0.319401
Line1.CID332	0.574634	0.235402
Line1.CID333	0.753728	0.313507
Line1.CID334	0.868815	0.207449
Line1.CID335	0.695046	0.233096
Line1.CID336	0.765155	0.268807
Line1.CID337	0.69582	0.305667
Line1.CID338	0.897583	0.321905
Line1.CID339	0.798562	0.237692
Line1.CID340	0.694769	0.247819
Line1.CID341	0.747942	0.257768
Line1.CID342	0.761722	0.221927
Line1.CID343	0.832814	0.258367
Line1.CID344	0.950212	0.3329
Line1.CID345	0.769917	0.221254
Line1.CID346	0.791553	0.194188
Line1.CID347	0.652297	0.27565
Line1.CID348	0.637659	0.24118
Line1.CID349	0.853885	0.290807
Line1.CID350	0.514434	0.262987
Line1.CID351	0.922138	0.216286
Line1.CID352	0.895821	0.364293
Line1.CID353	0.558868	0.258165
Line1.CID354	0.659827	0.266273
Line1.CID355	0.86851	0.319572
Line1.CID356	0.749039	0.230162
Line1.CID357	0.763855	0.220884
Line1.CID358	0.478729	0.486881
Line1.CID359	0.321522	0.254534
Line1.CID360	0.753535	0.20457
Line1.CID361	0.888166	0.168595
Line1.CID362	0.788819	0.297899
Line1.CID363	0.83916	0.201102
Line1.CID364	0.718093	0.310576
Line1.CID365	0.705473	0.285137
Line1.CID366	0.737836	0.241075
Line1.CID367	0.25371	0.212577
Line1.CID368	0.697122	0.191608
Line1.CID369	0.271286	0.250456
Line1.CID370	0.584093	0.423887
Line1.CID371	0.478623	0.204089
Line1.CID372	0.685208	0.224647
Line1.CID373	0.897107	0.256024
Line1.CID374	0.85021	0.264838
Line1.CID375	0.682572	0.229676
Line1.CID376	0.867123	0.200065
Line1.CID377	0.92194	0.295314
Line1.CID378	0.95084	0.253294
Line1.CID379	0.758134	0.242179
Line1.CID380	0.369369	0.276927
Line1.CID381	0.817371	0.218914
Line1.CID382	0.817077	0.259703
Line1.CID383	0.668345	0.28737
Line1.CID384	0.558062	0.18144
Line1.CID385	0.474462	0.316197
Line1.CID386	0.847186	0.334647
Line1.CID387	0.792194	0.279991
Line1.CID388	0.857261	0.246131
Line1.CID389	0.838761	0.219551
Line1.CID390	0.348137	0.241849
Line1.CID391	0.487252	0.30544
Line1.CID392	0.519156	0.216467
Line1.CID393	0.720467	0.269935
Line1.CID394	0.483154	0.204381
Line1.CID395	0.946713	0.228955
Line1.CID396	0.766659	0.281059
Line1.CID397	0.495952	0.292726
Line1.CID398	0.419674	0.228061
Line1.CID399	0.714425	0.265748
Line1.CID400	0.889621	0.213687
Line1.CID401	0.835833	0.274442
Line1.CID402	0.798667	0.206888
Line1.CID403	0.56587	0.300204
Line1.CID404	0.486833	0.232131
Line1.CID405	0.698194	0.212972
Line1.CID406	0.798612	0.343023
Line1.CID407	0.478524	0.236969
Line1.CID408	0.603878	0.279481
Line1.CID409	0.541835	0.303781
Line1.CID410	0.88585	0.24022
Line1.CID411	0.821592	0.222372
Line1.CID412	0.653271	0.27736
Line1.CID413	0.703766	0.261474
Line1.CID414	0.855691	0.223194
Line1.CID415	0.860704	0.276152
Line1.CID416	0.839378	0.23823
Line1.CID417	0.869618	0.187106
Line1.CID418	0.350052	0.224111
Line1.CID419	0.588541	0.299469
Line1.CID420	0.689288	0.286852
Line1.CID421	0.919969	0.215801
Line1.CID422	0.574431	0.273389
Line1.CID423	0.751333	0.283164
Line1.CID424	0.411229	0.265258
Line1.CID425	0.720064	0.26454
Line1.CID426	0.831175	0.268164
Line1.CID427	0.631953	0.240769
Line1.CID428	0.602221	0.28963
Line1.CID429	0.487635	0.277796
Line1.CID430	0.800646	0.232347
Line1.CID431	0.280744	0.241666
Line1.CID432	0.422657	0.282962
Line1.CID433	0.677423	0.238014
Line1.CID434	0.705808	0.239261
Line1.CID435	0.702568	0.285328
Line1.CID436	0.815831	0.265317
Line1.CID437	0.500093	0.221769
Line1.CID438	0.391616	0.229402
Line1.CID439	0.927907	0.260847
Line1.CID440	0.860695	0.212371
Line1.CID441	0.826828	0.272405
Line1.CID442	0.668085	0.311733
Line1.CID443	0.67036	0.273041
Line1.CID444	0.654018	0.207375
Line1.CID445	0.766936	0.327936
Line1.CID446	0.442718	0.291557
Line1.CID447	0.624028	0.381959
Line1.CID448	0.812501	0.271452
Line1.CID449	0.705954	0.309686
Line1.CID450	0.742665	0.335944
Line1.CID451	0.684503	0.286877
Line1.CID452	0.575484	0.283977
Line1.CID453	0.358799	0.320846
Line1.CID454	0.360038	0.333935
Line1.CID455	0.740763	0.283532
Line1.CID456	0.380867	0.231207
Line1.CID457	0.708009	0.375576
Line1.CID458	0.393126	0.294546
Line1.CID459	0.915184	0.30473
Line1.CID460	0.8163	0.346797
Line1.CID461	0.887701	0.398627
Line1.CID462	0.861318	0.290144
Line1.CID464	0.443186	0.346025
Line1.CID465	0.661481	0.312724
Line1.CID466	0.387782	0.306219
Line1.CID467	0.486348	0.379754
Line1.CID468	0.396027	0.279324
Line1.CID469	0.343448	0.509732
Line1.CID470	0.839094	0.501156
Line1.CID471	0.88346	0.305214
Line1.CID472	0.84672	0.25981
Line1.CID473	0.777854	0.384099
Line1.CID474	0.93972	0.320327
Line1.CID475	0.766398	0.319948
Line1.CID476	0.767566	0.287184
Line1.CID477	0.834645	0.411704
Line1.CID478	0.79632	0.401244
Line1.CID479	0.61668	0.366406
Line1.CID480	0.775211	0.330453
Line1.CID481	0.706228	0.286121
Line1.CID482	0.96608	0.317616
Line1.CID483	0.817835	0.348342
Line1.CID484	0.735013	0.297601
Line1.CID485	0.493505	0.267107
Line1.CID486	0.763946	0.362462
Line1.CID487	0.27481	0.510351
Line1.CID488	0.527795	0.440123
Line1.CID489	0.905709	0.232481
Line1.CID490	0.894208	0.247285
Line1.CID491	0.459878	0.339074
Line1.CID492	0.898424	0.311571
Line1.CID493	0.981526	0.300205
Line1.CID494	0.903968	0.244035
Line1.CID495	0.749365	0.283412
Line1.CID496	0.604633	0.342812
Line1.CID497	0.328588	0.323687
Line1.CID498	0.551188	0.291322
Line1.CID499	0.849107	0.388608
Line1.CID500	0.952809	0.30058
Line1.CID501	0.807683	0.376402
Line1.CID502	0.691545	0.272894
Line1.CID503	0.674185	0.281728
Line1.CID504	0.373766	0.259434
Line1.CID505	0.732723	0.31413
Line1.CID506	0.37416	0.319595
MCF7
CID	Avg.Cor	Rand.Avg.Cor
Line2.CID001	0.0837803	0.0411167
Line2.CID002	0.485245	0.0324237
Line2.CID003	0.244005	0.0454775
Line2.CID004	0.362168	0.0340919
Line2.CID005	0.724161	0.046848
Line2.CID006	0.680553	0.0408154
Line2.CID007	0.124949	0.0601737
Line2.CID008	0.118067	0.0607035
Line2.CID009	0.204859	0.048375
Line2.CID010	0.142742	0.08657
Line2.CID011	0.175015	0.0410686
Line2.CID012	0.11008	0.0753355
Line2.CID013	0.147926	0.0416545
Line2.CID014	0.13214	0.0487649
Line2.CID015	0.134265	0.0424299
Line2.CID016	0.110254	0.047359
Line2.CID017	0.169176	0.0616239
Line2.CID018	0.13716	0.0558216
Line2.CID019	0.200181	0.0747851
Line2.CID020	0.0748828	0.0576889
Line2.CID021	0.103691	0.065115
Line2.CID022	0.745412	0.0938114
Line2.CID023	0.453729	0.0821611
Line2.CID024	0.794015	0.0597979
Line2.CID025	0.111529	0.0708964
Line2.CID026	0.57333	0.0709431
Line2.CID027	0.10877	0.0689486
Line2.CID028	0.484558	0.0677638
Line2.CID029	0.733503	0.0829919
Line2.CID030	0.10002	0.0852941
Line2.CID031	0.621389	0.0562839
Line2.CID032	0.128471	0.101357
Line2.CID033	0.782419	0.0621895
Line2.CID034	0.15439	0.077129
Line2.CID035	0.598555	0.0940287
Line2.CID036	0.165209	0.0918983
Line2.CID037	0.192955	0.0495071
Line2.CID038	0.51236	0.133022
Line2.CID039	0.265113	0.0741759
Line2.CID040	0.643822	0.083206
Line2.CID041	0.639884	0.0571298
Line2.CID042	0.743704	0.0592785
Line2.CID043	0.188192	0.0688289
Line2.CID044	0.503058	0.0658674
Line2.CID045	0.198226	0.0901044
Line2.CID046	0.0970969	0.113796
Line2.CID047	0.117543	0.0902763
Line2.CID048	0.240354	0.0632911
Line2.CID049	0.766317	0.0879109
Line2.CID050	0.701095	0.0900655
Line2.CID051	0.739173	0.0752411
Line2.CID052	0.727636	0.0893236
Line2.CID053	0.674918	0.122863
Line2.CID054	0.763573	0.108426
Line2.CID055	0.316443	0.102157
Line2.CID056	0.536636	0.145625
Line2.CID057	0.595222	0.0652804
Line2.CID058	0.701524	0.115264
Line2.CID059	0.721954	0.10764
Line2.CID060	0.790954	0.0817858
Line2.CID061	0.702749	0.0871659
Line2.CID062	0.68658	0.0887996
Line2.CID063	0.758565	0.151243
Line2.CID064	0.122129	0.121135
Line2.CID065	0.214909	0.0968889
Line2.CID066	0.802664	0.136875
Line2.CID067	0.483098	0.0807532
Line2.CID068	0.131006	0.101558
Line2.CID069	0.896741	0.101039
Line2.CID070	0.630714	0.0939047
Line2.CID071	0.142421	0.0866006
Line2.CID072	0.216216	0.11448
Line2.CID073	0.488238	0.0985557
Line2.CID074	0.319464	0.0705909
Line2.CID075	0.740429	0.10488
Line2.CID076	0.156106	0.111809
Line2.CID077	0.647305	0.15002
Line2.CID078	0.862654	0.0813368
Line2.CID079	0.71283	0.0846426
Line2.CID080	0.744627	0.12543
Line2.CID081	0.671929	0.0942207
Line2.CID082	0.176521	0.0833406
Line2.CID083	0.530625	0.117615
Line2.CID084	0.596202	0.12581
Line2.CID085	0.759606	0.142175
Line2.CID086	0.367566	0.0836955
Line2.CID087	0.697938	0.101042
Line2.CID088	0.331452	0.092202
Line2.CID089	0.232659	0.100123
Line2.CID090	0.61991	0.103546
Line2.CID091	0.699175	0.102567
Line2.CID092	0.82648	0.097671
Line2.CID093	0.168318	0.0926559
Line2.CID094	0.599169	0.121236
Line2.CID095	0.720435	0.0973382
Line2.CID096	0.342625	0.0887109
Line2.CID097	0.401972	0.120233
Line2.CID098	0.861132	0.0725839
Line2.CID099	0.253453	0.12778
Line2.CID100	0.453317	0.125731
Line2.CID101	0.237399	0.139015
Line2.CID102	0.860448	0.130538
Line2.CID103	0.782018	0.107934
Line2.CID104	0.273383	0.157292
Line2.CID105	0.82786	0.10927
Line2.CID106	0.233675	0.123429
Line2.CID107	0.663991	0.117593
Line2.CID108	0.682347	0.105817
Line2.CID109	0.134396	0.140623
Line2.CID110	0.84009	0.150064
Line2.CID111	0.373936	0.150406
Line2.CID112	0.79328	0.157922
Line2.CID113	0.248405	0.16522
Line2.CID114	0.214818	0.132488
Line2.CID115	0.663548	0.104366
Line2.CID116	0.793409	0.117202
Line2.CID117	0.765466	0.154145
Line2.CID118	0.825271	0.150563
Line2.CID119	0.175546	0.135271
Line2.CID120	0.679835	0.139957
Line2.CID121	0.67137	0.134962
Line2.CID122	0.794586	0.194476
Line2.CID123	0.860203	0.150135
Line2.CID124	0.21076	0.169629
Line2.CID125	0.292193	0.0946656
Line2.CID126	0.26062	0.100825
Line2.CID127	0.833524	0.195735
Line2.CID128	0.651871	0.155907
Line2.CID129	0.343659	0.160906
Line2.CID130	0.580298	0.137769
Line2.CID131	0.370803	0.141023
Line2.CID132	0.504912	0.247038
Line2.CID133	0.233374	0.132647
Line2.CID134	0.253932	0.251795
Line2.CID135	0.88611	0.128386
Line2.CID136	0.182315	0.140415
Line2.CID137	0.421532	0.160606
Line2.CID138	0.817464	0.17491
Line2.CID139	0.682106	0.142086
Line2.CID141	0.211009	0.109552
Line2.CID142	0.508074	0.150673
Line2.CID143	0.721565	0.173905
Line2.CID144	0.88699	0.16871
Line2.CID145	0.770857	0.17197
Line2.CID146	0.313993	0.181115
Line2.CID147	0.171914	0.188024
Line2.CID148	0.806644	0.0908231
Line2.CID149	0.5786	0.126666
Line2.CID150	0.830056	0.1251
Line2.CID151	0.771382	0.195514
Line2.CID152	0.800251	0.168802
Line2.CID153	0.914922	0.155043
Line2.CID154	0.83899	0.189807
Line2.CID155	0.255757	0.144371
Line2.CID156	0.55839	0.248991
Line2.CID157	0.128993	0.119298
Line2.CID158	0.622181	0.235014
Line2.CID159	0.890441	0.173853
Line2.CID160	0.300142	0.137863
Line2.CID161	0.4924	0.220767
Line2.CID162	0.543624	0.159803
Line2.CID163	0.405046	0.208675
Line2.CID164	0.63102	0.173111
Line2.CID165	0.404908	0.154945
Line2.CID166	0.509459	0.248923
Line2.CID167	0.223364	0.159559
Line2.CID168	0.53429	0.128151
Line2.CID169	0.606733	0.171874
Line2.CID170	0.687633	0.207853
Line2.CID171	0.538501	0.1149
Line2.CID172	0.181741	0.190572
Line2.CID173	0.201774	0.157786
Line2.CID174	0.539668	0.284532
Line2.CID175	0.510792	0.202862
Line2.CID176	0.351842	0.156062
Line2.CID177	0.43213	0.149425
Line2.CID178	0.320758	0.193153
Line2.CID179	0.281215	0.163156
Line2.CID180	0.293449	0.127519
Line2.CID181	0.377686	0.220676
Line2.CID182	0.33729	0.126981
Line2.CID183	0.195972	0.0809913
Line2.CID184	0.865737	0.140074
Line2.CID185	0.55257	0.163906
Line2.CID186	0.436127	0.122133
Line2.CID187	0.460761	0.149316
Line2.CID188	0.209861	0.127344
Line2.CID189	0.848842	0.142374
Line2.CID190	0.595437	0.210409
Line2.CID191	0.658588	0.170718
Line2.CID192	0.247764	0.212112
Line2.CID193	0.188528	0.168333
Line2.CID194	0.634891	0.125479
Line2.CID195	0.807439	0.26172
Line2.CID196	0.403886	0.139683
Line2.CID197	0.584543	0.168812
Line2.CID198	0.224414	0.127645
Line2.CID199	0.160265	0.141881
Line2.CID200	0.404418	0.159812
Line2.CID201	0.249117	0.2005
Line2.CID202	0.678605	0.140419
Line2.CID203	0.797658	0.161654
Line2.CID204	0.439212	0.161175
Line2.CID205	0.614676	0.133991
Line2.CID206	0.842151	0.184562
Line2.CID207	0.906573	0.150311
Line2.CID208	0.470865	0.192563
Line2.CID209	0.83113	0.285367
Line2.CID210	0.386942	0.169871
Line2.CID212	0.325657	0.243098
Line2.CID213	0.205075	0.188266
Line2.CID214	0.507428	0.172943
Line2.CID215	0.625545	0.243412
Line2.CID217	0.252518	0.168238
Line2.CID218	0.263767	0.272395
Line2.CID219	0.803102	0.149167
Line2.CID220	0.83967	0.18931
Line2.CID221	0.645317	0.196285
Line2.CID222	0.162786	0.185152
Line2.CID223	0.796138	0.205503
Line2.CID224	0.222355	0.220668
Line2.CID225	0.856979	0.151883
Line2.CID226	0.855208	0.195142
Line2.CID227	0.774974	0.203352
Line2.CID228	0.775448	0.1833
Line2.CID229	0.418992	0.156392
Line2.CID230	0.297409	0.231749
Line2.CID231	0.271047	0.188064
Line2.CID232	0.589521	0.226149
Line2.CID233	0.498263	0.214756
Line2.CID234	0.795683	0.15122
Line2.CID235	0.667013	0.169715
Line2.CID236	0.676147	0.184001
Line2.CID238	0.764764	0.176798
Line2.CID239	0.964231	0.156654
Line2.CID240	0.22346	0.244769
Line2.CID241	0.798418	0.147355
Line2.CID242	0.85256	0.146845
Line2.CID243	0.672419	0.202413
Line2.CID244	0.811506	0.202253
Line2.CID245	0.322	0.196881
Line2.CID246	0.767575	0.166853
Line2.CID247	0.424129	0.200563
Line2.CID248	0.811846	0.174207
Line2.CID249	0.786187	0.218399
Line2.CID250	0.759538	0.140371
Line2.CID251	0.361452	0.186491
Line2.CID252	0.816512	0.212936
Line2.CID253	0.769897	0.147351
Line2.CID254	0.403489	0.178544
Line2.CID255	0.593048	0.156363
Line2.CID256	0.296902	0.200833
Line2.CID257	0.812534	0.265769
Line2.CID258	0.858657	0.312907
Line2.CID259	0.849439	0.176582
Line2.CID260	0.764859	0.161592
Line2.CID261	0.803901	0.146529
Line2.CID262	0.523637	0.241748
Line2.CID263	0.518006	0.149082
Line2.CID264	0.704277	0.256155
Line2.CID265	0.2624	0.188411
Line2.CID266	0.787992	0.200477
Line2.CID267	0.30853	0.263525
Line2.CID268	0.91302	0.194834
Line2.CID269	0.754227	0.216923
Line2.CID270	0.383762	0.279198
Line2.CID271	0.290824	0.161646
Line2.CID272	0.781093	0.214163
Line2.CID273	0.413159	0.226957
Line2.CID274	0.632477	0.221608
Line2.CID275	0.310391	0.232474
Line2.CID276	0.660586	0.367948
Line2.CID277	0.541809	0.261158
Line2.CID278	0.892853	0.279041
Line2.CID279	0.305109	0.314322
Line2.CID280	0.299757	0.268754
Line2.CID281	0.808681	0.20746
Line2.CID282	0.346919	0.294036
Line2.CID283	0.182278	0.334391
Line2.CID284	0.782666	0.240115
Line2.CID285	0.545853	0.22364
Line2.CID286	0.458298	0.242942
Line2.CID287	0.70427	0.197318
Line2.CID288	0.37934	0.186648
Line2.CID289	0.742053	0.316683
Line2.CID290	0.22905	0.286486
Line2.CID291	0.469278	0.239201
Line2.CID292	0.805502	0.288174
Line2.CID293	0.808401	0.217438
Line2.CID294	0.259119	0.302219
Line2.CID295	0.454543	0.192078
Line2.CID296	0.318341	0.184558
Line2.CID297	0.31592	0.304672
Line2.CID298	0.85132	0.317656
Line2.CID299	0.838198	0.343933
Line2.CID300	0.527244	0.19713
Line2.CID301	0.509045	0.242402
Line2.CID302	0.305942	0.264071
Line2.CID303	0.488191	0.22252
Line2.CID304	0.78384	0.241859
Line2.CID305	0.236849	0.214354
Line2.CID306	0.516842	0.18463
Line2.CID307	0.235607	0.231401
Line2.CID308	0.607303	0.23721
Line2.CID309	0.270107	0.419234
Line2.CID310	0.732093	0.215871
Line2.CID311	0.383159	0.27435
Line2.CID312	0.846487	0.257252
Line2.CID313	0.300186	0.228455
Line2.CID314	0.753654	0.252714
Line2.CID315	0.9429	0.184243
Line2.CID316	0.499949	0.311187
Line2.CID317	0.300689	0.19875
Line2.CID318	0.430375	0.204245
Line2.CID319	0.715446	0.238484
Line2.CID320	0.821593	0.289684
Line2.CID321	0.298938	0.284085
Line2.CID322	0.383142	0.232536
Line2.CID323	0.788742	0.272676
Line2.CID324	0.769488	0.283063
Line2.CID325	0.816319	0.348977
Line2.CID326	0.67847	0.295912
Line2.CID327	0.673826	0.193549
Line2.CID328	0.7841	0.201475
Line2.CID329	0.69104	0.280808
Line2.CID330	0.695081	0.223341
Line2.CID331	0.774345	0.214907
Line2.CID332	0.770206	0.204169
Line2.CID333	0.639368	0.2257
Line2.CID334	0.865798	0.279448
Line2.CID335	0.925118	0.258972
Line2.CID336	0.358125	0.325599
Line2.CID337	0.633529	0.191612
Line2.CID338	0.54399	0.199057
Line2.CID339	0.322761	0.225556
Line2.CID340	0.882924	0.19697
Line2.CID341	0.516191	0.231214
Line2.CID342	0.67737	0.247226
Line2.CID343	0.964406	0.196018
Line2.CID344	0.838557	0.222921
Line2.CID345	0.855119	0.226857
Line2.CID346	0.527548	0.280462
Line2.CID347	0.866785	0.192085
Line2.CID348	0.484108	0.207711
Line2.CID349	0.454359	0.229063
Line2.CID350	0.330326	0.239312
Line2.CID351	0.642529	0.206768
Line2.CID352	0.490451	0.270783
Line2.CID353	0.27415	0.248715
Line2.CID354	0.807411	0.233234
Line2.CID355	0.782933	0.205404
Line2.CID356	0.795618	0.269384
Line2.CID357	0.867042	0.374357
Line2.CID358	0.50408	0.19893
Line2.CID359	0.776657	0.20296
Line2.CID360	0.490426	0.274253
Line2.CID361	0.383443	0.27541
Line2.CID362	0.455431	0.26368
Line2.CID363	0.25379	0.258281
Line2.CID364	0.794491	0.275425
Line2.CID365	0.812172	0.334646
Line2.CID366	0.488553	0.205083
Line2.CID367	0.406079	0.212819
Line2.CID368	0.749192	0.225582
Line2.CID369	0.735832	0.273417
Line2.CID370	0.560302	0.210382
Line2.CID371	0.917742	0.191789
Line2.CID372	0.586712	0.191647
Line2.CID373	0.277183	0.267822
Line2.CID374	0.315835	0.196274
Line2.CID375	0.800672	0.232587
Line2.CID376	0.351325	0.21302
Line2.CID377	0.813622	0.360594
Line2.CID378	0.72224	0.342564
Line2.CID379	0.561068	0.33342
Line2.CID380	0.845174	0.167024
Line2.CID381	0.780071	0.214665
Line2.CID382	0.844147	0.209509
Line2.CID383	0.801947	0.24975
Line2.CID384	0.77248	0.205401
Line2.CID385	0.752191	0.198847
Line2.CID386	0.9118	0.298616
Line2.CID387	0.820035	0.218234
Line2.CID388	0.822829	0.200849
Line2.CID389	0.361736	0.179846
Line2.CID390	0.673744	0.251974
Line2.CID391	0.839264	0.349302
Line2.CID392	0.753178	0.223776
Line2.CID393	0.724328	0.221791
Line2.CID394	0.539966	0.292829
Line2.CID395	0.9255	0.158819
Line2.CID396	0.930619	0.365265
Line2.CID397	0.377888	0.197552
Line2.CID398	0.508915	0.381896
Line2.CID399	0.367279	0.222245
Line2.CID400	0.568442	0.285326
Line2.CID401	0.638964	0.23244
Line2.CID402	0.439049	0.255326
Line2.CID403	0.512298	0.230204
Line2.CID404	0.594408	0.23137
Line2.CID405	0.609338	0.20561
Line2.CID406	0.680959	0.309174
Line2.CID407	0.869697	0.275414
Line2.CID408	0.888497	0.257291
Line2.CID409	0.663018	0.217745
Line2.CID410	0.788943	0.232603
Line2.CID411	0.525351	0.240313
Line2.CID412	0.747649	0.212703
Line2.CID413	0.670051	0.323607
Line2.CID414	0.823963	0.360028
Line2.CID415	0.364855	0.208487
Line2.CID416	0.43764	0.26246
Line2.CID417	0.769102	0.189159
Line2.CID418	0.517349	0.256189
Line2.CID419	0.861691	0.232625
Line2.CID420	0.655738	0.195609
Line2.CID421	0.832545	0.159872
Line2.CID422	0.842783	0.296271
Line2.CID423	0.674149	0.297228
Line2.CID424	0.443771	0.354979
Line2.CID425	0.623096	0.264614
Line2.CID426	0.807092	0.235418
Line2.CID427	0.723473	0.246961
Line2.CID428	0.233078	0.222327
Line2.CID429	0.721003	0.209853
Line2.CID430	0.289135	0.260529
Line2.CID431	0.500069	0.330551
Line2.CID432	0.9005	0.28839
Line2.CID433	0.833663	0.287881
Line2.CID434	0.787414	0.29642
Line2.CID435	0.211067	0.178802
Line2.CID436	0.863663	0.196932
Line2.CID437	0.328164	0.232756
Line2.CID438	0.919708	0.239934
Line2.CID439	0.291434	0.222453
Line2.CID440	0.862398	0.208203
Line2.CID441	0.256026	0.207368
Line2.CID442	0.300893	0.315271
Line2.CID443	0.700722	0.214784
Line2.CID444	0.766008	0.282927
Line2.CID445	0.80818	0.215611
Line2.CID446	0.893761	0.305618
Line2.CID447	0.236697	0.318845
Line2.CID448	0.530001	0.200166
Line2.CID449	0.765335	0.248636
Line2.CID450	0.610133	0.428305
Line2.CID451	0.537217	0.294315
Line2.CID452	0.714302	0.28259
Line2.CID453	0.859026	0.26783
Line2.CID454	0.811312	0.224477
Line2.CID456	0.797748	0.268259
Line2.CID457	0.911095	0.334774
Line2.CID458	0.79437	0.375899
Line2.CID459	0.855228	0.301586
Line2.CID460	0.400334	0.236934
Line2.CID462	0.419546	0.461389
Line2.CID463	0.684669	0.343824
Line2.CID464	0.260558	0.314836
Line2.CID465	0.364238	0.301365
Line2.CID466	0.289094	0.274892
Line2.CID467	0.431919	0.341728
Line2.CID468	0.952518	0.255535
Line2.CID469	0.798119	0.350564
Line2.CID470	0.505227	0.294273
Line2.CID471	0.919535	0.251554
Line2.CID472	0.93481	0.302954
Line2.CID473	0.705511	0.26609
Line2.CID475	0.897493	0.298982
Line2.CID476	0.936866	0.32117
Line2.CID477	0.775545	0.231927
Line2.CID478	0.379043	0.275702
Line2.CID479	0.920251	0.348307
Line2.CID480	0.735817	0.281004
Line2.CID481	0.821318	0.277545
Line2.CID482	0.88099	0.278145
Line2.CID483	0.648476	0.395289
Line2.CID484	0.703372	0.305702
Line2.CID485	0.394556	0.390837
Line2.CID486	0.909169	0.289639
Line2.CID487	0.895275	0.440479
Line2.CID488	0.767299	0.252299
Line2.CID489	0.947003	0.301277
Line2.CID490	0.971696	0.362778
Line2.CID491	0.882801	0.343215
Line2.CID492	0.91576	0.289982
Line2.CID493	0.886157	0.286762
Line2.CID494	0.460914	0.292573
Line2.CID495	0.963254	0.285168
Line2.CID496	0.695359	0.282444
Line2.CID497	0.468547	0.289238
Line2.CID498	0.825702	0.285175
Line2.CID499	0.860055	0.274221
Line2.CID500	0.947832	0.307651
Line2.CID501	0.873239	0.244133
Line2.CID502	0.624068	0.280654
Line2.CID503	0.519602	0.371711
Line2.CID504	0.865585	0.222018
Line2.CID505	0.845805	0.335426
Line2.CID506	0.524304	0.205584
Line2.CID507	0.793906	0.331773
Line2.CID508	0.91287	0.276624
Line2.CID509	0.756474	0.279745
Line2.CID510	0.834806	0.433755
Line2.CID511	0.44763	0.292136
MDA-MB-231
CID	Avg.Cor	Rand.Avg.Cor
Line3.CID001	0.399228	0.0375952
Line3.CID002	0.103473	0.0448993
Line3.CID003	0.117065	0.048069
Line3.CID004	0.654518	0.0332933
Line3.CID005	0.633013	0.0461353
Line3.CID006	0.603828	0.0857363
Line3.CID007	0.469907	0.0476371
Line3.CID008	0.729808	0.0551745
Line3.CID009	0.248441	0.0678646
Line3.CID010	0.764441	0.0449612
Line3.CID011	0.760125	0.0542262
Line3.CID012	0.717515	0.042902
Line3.CID013	0.145938	0.0710738
Line3.CID014	0.161236	0.0753344
Line3.CID015	0.144452	0.0675926
Line3.CID016	0.193181	0.0865203
Line3.CID017	0.168197	0.039839
Line3.CID018	0.132989	0.0719433
Line3.CID019	0.140391	0.0510661
Line3.CID020	0.178328	0.0437369
Line3.CID021	0.194201	0.0531926
Line3.CID022	0.102713	0.0506451
Line3.CID023	0.125866	0.0474413
Line3.CID024	0.103154	0.0576963
Line3.CID025	0.115339	0.0506404
Line3.CID026	0.111546	0.062274
Line3.CID027	0.147424	0.0817875
Line3.CID028	0.244158	0.0452625
Line3.CID029	0.107648	0.0840472
Line3.CID030	0.126594	0.071651
Line3.CID031	0.450355	0.0561899
Line3.CID032	0.23755	0.0585146
Line3.CID033	0.393806	0.120975
Line3.CID034	0.210815	0.0685932
Line3.CID035	0.792356	0.121538
Line3.CID036	0.481156	0.0756121
Line3.CID037	0.636903	0.0999881
Line3.CID038	0.194236	0.0429838
Line3.CID039	0.152088	0.0809349
Line3.CID040	0.124217	0.0782461
Line3.CID041	0.592784	0.047992
Line3.CID042	0.181164	0.0529812
Line3.CID043	0.107263	0.0487802
Line3.CID044	0.249002	0.0618341
Line3.CID045	0.239592	0.0705744
Line3.CID046	0.085148	0.0577868
Line3.CID047	0.210238	0.0849985
Line3.CID048	0.116956	0.0889156
Line3.CID049	0.776062	0.105503
Line3.CID050	0.128204	0.076659
Line3.CID051	0.124373	0.0542437
Line3.CID052	0.339253	0.0587192
Line3.CID053	0.598546	0.0854964
Line3.CID054	0.6887	0.131664
Line3.CID055	0.427636	0.093629
Line3.CID056	0.416033	0.0833516
Line3.CID057	0.557355	0.0582042
Line3.CID058	0.147048	0.0858086
Line3.CID059	0.800234	0.0796076
Line3.CID061	0.422016	0.0779956
Line3.CID062	0.662568	0.0792047
Line3.CID063	0.3807	0.0566394
Line3.CID064	0.207241	0.071909
Line3.CID065	0.543281	0.083643
Line3.CID066	0.5995	0.0722907
Line3.CID067	0.77936	0.1147
Line3.CID068	0.243338	0.103281
Line3.CID069	0.522618	0.116643
Line3.CID070	0.210408	0.0925095
Line3.CID071	0.809041	0.0825035
Line3.CID073	0.654918	0.105719
Line3.CID074	0.408468	0.0878282
Line3.CID075	0.848182	0.0889246
Line3.CID076	0.844911	0.100573
Line3.CID077	0.194086	0.0821182
Line3.CID078	0.574339	0.093682
Line3.CID079	0.6688	0.121439
Line3.CID080	0.454309	0.133425
Line3.CID082	0.176469	0.0955826
Line3.CID083	0.833397	0.127605
Line3.CID084	0.365057	0.108735
Line3.CID085	0.48046	0.151616
Line3.CID086	0.108972	0.0746598
Line3.CID087	0.784535	0.143553
Line3.CID088	0.299271	0.11589
Line3.CID089	0.228242	0.114855
Line3.CID090	0.236909	0.0907148
Line3.CID091	0.214612	0.18213
Line3.CID092	0.568247	0.0828676
Line3.CID093	0.654678	0.0865752
Line3.CID094	0.715156	0.103829
Line3.CID095	0.501933	0.115742
Line3.CID096	0.612264	0.0943842
Line3.CID097	0.75585	0.0855462
Line3.CID098	0.240792	0.0947281
Line3.CID099	0.415658	0.118759
Line3.CID100	0.750021	0.0988426
Line3.CID101	0.269827	0.098406
Line3.CID102	0.233821	0.1147
Line3.CID103	0.826917	0.111998
Line3.CID104	0.662953	0.10397
Line3.CID105	0.644485	0.196678
Line3.CID106	0.613306	0.0999303
Line3.CID107	0.233521	0.116818
Line3.CID108	0.20677	0.130762
Line3.CID109	0.180262	0.109441
Line3.CID110	0.31531	0.181706
Line3.CID111	0.21812	0.146728
Line3.CID112	0.22944	0.122218
Line3.CID113	0.453611	0.166856
Line3.CID114	0.362083	0.157925
Line3.CID115	0.804232	0.0863631
Line3.CID116	0.212758	0.142304
Line3.CID117	0.308534	0.193127
Line3.CID118	0.494517	0.133775
Line3.CID119	0.186504	0.154108
Line3.CID120	0.423414	0.0776431
Line3.CID121	0.113458	0.121705
Line3.CID122	0.215753	0.0826275
Line3.CID123	0.652001	0.174845
Line3.CID124	0.40292	0.137692
Line3.CID125	0.307928	0.137301
Line3.CID126	0.456674	0.137362
Line3.CID127	0.181416	0.128674
Line3.CID128	0.591627	0.189234
Line3.CID129	0.64922	0.17735
Line3.CID130	0.226202	0.114742
Line3.CID131	0.350959	0.13187
Line3.CID132	0.328986	0.11002
Line3.CID133	0.653059	0.134662
Line3.CID134	0.772948	0.217378
Line3.CID135	0.690749	0.162303
Line3.CID136	0.18459	0.155735
Line3.CID137	0.381162	0.11254
Line3.CID138	0.530668	0.121037
Line3.CID140	0.421113	0.138323
Line3.CID142	0.155266	0.167993
Line3.CID143	0.436354	0.146373
Line3.CID144	0.225984	0.140753
Line3.CID145	0.574203	0.156672
Line3.CID146	0.509867	0.0938628
Line3.CID147	0.826612	0.121787
Line3.CID148	0.298142	0.115476
Line3.CID149	0.127264	0.121158
Line3.CID150	0.214005	0.096697
Line3.CID151	0.286554	0.126147
Line3.CID152	0.651294	0.240595
Line3.CID153	0.782388	0.182603
Line3.CID154	0.40855	0.141569
Line3.CID155	0.18505	0.128883
Line3.CID157	0.647838	0.123357
Line3.CID158	0.177641	0.182225
Line3.CID159	0.205545	0.118154
Line3.CID160	0.507587	0.138636
Line3.CID161	0.245471	0.15964
Line3.CID162	0.500194	0.12471
Line3.CID163	0.571154	0.187188
Line3.CID164	0.597405	0.221775
Line3.CID165	0.546116	0.195782
Line3.CID166	0.312194	0.127683
Line3.CID167	0.788349	0.163887
Line3.CID168	0.272085	0.1971
Line3.CID169	0.624991	0.136338
Line3.CID170	0.332974	0.194749
Line3.CID171	0.451434	0.121884
Line3.CID172	0.616047	0.14777
Line3.CID173	0.489056	0.207166
Line3.CID174	0.184563	0.144865
Line3.CID175	0.395499	0.147762
Line3.CID176	0.202083	0.194868
Line3.CID177	0.438022	0.146655
Line3.CID178	0.673857	0.118142
Line3.CID179	0.777528	0.311957
Line3.CID180	0.262597	0.271057
Line3.CID181	0.286033	0.114135
Line3.CID182	0.548296	0.160974
Line3.CID183	0.379604	0.183569
Line3.CID184	0.45114	0.159105
Line3.CID185	0.491489	0.111773
Line3.CID186	0.501019	0.171577
Line3.CID187	0.690827	0.13673
Line3.CID188	0.695338	0.151366
Line3.CID189	0.626583	0.101498
Line3.CID190	0.87936	0.144657
Line3.CID191	0.189262	0.166655
Line3.CID192	0.626296	0.211602
Line3.CID193	0.250679	0.188478
Line3.CID194	0.556809	0.164811
Line3.CID195	0.375784	0.144785
Line3.CID196	0.51996	0.141187
Line3.CID197	0.67705	0.351906
Line3.CID198	0.835462	0.229605
Line3.CID199	0.784214	0.196406
Line3.CID200	0.803231	0.216307
Line3.CID201	0.423606	0.262614
Line3.CID202	0.842704	0.157092
Line3.CID203	0.681734	0.325767
Line3.CID204	0.449248	0.169684
Line3.CID207	0.585806	0.152019
Line3.CID208	0.605701	0.186758
Line3.CID209	0.787893	0.254159
Line3.CID210	0.310341	0.121334
Line3.CID212	0.470506	0.170272
Line3.CID213	0.772075	0.199062
Line3.CID214	0.20185	0.223348
Line3.CID215	0.618072	0.161508
Line3.CID216	0.298858	0.216047
Line3.CID217	0.32463	0.158474
Line3.CID218	0.791745	0.230307
Line3.CID219	0.536024	0.226395
Line3.CID220	0.483307	0.179439
Line3.CID221	0.227898	0.128869
Line3.CID222	0.671353	0.175931
Line3.CID223	0.612036	0.15044
Line3.CID224	0.440595	0.165305
Line3.CID225	0.218403	0.138758
Line3.CID226	0.574867	0.174962
Line3.CID227	0.408662	0.16375
Line3.CID228	0.673116	0.108334
Line3.CID229	0.230763	0.20705
Line3.CID230	0.269989	0.110691
Line3.CID231	0.791702	0.184039
Line3.CID232	0.731632	0.13552
Line3.CID233	0.616049	0.210577
Line3.CID234	0.453713	0.215263
Line3.CID235	0.252157	0.184652
Line3.CID236	0.506125	0.368069
Line3.CID237	0.628574	0.159924
Line3.CID238	0.61333	0.200456
Line3.CID239	0.150586	0.201878
Line3.CID240	0.699145	0.125812
Line3.CID241	0.39511	0.143327
Line3.CID242	0.383518	0.266408
Line3.CID243	0.624392	0.161982
Line3.CID244	0.640043	0.215404
Line3.CID245	0.585446	0.181768
Line3.CID246	0.840949	0.199213
Line3.CID247	0.215906	0.265448
Line3.CID248	0.467378	0.268297
Line3.CID249	0.427716	0.160504
Line3.CID250	0.308306	0.178187
Line3.CID251	0.218479	0.164963
Line3.CID252	0.45773	0.14707
Line3.CID253	0.43176	0.204908
Line3.CID254	0.568063	0.164178
Line3.CID255	0.735773	0.169267
Line3.CID256	0.275148	0.210094
Line3.CID257	0.539294	0.158182
Line3.CID258	0.696647	0.350451
Line3.CID259	0.627364	0.214656
Line3.CID260	0.29599	0.166704
Line3.CID261	0.652434	0.20126
Line3.CID262	0.369764	0.148767
Line3.CID263	0.347007	0.234285
Line3.CID264	0.201259	0.270407
Line3.CID265	0.398904	0.186644
Line3.CID266	0.307919	0.221697
Line3.CID267	0.817719	0.185069
Line3.CID268	0.689367	0.251617
Line3.CID269	0.445121	0.204968
Line3.CID270	0.399987	0.189277
Line3.CID271	0.378531	0.222024
Line3.CID272	0.815981	0.388603
Line3.CID273	0.23205	0.340389
Line3.CID274	0.216014	0.191769
Line3.CID275	0.653105	0.26551
Line3.CID276	0.315444	0.247332
Line3.CID277	0.424594	0.265172
Line3.CID278	0.600451	0.217742
Line3.CID279	0.46064	0.173582
Line3.CID280	0.300243	0.226519
Line3.CID281	0.544953	0.40775
Line3.CID282	0.640144	0.220094
Line3.CID283	0.639639	0.173341
Line3.CID284	0.517779	0.34006
Line3.CID285	0.360871	0.202246
Line3.CID286	0.694891	0.170974
Line3.CID287	0.383826	0.222208
Line3.CID288	0.216186	0.204151
Line3.CID289	0.511177	0.18589
Line3.CID290	0.380379	0.337717
Line3.CID291	0.64558	0.180305
Line3.CID292	0.623833	0.213461
Line3.CID293	0.333851	0.226619
Line3.CID294	0.832872	0.249843
Line3.CID296	0.624872	0.23331
Line3.CID297	0.483566	0.176001
Line3.CID298	0.85268	0.227789
Line3.CID299	0.648258	0.201642
Line3.CID300	0.274969	0.312196
Line3.CID301	0.36042	0.230483
Line3.CID302	0.399844	0.192071
Line3.CID303	0.775367	0.192383
Line3.CID304	0.422363	0.237438
Line3.CID305	0.618805	0.237034
Line3.CID306	0.293218	0.268712
Line3.CID307	0.191452	0.210147
Line3.CID308	0.682186	0.157505
Line3.CID309	0.708622	0.244915
Line3.CID310	0.465553	0.236731
Line3.CID311	0.646012	0.208257
Line3.CID312	0.705189	0.224712
Line3.CID313	0.409932	0.235214
Line3.CID314	0.396382	0.168457
Line3.CID315	0.383859	0.196382
Line3.CID316	0.580128	0.241654
Line3.CID317	0.53893	0.303045
Line3.CID318	0.561593	0.155659
Line3.CID319	0.816782	0.197689
Line3.CID320	0.495783	0.174039
Line3.CID321	0.588248	0.19863
Line3.CID322	0.716884	0.156311
Line3.CID323	0.82871	0.14794
Line3.CID324	0.630406	0.283336
Line3.CID325	0.742356	0.21647
Line3.CID326	0.473862	0.219428
Line3.CID327	0.33937	0.274166
Line3.CID328	0.567009	0.214539
Line3.CID329	0.488332	0.214808
Line3.CID330	0.449121	0.261955
Line3.CID331	0.743536	0.144543
Line3.CID332	0.740432	0.241034
Line3.CID333	0.586898	0.249164
Line3.CID334	0.822154	0.147879
Line3.CID335	0.821681	0.247198
Line3.CID336	0.663422	0.24149
Line3.CID337	0.644817	0.310275
Line3.CID338	0.542973	0.19888
Line3.CID339	0.682312	0.209195
Line3.CID340	0.567068	0.316769
Line3.CID341	0.658758	0.24244
Line3.CID342	0.466865	0.325654
Line3.CID343	0.539392	0.213994
Line3.CID344	0.623987	0.217061
Line3.CID345	0.892869	0.259127
Line3.CID346	0.442939	0.184109
Line3.CID347	0.597468	0.253347
Line3.CID348	0.546985	0.339891
Line3.CID349	0.47574	0.168009
Line3.CID350	0.600125	0.155487
Line3.CID352	0.76061	0.180167
Line3.CID353	0.474999	0.172014
Line3.CID354	0.378289	0.201416
Line3.CID355	0.520038	0.350669
Line3.CID356	0.645755	0.206593
Line3.CID357	0.686095	0.302
Line3.CID358	0.791089	0.20352
Line3.CID359	0.653608	0.283938
Line3.CID360	0.436398	0.253277
Line3.CID361	0.569256	0.592311
Line3.CID362	0.823071	0.206213
Line3.CID363	0.256769	0.194302
Line3.CID364	0.548439	0.348049
Line3.CID365	0.580021	0.19396
Line3.CID366	0.64644	0.189681
Line3.CID367	0.874529	0.212019
Line3.CID368	0.579825	0.23195
Line3.CID370	0.504299	0.141456
Line3.CID371	0.363583	0.257431
Line3.CID372	0.794075	0.211502
Line3.CID373	0.660717	0.209489
Line3.CID374	0.337054	0.166972
Line3.CID375	0.528706	0.261128
Line3.CID376	0.466266	0.406546
Line3.CID377	0.651066	0.193045
Line3.CID378	0.677324	0.231987
Line3.CID379	0.507934	0.223484
Line3.CID380	0.645767	0.185334
Line3.CID381	0.267306	0.319471
Line3.CID382	0.640627	0.198478
Line3.CID383	0.5642	0.212258
Line3.CID384	0.733117	0.191886
Line3.CID385	0.506241	0.214884
Line3.CID386	0.376971	0.207695
Line3.CID387	0.750992	0.193959
Line3.CID388	0.636894	0.220564
Line3.CID389	0.504834	0.245195
Line3.CID390	0.682185	0.285092
Line3.CID391	0.85092	0.26675
Line3.CID392	0.840162	0.415727
Line3.CID393	0.57164	0.238718
Line3.CID394	0.614762	0.217921
Line3.CID395	0.274015	0.204997
Line3.CID396	0.41573	0.165671
Line3.CID397	0.505011	0.198658
Line3.CID398	0.309108	0.298686
Line3.CID399	0.678281	0.261089
Line3.CID400	0.395102	0.288996
Line3.CID401	0.89991	0.148459
Line3.CID402	0.59623	0.178658
Line3.CID403	0.638719	0.229932
Line3.CID404	0.605405	0.129054
Line3.CID405	0.612101	0.212021
Line3.CID406	0.287041	0.264223
Line3.CID407	0.416953	0.193414
Line3.CID408	0.407856	0.206444
Line3.CID409	0.810071	0.243175
Line3.CID410	0.489553	0.284305
Line3.CID411	0.661426	0.150032
Line3.CID412	0.55303	0.252854
Line3.CID413	0.474948	0.135009
Line3.CID414	0.757041	0.157337
Line3.CID415	0.286749	0.329931
Line3.CID416	0.674173	0.246022
Line3.CID417	0.785076	0.25795
Line3.CID418	0.834509	0.245727
Line3.CID419	0.781277	0.20067
Line3.CID420	0.642376	0.189826
Line3.CID421	0.695457	0.248276
Line3.CID422	0.52535	0.270572
Line3.CID423	0.726488	0.272841
Line3.CID424	0.622614	0.216159
Line3.CID425	0.617635	0.217237
Line3.CID426	0.94647	0.179957
Line3.CID427	0.724778	0.211135
Line3.CID428	0.517288	0.22373
Line3.CID429	0.745154	0.172161
Line3.CID430	0.785722	0.157389
Line3.CID431	0.445117	0.231192
Line3.CID432	0.555982	0.231451
Line3.CID433	0.878245	0.230573
Line3.CID434	0.571881	0.276919
Line3.CID435	0.715568	0.201612
Line3.CID436	0.468181	0.303875
Line3.CID437	0.890148	0.128097
Line3.CID438	0.840759	0.142072
Line3.CID439	0.643073	0.231158
Line3.CID440	0.566233	0.178355
Line3.CID441	0.426495	0.213602
Line3.CID442	0.393725	0.209749
Line3.CID443	0.632787	0.192075
Line3.CID444	0.495053	0.220141
Line3.CID445	0.664584	0.234837
Line3.CID446	0.473887	0.387052
Line3.CID447	0.577993	0.166314
Line3.CID448	0.727712	0.183306
Line3.CID449	0.808507	0.271347
Line3.CID450	0.2456	0.314917
Line3.CID451	0.505743	0.367522
Line3.CID452	0.617888	0.217224
Line3.CID453	0.384616	0.285441
Line3.CID454	0.466792	0.311159
Line3.CID455	0.645162	0.21505
Line3.CID456	0.264855	0.375788
Line3.CID457	0.640721	0.190317
Line3.CID458	0.739985	0.19029
Line3.CID459	0.309538	0.214531
Line3.CID460	0.597555	0.279795
Line3.CID461	0.501366	0.215608
Line3.CID462	0.505719	0.186468
Line3.CID463	0.59488	0.288636
Line3.CID464	0.763525	0.259658
Line3.CID465	0.688494	0.231194
Line3.CID466	0.343621	0.250248
Line3.CID467	0.725846	0.324592
Line3.CID468	0.621473	0.233178
Line3.CID469	0.72887	0.244678
Line3.CID470	0.804855	0.210386
Line3.CID471	0.42954	0.185998
Line3.CID472	0.399937	0.217059
Line3.CID473	0.499304	0.316977
Line3.CID474	0.886902	0.311249
Line3.CID475	0.656333	0.305588
Line3.CID476	0.345135	0.478316
Line3.CID477	0.387774	0.400635
Line3.CID478	0.543273	0.267496
Line3.CID479	0.815231	0.249816
Line3.CID480	0.447289	0.284568
Line3.CID481	0.789389	0.283464
Line3.CID482	0.709185	0.215137
Line3.CID483	0.294528	0.176235
Line3.CID484	0.437652	0.34727
Line3.CID485	0.535874	0.456967
Line3.CID486	0.749333	0.271786
Line3.CID487	0.823944	0.308774
Line3.CID488	0.77093	0.254808
Line3.CID489	0.764441	0.420492
Line3.CID490	0.758389	0.404186
Line3.CID492	0.490428	0.363586
Line3.CID493	0.685387	0.358976
Line3.CID494	0.818492	0.302144
Line3.CID495	0.72803	0.323862
Line3.CID496	0.678276	0.234118
Line3.CID497	0.295264	0.279262
Line3.CID499	0.775669	0.321357
Line3.CID501	0.810634	0.300149
Line3.CID502	0.344829	0.282894
Line3.CID503	0.628551	0.164484
Line3.CID504	0.634935	0.388991
Line3.CID505	0.819752	0.297644
Line3.CID506	0.69512	0.422142
Line3.CID507	0.517845	0.316298
Line3.CID508	0.682897	0.31144
Line3.CID509	0.517726	0.3369
Line3.CID510	0.750537	0.364777
Line3.CID511	0.865164	0.362794
Line3.CID512	0.683774	0.424538
Line3.CID513	0.472872	0.295038
Line3.CID514	0.622364	0.439919
Line3.CID515	0.523597	0.267926
Line3.CID516	0.634536	0.295247
Line3.CID517	0.640947	0.251687
Line3.CID518	0.462162	0.265641
Line3.CID519	0.640536	0.281936
Line3.CID520	0.846722	0.247448
Line3.CID521	0.504825	0.360603
Line3.CID522	0.71544	0.299804
Line3.CID523	0.916568	0.261618
Line3.CID524	0.803535	0.311778
Line3.CID525	0.852496	0.329851
Line3.CID526	0.565816	0.311366
Line3.CID527	0.63585	0.291543
Line3.CID528	0.545487	0.277475
Line3.CID529	0.778256	0.449979
Line3.CID530	0.479018	0.278739
Line3.CID531	0.752485	0.322692
Line3.CID532	0.444927	0.296764
Line3.CID533	0.798663	0.396258
Line3.CID534	0.789258	0.279433
Line3.CID535	0.636059	0.295075
Line3.CID536	0.596763	0.281146
Line3.CID537	0.62849	0.269647
Line3.CID538	0.626167	0.342728
Line3.CID539	0.506499	0.253566
Line3.CID540	0.318656	0.247658
Line3.CID541	0.603111	0.446862
Line3.CID542	0.61549	0.230222
Line3.CID543	0.697674	0.392119
Line3.CID544	0.345039	0.303619

## Sheet: Supp. Fig. 6 & 7
Source data for Supp. Fig. 6 and 7	TCGA mutational information on ER-positive and TNBC clinical cases. Variant type/class and corresponding mutations are indicated for each genome-sequenced clinical sample.
Hugo_Symbol	Entrez_Gene_Id	Center	NCBI_Build	Chromosome	Start_Position	End_Position	Strand	Variant_Classification	Variant_Type	Reference_Allele	Tumor_Seq_Allele1	Tumor_Seq_Allele2	dbSNP_RS	dbSNP_Val_Status	Tumor_Sample_Barcode	Matched_Norm_Sample_Barcode	Match_Norm_Seq_Allele1	Match_Norm_Seq_Allele2	Tumor_Validation_Allele1	Tumor_Validation_Allele2	Match_Norm_Validation_Allele1	Match_Norm_Validation_Allele2	Verification_Status	Validation_Status	Mutation_Status	Sequencing_Phase	Sequence_Source	Validation_Method	Score	BAM_File	Sequencer	Tumor_Sample_UUID	Matched_Norm_Sample_UUID	HGVSc	HGVSp	HGVSp_Short	Transcript_ID	Exon_Number	t_depth	t_ref_count	t_alt_count	n_depth	n_ref_count	n_alt_count	all_effects	Allele	Gene	Feature	Feature_type
USP24	23358	WUGSC	GRCh38	chr1	55159655	55159655	+	Missense_Mutation	SNP	T	T	C	rs150880897	by1000G;byCluster;byFrequency	TCGA-D8-A1XY-01A-11D-A14K-09	TCGA-D8-A1XY-10A-01D-A14K-09	NA	NA			NA	NA	NA	NA	Somatic	NA	NA		NA	NA	Illumina HiSeq 2000	edb6d161-8f50-4c11-8246-487c4ea9a55d	8dea96d9-5017-4872-a84e-33bfd2f37b7a	c.1024A>G	p.Ile342Val	p.I342V	ENST00000294383	1968-09-01	82	49	33	126	NA	NA	USP24	missense_variant	p.I342V	ENST00000294383	NM_015306.2
ERICH3	127254	WUGSC	GRCh38	chr1	74571494	74571494	+	Missense_Mutation	SNP	C	C	T			TCGA-D8-A1XY-01A-11D-A14K-09	TCGA-D8-A1XY-10A-01D-A14K-09	NA	NA			NA	NA	NA	NA	Somatic	NA	NA		NA	NA	Illumina HiSeq 2000	edb6d161-8f50-4c11-8246-487c4ea9a55d	8dea96d9-5017-4872-a84e-33bfd2f37b7a	c.4216G>A	p.Glu1406Lys	p.E1406K	ENST00000326665	14/15	86	42	44	64	NA	NA	ERICH3	missense_variant	p.E1406K	ENST00000326665	NM_001002912.4
FN1	2335	WUGSC	GRCh38	chr2	215397809	215397809	+	Nonsense_Mutation	SNP	C	C	A			TCGA-D8-A1XY-01A-11D-A14K-09	TCGA-D8-A1XY-10A-01D-A14K-09	NA	NA			NA	NA	NA	NA	Somatic	NA	NA		NA	NA	Illumina HiSeq 2000	edb6d161-8f50-4c11-8246-487c4ea9a55d	8dea96d9-5017-4872-a84e-33bfd2f37b7a	c.3388G>T	p.Glu1130Ter	p.E1130*	ENST00000359671	22/45	94	77	17	106	NA	NA	FN1	stop_gained	p.E1130*	ENST00000354785	NM_212482.1
SPHKAP	80309	WUGSC	GRCh38	chr2	228016738	228016738	+	Missense_Mutation	SNP	C	C	A			TCGA-D8-A1XY-01A-11D-A14K-09	TCGA-D8-A1XY-10A-01D-A14K-09	NA	NA			NA	NA	NA	NA	Somatic	NA	NA		NA	NA	Illumina HiSeq 2000	edb6d161-8f50-4c11-8246-487c4ea9a55d	8dea96d9-5017-4872-a84e-33bfd2f37b7a	c.4116G>T	p.Arg1372Ser	p.R1372S	ENST00000392056	2022-07-12	74	61	13	61	NA	NA	SPHKAP	missense_variant	p.R1372S	ENST00000392056	NM_001142644.1
HRH1	3269	WUGSC	GRCh38	chr3	11259653	11259653	+	Missense_Mutation	SNP	A	A	G			TCGA-D8-A1XY-01A-11D-A14K-09	TCGA-D8-A1XY-10A-01D-A14K-09	NA	NA			NA	NA	NA	NA	Somatic	NA	NA		NA	NA	Illumina HiSeq 2000	edb6d161-8f50-4c11-8246-487c4ea9a55d	8dea96d9-5017-4872-a84e-33bfd2f37b7a	c.616A>G	p.Met206Val	p.M206V	ENST00000397056	2022-03-03	163	135	28	190	NA	NA	HRH1	missense_variant	p.M206V	ENST00000397056	NM_000861.3
LRRC2	79442	WUGSC	GRCh38	chr3	46519054	46519054	+	Missense_Mutation	SNP	G	G	A			TCGA-D8-A1XY-01A-11D-A14K-09	TCGA-D8-A1XY-10A-01D-A14K-09	NA	NA			NA	NA	NA	NA	Somatic	NA	NA		NA	NA	Illumina HiSeq 2000	edb6d161-8f50-4c11-8246-487c4ea9a55d	8dea96d9-5017-4872-a84e-33bfd2f37b7a	c.1076C>T	p.Pro359Leu	p.P359L	ENST00000296144	2022-09-09	94	74	20	112	NA	NA	LRRC2	missense_variant	p.P359L	ENST00000395905	NM_024512.4
PIK3CA	5290	WUGSC	GRCh38	chr3	179218303	179218303	+	Missense_Mutation	SNP	G	G	A	rs104886003	byCluster	TCGA-D8-A1XY-01A-11D-A14K-09	TCGA-D8-A1XY-10A-01D-A14K-09	NA	NA			NA	NA	NA	NA	Somatic	NA	NA		NA	NA	Illumina HiSeq 2000	edb6d161-8f50-4c11-8246-487c4ea9a55d	8dea96d9-5017-4872-a84e-33bfd2f37b7a	c.1633G>A	p.Glu545Lys	p.E545K	ENST00000263967	2022-10-21	114	70	44	83	NA	NA	PIK3CA	missense_variant	p.E545K	ENST00000263967	NM_006218.2
MCCC1	56922	WUGSC	GRCh38	chr3	183092485	183092485	+	Missense_Mutation	SNP	C	C	T	rs569042803	by1000G	TCGA-D8-A1XY-01A-11D-A14K-09	TCGA-D8-A1XY-10A-01D-A14K-09	NA	NA			NA	NA	NA	NA	Somatic	NA	NA		NA	NA	Illumina HiSeq 2000	edb6d161-8f50-4c11-8246-487c4ea9a55d	8dea96d9-5017-4872-a84e-33bfd2f37b7a	c.197G>A	p.Arg66His	p.R66H	ENST00000265594	2022-03-19	191	165	26	124	NA	NA	MCCC1	missense_variant	p.R66H	ENST00000265594	NM_020166.3
ATP13A5	344905	WUGSC	GRCh38	chr3	193351184	193351185	+	Frame_Shift_Del	DEL	AT	AT	-			TCGA-D8-A1XY-01A-11D-A14K-09	TCGA-D8-A1XY-10A-01D-A14K-09	NA	NA			NA	NA	NA	NA	Somatic	NA	NA		NA	NA	Illumina HiSeq 2000	edb6d161-8f50-4c11-8246-487c4ea9a55d	8dea96d9-5017-4872-a84e-33bfd2f37b7a	c.623_624delAT	p.Tyr208CysfsTer36	p.Y208Cfs*36	ENST00000342358	2022-07-30	110	90	20	60	NA	NA	ATP13A5	frameshift_variant	p.Y208Cfs*36	ENST00000342358	NM_198505.2
UGT8	7368	WUGSC	GRCh38	chr4	114665726	114665727	+	Frame_Shift_Del	DEL	AT	AT	-			TCGA-D8-A1XY-01A-11D-A14K-09	TCGA-D8-A1XY-10A-01D-A14K-09	NA	NA			NA	NA	NA	NA	Somatic	NA	NA		NA	NA	Illumina HiSeq 2000	edb6d161-8f50-4c11-8246-487c4ea9a55d	8dea96d9-5017-4872-a84e-33bfd2f37b7a	c.1013_1014delTA	p.Ile338ArgfsTer7	p.I338Rfs*7	ENST00000310836	2022-04-06	152	113	39	166	NA	NA	UGT8	frameshift_variant	p.I338Rfs*7	ENST00000310836	NM_001128174.1
AP3B1	8546	WUGSC	GRCh38	chr5	78216161	78216161	+	Missense_Mutation	SNP	C	C	T	rs367631130	byCluster;byFrequency	TCGA-D8-A1XY-01A-11D-A14K-09	TCGA-D8-A1XY-10A-01D-A14K-09	NA	NA			NA	NA	NA	NA	Somatic	NA	NA		NA	NA	Illumina HiSeq 2000	edb6d161-8f50-4c11-8246-487c4ea9a55d	8dea96d9-5017-4872-a84e-33bfd2f37b7a	c.680G>A	p.Arg227His	p.R227H	ENST00000255194	2022-07-27	142	126	16	115	NA	NA	AP3B1	missense_variant	p.R227H	ENST00000255194	NM_003664.4
CAMK4	814	WUGSC	GRCh38	chr5	111344098	111344098	+	Missense_Mutation	SNP	A	A	C			TCGA-D8-A1XY-01A-11D-A14K-09	TCGA-D8-A1XY-10A-01D-A14K-09	NA	NA			NA	NA	NA	NA	Somatic	NA	NA		NA	NA	Illumina HiSeq 2000	edb6d161-8f50-4c11-8246-487c4ea9a55d	8dea96d9-5017-4872-a84e-33bfd2f37b7a	c.236A>C	p.Lys79Thr	p.K79T	ENST00000282356	2022-02-11	87	73	14	93	NA	NA	CAMK4	missense_variant	p.K79T	ENST00000282356	NM_001744.4
SDK1	221935	WUGSC	GRCh38	chr7	4149456	4149456	+	Missense_Mutation	SNP	G	G	A	rs147414267	byCluster;byFrequency	TCGA-D8-A1XY-01A-11D-A14K-09	TCGA-D8-A1XY-10A-01D-A14K-09	NA	NA			NA	NA	NA	NA	Somatic	NA	NA		NA	NA	Illumina HiSeq 2000	edb6d161-8f50-4c11-8246-487c4ea9a55d	8dea96d9-5017-4872-a84e-33bfd2f37b7a	c.4618G>A	p.Val1540Ile	p.V1540I	ENST00000404826	30/45	39	26	13	18	NA	NA	SDK1	missense_variant	p.V1540I	ENST00000404826	NM_152744.3
GUSB	2990	WUGSC	GRCh38	chr7	65974700	65974700	+	Missense_Mutation	SNP	C	C	T			TCGA-D8-A1XY-01A-11D-A14K-09	TCGA-D8-A1XY-10A-01D-A14K-09	NA	NA			NA	NA	NA	NA	Somatic	NA	NA		NA	NA	Illumina HiSeq 2000	edb6d161-8f50-4c11-8246-487c4ea9a55d	8dea96d9-5017-4872-a84e-33bfd2f37b7a	c.1070G>A	p.Arg357Gln	p.R357Q	ENST00000304895	2022-07-12	31	19	12	29	NA	NA	GUSB	missense_variant	p.R357Q	ENST00000304895	NM_000181.3
AKAP9	10142	WUGSC	GRCh38	chr7	91941143	91941143	+	Missense_Mutation	SNP	C	C	T	rs747409915		TCGA-D8-A1XY-01A-11D-A14K-09	TCGA-D8-A1XY-10A-01D-A14K-09	NA	NA			NA	NA	NA	NA	Somatic	NA	NA		NA	NA	Illumina HiSeq 2000	edb6d161-8f50-4c11-8246-487c4ea9a55d	8dea96d9-5017-4872-a84e-33bfd2f37b7a	c.44C>T	p.Ala15Val	p.A15V	ENST00000356239	1950-01-01	130	117	13	124	NA	NA	AKAP9	missense_variant	p.A15V	ENST00000356239	NM_005751.4&NM_147185.2
MGAM	8972	WUGSC	GRCh38	chr7	142055662	142055662	+	Missense_Mutation	SNP	G	G	T			TCGA-D8-A1XY-01A-11D-A14K-09	TCGA-D8-A1XY-10A-01D-A14K-09	NA	NA			NA	NA	NA	NA	Somatic	NA	NA		NA	NA	Illumina HiSeq 2000	edb6d161-8f50-4c11-8246-487c4ea9a55d	8dea96d9-5017-4872-a84e-33bfd2f37b7a	c.3419G>T	p.Arg1140Met	p.R1140M	ENST00000549489	28/48	131	86	45	117	NA	NA	MGAM	missense_variant	p.R1140M	ENST00000475668
CSMD1	64478	WUGSC	GRCh38	chr8	3399427	3399427	+	Missense_Mutation	SNP	G	G	T	novel		TCGA-D8-A1XY-01A-11D-A14K-09	TCGA-D8-A1XY-10A-01D-A14K-09	NA	NA			NA	NA	NA	NA	Somatic	NA	NA		NA	NA	Illumina HiSeq 2000	edb6d161-8f50-4c11-8246-487c4ea9a55d	8dea96d9-5017-4872-a84e-33bfd2f37b7a	c.2372C>A	p.Ala791Glu	p.A791E	ENST00000520002	17/71	150	133	17	148	NA	NA	CSMD1	missense_variant	p.A652E	ENST00000537824
SLC20A2	6575	WUGSC	GRCh38	chr8	42437370	42437370	+	Missense_Mutation	SNP	C	C	T			TCGA-D8-A1XY-01A-11D-A14K-09	TCGA-D8-A1XY-10A-01D-A14K-09	NA	NA			NA	NA	NA	NA	Somatic	NA	NA		NA	NA	Illumina HiSeq 2000	edb6d161-8f50-4c11-8246-487c4ea9a55d	8dea96d9-5017-4872-a84e-33bfd2f37b7a	c.1142G>A	p.Arg381His	p.R381H	ENST00000342228	2022-08-11	65	60	5	33	NA	NA	SLC20A2	missense_variant	p.R381H	ENST00000342228	NM_006749.4
ZFP37	7539	WUGSC	GRCh38	chr9	113044071	113044071	+	Missense_Mutation	SNP	T	T	A			TCGA-D8-A1XY-01A-11D-A14K-09	TCGA-D8-A1XY-10A-01D-A14K-09	NA	NA			NA	NA	NA	NA	Somatic	NA	NA		NA	NA	Illumina HiSeq 2000	edb6d161-8f50-4c11-8246-487c4ea9a55d	8dea96d9-5017-4872-a84e-33bfd2f37b7a	c.547A>T	p.Ile183Phe	p.I183F	ENST00000374227	2022-04-04	129	98	31	119	NA	NA	ZFP37	missense_variant	p.I183F	ENST00000374227	NM_003408.2
UBQLN3	50613	WUGSC	GRCh38	chr11	5508046	5508046	+	Missense_Mutation	SNP	G	G	T	novel		TCGA-D8-A1XY-01A-11D-A14K-09	TCGA-D8-A1XY-10A-01D-A14K-09	NA	NA			NA	NA	NA	NA	Somatic	NA	NA		NA	NA	Illumina HiSeq 2000	edb6d161-8f50-4c11-8246-487c4ea9a55d	8dea96d9-5017-4872-a84e-33bfd2f37b7a	c.1513C>A	p.Leu505Met	p.L505M	ENST00000311659	2022-02-02	27	23	4	17	NA	NA	UBQLN3	missense_variant	p.L505M	ENST00000311659	NM_017481.2
TSG101	7251	WUGSC	GRCh38	chr11	18514722	18514723	+	Frame_Shift_Ins	INS	-	-	TG	novel		TCGA-D8-A1XY-01A-11D-A14K-09	TCGA-D8-A1XY-10A-01D-A14K-09	NA	NA			NA	NA	NA	NA	Somatic	NA	NA		NA	NA	Illumina HiSeq 2000	edb6d161-8f50-4c11-8246-487c4ea9a55d	8dea96d9-5017-4872-a84e-33bfd2f37b7a	c.312_313insCA	p.Ala105GlnfsTer28	p.A105Qfs*28	ENST00000251968	2022-04-10	108	105	3	99	NA	NA	TSG101	frameshift_variant	p.A105Qfs*28	ENST00000536719
UEVLD	55293	WUGSC	GRCh38	chr11	18544781	18544781	+	Missense_Mutation	SNP	T	T	C			TCGA-D8-A1XY-01A-11D-A14K-09	TCGA-D8-A1XY-10A-01D-A14K-09	NA	NA			NA	NA	NA	NA	Somatic	NA	NA		NA	NA	Illumina HiSeq 2000	edb6d161-8f50-4c11-8246-487c4ea9a55d	8dea96d9-5017-4872-a84e-33bfd2f37b7a	c.902A>G	p.Tyr301Cys	p.Y301C	ENST00000396197	2022-09-12	122	95	27	96	NA	NA	UEVLD	missense_variant	p.Y301C	ENST00000396197	NM_001040697.2
PACSIN3	29763	WUGSC	GRCh38	chr11	47182543	47182543	+	Missense_Mutation	SNP	C	C	T	rs763827628	byFrequency	TCGA-D8-A1XY-01A-11D-A14K-09	TCGA-D8-A1XY-10A-01D-A14K-09	NA	NA			NA	NA	NA	NA	Somatic	NA	NA		NA	NA	Illumina HiSeq 2000	edb6d161-8f50-4c11-8246-487c4ea9a55d	8dea96d9-5017-4872-a84e-33bfd2f37b7a	c.71G>A	p.Arg24His	p.R24H	ENST00000298838	2022-04-11	35	31	4	35	NA	NA	PACSIN3	missense_variant	p.R24H	ENST00000539589	NM_001184975.1
SERPING1	710	WUGSC	GRCh38	chr11	57600260	57600260	+	Missense_Mutation	SNP	G	G	A			TCGA-D8-A1XY-01A-11D-A14K-09	TCGA-D8-A1XY-10A-01D-A14K-09	NA	NA			NA	NA	NA	NA	Somatic	NA	NA		NA	NA	Illumina HiSeq 2000	edb6d161-8f50-4c11-8246-487c4ea9a55d	8dea96d9-5017-4872-a84e-33bfd2f37b7a	c.433G>A	p.Ala145Thr	p.A145T	ENST00000278407	2022-03-08	180	140	40	112	NA	NA	SERPING1	missense_variant	p.A179T	ENST00000403558
MTNR1B	4544	WUGSC	GRCh38	chr11	92981726	92981726	+	Missense_Mutation	SNP	C	C	A	novel		TCGA-D8-A1XY-01A-11D-A14K-09	TCGA-D8-A1XY-10A-01D-A14K-09	NA	NA			NA	NA	NA	NA	Somatic	NA	NA		NA	NA	Illumina HiSeq 2000	edb6d161-8f50-4c11-8246-487c4ea9a55d	8dea96d9-5017-4872-a84e-33bfd2f37b7a	c.503C>A	p.Thr168Asn	p.T168N	ENST00000257068	2022-02-02	149	136	13	125	NA	NA	MTNR1B	missense_variant	p.T168N	ENST00000257068	NM_005959.3
DIP2B	57609	WUGSC	GRCh38	chr12	50718775	50718775	+	Missense_Mutation	SNP	G	G	T			TCGA-D8-A1XY-01A-11D-A14K-09	TCGA-D8-A1XY-10A-01D-A14K-09	NA	NA			NA	NA	NA	NA	Somatic	NA	NA		NA	NA	Illumina HiSeq 2000	edb6d161-8f50-4c11-8246-487c4ea9a55d	8dea96d9-5017-4872-a84e-33bfd2f37b7a	c.2918G>T	p.Gly973Val	p.G973V	ENST00000301180	24/38	287	224	63	131	NA	NA	DIP2B	missense_variant	p.G973V	ENST00000301180	NM_173602.2
ZNF10	7556	WUGSC	GRCh38	chr12	133156419	133156419	+	Missense_Mutation	SNP	T	T	G			TCGA-D8-A1XY-01A-11D-A14K-09	TCGA-D8-A1XY-10A-01D-A14K-09	NA	NA			NA	NA	NA	NA	Somatic	NA	NA		NA	NA	Illumina HiSeq 2000	edb6d161-8f50-4c11-8246-487c4ea9a55d	8dea96d9-5017-4872-a84e-33bfd2f37b7a	c.1173T>G	p.His391Gln	p.H391Q	ENST00000248211	2022-05-05	52	43	9	41	NA	NA	ZNF10	missense_variant	p.H391Q	ENST00000248211	NM_015394.4
RIN3	79890	WUGSC	GRCh38	chr14	92577375	92577375	+	Missense_Mutation	SNP	C	C	T	rs144699416	by1000G;byCluster;byFrequency	TCGA-D8-A1XY-01A-11D-A14K-09	TCGA-D8-A1XY-10A-01D-A14K-09	NA	NA			NA	NA	NA	NA	Somatic	NA	NA		NA	NA	Illumina HiSeq 2000	edb6d161-8f50-4c11-8246-487c4ea9a55d	8dea96d9-5017-4872-a84e-33bfd2f37b7a	c.265C>T	p.Arg89Trp	p.R89W	ENST00000216487	2022-03-10	64	52	12	85	NA	NA	RIN3	missense_variant	p.R89W	ENST00000216487	NM_024832.3
MAPK6	5597	WUGSC	GRCh38	chr15	52063993	52063993	+	Missense_Mutation	SNP	G	G	T			TCGA-D8-A1XY-01A-11D-A14K-09	TCGA-D8-A1XY-10A-01D-A14K-09	NA	NA			NA	NA	NA	NA	Somatic	NA	NA		NA	NA	Illumina HiSeq 2000	edb6d161-8f50-4c11-8246-487c4ea9a55d	8dea96d9-5017-4872-a84e-33bfd2f37b7a	c.1159G>T	p.Asp387Tyr	p.D387Y	ENST00000261845	2022-06-06	107	81	26	95	NA	NA	MAPK6	missense_variant	p.D387Y	ENST00000261845	NM_002748.3
ADAMTS17	170691	WUGSC	GRCh38	chr15	100132043	100132043	+	Missense_Mutation	SNP	C	C	T			TCGA-D8-A1XY-01A-11D-A14K-09	TCGA-D8-A1XY-10A-01D-A14K-09	NA	NA			NA	NA	NA	NA	Somatic	NA	NA		NA	NA	Illumina HiSeq 2000	edb6d161-8f50-4c11-8246-487c4ea9a55d	8dea96d9-5017-4872-a84e-33bfd2f37b7a	c.1685G>A	p.Gly562Glu	p.G562E	ENST00000268070	2022-12-22	28	20	8	41	NA	NA	ADAMTS17	missense_variant	p.G562E	ENST00000268070	NM_139057.2
CDH3	1001	WUGSC	GRCh38	chr16	68698305	68698305	+	Missense_Mutation	SNP	G	G	A	rs144117679	byCluster	TCGA-D8-A1XY-01A-11D-A14K-09	TCGA-D8-A1XY-10A-01D-A14K-09	NA	NA			NA	NA	NA	NA	Somatic	NA	NA		NA	NA	Illumina HiSeq 2000	edb6d161-8f50-4c11-8246-487c4ea9a55d	8dea96d9-5017-4872-a84e-33bfd2f37b7a	c.2395G>A	p.Ala799Thr	p.A799T	ENST00000264012	16/16	38	32	6	73	NA	NA	CDH3	missense_variant	p.A799T	ENST00000264012	NM_001793.4
CNTROB	116840	WUGSC	GRCh38	chr17	7944205	7944205	+	Nonsense_Mutation	SNP	C	C	T	rs780789745	byFrequency	TCGA-D8-A1XY-01A-11D-A14K-09	TCGA-D8-A1XY-10A-01D-A14K-09	NA	NA			NA	NA	NA	NA	Somatic	NA	NA		NA	NA	Illumina HiSeq 2000	edb6d161-8f50-4c11-8246-487c4ea9a55d	8dea96d9-5017-4872-a84e-33bfd2f37b7a	c.1528C>T	p.Arg510Ter	p.R510*	ENST00000563694	2022-11-19	37	25	12	32	NA	NA	CNTROB	stop_gained	p.R510*	ENST00000380262	NM_001037144.5
USP43	124739	WUGSC	GRCh38	chr17	9682865	9682865	+	Missense_Mutation	SNP	G	G	A	rs369060044	by1000G;byCluster	TCGA-D8-A1XY-01A-11D-A14K-09	TCGA-D8-A1XY-10A-01D-A14K-09	NA	NA			NA	NA	NA	NA	Somatic	NA	NA		NA	NA	Illumina HiSeq 2000	edb6d161-8f50-4c11-8246-487c4ea9a55d	8dea96d9-5017-4872-a84e-33bfd2f37b7a	c.1148G>A	p.Arg383His	p.R383H	ENST00000285199	2022-07-15	141	132	9	173	NA	NA	USP43	missense_variant	p.R383H	ENST00000285199	NM_153210.4
MAP2K4	6416	WUGSC	GRCh38	chr17	12129164	12129164	+	Missense_Mutation	SNP	C	C	G			TCGA-D8-A1XY-01A-11D-A14K-09	TCGA-D8-A1XY-10A-01D-A14K-09	NA	NA			NA	NA	NA	NA	Somatic	NA	NA		NA	NA	Illumina HiSeq 2000	edb6d161-8f50-4c11-8246-487c4ea9a55d	8dea96d9-5017-4872-a84e-33bfd2f37b7a	c.917C>G	p.Pro306Arg	p.P306R	ENST00000353533	2022-09-11	40	21	19	52	NA	NA	MAP2K4	missense_variant	p.P317R	ENST00000415385	NM_001281435.1
ATAD5	79915	WUGSC	GRCh38	chr17	30893837	30893837	+	Missense_Mutation	SNP	C	C	T	novel		TCGA-D8-A1XY-01A-11D-A14K-09	TCGA-D8-A1XY-10A-01D-A14K-09	NA	NA			NA	NA	NA	NA	Somatic	NA	NA		NA	NA	Illumina HiSeq 2000	edb6d161-8f50-4c11-8246-487c4ea9a55d	8dea96d9-5017-4872-a84e-33bfd2f37b7a	c.4984C>T	p.Leu1662Phe	p.L1662F	ENST00000321990	21/23	210	200	10	105	NA	NA	ATAD5	missense_variant	p.L1662F	ENST00000321990	NM_024857.3
NBR1	4077	WUGSC	GRCh38	chr17	43194477	43194477	+	Missense_Mutation	SNP	C	C	T	novel		TCGA-D8-A1XY-01A-11D-A14K-09	TCGA-D8-A1XY-10A-01D-A14K-09	NA	NA			NA	NA	NA	NA	Somatic	NA	NA		NA	NA	Illumina HiSeq 2000	edb6d161-8f50-4c11-8246-487c4ea9a55d	8dea96d9-5017-4872-a84e-33bfd2f37b7a	c.1652C>T	p.Ser551Phe	p.S551F	ENST00000341165	13/21	133	120	13	70	NA	NA	NBR1	missense_variant	p.S551F	ENST00000341165	NM_031858.2&NM_031862.2
CTC-260F20.3	0	WUGSC	GRCh38	chr19	19535082	19535082	+	Missense_Mutation	SNP	G	G	A	rs769383447	byFrequency	TCGA-D8-A1XY-01A-11D-A14K-09	TCGA-D8-A1XY-10A-01D-A14K-09	NA	NA			NA	NA	NA	NA	Somatic	NA	NA		NA	NA	Illumina HiSeq 2000	edb6d161-8f50-4c11-8246-487c4ea9a55d	8dea96d9-5017-4872-a84e-33bfd2f37b7a	c.364G>A	p.Val122Met	p.V122M	ENST00000555938	2022-05-07	58	46	12	57	NA	NA	CTC-260F20.3	missense_variant	p.V122M	ENST00000555938
VSIG10L	147645	WUGSC	GRCh38	chr19	51334200	51334200	+	Missense_Mutation	SNP	G	G	A			TCGA-D8-A1XY-01A-11D-A14K-09	TCGA-D8-A1XY-10A-01D-A14K-09	NA	NA			NA	NA	NA	NA	Somatic	NA	NA		NA	NA	Illumina HiSeq 2000	edb6d161-8f50-4c11-8246-487c4ea9a55d	8dea96d9-5017-4872-a84e-33bfd2f37b7a	c.2410C>T	p.Arg804Cys	p.R804C	ENST00000335624	2022-08-10	53	39	14	40	NA	NA	VSIG10L	missense_variant	p.R804C	ENST00000335624	NM_001163922.1
KIR3DL3	115653	WUGSC	GRCh38	chr19	54735283	54735283	+	Missense_Mutation	SNP	G	G	T			TCGA-D8-A1XY-01A-11D-A14K-09	TCGA-D8-A1XY-10A-01D-A14K-09	NA	NA			NA	NA	NA	NA	Somatic	NA	NA		NA	NA	Illumina HiSeq 2000	edb6d161-8f50-4c11-8246-487c4ea9a55d	8dea96d9-5017-4872-a84e-33bfd2f37b7a	c.980G>T	p.Gly327Val	p.G327V	ENST00000291860	2022-06-08	861	578	283	755	NA	NA	KIR3DL3	missense_variant	p.G327V	ENST00000291860	NM_153443.3
SULF2	55959	WUGSC	GRCh38	chr20	47683103	47683103	+	Missense_Mutation	SNP	C	C	T	novel		TCGA-D8-A1XY-01A-11D-A14K-09	TCGA-D8-A1XY-10A-01D-A14K-09	NA	NA			NA	NA	NA	NA	Somatic	NA	NA		NA	NA	Illumina HiSeq 2000	edb6d161-8f50-4c11-8246-487c4ea9a55d	8dea96d9-5017-4872-a84e-33bfd2f37b7a	c.955G>A	p.Gly319Ser	p.G319S	ENST00000359930	2022-07-21	77	70	7	66	NA	NA	SULF2	missense_variant	p.G319S	ENST00000359930	NM_018837.3
DIP2A	23181	WUGSC	GRCh38	chr21	46498612	46498612	+	Missense_Mutation	SNP	C	C	G	rs377394571	byCluster;byFrequency	TCGA-D8-A1XY-01A-11D-A14K-09	TCGA-D8-A1XY-10A-01D-A14K-09	NA	NA			NA	NA	NA	NA	Somatic	NA	NA		NA	NA	Illumina HiSeq 2000	edb6d161-8f50-4c11-8246-487c4ea9a55d	8dea96d9-5017-4872-a84e-33bfd2f37b7a	c.434C>G	p.Ser145Cys	p.S145C	ENST00000417564	1938-05-01	66	45	21	53	NA	NA	DIP2A	missense_variant	p.S145C	ENST00000400274	NM_001146116.1
RPGR	6103	WUGSC	GRCh38	chrX	38297437	38297437	+	Missense_Mutation	SNP	A	A	G	novel		TCGA-D8-A1XY-01A-11D-A14K-09	TCGA-D8-A1XY-10A-01D-A14K-09	NA	NA			NA	NA	NA	NA	Somatic	NA	NA		NA	NA	Illumina HiSeq 2000	edb6d161-8f50-4c11-8246-487c4ea9a55d	8dea96d9-5017-4872-a84e-33bfd2f37b7a	c.1261T>C	p.Ser421Pro	p.S421P	ENST00000339363	2022-11-18	75	65	10	60	NA	NA	RPGR	missense_variant	p.S421P	ENST00000378505	NM_001034853.1
CSMD2	114784	WUGSC	GRCh38	chr1	33846888	33846888	+	Nonsense_Mutation	SNP	G	G	C			TCGA-AO-A0J5-01A-11W-A050-09	TCGA-AO-A0J5-10A-01W-A055-09	NA	NA			NA	NA	NA	NA	Somatic	NA	NA		NA	NA	Illumina HiSeq 2000;Illumina Genome Analyzer II	93ae73f6-c355-47be-a355-faa78c0632d4	7a28e38f-8fc4-4ac7-974c-03925fab2da6	c.909C>G	p.Tyr303Ter	p.Y303*	ENST00000241312	1970-06-01	176	151	25	73	NA	NA	CSMD2	stop_gained	p.Y343*	ENST00000373381	NM_001281956.1
MACF1	23499	WUGSC	GRCh38	chr1	39335265	39335265	+	Missense_Mutation	SNP	A	A	C	novel		TCGA-AO-A0J5-01A-11W-A050-09	TCGA-AO-A0J5-10A-01W-A055-09	NA	NA			NA	NA	NA	NA	Somatic	NA	NA		NA	NA	Illumina HiSeq 2000;Illumina Genome Analyzer II	93ae73f6-c355-47be-a355-faa78c0632d4	7a28e38f-8fc4-4ac7-974c-03925fab2da6	c.8692A>C	p.Lys2898Gln	p.K2898Q	ENST00000372915	36/97	50	44	6	121	NA	NA	MACF1	missense_variant	p.K2893Q	ENST00000564288
ACOT11	26027	WUGSC	GRCh38	chr1	54602687	54602687	+	Nonsense_Mutation	SNP	C	C	T	rs368544454	byCluster;byFrequency	TCGA-AO-A0J5-01A-11W-A050-09	TCGA-AO-A0J5-10A-01W-A055-09	NA	NA			NA	NA	NA	NA	Somatic	NA	NA		NA	NA	Illumina HiSeq 2000;Illumina Genome Analyzer II	93ae73f6-c355-47be-a355-faa78c0632d4	7a28e38f-8fc4-4ac7-974c-03925fab2da6	c.1048C>T	p.Arg350Ter	p.R350*	ENST00000371316	2022-10-17	132	119	13	111	NA	NA	ACOT11	stop_gained	p.R350*	ENST00000371316	NM_015547.3
DOCK7	85440	WUGSC	GRCh38	chr1	62543678	62543678	+	Missense_Mutation	SNP	G	G	A	rs780945471	byFrequency	TCGA-AO-A0J5-01A-11W-A050-09	TCGA-AO-A0J5-10A-01W-A055-09	NA	NA			NA	NA	NA	NA	Somatic	NA	NA		NA	NA	Illumina HiSeq 2000;Illumina Genome Analyzer II	93ae73f6-c355-47be-a355-faa78c0632d4	7a28e38f-8fc4-4ac7-974c-03925fab2da6	c.2927C>T	p.Thr976Met	p.T976M	ENST00000251157	24/49	95	86	9	187	NA	NA	DOCK7	missense_variant	p.T976M	ENST00000251157	NM_001271999.1&NM_001272001.1
LRRC7	57554	WUGSC	GRCh38	chr1	69825763	69825763	+	Missense_Mutation	SNP	C	C	T			TCGA-AO-A0J5-01A-11W-A050-09	TCGA-AO-A0J5-10A-01W-A055-09	NA	NA			NA	NA	NA	NA	Somatic	NA	NA		NA	NA	Illumina HiSeq 2000;Illumina Genome Analyzer II	93ae73f6-c355-47be-a355-faa78c0632d4	7a28e38f-8fc4-4ac7-974c-03925fab2da6	c.323C>T	p.Pro108Leu	p.P108L	ENST00000035383	2022-03-25	44	37	7	212	NA	NA	LRRC7	missense_variant	p.P113L	ENST00000310961
LRRC7	57554	WUGSC	GRCh38	chr1	70038976	70038976	+	Missense_Mutation	SNP	G	G	C			TCGA-AO-A0J5-01A-11W-A050-09	TCGA-AO-A0J5-10A-01W-A055-09	NA	NA			NA	NA	NA	NA	Somatic	NA	NA		NA	NA	Illumina HiSeq 2000;Illumina Genome Analyzer II	93ae73f6-c355-47be-a355-faa78c0632d4	7a28e38f-8fc4-4ac7-974c-03925fab2da6	c.3038G>C	p.Ser1013Thr	p.S1013T	ENST00000035383	19/25	62	55	7	61	NA	NA	LRRC7	missense_variant	p.S1018T	ENST00000310961
RTCA	8634	WUGSC	GRCh38	chr1	100268227	100268227	+	Frame_Shift_Del	DEL	A	A	-	novel		TCGA-AO-A0J5-01A-11W-A050-09	TCGA-AO-A0J5-10A-01W-A055-09	NA	NA			NA	NA	NA	NA	Somatic	NA	NA		NA	NA	Illumina HiSeq 2000;Illumina Genome Analyzer II	93ae73f6-c355-47be-a355-faa78c0632d4	7a28e38f-8fc4-4ac7-974c-03925fab2da6	c.223delA	p.Thr75GlnfsTer3	p.T75Qfs*3	ENST00000370128	2022-03-11	140	134	6	156	NA	NA	RTCA	frameshift_variant	p.T75Qfs*3	ENST00000370128	NM_003729.3
S100A5	6276	WUGSC	GRCh38	chr1	153540119	153540119	+	Frame_Shift_Del	DEL	T	T	-	novel		TCGA-AO-A0J5-01A-11W-A050-09	TCGA-AO-A0J5-10A-01W-A055-09	NA	NA			NA	NA	NA	NA	Somatic	NA	NA		NA	NA	Illumina HiSeq 2000;Illumina Genome Analyzer II	93ae73f6-c355-47be-a355-faa78c0632d4	7a28e38f-8fc4-4ac7-974c-03925fab2da6	c.73delA	p.Ser25AlafsTer3	p.S25Afs*3	ENST00000368717	2022-02-03	264	246	18	276	NA	NA	S100A5	frameshift_variant	p.S25Afs*3	ENST00000368718	NM_002962.1
CACNA1E	777	WUGSC	GRCh38	chr1	181719826	181719826	+	Nonsense_Mutation	SNP	C	C	T			TCGA-AO-A0J5-01A-11W-A050-09	TCGA-AO-A0J5-10A-01W-A055-09	NA	NA			NA	NA	NA	NA	Somatic	NA	NA		NA	NA	Illumina HiSeq 2000;Illumina Genome Analyzer II	93ae73f6-c355-47be-a355-faa78c0632d4	7a28e38f-8fc4-4ac7-974c-03925fab2da6	c.1714C>T	p.Arg572Ter	p.R572*	ENST00000367573	13/48	215	111	104	229	NA	NA	CACNA1E	stop_gained	p.R572*	ENST00000621791	NM_001205294.1
USH2A	7399	WUGSC	GRCh38	chr1	215743219	215743219	+	Missense_Mutation	SNP	G	G	T	novel		TCGA-AO-A0J5-01A-11W-A050-09	TCGA-AO-A0J5-10A-01W-A055-09	NA	NA			NA	NA	NA	NA	Somatic	NA	NA		NA	NA	Illumina HiSeq 2000;Illumina Genome Analyzer II	93ae73f6-c355-47be-a355-faa78c0632d4	7a28e38f-8fc4-4ac7-974c-03925fab2da6	c.11506C>A	p.Pro3836Thr	p.P3836T	ENST00000307340	59/72	77	71	6	99	NA	NA	USH2A	missense_variant	p.P3836T	ENST00000307340	NM_206933.2
RYR2	6262	WUGSC	GRCh38	chr1	237627818	237627818	+	Missense_Mutation	SNP	C	C	A	novel		TCGA-AO-A0J5-01A-11W-A050-09	TCGA-AO-A0J5-10A-01W-A055-09	NA	NA			NA	NA	NA	NA	Somatic	NA	NA		NA	NA	Illumina HiSeq 2000;Illumina Genome Analyzer II	93ae73f6-c355-47be-a355-faa78c0632d4	7a28e38f-8fc4-4ac7-974c-03925fab2da6	c.6178C>A	p.Gln2060Lys	p.Q2060K	ENST00000366574	41/105	146	135	11	115	NA	NA	RYR2	missense_variant	p.Q2060K	ENST00000366574	NM_001035.2
SMYD3	64754	WUGSC	GRCh38	chr1	245927977	245927977	+	Missense_Mutation	SNP	G	G	T	novel		TCGA-AO-A0J5-01A-11W-A050-09	TCGA-AO-A0J5-10A-01W-A055-09	NA	NA			NA	NA	NA	NA	Somatic	NA	NA		NA	NA	Illumina HiSeq 2000;Illumina Genome Analyzer II	93ae73f6-c355-47be-a355-faa78c0632d4	7a28e38f-8fc4-4ac7-974c-03925fab2da6	c.656C>A	p.Pro219His	p.P219H	ENST00000490107	2022-07-12	244	236	8	150	NA	NA	SMYD3	missense_variant	p.P219H	ENST00000490107	NM_001167740.1
BIRC6	57448	WUGSC	GRCh38	chr2	32477551	32477551	+	Missense_Mutation	SNP	T	T	A			TCGA-AO-A0J5-01A-11W-A050-09	TCGA-AO-A0J5-10A-01W-A055-09	NA	NA			NA	NA	NA	NA	Somatic	NA	NA		NA	NA	Illumina HiSeq 2000;Illumina Genome Analyzer II	93ae73f6-c355-47be-a355-faa78c0632d4	7a28e38f-8fc4-4ac7-974c-03925fab2da6	c.7036T>A	p.Cys2346Ser	p.C2346S	ENST00000421745	35/74	182	133	49	178	NA	NA	BIRC6	missense_variant	p.C2346S	ENST00000421745	NM_016252.3
PPM1B	5495	WUGSC	GRCh38	chr2	44230520	44230520	+	Missense_Mutation	SNP	G	G	A			TCGA-AO-A0J5-01A-11W-A050-09	TCGA-AO-A0J5-10A-01W-A055-09	NA	NA			NA	NA	NA	NA	Somatic	NA	NA		NA	NA	Illumina HiSeq 2000;Illumina Genome Analyzer II	93ae73f6-c355-47be-a355-faa78c0632d4	7a28e38f-8fc4-4ac7-974c-03925fab2da6	c.1242G>A	p.Met414Ile	p.M414I	ENST00000282412	2022-06-06	86	61	25	132	NA	NA	PPM1B	missense_variant	p.M414I	ENST00000282412	NM_002706.4
RGPD3	653489	WUGSC	GRCh38	chr2	106459308	106459308	+	Missense_Mutation	SNP	C	C	G	novel		TCGA-AO-A0J5-01A-11W-A050-09	TCGA-AO-A0J5-10A-01W-A055-09	NA	NA			NA	NA	NA	NA	Somatic	NA	NA		NA	NA	Illumina HiSeq 2000;Illumina Genome Analyzer II	93ae73f6-c355-47be-a355-faa78c0632d4	7a28e38f-8fc4-4ac7-974c-03925fab2da6	c.97G>C	p.Ala33Pro	p.A33P	ENST00000409886	2022-02-23	39	33	6	173	NA	NA	RGPD3	missense_variant	p.A33P	ENST00000409886	NM_001144013.1
DOCK10	55619	WUGSC	GRCh38	chr2	224862698	224862698	+	Missense_Mutation	SNP	C	C	T			TCGA-AO-A0J5-01A-11W-A050-09	TCGA-AO-A0J5-10A-01W-A055-09	NA	NA			NA	NA	NA	NA	Somatic	NA	NA		NA	NA	Illumina HiSeq 2000;Illumina Genome Analyzer II	93ae73f6-c355-47be-a355-faa78c0632d4	7a28e38f-8fc4-4ac7-974c-03925fab2da6	c.1651G>A	p.Gly551Arg	p.G551R	ENST00000258390	14/56	93	74	19	285	NA	NA	DOCK10	missense_variant	p.G545R	ENST00000409592	NM_001290263.1
SETD5	55209	WUGSC	GRCh38	chr3	9443309	9443309	+	Missense_Mutation	SNP	T	T	A			TCGA-AO-A0J5-01A-11W-A050-09	TCGA-AO-A0J5-10A-01W-A055-09	NA	NA			NA	NA	NA	NA	Somatic	NA	NA		NA	NA	Illumina HiSeq 2000;Illumina Genome Analyzer II	93ae73f6-c355-47be-a355-faa78c0632d4	7a28e38f-8fc4-4ac7-974c-03925fab2da6	c.1079T>A	p.Val360Glu	p.V360E	ENST00000402198	2022-11-23	60	45	15	94	NA	NA	SETD5	missense_variant	p.V360E	ENST00000402198	NM_001080517.1
PIK3CA	5290	WUGSC	GRCh38	chr3	179234297	179234297	+	Missense_Mutation	SNP	A	A	G	rs121913279	byCluster;byFrequency	TCGA-AO-A0J5-01A-11W-A050-09	TCGA-AO-A0J5-10A-01W-A055-09	NA	NA			NA	NA	NA	NA	Somatic	NA	NA		NA	NA	Illumina HiSeq 2000;Illumina Genome Analyzer II	93ae73f6-c355-47be-a355-faa78c0632d4	7a28e38f-8fc4-4ac7-974c-03925fab2da6	c.3140A>G	p.His1047Arg	p.H1047R	ENST00000263967	21/21	109	78	31	92	NA	NA	PIK3CA	missense_variant	p.H1047R	ENST00000263967	NM_006218.2
FRAS1	80144	WUGSC	GRCh38	chr4	78482481	78482481	+	Nonsense_Mutation	SNP	G	G	T	novel		TCGA-AO-A0J5-01A-11W-A050-09	TCGA-AO-A0J5-10A-01W-A055-09	NA	NA			NA	NA	NA	NA	Somatic	NA	NA		NA	NA	Illumina HiSeq 2000;Illumina Genome Analyzer II	93ae73f6-c355-47be-a355-faa78c0632d4	7a28e38f-8fc4-4ac7-974c-03925fab2da6	c.8698G>T	p.Glu2900Ter	p.E2900*	ENST00000512123	58/74	136	117	19	169	NA	NA	FRAS1	stop_gained	p.E2900*	ENST00000512123	NM_025074.6
GZMA	3001	WUGSC	GRCh38	chr5	55110154	55110154	+	Missense_Mutation	SNP	T	T	C	novel		TCGA-AO-A0J5-01A-11W-A050-09	TCGA-AO-A0J5-10A-01W-A055-09	NA	NA			NA	NA	NA	NA	Somatic	NA	NA		NA	NA	Illumina HiSeq 2000;Illumina Genome Analyzer II	93ae73f6-c355-47be-a355-faa78c0632d4	7a28e38f-8fc4-4ac7-974c-03925fab2da6	c.761T>C	p.Ile254Thr	p.I254T	ENST00000274306	2022-05-05	142	128	14	331	NA	NA	GZMA	missense_variant	p.I254T	ENST00000274306	NM_006144.3
ANKRD55	79722	WUGSC	GRCh38	chr5	56100248	56100248	+	Nonsense_Mutation	SNP	G	G	A	rs139797482	byCluster	TCGA-AO-A0J5-01A-11W-A050-09	TCGA-AO-A0J5-10A-01W-A055-09	NA	NA			NA	NA	NA	NA	Somatic	NA	NA		NA	NA	Illumina HiSeq 2000;Illumina Genome Analyzer II	93ae73f6-c355-47be-a355-faa78c0632d4	7a28e38f-8fc4-4ac7-974c-03925fab2da6	c.1780C>T	p.Arg594Ter	p.R594*	ENST00000341048	2022-12-12	77	59	18	113	NA	NA	ANKRD55	stop_gained	p.R594*	ENST00000341048	NM_024669.2
ATP10B	23120	WUGSC	GRCh38	chr5	160620551	160620551	+	Missense_Mutation	SNP	G	G	T			TCGA-AO-A0J5-01A-11W-A050-09	TCGA-AO-A0J5-10A-01W-A055-09	NA	NA			NA	NA	NA	NA	Somatic	NA	NA		NA	NA	Illumina HiSeq 2000;Illumina Genome Analyzer II	93ae73f6-c355-47be-a355-faa78c0632d4	7a28e38f-8fc4-4ac7-974c-03925fab2da6	c.2212C>A	p.Leu738Ile	p.L738I	ENST00000327245	15/26	73	52	21	36	NA	NA	ATP10B	missense_variant	p.L738I	ENST00000327245	NM_025153.2
HIVEP1	3096	WUGSC	GRCh38	chr6	12125256	12125256	+	Missense_Mutation	SNP	C	C	T			TCGA-AO-A0J5-01A-11W-A050-09	TCGA-AO-A0J5-10A-01W-A055-09	NA	NA			NA	NA	NA	NA	Somatic	NA	NA		NA	NA	Illumina HiSeq 2000;Illumina Genome Analyzer II	93ae73f6-c355-47be-a355-faa78c0632d4	7a28e38f-8fc4-4ac7-974c-03925fab2da6	c.5461C>T	p.Pro1821Ser	p.P1821S	ENST00000379388	2022-04-09	97	74	23	175	NA	NA	HIVEP1	missense_variant	p.P1821S	ENST00000379388	NM_002114.2
PHIP	55023	WUGSC	GRCh38	chr6	78946102	78946102	+	Missense_Mutation	SNP	C	C	T	rs200729688	by1000G;byCluster	TCGA-AO-A0J5-01A-11W-A050-09	TCGA-AO-A0J5-10A-01W-A055-09	NA	NA			NA	NA	NA	NA	Somatic	NA	NA		NA	NA	Illumina HiSeq 2000;Illumina Genome Analyzer II	93ae73f6-c355-47be-a355-faa78c0632d4	7a28e38f-8fc4-4ac7-974c-03925fab2da6	c.4529G>A	p.Arg1510Gln	p.R1510Q	ENST00000275034	38/40	373	352	21	711	NA	NA	PHIP	missense_variant	p.R1510Q	ENST00000275034	NM_017934.5
LSM5	23658	WUGSC	GRCh38	chr7	32490337	32490337	+	Missense_Mutation	SNP	G	G	A	rs376563041	byCluster;byFrequency	TCGA-AO-A0J5-01A-11W-A050-09	TCGA-AO-A0J5-10A-01W-A055-09	NA	NA			NA	NA	NA	NA	Somatic	NA	NA		NA	NA	Illumina HiSeq 2000;Illumina Genome Analyzer II	93ae73f6-c355-47be-a355-faa78c0632d4	7a28e38f-8fc4-4ac7-974c-03925fab2da6	c.29C>T	p.Ser10Leu	p.S10L	ENST00000450169	2022-01-05	172	150	22	11	NA	NA	LSM5	missense_variant	p.S10L	ENST00000450169	NM_012322.2
TAS2R16	50833	WUGSC	GRCh38	chr7	122994804	122994804	+	Missense_Mutation	SNP	C	C	A			TCGA-AO-A0J5-01A-11W-A050-09	TCGA-AO-A0J5-10A-01W-A055-09	NA	NA			NA	NA	NA	NA	Somatic	NA	NA		NA	NA	Illumina HiSeq 2000;Illumina Genome Analyzer II	93ae73f6-c355-47be-a355-faa78c0632d4	7a28e38f-8fc4-4ac7-974c-03925fab2da6	c.831G>T	p.Met277Ile	p.M277I	ENST00000249284	2022-01-01	139	132	7	99	NA	NA	TAS2R16	missense_variant	p.M277I	ENST00000249284	NM_016945.2
NUP205	23165	WUGSC	GRCh38	chr7	135648416	135648416	+	Missense_Mutation	SNP	G	G	A	rs566054477	by1000G	TCGA-AO-A0J5-01A-11W-A050-09	TCGA-AO-A0J5-10A-01W-A055-09	NA	NA			NA	NA	NA	NA	Somatic	NA	NA		NA	NA	Illumina HiSeq 2000;Illumina Genome Analyzer II	93ae73f6-c355-47be-a355-faa78c0632d4	7a28e38f-8fc4-4ac7-974c-03925fab2da6	c.5899G>A	p.Ala1967Thr	p.A1967T	ENST00000285968	43/43	84	72	12	195	NA	NA	NUP205	missense_variant	p.A1967T	ENST00000285968	NM_015135.2
RP1L1	94137	WUGSC	GRCh38	chr8	10609094	10609094	+	Missense_Mutation	SNP	G	G	T	novel		TCGA-AO-A0J5-01A-11W-A050-09	TCGA-AO-A0J5-10A-01W-A055-09	NA	NA			NA	NA	NA	NA	Somatic	NA	NA		NA	NA	Illumina HiSeq 2000;Illumina Genome Analyzer II	93ae73f6-c355-47be-a355-faa78c0632d4	7a28e38f-8fc4-4ac7-974c-03925fab2da6	c.5004C>A	p.Ser1668Arg	p.S1668R	ENST00000382483	2022-04-04	29	26	3	52	NA	NA	RP1L1	missense_variant	p.S1668R	ENST00000382483	NM_178857.5
DOCK5	80005	WUGSC	GRCh38	chr8	25403638	25403638	+	Missense_Mutation	SNP	G	G	T			TCGA-AO-A0J5-01A-11W-A050-09	TCGA-AO-A0J5-10A-01W-A055-09	NA	NA			NA	NA	NA	NA	Somatic	NA	NA		NA	NA	Illumina HiSeq 2000;Illumina Genome Analyzer II	93ae73f6-c355-47be-a355-faa78c0632d4	7a28e38f-8fc4-4ac7-974c-03925fab2da6	c.5007G>T	p.Arg1669Ser	p.R1669S	ENST00000276440	48/52	113	64	49	141	NA	NA	DOCK5	missense_variant	p.R1669S	ENST00000276440	NM_024940.6
PRKDC	5591	WUGSC	GRCh38	chr8	47888615	47888615	+	Missense_Mutation	SNP	G	G	A	novel		TCGA-AO-A0J5-01A-11W-A050-09	TCGA-AO-A0J5-10A-01W-A055-09	NA	NA			NA	NA	NA	NA	Somatic	NA	NA		NA	NA	Illumina HiSeq 2000;Illumina Genome Analyzer II	93ae73f6-c355-47be-a355-faa78c0632d4	7a28e38f-8fc4-4ac7-974c-03925fab2da6	c.4316C>T	p.Pro1439Leu	p.P1439L	ENST00000314191	34/86	40	32	8	76	NA	NA	PRKDC	missense_variant	p.P1439L	ENST00000314191	NM_006904.6
PREX2	80243	WUGSC	GRCh38	chr8	68044536	68044536	+	Missense_Mutation	SNP	C	C	T	rs774302685		TCGA-AO-A0J5-01A-11W-A050-09	TCGA-AO-A0J5-10A-01W-A055-09	NA	NA			NA	NA	NA	NA	Somatic	NA	NA		NA	NA	Illumina HiSeq 2000;Illumina Genome Analyzer II	93ae73f6-c355-47be-a355-faa78c0632d4	7a28e38f-8fc4-4ac7-974c-03925fab2da6	c.889C>T	p.Arg297Cys	p.R297C	ENST00000288368	1940-08-01	198	110	88	197	NA	NA	PREX2	missense_variant	p.R297C	ENST00000288368	NM_024870.2
OXR1	55074	WUGSC	GRCh38	chr8	106713984	106713984	+	Missense_Mutation	SNP	A	A	T			TCGA-AO-A0J5-01A-11W-A050-09	TCGA-AO-A0J5-10A-01W-A055-09	NA	NA			NA	NA	NA	NA	Somatic	NA	NA		NA	NA	Illumina HiSeq 2000;Illumina Genome Analyzer II	93ae73f6-c355-47be-a355-faa78c0632d4	7a28e38f-8fc4-4ac7-974c-03925fab2da6	c.1958A>T	p.Glu653Val	p.E653V	ENST00000442977	2022-10-16	36	26	10	110	NA	NA	OXR1	missense_variant	p.E652V	ENST00000452423	NM_001198533.1
ZNF7	7553	WUGSC	GRCh38	chr8	144842200	144842201	+	Frame_Shift_Del	DEL	AA	AA	-	novel		TCGA-AO-A0J5-01A-11W-A050-09	TCGA-AO-A0J5-10A-01W-A055-09	NA	NA			NA	NA	NA	NA	Somatic	NA	NA		NA	NA	Illumina HiSeq 2000;Illumina Genome Analyzer II	93ae73f6-c355-47be-a355-faa78c0632d4	7a28e38f-8fc4-4ac7-974c-03925fab2da6	c.1093_1094delAA	p.Lys365GlyfsTer49	p.K365Gfs*49	ENST00000528372	2022-05-05	108	93	15	47	NA	NA	ZNF7	frameshift_variant	p.K365Gfs*49	ENST00000528372	NM_003416.3
PSIP1	11168	WUGSC	GRCh38	chr9	15490115	15490116	+	Frame_Shift_Ins	INS	-	-	A			TCGA-AO-A0J5-01A-11W-A050-09	TCGA-AO-A0J5-10A-01W-A055-09	NA	NA			NA	NA	NA	NA	Somatic	NA	NA		NA	NA	Illumina HiSeq 2000;Illumina Genome Analyzer II	93ae73f6-c355-47be-a355-faa78c0632d4	7a28e38f-8fc4-4ac7-974c-03925fab2da6	c.158dupT	p.Leu53PhefsTer13	p.L53Ffs*13	ENST00000380733	2022-04-16	65	36	29	251	NA	NA	PSIP1	frameshift_variant	p.L53Ffs*13	ENST00000380733
GPR107	57720	WUGSC	GRCh38	chr9	130127558	130127558	+	Missense_Mutation	SNP	C	C	A	novel		TCGA-AO-A0J5-01A-11W-A050-09	TCGA-AO-A0J5-10A-01W-A055-09	NA	NA			NA	NA	NA	NA	Somatic	NA	NA		NA	NA	Illumina HiSeq 2000;Illumina Genome Analyzer II	93ae73f6-c355-47be-a355-faa78c0632d4	7a28e38f-8fc4-4ac7-974c-03925fab2da6	c.1576C>A	p.Leu526Ile	p.L526I	ENST00000372406	18/20	80	73	7	126	NA	NA	GPR107	missense_variant	p.L526I	ENST00000372406	NM_001136557.1
GATA3	2625	WUGSC	GRCh38	chr10	8069531	8069532	+	Frame_Shift_Ins	INS	-	-	CTGGAGG	novel		TCGA-AO-A0J5-01A-11W-A050-09	TCGA-AO-A0J5-10A-01W-A055-09	NA	NA			NA	NA	NA	NA	Somatic	NA	NA		NA	NA	Illumina HiSeq 2000;Illumina Genome Analyzer II	93ae73f6-c355-47be-a355-faa78c0632d4	7a28e38f-8fc4-4ac7-974c-03925fab2da6	c.981_987dupCTGGAGG	p.Arg330LeufsTer24	p.R330Lfs*24	ENST00000346208	2022-05-06	124	88	36	96	NA	NA	GATA3	frameshift_variant	p.R331Lfs*24	ENST00000379328	NM_001002295.1
CDH23	64072	WUGSC	GRCh38	chr10	71784337	71784337	+	Missense_Mutation	SNP	G	G	A	rs143993990	by1000G;byCluster;byFrequency	TCGA-AO-A0J5-01A-11W-A050-09	TCGA-AO-A0J5-10A-01W-A055-09	NA	NA			NA	NA	NA	NA	Somatic	NA	NA		NA	NA	Illumina HiSeq 2000;Illumina Genome Analyzer II	93ae73f6-c355-47be-a355-faa78c0632d4	7a28e38f-8fc4-4ac7-974c-03925fab2da6	c.5569G>A	p.Val1857Met	p.V1857M	ENST00000224721	42/70	79	57	22	94	NA	NA	CDH23	missense_variant	p.V1857M	ENST00000224721	NM_022124.5
C10orf12	26148	WUGSC	GRCh38	chr10	96984920	96984920	+	Missense_Mutation	SNP	C	C	T			TCGA-AO-A0J5-01A-11W-A050-09	TCGA-AO-A0J5-10A-01W-A055-09	NA	NA			NA	NA	NA	NA	Somatic	NA	NA		NA	NA	Illumina HiSeq 2000;Illumina Genome Analyzer II	93ae73f6-c355-47be-a355-faa78c0632d4	7a28e38f-8fc4-4ac7-974c-03925fab2da6	c.3530C>T	p.Ala1177Val	p.A1177V	ENST00000286067	2022-01-01	107	92	15	135	NA	NA	C10orf12	missense_variant	p.A1177V	ENST00000286067	NM_015652.2
SLC1A2	6506	WUGSC	GRCh38	chr11	35306202	35306202	+	Missense_Mutation	SNP	G	G	A			TCGA-AO-A0J5-01A-11W-A050-09	TCGA-AO-A0J5-10A-01W-A055-09	NA	NA			NA	NA	NA	NA	Somatic	NA	NA		NA	NA	Illumina HiSeq 2000;Illumina Genome Analyzer II	93ae73f6-c355-47be-a355-faa78c0632d4	7a28e38f-8fc4-4ac7-974c-03925fab2da6	c.602C>T	p.Pro201Leu	p.P201L	ENST00000278379	2022-05-11	233	150	83	138	NA	NA	SLC1A2	missense_variant	p.P201L	ENST00000278379	NM_004171.3
SIPA1	6494	WUGSC	GRCh38	chr11	65650704	65650704	+	Missense_Mutation	SNP	G	G	C	novel		TCGA-AO-A0J5-01A-11W-A050-09	TCGA-AO-A0J5-10A-01W-A055-09	NA	NA			NA	NA	NA	NA	Somatic	NA	NA		NA	NA	Illumina HiSeq 2000;Illumina Genome Analyzer II	93ae73f6-c355-47be-a355-faa78c0632d4	7a28e38f-8fc4-4ac7-974c-03925fab2da6	c.3118G>C	p.Asp1040His	p.D1040H	ENST00000394224	16/16	25	20	5	10	NA	NA	SIPA1	missense_variant	p.D1040H	ENST00000394224	NM_153253.29
SIPA1	6494	WUGSC	GRCh38	chr11	65650706	65650706	+	Missense_Mutation	SNP	C	C	A	novel		TCGA-AO-A0J5-01A-11W-A050-09	TCGA-AO-A0J5-10A-01W-A055-09	NA	NA			NA	NA	NA	NA	Somatic	NA	NA		NA	NA	Illumina HiSeq 2000;Illumina Genome Analyzer II	93ae73f6-c355-47be-a355-faa78c0632d4	7a28e38f-8fc4-4ac7-974c-03925fab2da6	c.3120C>A	p.Asp1040Glu	p.D1040E	ENST00000394224	16/16	25	20	5	9	NA	NA	SIPA1	missense_variant	p.D1040E	ENST00000394224	NM_153253.29
PITPNM1	9600	WUGSC	GRCh38	chr11	67498155	67498155	+	Missense_Mutation	SNP	T	T	G	novel		TCGA-AO-A0J5-01A-11W-A050-09	TCGA-AO-A0J5-10A-01W-A055-09	NA	NA			NA	NA	NA	NA	Somatic	NA	NA		NA	NA	Illumina HiSeq 2000;Illumina Genome Analyzer II	93ae73f6-c355-47be-a355-faa78c0632d4	7a28e38f-8fc4-4ac7-974c-03925fab2da6	c.1652A>C	p.Glu551Ala	p.E551A	ENST00000356404	2022-11-24	27	24	3	8	NA	NA	PITPNM1	missense_variant	p.E551A	ENST00000356404	NM_004910.2
OAS2	4939	WUGSC	GRCh38	chr12	113004956	113004956	+	Missense_Mutation	SNP	C	C	T	novel		TCGA-AO-A0J5-01A-11W-A050-09	TCGA-AO-A0J5-10A-01W-A055-09	NA	NA			NA	NA	NA	NA	Somatic	NA	NA		NA	NA	Illumina HiSeq 2000;Illumina Genome Analyzer II	93ae73f6-c355-47be-a355-faa78c0632d4	7a28e38f-8fc4-4ac7-974c-03925fab2da6	c.1202C>T	p.Thr401Ile	p.T401I	ENST00000342315	2022-07-11	162	148	14	108	NA	NA	OAS2	missense_variant	p.T401I	ENST00000392583	NM_002535.2
AACS	65985	WUGSC	GRCh38	chr12	125076577	125076577	+	Missense_Mutation	SNP	C	C	G			TCGA-AO-A0J5-01A-11W-A050-09	TCGA-AO-A0J5-10A-01W-A055-09	NA	NA			NA	NA	NA	NA	Somatic	NA	NA		NA	NA	Illumina HiSeq 2000;Illumina Genome Analyzer II	93ae73f6-c355-47be-a355-faa78c0632d4	7a28e38f-8fc4-4ac7-974c-03925fab2da6	c.324C>G	p.His108Gln	p.H108Q	ENST00000316519	2022-03-18	140	118	22	148	NA	NA	AACS	missense_variant	p.H108Q	ENST00000316519	NM_023928.3
TMEM132D	121256	WUGSC	GRCh38	chr12	129074679	129074679	+	Missense_Mutation	SNP	C	C	A			TCGA-AO-A0J5-01A-11W-A050-09	TCGA-AO-A0J5-10A-01W-A055-09	NA	NA			NA	NA	NA	NA	Somatic	NA	NA		NA	NA	Illumina HiSeq 2000;Illumina Genome Analyzer II	93ae73f6-c355-47be-a355-faa78c0632d4	7a28e38f-8fc4-4ac7-974c-03925fab2da6	c.2496G>T	p.Gln832His	p.Q832H	ENST00000422113	2022-09-09	254	205	49	331	NA	NA	TMEM132D	missense_variant	p.Q832H	ENST00000422113	NM_133448.2
TSC22D1	8848	WUGSC	GRCh38	chr13	44574226	44574226	+	Missense_Mutation	SNP	G	G	T			TCGA-AO-A0J5-01A-11W-A050-09	TCGA-AO-A0J5-10A-01W-A055-09	NA	NA			NA	NA	NA	NA	Somatic	NA	NA		NA	NA	Illumina HiSeq 2000;Illumina Genome Analyzer II	93ae73f6-c355-47be-a355-faa78c0632d4	7a28e38f-8fc4-4ac7-974c-03925fab2da6	c.1849C>A	p.Pro617Thr	p.P617T	ENST00000458659	2022-01-03	43	34	9	66	NA	NA	TSC22D1	missense_variant	p.P617T	ENST00000458659	NM_183422.3
RGS6	9628	WUGSC	GRCh38	chr14	72459674	72459675	+	Frame_Shift_Ins	INS	-	-	GC	novel		TCGA-AO-A0J5-01A-11W-A050-09	TCGA-AO-A0J5-10A-01W-A055-09	NA	NA			NA	NA	NA	NA	Somatic	NA	NA		NA	NA	Illumina HiSeq 2000;Illumina Genome Analyzer II	93ae73f6-c355-47be-a355-faa78c0632d4	7a28e38f-8fc4-4ac7-974c-03925fab2da6	c.385_386insGC	p.Thr129SerfsTer29	p.T129Sfs*29	ENST00000553530	2022-06-17	112	104	8	85	NA	NA	RGS6	frameshift_variant	p.T129Sfs*29	ENST00000553530	NM_001204418.1&NM_004296.5&NM_001204422.1&NM_001204420.1
ZNF839	55778	WUGSC	GRCh38	chr14	102339137	102339137	+	Missense_Mutation	SNP	A	A	C	novel		TCGA-AO-A0J5-01A-11W-A050-09	TCGA-AO-A0J5-10A-01W-A055-09	NA	NA			NA	NA	NA	NA	Somatic	NA	NA		NA	NA	Illumina HiSeq 2000;Illumina Genome Analyzer II	93ae73f6-c355-47be-a355-faa78c0632d4	7a28e38f-8fc4-4ac7-974c-03925fab2da6	c.1493A>C	p.Glu498Ala	p.E498A	ENST00000558850	2022-07-08	129	118	11	85	NA	NA	ZNF839	missense_variant	p.E614A	ENST00000442396	NM_018335.4
MAGEL2	54551	WUGSC	GRCh38	chr15	23645285	23645285	+	Missense_Mutation	SNP	C	C	T			TCGA-AO-A0J5-01A-11W-A050-09	TCGA-AO-A0J5-10A-01W-A055-09	NA	NA			NA	NA	NA	NA	Somatic	NA	NA		NA	NA	Illumina HiSeq 2000;Illumina Genome Analyzer II	93ae73f6-c355-47be-a355-faa78c0632d4	7a28e38f-8fc4-4ac7-974c-03925fab2da6	c.2458G>A	p.Ala820Thr	p.A820T	ENST00000532292	2022-01-01	19	13	6	66	NA	NA	MAGEL2	missense_variant	p.A820T	ENST00000532292	NM_019066.4
SLX4	84464	WUGSC	GRCh38	chr16	3600994	3600994	+	Missense_Mutation	SNP	C	C	G	novel		TCGA-AO-A0J5-01A-11W-A050-09	TCGA-AO-A0J5-10A-01W-A055-09	NA	NA			NA	NA	NA	NA	Somatic	NA	NA		NA	NA	Illumina HiSeq 2000;Illumina Genome Analyzer II	93ae73f6-c355-47be-a355-faa78c0632d4	7a28e38f-8fc4-4ac7-974c-03925fab2da6	c.1148G>C	p.Ser383Thr	p.S383T	ENST00000294008	2022-05-15	26	20	6	21	NA	NA	SLX4	missense_variant	p.S383T	ENST00000294008	NM_032444.2
ADCY9	115	WUGSC	GRCh38	chr16	4113951	4113951	+	Missense_Mutation	SNP	C	C	T	novel		TCGA-AO-A0J5-01A-11W-A050-09	TCGA-AO-A0J5-10A-01W-A055-09	NA	NA			NA	NA	NA	NA	Somatic	NA	NA		NA	NA	Illumina HiSeq 2000;Illumina Genome Analyzer II	93ae73f6-c355-47be-a355-faa78c0632d4	7a28e38f-8fc4-4ac7-974c-03925fab2da6	c.1492G>A	p.Gly498Ser	p.G498S	ENST00000294016	2022-02-11	45	41	4	13	NA	NA	ADCY9	missense_variant	p.G498S	ENST00000294016	NM_001116.3
RNF222	643904	WUGSC	GRCh38	chr17	8393278	8393278	+	Missense_Mutation	SNP	G	G	A	rs554178516	by1000G	TCGA-AO-A0J5-01A-11W-A050-09	TCGA-AO-A0J5-10A-01W-A055-09	NA	NA			NA	NA	NA	NA	Somatic	NA	NA		NA	NA	Illumina HiSeq 2000;Illumina Genome Analyzer II	93ae73f6-c355-47be-a355-faa78c0632d4	7a28e38f-8fc4-4ac7-974c-03925fab2da6	c.184C>T	p.Pro62Ser	p.P62S	ENST00000344001	2022-01-01	24	16	8	14	NA	NA	RNF222	missense_variant	p.P62S	ENST00000399398	NM_001146684.2
CSH2	1443	WUGSC	GRCh38	chr17	63872269	63872269	+	Missense_Mutation	SNP	T	T	G	novel		TCGA-AO-A0J5-01A-11W-A050-09	TCGA-AO-A0J5-10A-01W-A055-09	NA	NA			NA	NA	NA	NA	Somatic	NA	NA		NA	NA	Illumina HiSeq 2000;Illumina Genome Analyzer II	93ae73f6-c355-47be-a355-faa78c0632d4	7a28e38f-8fc4-4ac7-974c-03925fab2da6	c.511A>C	p.Lys171Gln	p.K171Q	ENST00000392886	2022-05-05	643	625	18	155	NA	NA	CSH2	missense_variant	p.K171Q	ENST00000392886	NM_020991.3
ZNF558	148156	WUGSC	GRCh38	chr19	8811975	8811975	+	Missense_Mutation	SNP	C	C	A			TCGA-AO-A0J5-01A-11W-A050-09	TCGA-AO-A0J5-10A-01W-A055-09	NA	NA			NA	NA	NA	NA	Somatic	NA	NA		NA	NA	Illumina HiSeq 2000;Illumina Genome Analyzer II	93ae73f6-c355-47be-a355-faa78c0632d4	7a28e38f-8fc4-4ac7-974c-03925fab2da6	c.515G>T	p.Arg172Ile	p.R172I	ENST00000301475	2022-06-06	68	63	5	88	NA	NA	ZNF558	missense_variant	p.R172I	ENST00000601372
SLC27A1	376497	WUGSC	GRCh38	chr19	17497399	17497399	+	Missense_Mutation	SNP	C	C	T			TCGA-AO-A0J5-01A-11W-A050-09	TCGA-AO-A0J5-10A-01W-A055-09	NA	NA			NA	NA	NA	NA	Somatic	NA	NA		NA	NA	Illumina HiSeq 2000;Illumina Genome Analyzer II	93ae73f6-c355-47be-a355-faa78c0632d4	7a28e38f-8fc4-4ac7-974c-03925fab2da6	c.1141C>T	p.Arg381Cys	p.R381C	ENST00000252595	2022-07-12	44	29	15	37	NA	NA	SLC27A1	missense_variant	p.R381C	ENST00000252595	NM_198580.1
COX4I2	84701	WUGSC	GRCh38	chr20	31640098	31640098	+	Splice_Site	SNP	G	G	A			TCGA-AO-A0J5-01A-11W-A050-09	TCGA-AO-A0J5-10A-01W-A055-09	NA	NA			NA	NA	NA	NA	Somatic	NA	NA		NA	NA	Illumina HiSeq 2000;Illumina Genome Analyzer II	93ae73f6-c355-47be-a355-faa78c0632d4	7a28e38f-8fc4-4ac7-974c-03925fab2da6	c.247+1G>A		p.X83_splice	ENST00000376075		34	23	11	34	NA	NA	COX4I2	splice_donor_variant	p.X83_splice	ENST00000376075	NM_032609.2
ZNF831	128611	WUGSC	GRCh38	chr20	59193813	59193813	+	Missense_Mutation	SNP	C	C	A			TCGA-AO-A0J5-01A-11W-A050-09	TCGA-AO-A0J5-10A-01W-A055-09	NA	NA			NA	NA	NA	NA	Somatic	NA	NA		NA	NA	Illumina HiSeq 2000;Illumina Genome Analyzer II	93ae73f6-c355-47be-a355-faa78c0632d4	7a28e38f-8fc4-4ac7-974c-03925fab2da6	c.2794C>A	p.Leu932Met	p.L932M	ENST00000371030	2022-01-05	23	16	7	29	NA	NA	ZNF831	missense_variant	p.L932M	ENST00000371030	NM_178457.2
TOM1	10043	WUGSC	GRCh38	chr22	35299933	35299933	+	Missense_Mutation	SNP	A	A	G			TCGA-AO-A0J5-01A-11W-A050-09	TCGA-AO-A0J5-10A-01W-A055-09	NA	NA			NA	NA	NA	NA	Somatic	NA	NA		NA	NA	Illumina HiSeq 2000;Illumina Genome Analyzer II	93ae73f6-c355-47be-a355-faa78c0632d4	7a28e38f-8fc4-4ac7-974c-03925fab2da6	c.5A>G	p.Asp2Gly	p.D2G	ENST00000449058	2022-01-15	45	32	13	22	NA	NA	TOM1	missense_variant	p.D2G	ENST00000411850	NM_001135732.1
HDAC6	10013	WUGSC	GRCh38	chrX	48816541	48816541	+	Missense_Mutation	SNP	G	G	T			TCGA-AO-A0J5-01A-11W-A050-09	TCGA-AO-A0J5-10A-01W-A055-09	NA	NA			NA	NA	NA	NA	Somatic	NA	NA		NA	NA	Illumina HiSeq 2000;Illumina Genome Analyzer II	93ae73f6-c355-47be-a355-faa78c0632d4	7a28e38f-8fc4-4ac7-974c-03925fab2da6	c.1699G>T	p.Asp567Tyr	p.D567Y	ENST00000334136	19/29	104	89	15	111	NA	NA	HDAC6	missense_variant	p.D567Y	ENST00000334136
CXCR3	2833	WUGSC	GRCh38	chrX	71616393	71616393	+	Missense_Mutation	SNP	G	G	T			TCGA-AO-A0J5-01A-11W-A050-09	TCGA-AO-A0J5-10A-01W-A055-09	NA	NA			NA	NA	NA	NA	Somatic	NA	NA		NA	NA	Illumina HiSeq 2000;Illumina Genome Analyzer II	93ae73f6-c355-47be-a355-faa78c0632d4	7a28e38f-8fc4-4ac7-974c-03925fab2da6	c.1079C>A	p.Thr360Asn	p.T360N	ENST00000373693	2022-02-02	61	52	9	47	NA	NA	CXCR3	missense_variant	p.T407N	ENST00000373691	NM_001142797.1
TSSK3	81629	WUGSC	GRCh38	chr1	32363805	32363805	+	Missense_Mutation	SNP	T	T	C	rs753130828		TCGA-A8-A093-01A-11W-A019-09	TCGA-A8-A093-10A-01W-A021-09	NA	NA	T	C	NA	NA	NA	NA	Somatic	NA	NA	Illumina_WXS_gDNA	NA	NA	Illumina Genome Analyzer II	8f64ba22-0958-4fdb-8161-f83cfe57c95d	4f97de65-e2ea-444d-b824-70905e5059c2	c.356T>C	p.Val119Ala	p.V119A	ENST00000373534	2022-02-02	31	25	6	76	NA	NA	TSSK3	missense_variant	p.V119A	ENST00000373534	NM_052841.3
KTI12	112970	WUGSC	GRCh38	chr1	52033476	52033476	+	Missense_Mutation	SNP	G	G	A	rs201065316	by1000G;byCluster	TCGA-A8-A093-01A-11W-A019-09	TCGA-A8-A093-10A-01W-A021-09	NA	NA	G	A	NA	NA	NA	NA	Somatic	NA	NA	Illumina_WXS_gDNA	NA	NA	Illumina Genome Analyzer II	8f64ba22-0958-4fdb-8161-f83cfe57c95d	4f97de65-e2ea-444d-b824-70905e5059c2	c.286C>T	p.Arg96Trp	p.R96W	ENST00000371614	2022-01-01	26	21	5	21	NA	NA	KTI12	missense_variant	p.R96W	ENST00000371614	NM_138417.2
TNN	63923	WUGSC	GRCh38	chr1	175118690	175118690	+	Missense_Mutation	SNP	G	G	A	novel		TCGA-A8-A093-01A-11W-A019-09	TCGA-A8-A093-10A-01W-A021-09	NA	NA			NA	NA	NA	NA	Somatic	NA	NA		NA	NA	Illumina Genome Analyzer II	8f64ba22-0958-4fdb-8161-f83cfe57c95d	4f97de65-e2ea-444d-b824-70905e5059c2	c.2516G>A	p.Arg839Lys	p.R839K	ENST00000239462	2022-11-19	260	251	9	132	NA	NA	TNN	missense_variant	p.R839K	ENST00000239462	NM_022093.1
TARBP1	6894	WUGSC	GRCh38	chr1	234420812	234420812	+	Missense_Mutation	SNP	C	C	T			TCGA-A8-A093-01A-11W-A019-09	TCGA-A8-A093-10A-01W-A021-09	NA	NA	C	T	NA	NA	NA	NA	Somatic	NA	NA	Illumina_WXS_gDNA	NA	NA	Illumina Genome Analyzer II	8f64ba22-0958-4fdb-8161-f83cfe57c95d	4f97de65-e2ea-444d-b824-70905e5059c2	c.3445G>A	p.Asp1149Asn	p.D1149N	ENST00000040877	21/30	446	387	59	237	NA	NA	TARBP1	missense_variant	p.D1149N	ENST00000040877	NM_005646.3
RGS7	6000	WUGSC	GRCh38	chr1	240930734	240930734	+	Missense_Mutation	SNP	G	G	A			TCGA-A8-A093-01A-11W-A019-09	TCGA-A8-A093-10A-01W-A021-09	NA	NA	G	A	NA	NA	NA	NA	Somatic	NA	NA	Illumina_WXS_gDNA	NA	NA	Illumina Genome Analyzer II	8f64ba22-0958-4fdb-8161-f83cfe57c95d	4f97de65-e2ea-444d-b824-70905e5059c2	c.368C>T	p.Pro123Leu	p.P123L	ENST00000366565	2022-06-18	598	295	303	411	NA	NA	RGS7	missense_variant	p.P123L	ENST00000366565	NM_002924.5
TTC7A	57217	WUGSC	GRCh38	chr2	46975026	46975026	+	Missense_Mutation	SNP	G	G	A			TCGA-A8-A093-01A-11W-A019-09	TCGA-A8-A093-10A-01W-A021-09	NA	NA	G	A	NA	NA	NA	NA	Somatic	NA	NA	Illumina_WXS_gDNA	NA	NA	Illumina Genome Analyzer II	8f64ba22-0958-4fdb-8161-f83cfe57c95d	4f97de65-e2ea-444d-b824-70905e5059c2	c.571G>A	p.Glu191Lys	p.E191K	ENST00000319190	2022-04-20	118	89	29	82	NA	NA	TTC7A	missense_variant	p.E191K	ENST00000319190	NM_001288955.1&NM_020458.3
DGUOK	1716	WUGSC	GRCh38	chr2	73926944	73926944	+	Nonsense_Mutation	SNP	C	C	T			TCGA-A8-A093-01A-11W-A019-09	TCGA-A8-A093-10A-01W-A021-09	NA	NA	C	T	NA	NA	NA	NA	Somatic	NA	NA	Illumina_WXS_gDNA	NA	NA	Illumina Genome Analyzer II	8f64ba22-0958-4fdb-8161-f83cfe57c95d	4f97de65-e2ea-444d-b824-70905e5059c2	c.34C>T	p.Arg12Ter	p.R12*	ENST00000264093	2022-01-07	26	21	5	19	NA	NA	DGUOK	stop_gained	p.R12*	ENST00000264093	NM_080916.2
FASTKD2	22868	WUGSC	GRCh38	chr2	206774361	206774361	+	Missense_Mutation	SNP	C	C	T			TCGA-A8-A093-01A-11W-A019-09	TCGA-A8-A093-10A-01W-A021-09	NA	NA	C	T	NA	NA	NA	NA	Somatic	NA	NA	Illumina_WXS_gDNA	NA	NA	Illumina Genome Analyzer II	8f64ba22-0958-4fdb-8161-f83cfe57c95d	4f97de65-e2ea-444d-b824-70905e5059c2	c.1391C>T	p.Ser464Phe	p.S464F	ENST00000236980	2022-07-12	184	84	100	237	NA	NA	FASTKD2	missense_variant	p.S464F	ENST00000236980	NM_014929.3
PIKFYVE	200576	WUGSC	GRCh38	chr2	208298774	208298774	+	Missense_Mutation	SNP	C	C	G			TCGA-A8-A093-01A-11W-A019-09	TCGA-A8-A093-10A-01W-A021-09	NA	NA	C	G	NA	NA	NA	NA	Somatic	NA	NA	Illumina_WXS_gDNA	NA	NA	Illumina Genome Analyzer II	8f64ba22-0958-4fdb-8161-f83cfe57c95d	4f97de65-e2ea-444d-b824-70905e5059c2	c.1045C>G	p.Leu349Val	p.L349V	ENST00000264380	1942-08-01	139	56	83	145	NA	NA	PIKFYVE	missense_variant	p.L349V	ENST00000264380	NM_015040.3
PRKAG3	53632	WUGSC	GRCh38	chr2	218830030	218830030	+	Missense_Mutation	SNP	T	T	G			TCGA-A8-A093-01A-11W-A019-09	TCGA-A8-A093-10A-01W-A021-09	NA	NA	T	G	NA	NA	NA	NA	Somatic	NA	NA	Illumina_WXS_gDNA	NA	NA	Illumina Genome Analyzer II	8f64ba22-0958-4fdb-8161-f83cfe57c95d	4f97de65-e2ea-444d-b824-70905e5059c2	c.581A>C	p.Tyr194Ser	p.Y194S	ENST00000233944	2022-04-14	28	24	4	24	NA	NA	PRKAG3	missense_variant	p.Y194S	ENST00000439262	NM_017431.2
DGKD	8527	WUGSC	GRCh38	chr2	233467155	233467155	+	Nonsense_Mutation	SNP	G	G	T	novel		TCGA-A8-A093-01A-11W-A019-09	TCGA-A8-A093-10A-01W-A021-09	NA	NA			NA	NA	NA	NA	Somatic	NA	NA		NA	NA	Illumina Genome Analyzer II	8f64ba22-0958-4fdb-8161-f83cfe57c95d	4f97de65-e2ea-444d-b824-70905e5059c2	c.3376G>T	p.Glu1126Ter	p.E1126*	ENST00000264057	28/30	132	122	10	117	NA	NA	DGKD	stop_gained	p.E1126*	ENST00000264057	NM_152879.2
WNT7A	7476	WUGSC	GRCh38	chr3	13819294	13819294	+	Missense_Mutation	SNP	C	C	T			TCGA-A8-A093-01A-11W-A019-09	TCGA-A8-A093-10A-01W-A021-09	NA	NA	C	T	NA	NA	NA	NA	Somatic	NA	NA	Illumina_WXS_gDNA	NA	NA	Illumina Genome Analyzer II	8f64ba22-0958-4fdb-8161-f83cfe57c95d	4f97de65-e2ea-444d-b824-70905e5059c2	c.700G>A	p.Glu234Lys	p.E234K	ENST00000285018	2022-04-04	63	37	26	51	NA	NA	WNT7A	missense_variant	p.E234K	ENST00000285018	NM_004625.3
GLT8D1	55830	WUGSC	GRCh38	chr3	52696597	52696597	+	Missense_Mutation	SNP	T	T	G			TCGA-A8-A093-01A-11W-A019-09	TCGA-A8-A093-10A-01W-A021-09	NA	NA	T	G	NA	NA	NA	NA	Somatic	NA	NA	Illumina_WXS_gDNA	NA	NA	Illumina Genome Analyzer II	8f64ba22-0958-4fdb-8161-f83cfe57c95d	4f97de65-e2ea-444d-b824-70905e5059c2	c.392A>C	p.Lys131Thr	p.K131T	ENST00000266014	2022-05-10	67	37	30	62	NA	NA	GLT8D1	missense_variant	p.K131T	ENST00000266014	NM_018446.3
CASR	846	WUGSC	GRCh38	chr3	122284967	122284967	+	Missense_Mutation	SNP	G	G	A	rs201990892	by1000G;byCluster	TCGA-A8-A093-01A-11W-A019-09	TCGA-A8-A093-10A-01W-A021-09	NA	NA	G	A	NA	NA	NA	NA	Somatic	NA	NA	Illumina_WXS_gDNA	NA	NA	Illumina Genome Analyzer II	8f64ba22-0958-4fdb-8161-f83cfe57c95d	4f97de65-e2ea-444d-b824-70905e5059c2	c.3013G>A	p.Asp1005Asn	p.D1005N	ENST00000490131	2022-07-07	68	36	32	48	NA	NA	CASR	missense_variant	p.D1015N	ENST00000498619	NM_001178065.1
HEG1	57493	WUGSC	GRCh38	chr3	125027287	125027287	+	Missense_Mutation	SNP	C	C	G			TCGA-A8-A093-01A-11W-A019-09	TCGA-A8-A093-10A-01W-A021-09	NA	NA	C	G	NA	NA	NA	NA	Somatic	NA	NA	Illumina_WXS_gDNA	NA	NA	Illumina Genome Analyzer II	8f64ba22-0958-4fdb-8161-f83cfe57c95d	4f97de65-e2ea-444d-b824-70905e5059c2	c.831G>C	p.Lys277Asn	p.K277N	ENST00000311127	2022-03-17	109	57	52	73	NA	NA	HEG1	missense_variant	p.K277N	ENST00000311127	NM_020733.1
PIK3CA	5290	WUGSC	GRCh38	chr3	179218306	179218306	+	Missense_Mutation	SNP	C	C	A	rs121913286	byCluster	TCGA-A8-A093-01A-11W-A019-09	TCGA-A8-A093-10A-01W-A021-09	NA	NA	C	A	NA	NA	NA	NA	Somatic	NA	NA	Illumina_WXS_gDNA	NA	NA	Illumina Genome Analyzer II	8f64ba22-0958-4fdb-8161-f83cfe57c95d	4f97de65-e2ea-444d-b824-70905e5059c2	c.1636C>A	p.Gln546Lys	p.Q546K	ENST00000263967	2022-10-21	113	72	41	85	NA	NA	PIK3CA	missense_variant	p.Q546K	ENST00000263967	NM_006218.2
MAP3K13	9175	WUGSC	GRCh38	chr3	185463625	185463625	+	Missense_Mutation	SNP	G	G	A			TCGA-A8-A093-01A-11W-A019-09	TCGA-A8-A093-10A-01W-A021-09	NA	NA	G	A	NA	NA	NA	NA	Somatic	NA	NA	Illumina_WXS_gDNA	NA	NA	Illumina Genome Analyzer II	8f64ba22-0958-4fdb-8161-f83cfe57c95d	4f97de65-e2ea-444d-b824-70905e5059c2	c.1354G>A	p.Glu452Lys	p.E452K	ENST00000265026	2022-08-14	163	79	84	138	NA	NA	MAP3K13	missense_variant	p.E452K	ENST00000265026	NM_004721.4
C4orf19	55286	WUGSC	GRCh38	chr4	37590158	37590158	+	Missense_Mutation	SNP	G	G	A			TCGA-A8-A093-01A-11W-A019-09	TCGA-A8-A093-10A-01W-A021-09	NA	NA	G	A	NA	NA	NA	NA	Somatic	NA	NA	Illumina_WXS_gDNA	NA	NA	Illumina Genome Analyzer II	8f64ba22-0958-4fdb-8161-f83cfe57c95d	4f97de65-e2ea-444d-b824-70905e5059c2	c.103G>A	p.Glu35Lys	p.E35K	ENST00000284437	2022-03-03	282	234	48	206	NA	NA	C4orf19	missense_variant	p.E35K	ENST00000284437	NM_018302.2
KLHL5	51088	WUGSC	GRCh38	chr4	39062858	39062858	+	Missense_Mutation	SNP	G	G	A	rs201110544	by1000G;byCluster;byFrequency	TCGA-A8-A093-01A-11W-A019-09	TCGA-A8-A093-10A-01W-A021-09	NA	NA	G	A	NA	NA	NA	NA	Somatic	NA	NA	Illumina_WXS_gDNA	NA	NA	Illumina Genome Analyzer II	8f64ba22-0958-4fdb-8161-f83cfe57c95d	4f97de65-e2ea-444d-b824-70905e5059c2	c.344G>A	p.Arg115Gln	p.R115Q	ENST00000504108	2022-01-11	129	91	38	154	NA	NA	KLHL5	missense_variant	p.R69Q	ENST00000261425	NM_001007075.2
PTPN13	5783	WUGSC	GRCh38	chr4	86799120	86799120	+	Nonsense_Mutation	SNP	G	G	T			TCGA-A8-A093-01A-11W-A019-09	TCGA-A8-A093-10A-01W-A021-09	NA	NA	G	T	NA	NA	NA	NA	Somatic	NA	NA	Illumina_WXS_gDNA	NA	NA	Illumina Genome Analyzer II	8f64ba22-0958-4fdb-8161-f83cfe57c95d	4f97de65-e2ea-444d-b824-70905e5059c2	c.6421G>T	p.Glu2141Ter	p.E2141*	ENST00000411767	42/48	32	23	9	40	NA	NA	PTPN13	stop_gained	p.E2146*	ENST00000436978	NM_080685.2
RAP1GDS1	5910	WUGSC	GRCh38	chr4	98404600	98404600	+	Missense_Mutation	SNP	A	A	G			TCGA-A8-A093-01A-11W-A019-09	TCGA-A8-A093-10A-01W-A021-09	NA	NA	A	G	NA	NA	NA	NA	Somatic	NA	NA	Illumina_WXS_gDNA	NA	NA	Illumina Genome Analyzer II	8f64ba22-0958-4fdb-8161-f83cfe57c95d	4f97de65-e2ea-444d-b824-70905e5059c2	c.761A>G	p.Asn254Ser	p.N254S	ENST00000408927	2022-07-15	223	174	49	206	NA	NA	RAP1GDS1	missense_variant	p.N254S	ENST00000408927	NM_001100427.1
NDST3	9348	WUGSC	GRCh38	chr4	118054452	118054452	+	Missense_Mutation	SNP	C	C	T			TCGA-A8-A093-01A-11W-A019-09	TCGA-A8-A093-10A-01W-A021-09	NA	NA			NA	NA	NA	NA	Somatic	NA	NA		NA	NA	Illumina Genome Analyzer II	8f64ba22-0958-4fdb-8161-f83cfe57c95d	4f97de65-e2ea-444d-b824-70905e5059c2	c.542C>T	p.Pro181Leu	p.P181L	ENST00000296499	2022-02-14	168	119	49	227	NA	NA	NDST3	missense_variant	p.P181L	ENST00000296499	NM_004784.2
FAT4	79633	WUGSC	GRCh38	chr4	125449809	125449809	+	Missense_Mutation	SNP	G	G	C			TCGA-A8-A093-01A-11W-A019-09	TCGA-A8-A093-10A-01W-A021-09	NA	NA	G	C	NA	NA	NA	NA	Somatic	NA	NA	Illumina_WXS_gDNA	NA	NA	Illumina Genome Analyzer II	8f64ba22-0958-4fdb-8161-f83cfe57c95d	4f97de65-e2ea-444d-b824-70905e5059c2	c.8793G>C	p.Gln2931His	p.Q2931H	ENST00000394329	2022-09-17	115	88	27	197	NA	NA	FAT4	missense_variant	p.Q2931H	ENST00000394329	NM_024582.4&NM_001291303.1&NM_001291285.1
SMARCA5	8467	WUGSC	GRCh38	chr4	143547438	143547438	+	Nonsense_Mutation	SNP	C	C	T			TCGA-A8-A093-01A-11W-A019-09	TCGA-A8-A093-10A-01W-A021-09	NA	NA	C	T	NA	NA	NA	NA	Somatic	NA	NA	Illumina_WXS_gDNA	NA	NA	Illumina Genome Analyzer II	8f64ba22-0958-4fdb-8161-f83cfe57c95d	4f97de65-e2ea-444d-b824-70905e5059c2	c.2707C>T	p.Gln903Ter	p.Q903*	ENST00000283131	21/24	223	160	63	234	NA	NA	SMARCA5	stop_gained	p.Q903*	ENST00000283131	NM_003601.3
PRMT9	90826	WUGSC	GRCh38	chr4	147638573	147638573	+	Nonsense_Mutation	SNP	G	G	A			TCGA-A8-A093-01A-11W-A019-09	TCGA-A8-A093-10A-01W-A021-09	NA	NA	G	A	NA	NA	NA	NA	Somatic	NA	NA	Illumina_WXS_gDNA	NA	NA	Illumina Genome Analyzer II	8f64ba22-0958-4fdb-8161-f83cfe57c95d	4f97de65-e2ea-444d-b824-70905e5059c2	c.2497C>T	p.Gln833Ter	p.Q833*	ENST00000322396	2022-12-12	304	157	147	269	NA	NA	PRMT9	stop_gained	p.Q833*	ENST00000322396	NM_138364.2
ADAMTS19	171019	WUGSC	GRCh38	chr5	129665511	129665511	+	Missense_Mutation	SNP	T	T	A			TCGA-A8-A093-01A-11W-A019-09	TCGA-A8-A093-10A-01W-A021-09	NA	NA	T	A	NA	NA	NA	NA	Somatic	NA	NA	Illumina_WXS_gDNA	NA	NA	Illumina Genome Analyzer II	8f64ba22-0958-4fdb-8161-f83cfe57c95d	4f97de65-e2ea-444d-b824-70905e5059c2	c.2420T>A	p.Val807Glu	p.V807E	ENST00000274487	16/23	76	41	35	57	NA	NA	ADAMTS19	missense_variant	p.V807E	ENST00000274487	NM_133638.3
PCDHGA6	56109	WUGSC	GRCh38	chr5	141374094	141374094	+	Missense_Mutation	SNP	C	C	T	rs544125570	by1000G	TCGA-A8-A093-01A-11W-A019-09	TCGA-A8-A093-10A-01W-A021-09	NA	NA			NA	NA	NA	NA	Somatic	NA	NA		NA	NA	Illumina Genome Analyzer II	8f64ba22-0958-4fdb-8161-f83cfe57c95d	4f97de65-e2ea-444d-b824-70905e5059c2	c.11C>T	p.Pro4Leu	p.P4L	ENST00000517434	2022-01-04	14	10	4	17	NA	NA	PCDHGA6	missense_variant	p.P4L	ENST00000610583	NM_032086.1
SOX30	11063	WUGSC	GRCh38	chr5	157651235	157651235	+	Missense_Mutation	SNP	C	C	T			TCGA-A8-A093-01A-11W-A019-09	TCGA-A8-A093-10A-01W-A021-09	NA	NA	C	T	NA	NA	NA	NA	Somatic	NA	NA	Illumina_WXS_gDNA	NA	NA	Illumina Genome Analyzer II	8f64ba22-0958-4fdb-8161-f83cfe57c95d	4f97de65-e2ea-444d-b824-70905e5059c2	c.844G>A	p.Glu282Lys	p.E282K	ENST00000265007	2022-01-05	35	20	15	67	NA	NA	SOX30	missense_variant	p.E282K	ENST00000265007	NM_178424.1
MAK	4117	WUGSC	GRCh38	chr6	10791703	10791703	+	Frame_Shift_Del	DEL	C	C	-			TCGA-A8-A093-01A-11W-A019-09	TCGA-A8-A093-10A-01W-A021-09	NA	NA			NA	NA	NA	NA	Somatic	NA	NA		NA	NA	Illumina Genome Analyzer II	8f64ba22-0958-4fdb-8161-f83cfe57c95d	4f97de65-e2ea-444d-b824-70905e5059c2	c.1288delG	p.Glu430LysfsTer35	p.E430Kfs*35	ENST00000313243	2022-10-14	91	45	46	80	NA	NA	MAK	frameshift_variant	p.E430Kfs*35	ENST00000313243
PSMB8	5696	WUGSC	GRCh38	chr6	32841627	32841627	+	Missense_Mutation	SNP	G	G	A	rs146956608	byCluster	TCGA-A8-A093-01A-11W-A019-09	TCGA-A8-A093-10A-01W-A021-09	NA	NA			NA	NA	NA	NA	Somatic	NA	NA		NA	NA	Illumina Genome Analyzer II	8f64ba22-0958-4fdb-8161-f83cfe57c95d	4f97de65-e2ea-444d-b824-70905e5059c2	c.646C>T	p.Arg216Trp	p.R216W	ENST00000374882	2022-05-06	123	97	26	129	NA	NA	PSMB8	missense_variant	p.R212W	ENST00000374881	NM_004159.4
WISP3	8838	WUGSC	GRCh38	chr6	112064964	112064964	+	Nonsense_Mutation	SNP	C	C	T	novel		TCGA-A8-A093-01A-11W-A019-09	TCGA-A8-A093-10A-01W-A021-09	NA	NA			NA	NA	NA	NA	Somatic	NA	NA		NA	NA	Illumina Genome Analyzer II	8f64ba22-0958-4fdb-8161-f83cfe57c95d	4f97de65-e2ea-444d-b824-70905e5059c2	c.556C>T	p.Gln186Ter	p.Q186*	ENST00000230529	2022-04-06	275	257	18	267	NA	NA	WISP3	stop_gained	p.Q204*	ENST00000368666	NM_198239.1
COL10A1	1300	WUGSC	GRCh38	chr6	116120858	116120858	+	Missense_Mutation	SNP	G	G	A	rs760146022		TCGA-A8-A093-01A-11W-A019-09	TCGA-A8-A093-10A-01W-A021-09	NA	NA	G	A	NA	NA	NA	NA	Somatic	NA	NA	Illumina_WXS_gDNA	NA	NA	Illumina Genome Analyzer II	8f64ba22-0958-4fdb-8161-f83cfe57c95d	4f97de65-e2ea-444d-b824-70905e5059c2	c.1258C>T	p.Leu420Phe	p.L420F	ENST00000243222	2022-03-03	55	41	14	71	NA	NA	COL10A1	missense_variant	p.L420F	ENST00000327673
ADGRG6	57211	WUGSC	GRCh38	chr6	142400544	142400544	+	Missense_Mutation	SNP	G	G	A			TCGA-A8-A093-01A-11W-A019-09	TCGA-A8-A093-10A-01W-A021-09	NA	NA	G	A	NA	NA	NA	NA	Somatic	NA	NA	Illumina_WXS_gDNA	NA	NA	Illumina Genome Analyzer II	8f64ba22-0958-4fdb-8161-f83cfe57c95d	4f97de65-e2ea-444d-b824-70905e5059c2	c.1627G>A	p.Glu543Lys	p.E543K	ENST00000230173	2022-11-26	29	21	8	54	NA	NA	ADGRG6	missense_variant	p.E543K	ENST00000230173	NM_020455.5
COL28A1	340267	WUGSC	GRCh38	chr7	7373178	7373178	+	Missense_Mutation	SNP	G	G	A	rs201662547	by1000G;byCluster;byFrequency	TCGA-A8-A093-01A-11W-A019-09	TCGA-A8-A093-10A-01W-A021-09	NA	NA	G	A	NA	NA	NA	NA	Somatic	NA	NA	Illumina_WXS_gDNA	NA	NA	Illumina Genome Analyzer II	8f64ba22-0958-4fdb-8161-f83cfe57c95d	4f97de65-e2ea-444d-b824-70905e5059c2	c.2728C>T	p.Arg910Cys	p.R910C	ENST00000399429	32/35	130	98	32	137	NA	NA	COL28A1	missense_variant	p.R910C	ENST00000399429	NM_001037763.2
BAZ1B	9031	WUGSC	GRCh38	chr7	73442223	73442223	+	Missense_Mutation	SNP	C	C	G	novel		TCGA-A8-A093-01A-11W-A019-09	TCGA-A8-A093-10A-01W-A021-09	NA	NA			NA	NA	NA	NA	Somatic	NA	NA		NA	NA	Illumina Genome Analyzer II	8f64ba22-0958-4fdb-8161-f83cfe57c95d	4f97de65-e2ea-444d-b824-70905e5059c2	c.4425G>C	p.Gln1475His	p.Q1475H	ENST00000339594	19/20	130	118	12	70	NA	NA	BAZ1B	missense_variant	p.Q1475H	ENST00000339594	NM_032408.3
SAMD9L	219285	WUGSC	GRCh38	chr7	93135614	93135614	+	Missense_Mutation	SNP	C	C	G			TCGA-A8-A093-01A-11W-A019-09	TCGA-A8-A093-10A-01W-A021-09	NA	NA	C	G	NA	NA	NA	NA	Somatic	NA	NA	Illumina_WXS_gDNA	NA	NA	Illumina Genome Analyzer II	8f64ba22-0958-4fdb-8161-f83cfe57c95d	4f97de65-e2ea-444d-b824-70905e5059c2	c.358G>C	p.Asp120His	p.D120H	ENST00000318238	2022-05-05	412	223	189	581	NA	NA	SAMD9L	missense_variant	p.D120H	ENST00000318238	NM_152703.2&NM_001303496.1
PPP1R9A	55607	WUGSC	GRCh38	chr7	95290118	95290118	+	Nonsense_Mutation	SNP	C	C	T			TCGA-A8-A093-01A-11W-A019-09	TCGA-A8-A093-10A-01W-A021-09	NA	NA	C	T	NA	NA	NA	NA	Somatic	NA	NA	Illumina_WXS_gDNA	NA	NA	Illumina Genome Analyzer II	8f64ba22-0958-4fdb-8161-f83cfe57c95d	4f97de65-e2ea-444d-b824-70905e5059c2	c.3112C>T	p.Arg1038Ter	p.R1038*	ENST00000340694	16/16	86	57	29	77	NA	NA	PPP1R9A	stop_gained	p.R1193*	ENST00000456331	NM_001166162.1
SLC25A13	10165	WUGSC	GRCh38	chr7	96191162	96191162	+	Missense_Mutation	SNP	C	C	G			TCGA-A8-A093-01A-11W-A019-09	TCGA-A8-A093-10A-01W-A021-09	NA	NA	C	G	NA	NA	NA	NA	Somatic	NA	NA	Illumina_WXS_gDNA	NA	NA	Illumina Genome Analyzer II	8f64ba22-0958-4fdb-8161-f83cfe57c95d	4f97de65-e2ea-444d-b824-70905e5059c2	c.701G>C	p.Arg234Thr	p.R234T	ENST00000265631	2022-07-18	316	179	137	302	NA	NA	SLC25A13	missense_variant	p.R234T	ENST00000416240	NM_001160210.1
DDHD2	23259	WUGSC	GRCh38	chr8	38260117	38260117	+	Missense_Mutation	SNP	A	A	G			TCGA-A8-A093-01A-11W-A019-09	TCGA-A8-A093-10A-01W-A021-09	NA	NA	A	G	NA	NA	NA	NA	Somatic	NA	NA	Illumina_WXS_gDNA	NA	NA	Illumina Genome Analyzer II	8f64ba22-0958-4fdb-8161-f83cfe57c95d	4f97de65-e2ea-444d-b824-70905e5059c2	c.2132A>G	p.Gln711Arg	p.Q711R	ENST00000397166	17/18	197	157	40	115	NA	NA	DDHD2	missense_variant	p.Q711R	ENST00000397166	NM_015214.2
KAT6A	7994	WUGSC	GRCh38	chr8	41934714	41934714	+	Missense_Mutation	SNP	C	C	T	rs752123557		TCGA-A8-A093-01A-11W-A019-09	TCGA-A8-A093-10A-01W-A021-09	NA	NA	C	T	NA	NA	NA	NA	Somatic	NA	NA	Illumina_WXS_gDNA	NA	NA	Illumina Genome Analyzer II	8f64ba22-0958-4fdb-8161-f83cfe57c95d	4f97de65-e2ea-444d-b824-70905e5059c2	c.3506G>A	p.Arg1169Gln	p.R1169Q	ENST00000265713	17/17	273	219	54	192	NA	NA	KAT6A	missense_variant	p.R1169Q	ENST00000396930	NM_001099412.1
WWP1	11059	WUGSC	GRCh38	chr8	86448157	86448157	+	Missense_Mutation	SNP	C	C	T			TCGA-A8-A093-01A-11W-A019-09	TCGA-A8-A093-10A-01W-A021-09	NA	NA	C	T	NA	NA	NA	NA	Somatic	NA	NA	Illumina_WXS_gDNA	NA	NA	Illumina Genome Analyzer II	8f64ba22-0958-4fdb-8161-f83cfe57c95d	4f97de65-e2ea-444d-b824-70905e5059c2	c.2008C>T	p.His670Tyr	p.H670Y	ENST00000265428	17/23	241	192	49	142	NA	NA	WWP1	missense_variant	p.H670Y	ENST00000517970	NM_007013.3
NOL6	65083	WUGSC	GRCh38	chr9	33466349	33466349	+	Missense_Mutation	SNP	C	C	T	rs780346321	byFrequency	TCGA-A8-A093-01A-11W-A019-09	TCGA-A8-A093-10A-01W-A021-09	NA	NA	C	T	NA	NA	NA	NA	Somatic	NA	NA	Illumina_WXS_gDNA	NA	NA	Illumina Genome Analyzer II	8f64ba22-0958-4fdb-8161-f83cfe57c95d	4f97de65-e2ea-444d-b824-70905e5059c2	c.2168G>A	p.Arg723Gln	p.R723Q	ENST00000297990	17/26	37	23	14	44	NA	NA	NOL6	missense_variant	p.R723Q	ENST00000297990	NM_022917.4
MUSK	4593	WUGSC	GRCh38	chr9	110785528	110785528	+	Missense_Mutation	SNP	G	G	A			TCGA-A8-A093-01A-11W-A019-09	TCGA-A8-A093-10A-01W-A021-09	NA	NA	G	A	NA	NA	NA	NA	Somatic	NA	NA	Illumina_WXS_gDNA	NA	NA	Illumina Genome Analyzer II	8f64ba22-0958-4fdb-8161-f83cfe57c95d	4f97de65-e2ea-444d-b824-70905e5059c2	c.1588G>A	p.Glu530Lys	p.E530K	ENST00000374448	13/15	298	179	119	266	NA	NA	MUSK	missense_variant	p.E522K	ENST00000416899
SET	6418	WUGSC	GRCh38	chr9	128691169	128691169	+	Splice_Site	SNP	G	G	A	novel		TCGA-A8-A093-01A-11W-A019-09	TCGA-A8-A093-10A-01W-A021-09	NA	NA			NA	NA	NA	NA	Somatic	NA	NA		NA	NA	Illumina Genome Analyzer II	8f64ba22-0958-4fdb-8161-f83cfe57c95d	4f97de65-e2ea-444d-b824-70905e5059c2	c.113-1G>A		p.X38_splice	ENST00000372692		19	13	6	21	NA	NA	SET	splice_acceptor_variant	p.X25_splice	ENST00000322030	NM_003011.3
KCNT1	57582	WUGSC	GRCh38	chr9	135755140	135755140	+	Missense_Mutation	SNP	G	G	A			TCGA-A8-A093-01A-11W-A019-09	TCGA-A8-A093-10A-01W-A021-09	NA	NA	G	A	NA	NA	NA	NA	Somatic	NA	NA	Illumina_WXS_gDNA	NA	NA	Illumina Genome Analyzer II	8f64ba22-0958-4fdb-8161-f83cfe57c95d	4f97de65-e2ea-444d-b824-70905e5059c2	c.454G>A	p.Glu152Lys	p.E152K	ENST00000488444	1931-06-01	17	8	9	16	NA	NA	KCNT1	missense_variant	p.E123K	ENST00000628528	NM_001272003.1
AGAP6	414189	WUGSC	GRCh38	chr10	50009704	50009704	+	Missense_Mutation	SNP	G	G	A			TCGA-A8-A093-01A-11W-A019-09	TCGA-A8-A093-10A-01W-A021-09	NA	NA	G	A	NA	NA	NA	NA	Somatic	NA	NA	Illumina_WXS_gDNA	NA	NA	Illumina Genome Analyzer II	8f64ba22-0958-4fdb-8161-f83cfe57c95d	4f97de65-e2ea-444d-b824-70905e5059c2	c.1510G>A	p.Glu504Lys	p.E504K	ENST00000374056	2022-07-07	228	110	118	247	NA	NA	AGAP6	missense_variant	p.E504K	ENST00000374056
CDH23	64072	WUGSC	GRCh38	chr10	71566865	71566865	+	Missense_Mutation	SNP	G	G	A	rs375465342	byCluster	TCGA-A8-A093-01A-11W-A019-09	TCGA-A8-A093-10A-01W-A021-09	NA	NA	G	A	NA	NA	NA	NA	Somatic	NA	NA	Illumina_WXS_gDNA	NA	NA	Illumina Genome Analyzer II	8f64ba22-0958-4fdb-8161-f83cfe57c95d	4f97de65-e2ea-444d-b824-70905e5059c2	c.703G>A	p.Gly235Ser	p.G235S	ENST00000224721	1970-07-01	37	15	22	20	NA	NA	CDH23	missense_variant	p.G235S	ENST00000224721	NM_022124.5
NDST2	8509	WUGSC	GRCh38	chr10	73807769	73807769	+	Missense_Mutation	SNP	G	G	A	rs767687111	byFrequency	TCGA-A8-A093-01A-11W-A019-09	TCGA-A8-A093-10A-01W-A021-09	NA	NA			NA	NA	NA	NA	Somatic	NA	NA		NA	NA	Illumina Genome Analyzer II	8f64ba22-0958-4fdb-8161-f83cfe57c95d	4f97de65-e2ea-444d-b824-70905e5059c2	c.620C>T	p.Pro207Leu	p.P207L	ENST00000299641	2022-01-13	21	18	3	39	NA	NA	NDST2	missense_variant	p.P207L	ENST00000309979	NM_003635.3
MAT1A	4143	WUGSC	GRCh38	chr10	80274530	80274530	+	Missense_Mutation	SNP	C	C	T	rs763708402		TCGA-A8-A093-01A-11W-A019-09	TCGA-A8-A093-10A-01W-A021-09	NA	NA	C	T	NA	NA	NA	NA	Somatic	NA	NA	Illumina_WXS_gDNA	NA	NA	Illumina Genome Analyzer II	8f64ba22-0958-4fdb-8161-f83cfe57c95d	4f97de65-e2ea-444d-b824-70905e5059c2	c.1075G>A	p.Val359Ile	p.V359I	ENST00000372213	2022-08-09	74	31	43	69	NA	NA	MAT1A	missense_variant	p.V359I	ENST00000372213	NM_000429.2
SLC3A2	6520	WUGSC	GRCh38	chr11	62856295	62856295	+	Missense_Mutation	SNP	C	C	T	novel		TCGA-A8-A093-01A-11W-A019-09	TCGA-A8-A093-10A-01W-A021-09	NA	NA	C	T	NA	NA	NA	NA	Somatic	NA	NA	Illumina_WXS_gDNA	NA	NA	Illumina Genome Analyzer II	8f64ba22-0958-4fdb-8161-f83cfe57c95d	4f97de65-e2ea-444d-b824-70905e5059c2	c.26C>T	p.Ser9Leu	p.S9L	ENST00000377890	2022-01-12	37	8	29	27	NA	NA	SLC3A2	missense_variant	p.S9L	ENST00000377891	NM_001012662.2
IZUMO1R	390243	WUGSC	GRCh38	chr11	94306634	94306634	+	Missense_Mutation	SNP	G	G	A	rs774651094	byFrequency	TCGA-A8-A093-01A-11W-A019-09	TCGA-A8-A093-10A-01W-A021-09	NA	NA	G	A	NA	NA	NA	NA	Somatic	NA	NA	Illumina_WXS_gDNA	NA	NA	Illumina Genome Analyzer II	8f64ba22-0958-4fdb-8161-f83cfe57c95d	4f97de65-e2ea-444d-b824-70905e5059c2	c.260G>A	p.Arg87Gln	p.R87Q	ENST00000440961	2022-02-04	173	107	66	277	NA	NA	IZUMO1R	missense_variant	p.R87Q	ENST00000440961	NM_001199206.1
VWF	7450	WUGSC	GRCh38	chr12	5981928	5981928	+	Missense_Mutation	SNP	G	G	T			TCGA-A8-A093-01A-11W-A019-09	TCGA-A8-A093-10A-01W-A021-09	NA	NA	G	T	NA	NA	NA	NA	Somatic	NA	NA	Illumina_WXS_gDNA	NA	NA	Illumina Genome Analyzer II	8f64ba22-0958-4fdb-8161-f83cfe57c95d	4f97de65-e2ea-444d-b824-70905e5059c2	c.7145C>A	p.Thr2382Asn	p.T2382N	ENST00000261405	42/52	67	42	25	53	NA	NA	VWF	missense_variant	p.T2382N	ENST00000261405	NM_000552.3
CD163L1	283316	WUGSC	GRCh38	chr12	7369524	7369524	+	Missense_Mutation	SNP	G	G	A			TCGA-A8-A093-01A-11W-A019-09	TCGA-A8-A093-10A-01W-A021-09	NA	NA	G	A	NA	NA	NA	NA	Somatic	NA	NA	Illumina_WXS_gDNA	NA	NA	Illumina Genome Analyzer II	8f64ba22-0958-4fdb-8161-f83cfe57c95d	4f97de65-e2ea-444d-b824-70905e5059c2	c.3872C>T	p.Ser1291Phe	p.S1291F	ENST00000313599	15/20	196	90	106	300	NA	NA	CD163L1	missense_variant	p.S1291F	ENST00000313599	NM_174941.4
KCNJ8	3764	WUGSC	GRCh38	chr12	21766289	21766289	+	Missense_Mutation	SNP	C	C	T			TCGA-A8-A093-01A-11W-A019-09	TCGA-A8-A093-10A-01W-A021-09	NA	NA	C	T	NA	NA	NA	NA	Somatic	NA	NA	Illumina_WXS_gDNA	NA	NA	Illumina Genome Analyzer II	8f64ba22-0958-4fdb-8161-f83cfe57c95d	4f97de65-e2ea-444d-b824-70905e5059c2	c.709G>A	p.Glu237Lys	p.E237K	ENST00000240662	2022-03-03	162	63	99	239	NA	NA	KCNJ8	missense_variant	p.E237K	ENST00000240662	NM_004982.3
C2CD5	9847	WUGSC	GRCh38	chr12	22518070	22518070	+	Missense_Mutation	SNP	G	G	C			TCGA-A8-A093-01A-11W-A019-09	TCGA-A8-A093-10A-01W-A021-09	NA	NA	G	C	NA	NA	NA	NA	Somatic	NA	NA	Illumina_WXS_gDNA	NA	NA	Illumina Genome Analyzer II	8f64ba22-0958-4fdb-8161-f83cfe57c95d	4f97de65-e2ea-444d-b824-70905e5059c2	c.868C>G	p.Gln290Glu	p.Q290E	ENST00000333957	2022-08-25	177	135	42	196	NA	NA	C2CD5	missense_variant	p.Q290E	ENST00000333957	NM_014802.2
IKZF4	64375	WUGSC	GRCh38	chr12	56034996	56034996	+	Nonsense_Mutation	SNP	C	C	T			TCGA-A8-A093-01A-11W-A019-09	TCGA-A8-A093-10A-01W-A021-09	NA	NA	C	T	NA	NA	NA	NA	Somatic	NA	NA	Illumina_WXS_gDNA	NA	NA	Illumina Genome Analyzer II	8f64ba22-0958-4fdb-8161-f83cfe57c95d	4f97de65-e2ea-444d-b824-70905e5059c2	c.1423C>T	p.Gln475Ter	p.Q475*	ENST00000262032	2022-12-12	54	36	18	24	NA	NA	IKZF4	stop_gained	p.Q475*	ENST00000262032
FREM2	341640	WUGSC	GRCh38	chr13	38851084	38851084	+	Missense_Mutation	SNP	A	A	G	rs374734549	byCluster;byFrequency	TCGA-A8-A093-01A-11W-A019-09	TCGA-A8-A093-10A-01W-A021-09	NA	NA	A	G	NA	NA	NA	NA	Somatic	NA	NA	Illumina_WXS_gDNA	NA	NA	Illumina Genome Analyzer II	8f64ba22-0958-4fdb-8161-f83cfe57c95d	4f97de65-e2ea-444d-b824-70905e5059c2	c.6718A>G	p.Ile2240Val	p.I2240V	ENST00000280481	2022-10-24	131	112	19	198	NA	NA	FREM2	missense_variant	p.I2240V	ENST00000280481	NM_207361.4
AKAP11	11215	WUGSC	GRCh38	chr13	42302321	42302321	+	Nonsense_Mutation	SNP	C	C	G			TCGA-A8-A093-01A-11W-A019-09	TCGA-A8-A093-10A-01W-A021-09	NA	NA	C	G	NA	NA	NA	NA	Somatic	NA	NA	Illumina_WXS_gDNA	NA	NA	Illumina Genome Analyzer II	8f64ba22-0958-4fdb-8161-f83cfe57c95d	4f97de65-e2ea-444d-b824-70905e5059c2	c.3575C>G	p.Ser1192Ter	p.S1192*	ENST00000025301	2022-08-13	160	110	50	156	NA	NA	AKAP11	stop_gained	p.S1192*	ENST00000025301	NM_016248.3
RAB20	55647	WUGSC	GRCh38	chr13	110523684	110523684	+	Missense_Mutation	SNP	C	C	G	rs775243830		TCGA-A8-A093-01A-11W-A019-09	TCGA-A8-A093-10A-01W-A021-09	NA	NA	C	G	NA	NA	NA	NA	Somatic	NA	NA	Illumina_WXS_gDNA	NA	NA	Illumina Genome Analyzer II	8f64ba22-0958-4fdb-8161-f83cfe57c95d	4f97de65-e2ea-444d-b824-70905e5059c2	c.686G>C	p.Arg229Thr	p.R229T	ENST00000267328	2022-02-02	78	59	19	40	NA	NA	RAB20	missense_variant	p.R229T	ENST00000267328	NM_017817.1
STRN3	29966	WUGSC	GRCh38	chr14	30905464	30905466	+	In_Frame_Del	DEL	TAA	TAA	-			TCGA-A8-A093-01A-11W-A019-09	TCGA-A8-A093-10A-01W-A021-09	NA	NA			NA	NA	NA	NA	Somatic	NA	NA		NA	NA	Illumina Genome Analyzer II	8f64ba22-0958-4fdb-8161-f83cfe57c95d	4f97de65-e2ea-444d-b824-70905e5059c2	c.1981_1983delTTA	p.Leu661del	p.L661del	ENST00000357479	15/18	190	95	95	174	NA	NA	STRN3	inframe_deletion	p.L577del	ENST00000355683	NM_014574.3
TGM7	116179	WUGSC	GRCh38	chr15	43279221	43279221	+	Missense_Mutation	SNP	C	C	T	rs376735656	byCluster;byFrequency	TCGA-A8-A093-01A-11W-A019-09	TCGA-A8-A093-10A-01W-A021-09	NA	NA	C	T	NA	NA	NA	NA	Somatic	NA	NA	Illumina_WXS_gDNA	NA	NA	Illumina Genome Analyzer II	8f64ba22-0958-4fdb-8161-f83cfe57c95d	4f97de65-e2ea-444d-b824-70905e5059c2	c.1735G>A	p.Glu579Lys	p.E579K	ENST00000452443	2022-11-13	51	16	35	38	NA	NA	TGM7	missense_variant	p.E579K	ENST00000452443	NM_052955.2
ZNF19	7567	WUGSC	GRCh38	chr16	71475420	71475420	+	Missense_Mutation	SNP	A	A	T	novel		TCGA-A8-A093-01A-11W-A019-09	TCGA-A8-A093-10A-01W-A021-09	NA	NA			NA	NA	NA	NA	Somatic	NA	NA		NA	NA	Illumina Genome Analyzer II	8f64ba22-0958-4fdb-8161-f83cfe57c95d	4f97de65-e2ea-444d-b824-70905e5059c2	c.1127T>A	p.Leu376Gln	p.L376Q	ENST00000288177	2022-06-06	163	151	12	198	NA	NA	ZNF19	missense_variant	p.L376Q	ENST00000288177	NM_006961.3
MAP2K4	6416	WUGSC	GRCh38	chr17	12125297	12125297	+	Missense_Mutation	SNP	G	G	A			TCGA-A8-A093-01A-11W-A019-09	TCGA-A8-A093-10A-01W-A021-09	NA	NA	G	A	NA	NA	NA	NA	Somatic	NA	NA	Illumina_WXS_gDNA	NA	NA	Illumina Genome Analyzer II	8f64ba22-0958-4fdb-8161-f83cfe57c95d	4f97de65-e2ea-444d-b824-70905e5059c2	c.817G>A	p.Glu273Lys	p.E273K	ENST00000353533	2022-08-11	69	13	56	127	NA	NA	MAP2K4	missense_variant	p.E284K	ENST00000415385	NM_001281435.1
NCOR1	9611	WUGSC	GRCh38	chr17	16086437	16086437	+	Nonsense_Mutation	SNP	G	G	A			TCGA-A8-A093-01A-11W-A019-09	TCGA-A8-A093-10A-01W-A021-09	NA	NA	G	A	NA	NA	NA	NA	Somatic	NA	NA	Illumina_WXS_gDNA	NA	NA	Illumina Genome Analyzer II	8f64ba22-0958-4fdb-8161-f83cfe57c95d	4f97de65-e2ea-444d-b824-70905e5059c2	c.3022C>T	p.Gln1008Ter	p.Q1008*	ENST00000268712	23/46	67	19	48	106	NA	NA	NCOR1	stop_gained	p.Q1008*	ENST00000268712	NM_006311.3
NSF	4905	WUGSC	GRCh38	chr17	46713957	46713957	+	Missense_Mutation	SNP	G	G	A			TCGA-A8-A093-01A-11W-A019-09	TCGA-A8-A093-10A-01W-A021-09	NA	NA	G	A	NA	NA	NA	NA	Somatic	NA	NA	Illumina_WXS_gDNA	NA	NA	Illumina Genome Analyzer II	8f64ba22-0958-4fdb-8161-f83cfe57c95d	4f97de65-e2ea-444d-b824-70905e5059c2	c.1732G>A	p.Glu578Lys	p.E578K	ENST00000398238	15/21	137	72	65	79	NA	NA	NSF	missense_variant	p.E578K	ENST00000398238	NM_006178.3
ITGB3	3690	WUGSC	GRCh38	chr17	47284449	47284449	+	Missense_Mutation	SNP	C	C	T	rs755704884	byFrequency	TCGA-A8-A093-01A-11W-A019-09	TCGA-A8-A093-10A-01W-A021-09	NA	NA	C	T	NA	NA	NA	NA	Somatic	NA	NA	Illumina_WXS_gDNA	NA	NA	Illumina Genome Analyzer II	8f64ba22-0958-4fdb-8161-f83cfe57c95d	4f97de65-e2ea-444d-b824-70905e5059c2	c.368C>T	p.Ser123Leu	p.S123L	ENST00000559488	2022-04-15	231	176	55	138	NA	NA	ITGB3	missense_variant	p.S123L	ENST00000559488	NM_000212.2
SMAD2	4087	WUGSC	GRCh38	chr18	47841907	47841907	+	Missense_Mutation	SNP	G	G	C			TCGA-A8-A093-01A-11W-A019-09	TCGA-A8-A093-10A-01W-A021-09	NA	NA	G	C	NA	NA	NA	NA	Somatic	NA	NA	Illumina_WXS_gDNA	NA	NA	Illumina Genome Analyzer II	8f64ba22-0958-4fdb-8161-f83cfe57c95d	4f97de65-e2ea-444d-b824-70905e5059c2	c.1324C>G	p.Leu442Val	p.L442V	ENST00000262160	2022-11-11	92	44	48	67	NA	NA	SMAD2	missense_variant	p.L442V	ENST00000262160	NM_005901.5
ADAMTS10	81794	WUGSC	GRCh38	chr19	8586625	8586625	+	Missense_Mutation	SNP	C	C	T	rs782743402		TCGA-A8-A093-01A-11W-A019-09	TCGA-A8-A093-10A-01W-A021-09	NA	NA	C	T	NA	NA	NA	NA	Somatic	NA	NA	Illumina_WXS_gDNA	NA	NA	Illumina Genome Analyzer II	8f64ba22-0958-4fdb-8161-f83cfe57c95d	4f97de65-e2ea-444d-b824-70905e5059c2	c.2336G>A	p.Arg779Gln	p.R779Q	ENST00000597188	20/26	19	12	7	31	NA	NA	ADAMTS10	missense_variant	p.R779Q	ENST00000270328
MUC16	94025	WUGSC	GRCh38	chr19	8962921	8962921	+	Missense_Mutation	SNP	C	C	T			TCGA-A8-A093-01A-11W-A019-09	TCGA-A8-A093-10A-01W-A021-09	NA	NA	C	T	NA	NA	NA	NA	Somatic	NA	NA	Illumina_WXS_gDNA	NA	NA	Illumina Genome Analyzer II	8f64ba22-0958-4fdb-8161-f83cfe57c95d	4f97de65-e2ea-444d-b824-70905e5059c2	c.13849G>A	p.Glu4617Lys	p.E4617K	ENST00000397910	1984-03-01	228	145	83	164	NA	NA	MUC16	missense_variant	p.E4617K	ENST00000397910	NM_024690.2
ZNF441	126068	WUGSC	GRCh38	chr19	11781599	11781599	+	Missense_Mutation	SNP	G	G	C			TCGA-A8-A093-01A-11W-A019-09	TCGA-A8-A093-10A-01W-A021-09	NA	NA	G	C	NA	NA	NA	NA	Somatic	NA	NA	Illumina_WXS_gDNA	NA	NA	Illumina Genome Analyzer II	8f64ba22-0958-4fdb-8161-f83cfe57c95d	4f97de65-e2ea-444d-b824-70905e5059c2	c.1775G>C	p.Cys592Ser	p.C592S	ENST00000357901	2022-04-04	166	104	62	99	NA	NA	ZNF441	missense_variant	p.C592S	ENST00000357901	NM_152355.2
PDCD2L	84306	WUGSC	GRCh38	chr19	34409452	34409452	+	Missense_Mutation	SNP	C	C	A	novel		TCGA-A8-A093-01A-11W-A019-09	TCGA-A8-A093-10A-01W-A021-09	NA	NA			NA	NA	NA	NA	Somatic	NA	NA		NA	NA	Illumina Genome Analyzer II	8f64ba22-0958-4fdb-8161-f83cfe57c95d	4f97de65-e2ea-444d-b824-70905e5059c2	c.628C>A	p.Leu210Ile	p.L210I	ENST00000246535	2022-04-07	408	134	274	47	NA	NA	PDCD2L	missense_variant	p.L210I	ENST00000246535	NM_032346.1
ZNF540	163255	WUGSC	GRCh38	chr19	37612682	37612682	+	Missense_Mutation	SNP	G	G	A	rs771152501		TCGA-A8-A093-01A-11W-A019-09	TCGA-A8-A093-10A-01W-A021-09	NA	NA	G	A	NA	NA	NA	NA	Somatic	NA	NA	Illumina_WXS_gDNA	NA	NA	Illumina Genome Analyzer II	8f64ba22-0958-4fdb-8161-f83cfe57c95d	4f97de65-e2ea-444d-b824-70905e5059c2	c.1402G>A	p.Glu468Lys	p.E468K	ENST00000316433	2022-05-05	196	119	77	149	NA	NA	ZNF540	missense_variant	p.E468K	ENST00000592533	NM_152606.4
ZNF180	7733	WUGSC	GRCh38	chr19	44477772	44477772	+	Nonsense_Mutation	SNP	G	G	A			TCGA-A8-A093-01A-11W-A019-09	TCGA-A8-A093-10A-01W-A021-09	NA	NA	G	A	NA	NA	NA	NA	Somatic	NA	NA	Illumina_WXS_gDNA	NA	NA	Illumina Genome Analyzer II	8f64ba22-0958-4fdb-8161-f83cfe57c95d	4f97de65-e2ea-444d-b824-70905e5059c2	c.709C>T	p.Gln237Ter	p.Q237*	ENST00000221327	2022-05-05	409	258	151	401	NA	NA	ZNF180	stop_gained	p.Q237*	ENST00000221327	NM_013256.4&NM_001288759.1&NM_001291633.1
LILRA4	23547	WUGSC	GRCh38	chr19	54338030	54338030	+	Missense_Mutation	SNP	G	G	C			TCGA-A8-A093-01A-11W-A019-09	TCGA-A8-A093-10A-01W-A021-09	NA	NA	G	C	NA	NA	NA	NA	Somatic	NA	NA	Illumina_WXS_gDNA	NA	NA	Illumina Genome Analyzer II	8f64ba22-0958-4fdb-8161-f83cfe57c95d	4f97de65-e2ea-444d-b824-70905e5059c2	c.561C>G	p.Phe187Leu	p.F187L	ENST00000291759	2022-04-08	41	20	21	15	NA	NA	LILRA4	missense_variant	p.F187L	ENST00000291759	NM_012276.3
AC004076.7	0	WUGSC	GRCh38	chr19	57394185	57394185	+	Nonsense_Mutation	SNP	C	C	T	novel		TCGA-A8-A093-01A-11W-A019-09	TCGA-A8-A093-10A-01W-A021-09	NA	NA			NA	NA	NA	NA	Somatic	NA	NA		NA	NA	Illumina Genome Analyzer II	8f64ba22-0958-4fdb-8161-f83cfe57c95d	4f97de65-e2ea-444d-b824-70905e5059c2	c.3C>T	p.Gln2Ter	p.Q2*	ENST00000597410	2022-01-03	57	36	21	33	NA	NA	AC004076.7	stop_gained	p.Q2*	ENST00000597410
ZNF548	147694	WUGSC	GRCh38	chr19	57399874	57399874	+	Missense_Mutation	SNP	G	G	C			TCGA-A8-A093-01A-11W-A019-09	TCGA-A8-A093-10A-01W-A021-09	NA	NA	G	C	NA	NA	NA	NA	Somatic	NA	NA	Illumina_WXS_gDNA	NA	NA	Illumina Genome Analyzer II	8f64ba22-0958-4fdb-8161-f83cfe57c95d	4f97de65-e2ea-444d-b824-70905e5059c2	c.1587G>C	p.Glu529Asp	p.E529D	ENST00000366197	2022-03-03	274	153	121	137	NA	NA	ZNF548	missense_variant	p.E529D	ENST00000366197	NM_152909.3
SLC24A3	57419	WUGSC	GRCh38	chr20	19696878	19696878	+	Missense_Mutation	SNP	G	G	A			TCGA-A8-A093-01A-11W-A019-09	TCGA-A8-A093-10A-01W-A021-09	NA	NA	G	A	NA	NA	NA	NA	Somatic	NA	NA	Illumina_WXS_gDNA	NA	NA	Illumina Genome Analyzer II	8f64ba22-0958-4fdb-8161-f83cfe57c95d	4f97de65-e2ea-444d-b824-70905e5059c2	c.1573G>A	p.Asp525Asn	p.D525N	ENST00000328041	14/17	31	18	13	46	NA	NA	SLC24A3	missense_variant	p.D525N	ENST00000328041	NM_020689.3
ZNF337	26152	WUGSC	GRCh38	chr20	25686467	25686467	+	Splice_Site	SNP	C	C	G	novel		TCGA-A8-A093-01A-11W-A019-09	TCGA-A8-A093-10A-01W-A021-09	NA	NA	C	G	NA	NA	NA	NA	Somatic	NA	NA	Illumina_WXS_gDNA	NA	NA	Illumina Genome Analyzer II	8f64ba22-0958-4fdb-8161-f83cfe57c95d	4f97de65-e2ea-444d-b824-70905e5059c2	c.-49-1G>C			ENST00000252979		56	33	23	48	NA	NA	ZNF337	splice_acceptor_variant		ENST00000252979	NM_015655.2
KCNJ4	3761	WUGSC	GRCh38	chr22	38426830	38426830	+	Missense_Mutation	SNP	C	C	T	novel		TCGA-A8-A093-01A-11W-A019-09	TCGA-A8-A093-10A-01W-A021-09	NA	NA			NA	NA	NA	NA	Somatic	NA	NA		NA	NA	Illumina Genome Analyzer II	8f64ba22-0958-4fdb-8161-f83cfe57c95d	4f97de65-e2ea-444d-b824-70905e5059c2	c.1303G>A	p.Asp435Asn	p.D435N	ENST00000303592	2022-02-02	3	1	2	9	NA	NA	KCNJ4	missense_variant	p.D435N	ENST00000303592	NM_152868.2&NM_004981.1
FAM120C	54954	WUGSC	GRCh38	chrX	54085745	54085745	+	Missense_Mutation	SNP	G	G	A			TCGA-A8-A093-01A-11W-A019-09	TCGA-A8-A093-10A-01W-A021-09	NA	NA	G	A	NA	NA	NA	NA	Somatic	NA	NA	Illumina_WXS_gDNA	NA	NA	Illumina Genome Analyzer II	8f64ba22-0958-4fdb-8161-f83cfe57c95d	4f97de65-e2ea-444d-b824-70905e5059c2	c.2809C>T	p.Pro937Ser	p.P937S	ENST00000375180	13/16	102	44	58	73	NA	NA	FAM120C	missense_variant	p.P937S	ENST00000375180	NM_017848.4
NLGN3	54413	WUGSC	GRCh38	chrX	71148044	71148044	+	Missense_Mutation	SNP	G	G	A			TCGA-A8-A093-01A-11W-A019-09	TCGA-A8-A093-10A-01W-A021-09	NA	NA	G	A	NA	NA	NA	NA	Somatic	NA	NA	Illumina_WXS_gDNA	NA	NA	Illumina Genome Analyzer II	8f64ba22-0958-4fdb-8161-f83cfe57c95d	4f97de65-e2ea-444d-b824-70905e5059c2	c.295G>A	p.Ala99Thr	p.A99T	ENST00000358741	2022-02-08	43	30	13	28	NA	NA	NLGN3	missense_variant	p.A99T	ENST00000374051	NM_018977.3
NRK	203447	WUGSC	GRCh38	chrX	105895460	105895460	+	Missense_Mutation	SNP	G	G	A			TCGA-A8-A093-01A-11W-A019-09	TCGA-A8-A093-10A-01W-A021-09	NA	NA	G	A	NA	NA	NA	NA	Somatic	NA	NA	Illumina_WXS_gDNA	NA	NA	Illumina Genome Analyzer II	8f64ba22-0958-4fdb-8161-f83cfe57c95d	4f97de65-e2ea-444d-b824-70905e5059c2	c.517G>A	p.Val173Ile	p.V173I	ENST00000243300	2022-07-29	223	175	48	243	NA	NA	NRK	missense_variant	p.V173I	ENST00000243300	NM_198465.3
PLS3	5358	WUGSC	GRCh38	chrX	115610296	115610296	+	Missense_Mutation	SNP	G	G	A			TCGA-A8-A093-01A-11W-A019-09	TCGA-A8-A093-10A-01W-A021-09	NA	NA	G	A	NA	NA	NA	NA	Somatic	NA	NA	Illumina_WXS_gDNA	NA	NA	Illumina Genome Analyzer II	8f64ba22-0958-4fdb-8161-f83cfe57c95d	4f97de65-e2ea-444d-b824-70905e5059c2	c.46G>A	p.Glu16Lys	p.E16K	ENST00000355899	2022-02-16	141	93	48	143	NA	NA	PLS3	missense_variant	p.E16K	ENST00000539310	NM_001136025.4&NM_001172335.2
LAMP2	3920	WUGSC	GRCh38	chrX	120455507	120455507	+	Nonsense_Mutation	SNP	G	G	A			TCGA-A8-A093-01A-11W-A019-09	TCGA-A8-A093-10A-01W-A021-09	NA	NA	G	A	NA	NA	NA	NA	Somatic	NA	NA	Illumina_WXS_gDNA	NA	NA	Illumina Genome Analyzer II	8f64ba22-0958-4fdb-8161-f83cfe57c95d	4f97de65-e2ea-444d-b824-70905e5059c2	c.247C>T	p.Gln83Ter	p.Q83*	ENST00000200639	2022-03-09	250	175	75	268	NA	NA	LAMP2	stop_gained	p.Q83*	ENST00000371335	NM_013995.2
TENM1	10178	WUGSC	GRCh38	chrX	124520564	124520564	+	Missense_Mutation	SNP	T	T	G			TCGA-A8-A093-01A-11W-A019-09	TCGA-A8-A093-10A-01W-A021-09	NA	NA	T	G	NA	NA	NA	NA	Somatic	NA	NA	Illumina_WXS_gDNA	NA	NA	Illumina Genome Analyzer II	8f64ba22-0958-4fdb-8161-f83cfe57c95d	4f97de65-e2ea-444d-b824-70905e5059c2	c.3254A>C	p.Lys1085Thr	p.K1085T	ENST00000371130	18/31	291	212	79	423	NA	NA	TENM1	missense_variant	p.K1085T	ENST00000422452	NM_001163279.1&NM_001163278.1
OCRL	4952	WUGSC	GRCh38	chrX	129567305	129567305	+	Missense_Mutation	SNP	G	G	A			TCGA-A8-A093-01A-11W-A019-09	TCGA-A8-A093-10A-01W-A021-09	NA	NA	G	A	NA	NA	NA	NA	Somatic	NA	NA	Illumina_WXS_gDNA	NA	NA	Illumina Genome Analyzer II	8f64ba22-0958-4fdb-8161-f83cfe57c95d	4f97de65-e2ea-444d-b824-70905e5059c2	c.1408G>A	p.Glu470Lys	p.E470K	ENST00000371113	14/24	155	123	32	166	NA	NA	OCRL	missense_variant	p.E470K	ENST00000371113	NM_000276.3
MAGEC3	139081	WUGSC	GRCh38	chrX	141881636	141881636	+	Missense_Mutation	SNP	A	A	G			TCGA-A8-A093-01A-11W-A019-09	TCGA-A8-A093-10A-01W-A021-09	NA	NA	A	G	NA	NA	NA	NA	Somatic	NA	NA	Illumina_WXS_gDNA	NA	NA	Illumina Genome Analyzer II	8f64ba22-0958-4fdb-8161-f83cfe57c95d	4f97de65-e2ea-444d-b824-70905e5059c2	c.749A>G	p.Tyr250Cys	p.Y250C	ENST00000298296	2022-04-08	287	214	73	358	NA	NA	MAGEC3	missense_variant	p.Y250C	ENST00000298296	NM_138702.1
APOB	338	WUGSC	GRCh38	chr2	21001963	21001963	+	Frame_Shift_Del	DEL	T	T	-			TCGA-C8-A133-01A-32D-A12B-09	TCGA-C8-A133-10A-01D-A12B-09	NA	NA			NA	NA	NA	NA	Somatic	NA	NA		NA	NA	Illumina HiSeq 2000	641e848d-e3e2-46a7-ad42-5e5672639816	3f217fec-f788-4fea-9a68-e28e5245f7e7	c.13459delA	p.Ile4487Ter	p.I4487*	ENST00000233242	29/29	201	105	96	164	NA	NA	APOB	frameshift_variant	p.I4487*	ENST00000233242	NM_000384.2
PIK3CA	5290	WUGSC	GRCh38	chr3	179218303	179218303	+	Missense_Mutation	SNP	G	G	A	rs104886003	byCluster	TCGA-C8-A133-01A-32D-A12B-09	TCGA-C8-A133-10A-01D-A12B-09	NA	NA			NA	NA	NA	NA	Somatic	NA	NA		NA	NA	Illumina HiSeq 2000	641e848d-e3e2-46a7-ad42-5e5672639816	3f217fec-f788-4fea-9a68-e28e5245f7e7	c.1633G>A	p.Glu545Lys	p.E545K	ENST00000263967	2022-10-21	223	130	93	212	NA	NA	PIK3CA	missense_variant	p.E545K	ENST00000263967	NM_006218.2
FBXL5	26234	WUGSC	GRCh38	chr4	15625672	15625672	+	Missense_Mutation	SNP	G	G	T			TCGA-C8-A133-01A-32D-A12B-09	TCGA-C8-A133-10A-01D-A12B-09	NA	NA			NA	NA	NA	NA	Somatic	NA	NA		NA	NA	Illumina HiSeq 2000	641e848d-e3e2-46a7-ad42-5e5672639816	3f217fec-f788-4fea-9a68-e28e5245f7e7	c.1430C>A	p.Pro477His	p.P477H	ENST00000341285	2022-09-11	403	210	193	418	NA	NA	FBXL5	missense_variant	p.P477H	ENST00000341285	NM_012161.3&NM_001193534.1
MYB	4602	WUGSC	GRCh38	chr6	135190223	135190223	+	Missense_Mutation	SNP	C	C	T			TCGA-C8-A133-01A-32D-A12B-09	TCGA-C8-A133-10A-01D-A12B-09	NA	NA			NA	NA	NA	NA	Somatic	NA	NA		NA	NA	Illumina HiSeq 2000	641e848d-e3e2-46a7-ad42-5e5672639816	3f217fec-f788-4fea-9a68-e28e5245f7e7	c.403C>T	p.His135Tyr	p.H135Y	ENST00000367814	2022-05-15	268	161	107	274	NA	NA	MYB	missense_variant	p.H135Y	ENST00000341911	NM_001130173.1
RMND1	55005	WUGSC	GRCh38	chr6	151422564	151422564	+	Nonsense_Mutation	SNP	C	C	A			TCGA-C8-A133-01A-32D-A12B-09	TCGA-C8-A133-10A-01D-A12B-09	NA	NA			NA	NA	NA	NA	Somatic	NA	NA		NA	NA	Illumina HiSeq 2000	641e848d-e3e2-46a7-ad42-5e5672639816	3f217fec-f788-4fea-9a68-e28e5245f7e7	c.979G>T	p.Glu327Ter	p.E327*	ENST00000367303	2022-08-12	121	91	30	109	NA	NA	RMND1	stop_gained	p.E327*	ENST00000367303	NM_017909.3
PRSS37	136242	WUGSC	GRCh38	chr7	141837998	141837998	+	Missense_Mutation	SNP	C	C	A			TCGA-C8-A133-01A-32D-A12B-09	TCGA-C8-A133-10A-01D-A12B-09	NA	NA			NA	NA	NA	NA	Somatic	NA	NA		NA	NA	Illumina HiSeq 2000	641e848d-e3e2-46a7-ad42-5e5672639816	3f217fec-f788-4fea-9a68-e28e5245f7e7	c.292G>T	p.Asp98Tyr	p.D98Y	ENST00000350549	2022-03-05	332	187	145	376	NA	NA	PRSS37	missense_variant	p.D98Y	ENST00000350549	NM_001008270.2&NM_001171951.1
SULF1	23213	WUGSC	GRCh38	chr8	69629552	69629552	+	Missense_Mutation	SNP	C	C	A	novel		TCGA-C8-A133-01A-32D-A12B-09	TCGA-C8-A133-10A-01D-A12B-09	NA	NA			NA	NA	NA	NA	Somatic	NA	NA		NA	NA	Illumina HiSeq 2000	641e848d-e3e2-46a7-ad42-5e5672639816	3f217fec-f788-4fea-9a68-e28e5245f7e7	c.2157C>A	p.Asn719Lys	p.N719K	ENST00000260128	19/23	198	125	73	250	NA	NA	SULF1	missense_variant	p.N719K	ENST00000260128	NM_015170.2
RIPK2	8767	WUGSC	GRCh38	chr8	89762861	89762861	+	Missense_Mutation	SNP	T	T	A	novel		TCGA-C8-A133-01A-32D-A12B-09	TCGA-C8-A133-10A-01D-A12B-09	NA	NA			NA	NA	NA	NA	Somatic	NA	NA		NA	NA	Illumina HiSeq 2000	641e848d-e3e2-46a7-ad42-5e5672639816	3f217fec-f788-4fea-9a68-e28e5245f7e7	c.206T>A	p.Ile69Asn	p.I69N	ENST00000220751	2022-02-11	256	235	21	241	NA	NA	RIPK2	missense_variant	p.I69N	ENST00000220751	NM_003821.5
GATA3	2625	WUGSC	GRCh38	chr10	8073847	8073866	+	Frame_Shift_Del	DEL	CCCAAGAACAGCTCGTTTAA	CCCAAGAACAGCTCGTTTAA	-	novel		TCGA-C8-A133-01A-32D-A12B-09	TCGA-C8-A133-10A-01D-A12B-09	NA	NA			NA	NA	NA	NA	Somatic	NA	NA		NA	NA	Illumina HiSeq 2000	641e848d-e3e2-46a7-ad42-5e5672639816	3f217fec-f788-4fea-9a68-e28e5245f7e7	c.1159_1178delAAGAACAGCTCGTTTAACCC	p.Lys387GlyfsTer113	p.K387Gfs*113	ENST00000346208	2022-06-06	110	81	29	177	NA	NA	GATA3	frameshift_variant	p.K388Gfs*113	ENST00000379328	NM_001002295.1
TDRD1	56165	WUGSC	GRCh38	chr10	114214079	114214079	+	Missense_Mutation	SNP	C	C	T	novel		TCGA-C8-A133-01A-32D-A12B-09	TCGA-C8-A133-10A-01D-A12B-09	NA	NA			NA	NA	NA	NA	Somatic	NA	NA		NA	NA	Illumina HiSeq 2000	641e848d-e3e2-46a7-ad42-5e5672639816	3f217fec-f788-4fea-9a68-e28e5245f7e7	c.2177C>T	p.Pro726Leu	p.P726L	ENST00000251864	16/26	847	825	22	919	NA	NA	TDRD1	missense_variant	p.P726L	ENST00000251864	NM_198795.1
TEAD4	7004	WUGSC	GRCh38	chr12	2994858	2994858	+	Missense_Mutation	SNP	T	T	G	rs777338239		TCGA-C8-A133-01A-32D-A12B-09	TCGA-C8-A133-10A-01D-A12B-09	NA	NA			NA	NA	NA	NA	Somatic	NA	NA		NA	NA	Illumina HiSeq 2000	641e848d-e3e2-46a7-ad42-5e5672639816	3f217fec-f788-4fea-9a68-e28e5245f7e7	c.92T>G	p.Leu31Arg	p.L31R	ENST00000359864	2022-03-13	35	17	18	57	NA	NA	TEAD4	missense_variant	p.L31R	ENST00000359864	NM_003213.3
CNTN1	1272	WUGSC	GRCh38	chr12	40922428	40922428	+	Missense_Mutation	SNP	T	T	A			TCGA-C8-A133-01A-32D-A12B-09	TCGA-C8-A133-10A-01D-A12B-09	NA	NA			NA	NA	NA	NA	Somatic	NA	NA		NA	NA	Illumina HiSeq 2000	641e848d-e3e2-46a7-ad42-5e5672639816	3f217fec-f788-4fea-9a68-e28e5245f7e7	c.400T>A	p.Tyr134Asn	p.Y134N	ENST00000347616	2022-04-23	228	121	107	235	NA	NA	CNTN1	missense_variant	p.Y134N	ENST00000551295	NM_001843.3
RAPGEF3	10411	WUGSC	GRCh38	chr12	47749746	47749746	+	Missense_Mutation	SNP	C	C	T	novel		TCGA-C8-A133-01A-32D-A12B-09	TCGA-C8-A133-10A-01D-A12B-09	NA	NA			NA	NA	NA	NA	Somatic	NA	NA		NA	NA	Illumina HiSeq 2000	641e848d-e3e2-46a7-ad42-5e5672639816	3f217fec-f788-4fea-9a68-e28e5245f7e7	c.889G>A	p.Gly297Ser	p.G297S	ENST00000389212	2022-10-29	88	80	8	104	NA	NA	RAPGEF3	missense_variant	p.G297S	ENST00000449771	NM_001098531.2
CKAP2	26586	WUGSC	GRCh38	chr13	52473937	52473937	+	Missense_Mutation	SNP	T	T	G			TCGA-C8-A133-01A-32D-A12B-09	TCGA-C8-A133-10A-01D-A12B-09	NA	NA			NA	NA	NA	NA	Somatic	NA	NA		NA	NA	Illumina HiSeq 2000	641e848d-e3e2-46a7-ad42-5e5672639816	3f217fec-f788-4fea-9a68-e28e5245f7e7	c.1658T>G	p.Leu553Arg	p.L553R	ENST00000378037	2022-08-09	275	153	122	265	NA	NA	CKAP2	missense_variant	p.L553R	ENST00000378037	NM_001098525.2
SULT1A2	6799	WUGSC	GRCh38	chr16	28592369	28592369	+	Missense_Mutation	SNP	C	C	T			TCGA-C8-A133-01A-32D-A12B-09	TCGA-C8-A133-10A-01D-A12B-09	NA	NA			NA	NA	NA	NA	Somatic	NA	NA		NA	NA	Illumina HiSeq 2000	641e848d-e3e2-46a7-ad42-5e5672639816	3f217fec-f788-4fea-9a68-e28e5245f7e7	c.669G>A	p.Met223Ile	p.M223I	ENST00000335715	2022-07-08	457	248	209	590	NA	NA	SULT1A2	missense_variant	p.M190I	ENST00000533150
PSMB6	5694	WUGSC	GRCh38	chr17	4796780	4796780	+	Missense_Mutation	SNP	C	C	T			TCGA-C8-A133-01A-32D-A12B-09	TCGA-C8-A133-10A-01D-A12B-09	NA	NA			NA	NA	NA	NA	Somatic	NA	NA		NA	NA	Illumina HiSeq 2000	641e848d-e3e2-46a7-ad42-5e5672639816	3f217fec-f788-4fea-9a68-e28e5245f7e7	c.155C>T	p.Ser52Phe	p.S52F	ENST00000270586	2022-02-06	175	98	77	220	NA	NA	PSMB6	missense_variant	p.S52F	ENST00000614486	NM_001270481.1
NCOR1	9611	WUGSC	GRCh38	chr17	16061832	16061832	+	Missense_Mutation	SNP	G	G	T			TCGA-C8-A133-01A-32D-A12B-09	TCGA-C8-A133-10A-01D-A12B-09	NA	NA			NA	NA	NA	NA	Somatic	NA	NA		NA	NA	Illumina HiSeq 2000	641e848d-e3e2-46a7-ad42-5e5672639816	3f217fec-f788-4fea-9a68-e28e5245f7e7	c.5450C>A	p.Ala1817Asp	p.A1817D	ENST00000268712	37/46	40	14	26	26	NA	NA	NCOR1	missense_variant	p.A1817D	ENST00000268712	NM_006311.3
NCOR1	9611	WUGSC	GRCh38	chr17	16061833	16061833	+	Missense_Mutation	SNP	C	C	T			TCGA-C8-A133-01A-32D-A12B-09	TCGA-C8-A133-10A-01D-A12B-09	NA	NA			NA	NA	NA	NA	Somatic	NA	NA		NA	NA	Illumina HiSeq 2000	641e848d-e3e2-46a7-ad42-5e5672639816	3f217fec-f788-4fea-9a68-e28e5245f7e7	c.5449G>A	p.Ala1817Thr	p.A1817T	ENST00000268712	37/46	40	14	26	26	NA	NA	NCOR1	missense_variant	p.A1817T	ENST00000268712	NM_006311.3
DMWD	1762	WUGSC	GRCh38	chr19	45791063	45791063	+	Missense_Mutation	SNP	C	C	T			TCGA-C8-A133-01A-32D-A12B-09	TCGA-C8-A133-10A-01D-A12B-09	NA	NA			NA	NA	NA	NA	Somatic	NA	NA		NA	NA	Illumina HiSeq 2000	641e848d-e3e2-46a7-ad42-5e5672639816	3f217fec-f788-4fea-9a68-e28e5245f7e7	c.466G>A	p.Asp156Asn	p.D156N	ENST00000270223	2022-02-05	331	227	104	452	NA	NA	DMWD	missense_variant	p.D156N	ENST00000270223	NM_004943.1
DIDO1	11083	WUGSC	GRCh38	chr20	62894820	62894820	+	Missense_Mutation	SNP	G	G	A	novel		TCGA-C8-A133-01A-32D-A12B-09	TCGA-C8-A133-10A-01D-A12B-09	NA	NA			NA	NA	NA	NA	Somatic	NA	NA		NA	NA	Illumina HiSeq 2000	641e848d-e3e2-46a7-ad42-5e5672639816	3f217fec-f788-4fea-9a68-e28e5245f7e7	c.2426C>T	p.Ser809Leu	p.S809L	ENST00000266070	2022-10-16	88	83	5	101	NA	NA	DIDO1	missense_variant	p.S809L	ENST00000266070	NM_033081.2
NHP2L1	4809	WUGSC	GRCh38	chr22	41680343	41680343	+	Nonsense_Mutation	SNP	T	T	A	novel		TCGA-C8-A133-01A-32D-A12B-09	TCGA-C8-A133-10A-01D-A12B-09	NA	NA			NA	NA	NA	NA	Somatic	NA	NA		NA	NA	Illumina HiSeq 2000	641e848d-e3e2-46a7-ad42-5e5672639816	3f217fec-f788-4fea-9a68-e28e5245f7e7	c.25A>T	p.Lys9Ter	p.K9*	ENST00000215956	2022-02-03	179	167	12	189	NA	NA	NHP2L1	stop_gained	p.K9*	ENST00000401959	NM_005008.3
AFF2	2334	WUGSC	GRCh38	chrX	148956048	148956048	+	Missense_Mutation	SNP	G	G	T			TCGA-C8-A133-01A-32D-A12B-09	TCGA-C8-A133-10A-01D-A12B-09	NA	NA			NA	NA	NA	NA	Somatic	NA	NA		NA	NA	Illumina HiSeq 2000	641e848d-e3e2-46a7-ad42-5e5672639816	3f217fec-f788-4fea-9a68-e28e5245f7e7	c.2003G>T	p.Arg668Ile	p.R668I	ENST00000370460	2022-11-21	133	76	57	136	NA	NA	AFF2	missense_variant	p.R668I	ENST00000370460	NM_001169123.1&NM_002025.3
FCRLA	84824	WUGSC	GRCh38	chr1	161711946	161711946	+	Missense_Mutation	SNP	C	C	T	rs140395904	by1000G;byCluster;byFrequency	TCGA-AQ-A54O-01A-11D-A25Q-09	TCGA-AQ-A54O-10A-01D-A25Q-09	NA	NA			NA	NA	NA	NA	Somatic	NA	NA		NA	NA	Illumina HiSeq 2000	f4481d7e-4544-4c76-be94-4cdc1ccce963	f1b073ac-cdeb-482f-bc59-1e8376aa7cc6	c.581C>T	p.Ala194Val	p.A194V	ENST00000367959	2022-05-06	40	29	11	62	NA	NA	FCRLA	missense_variant	p.A194V	ENST00000367959	NM_001184866.1
KLF11	8462	WUGSC	GRCh38	chr2	10052353	10052353	+	Missense_Mutation	SNP	G	G	A	rs756956843		TCGA-AQ-A54O-01A-11D-A25Q-09	TCGA-AQ-A54O-10A-01D-A25Q-09	NA	NA			NA	NA	NA	NA	Somatic	NA	NA		NA	NA	Illumina HiSeq 2000	f4481d7e-4544-4c76-be94-4cdc1ccce963	f1b073ac-cdeb-482f-bc59-1e8376aa7cc6	c.1385G>A	p.Arg462His	p.R462H	ENST00000305883	2022-04-04	31	24	7	52	NA	NA	KLF11	missense_variant	p.R445H	ENST00000535335	NM_001177718.1
ERBB4	2066	WUGSC	GRCh38	chr2	211722443	211722443	+	Missense_Mutation	SNP	T	T	C			TCGA-AQ-A54O-01A-11D-A25Q-09	TCGA-AQ-A54O-10A-01D-A25Q-09	NA	NA			NA	NA	NA	NA	Somatic	NA	NA		NA	NA	Illumina HiSeq 2000	f4481d7e-4544-4c76-be94-4cdc1ccce963	f1b073ac-cdeb-482f-bc59-1e8376aa7cc6	c.833A>G	p.Asn278Ser	p.N278S	ENST00000342788	2022-07-28	64	43	21	100	NA	NA	ERBB4	missense_variant	p.N278S	ENST00000342788	NM_005235.2
OXSM	54995	WUGSC	GRCh38	chr3	25791580	25791580	+	Frame_Shift_Del	DEL	T	T	-			TCGA-AQ-A54O-01A-11D-A25Q-09	TCGA-AQ-A54O-10A-01D-A25Q-09	NA	NA			NA	NA	NA	NA	Somatic	NA	NA		NA	NA	Illumina HiSeq 2000	f4481d7e-4544-4c76-be94-4cdc1ccce963	f1b073ac-cdeb-482f-bc59-1e8376aa7cc6	c.560delT	p.Met187ArgfsTer37	p.M187Rfs*37	ENST00000280701	2022-02-03	43	29	14	54	NA	NA	OXSM	frameshift_variant	p.M187Rfs*37	ENST00000280701	NM_017897.2
GBE1	2632	WUGSC	GRCh38	chr3	81581169	81581169	+	Missense_Mutation	SNP	T	T	A			TCGA-AQ-A54O-01A-11D-A25Q-09	TCGA-AQ-A54O-10A-01D-A25Q-09	NA	NA			NA	NA	NA	NA	Somatic	NA	NA		NA	NA	Illumina HiSeq 2000	f4481d7e-4544-4c76-be94-4cdc1ccce963	f1b073ac-cdeb-482f-bc59-1e8376aa7cc6	c.1442A>T	p.Asp481Val	p.D481V	ENST00000429644	2022-11-16	39	30	9	51	NA	NA	GBE1	missense_variant	p.D481V	ENST00000429644	NM_000158.3
PIK3CA	5290	WUGSC	GRCh38	chr3	179218303	179218303	+	Missense_Mutation	SNP	G	G	A	rs104886003	byCluster	TCGA-AQ-A54O-01A-11D-A25Q-09	TCGA-AQ-A54O-10A-01D-A25Q-09	NA	NA			NA	NA	NA	NA	Somatic	NA	NA		NA	NA	Illumina HiSeq 2000	f4481d7e-4544-4c76-be94-4cdc1ccce963	f1b073ac-cdeb-482f-bc59-1e8376aa7cc6	c.1633G>A	p.Glu545Lys	p.E545K	ENST00000263967	2022-10-21	34	22	12	68	NA	NA	PIK3CA	missense_variant	p.E545K	ENST00000263967	NM_006218.2
PCLO	27445	WUGSC	GRCh38	chr7	82952402	82952402	+	Missense_Mutation	SNP	C	C	T			TCGA-AQ-A54O-01A-11D-A25Q-09	TCGA-AQ-A54O-10A-01D-A25Q-09	NA	NA			NA	NA	NA	NA	Somatic	NA	NA		NA	NA	Illumina HiSeq 2000	f4481d7e-4544-4c76-be94-4cdc1ccce963	f1b073ac-cdeb-482f-bc59-1e8376aa7cc6	c.8551G>A	p.Ala2851Thr	p.A2851T	ENST00000333891	2022-05-25	109	80	29	106	NA	NA	PCLO	missense_variant	p.A2851T	ENST00000333891	NM_033026.5
CA2	760	WUGSC	GRCh38	chr8	85480750	85480750	+	Missense_Mutation	SNP	G	G	T			TCGA-AQ-A54O-01A-11D-A25Q-09	TCGA-AQ-A54O-10A-01D-A25Q-09	NA	NA			NA	NA	NA	NA	Somatic	NA	NA		NA	NA	Illumina HiSeq 2000	f4481d7e-4544-4c76-be94-4cdc1ccce963	f1b073ac-cdeb-482f-bc59-1e8376aa7cc6	c.744G>T	p.Gln248His	p.Q248H	ENST00000285379	2022-07-07	55	49	6	58	NA	NA	CA2	missense_variant	p.Q248H	ENST00000285379	NM_000067.2
ADAMTS14	140766	WUGSC	GRCh38	chr10	70752121	70752121	+	Missense_Mutation	SNP	C	C	T			TCGA-AQ-A54O-01A-11D-A25Q-09	TCGA-AQ-A54O-10A-01D-A25Q-09	NA	NA			NA	NA	NA	NA	Somatic	NA	NA		NA	NA	Illumina HiSeq 2000	f4481d7e-4544-4c76-be94-4cdc1ccce963	f1b073ac-cdeb-482f-bc59-1e8376aa7cc6	c.2623C>T	p.Arg875Trp	p.R875W	ENST00000373207	18/22	39	34	5	113	NA	NA	ADAMTS14	missense_variant	p.R878W	ENST00000373208	NM_139155.2
KIF18A	81930	WUGSC	GRCh38	chr11	28088716	28088716	+	Nonsense_Mutation	SNP	G	G	T	novel		TCGA-AQ-A54O-01A-11D-A25Q-09	TCGA-AQ-A54O-10A-01D-A25Q-09	NA	NA			NA	NA	NA	NA	Somatic	NA	NA		NA	NA	Illumina HiSeq 2000	f4481d7e-4544-4c76-be94-4cdc1ccce963	f1b073ac-cdeb-482f-bc59-1e8376aa7cc6	c.705C>A	p.Tyr235Ter	p.Y235*	ENST00000263181	2022-06-17	41	38	3	62	NA	NA	KIF18A	stop_gained	p.Y235*	ENST00000263181	NM_031217.3
MAML2	84441	WUGSC	GRCh38	chr11	95979551	95979551	+	Missense_Mutation	SNP	C	C	T			TCGA-AQ-A54O-01A-11D-A25Q-09	TCGA-AQ-A54O-10A-01D-A25Q-09	NA	NA			NA	NA	NA	NA	Somatic	NA	NA		NA	NA	Illumina HiSeq 2000	f4481d7e-4544-4c76-be94-4cdc1ccce963	f1b073ac-cdeb-482f-bc59-1e8376aa7cc6	c.2868G>A	p.Met956Ile	p.M956I	ENST00000524717	2022-05-05	91	80	11	223	NA	NA	MAML2	missense_variant	p.M956I	ENST00000524717	NM_032427.2
OS9	10956	WUGSC	GRCh38	chr12	57694235	57694235	+	Missense_Mutation	SNP	C	C	G			TCGA-AQ-A54O-01A-11D-A25Q-09	TCGA-AQ-A54O-10A-01D-A25Q-09	NA	NA			NA	NA	NA	NA	Somatic	NA	NA		NA	NA	Illumina HiSeq 2000	f4481d7e-4544-4c76-be94-4cdc1ccce963	f1b073ac-cdeb-482f-bc59-1e8376aa7cc6	c.74C>G	p.Thr25Ser	p.T25S	ENST00000315970	2022-01-15	33	20	13	54	NA	NA	OS9	missense_variant	p.T25S	ENST00000315970	NM_006812.3
BAZ1A	11177	WUGSC	GRCh38	chr14	34800338	34800338	+	Missense_Mutation	SNP	C	C	A			TCGA-AQ-A54O-01A-11D-A25Q-09	TCGA-AQ-A54O-10A-01D-A25Q-09	NA	NA			NA	NA	NA	NA	Somatic	NA	NA		NA	NA	Illumina HiSeq 2000	f4481d7e-4544-4c76-be94-4cdc1ccce963	f1b073ac-cdeb-482f-bc59-1e8376aa7cc6	c.1014G>T	p.Lys338Asn	p.K338N	ENST00000360310	2022-09-27	18	12	6	25	NA	NA	BAZ1A	missense_variant	p.K338N	ENST00000360310	NM_013448.2
FLRT2	23768	WUGSC	GRCh38	chr14	85622479	85622479	+	Missense_Mutation	SNP	C	C	T			TCGA-AQ-A54O-01A-11D-A25Q-09	TCGA-AQ-A54O-10A-01D-A25Q-09	NA	NA			NA	NA	NA	NA	Somatic	NA	NA		NA	NA	Illumina HiSeq 2000	f4481d7e-4544-4c76-be94-4cdc1ccce963	f1b073ac-cdeb-482f-bc59-1e8376aa7cc6	c.965C>T	p.Thr322Ile	p.T322I	ENST00000330753	2022-02-02	79	68	11	151	NA	NA	FLRT2	missense_variant	p.T322I	ENST00000330753	NM_013231.4
EML5	161436	WUGSC	GRCh38	chr14	88688350	88688350	+	Missense_Mutation	SNP	C	C	T			TCGA-AQ-A54O-01A-11D-A25Q-09	TCGA-AQ-A54O-10A-01D-A25Q-09	NA	NA			NA	NA	NA	NA	Somatic	NA	NA		NA	NA	Illumina HiSeq 2000	f4481d7e-4544-4c76-be94-4cdc1ccce963	f1b073ac-cdeb-482f-bc59-1e8376aa7cc6	c.2663G>A	p.Cys888Tyr	p.C888Y	ENST00000380664	18/42	51	33	18	128	NA	NA	EML5	missense_variant	p.C888Y	ENST00000554922	NM_183387.2
ANP32A	8125	WUGSC	GRCh38	chr15	68787534	68787534	+	Missense_Mutation	SNP	A	A	C			TCGA-AQ-A54O-01A-11D-A25Q-09	TCGA-AQ-A54O-10A-01D-A25Q-09	NA	NA			NA	NA	NA	NA	Somatic	NA	NA		NA	NA	Illumina HiSeq 2000	f4481d7e-4544-4c76-be94-4cdc1ccce963	f1b073ac-cdeb-482f-bc59-1e8376aa7cc6	c.206T>G	p.Leu69Arg	p.L69R	ENST00000465139	2022-03-07	39	28	11	59	NA	NA	ANP32A	missense_variant	p.L69R	ENST00000465139	NM_006305.3
SLX4	84464	WUGSC	GRCh38	chr16	3589593	3589593	+	Missense_Mutation	SNP	C	C	T	novel		TCGA-AQ-A54O-01A-11D-A25Q-09	TCGA-AQ-A54O-10A-01D-A25Q-09	NA	NA			NA	NA	NA	NA	Somatic	NA	NA		NA	NA	Illumina HiSeq 2000	f4481d7e-4544-4c76-be94-4cdc1ccce963	f1b073ac-cdeb-482f-bc59-1e8376aa7cc6	c.4045G>A	p.Gly1349Arg	p.G1349R	ENST00000294008	2022-12-15	39	36	3	68	NA	NA	SLX4	missense_variant	p.G1349R	ENST00000294008	NM_032444.2
GALNT1	2589	WUGSC	GRCh38	chr18	35677596	35677596	+	Missense_Mutation	SNP	A	A	G			TCGA-AQ-A54O-01A-11D-A25Q-09	TCGA-AQ-A54O-10A-01D-A25Q-09	NA	NA			NA	NA	NA	NA	Somatic	NA	NA		NA	NA	Illumina HiSeq 2000	f4481d7e-4544-4c76-be94-4cdc1ccce963	f1b073ac-cdeb-482f-bc59-1e8376aa7cc6	c.320A>G	p.Lys107Arg	p.K107R	ENST00000269195	2022-03-11	20	15	5	38	NA	NA	GALNT1	missense_variant	p.K107R	ENST00000269195	NM_020474.3
ODF3L2	284451	WUGSC	GRCh38	chr19	474621	474621	+	Missense_Mutation	SNP	C	C	T			TCGA-AQ-A54O-01A-11D-A25Q-09	TCGA-AQ-A54O-10A-01D-A25Q-09	NA	NA			NA	NA	NA	NA	Somatic	NA	NA		NA	NA	Illumina HiSeq 2000	f4481d7e-4544-4c76-be94-4cdc1ccce963	f1b073ac-cdeb-482f-bc59-1e8376aa7cc6	c.127G>A	p.Gly43Ser	p.G43S	ENST00000315489	2022-01-04	38	33	5	73	NA	NA	ODF3L2	missense_variant	p.G43S	ENST00000315489	NM_182577.2
CCDC61	729440	WUGSC	GRCh38	chr19	46003457	46003457	+	Nonsense_Mutation	SNP	C	C	T	rs768308257	byFrequency	TCGA-AQ-A54O-01A-11D-A25Q-09	TCGA-AQ-A54O-10A-01D-A25Q-09	NA	NA			NA	NA	NA	NA	Somatic	NA	NA		NA	NA	Illumina HiSeq 2000	f4481d7e-4544-4c76-be94-4cdc1ccce963	f1b073ac-cdeb-482f-bc59-1e8376aa7cc6	c.187C>T	p.Gln63Ter	p.Q63*	ENST00000595358	2022-03-14	35	25	10	52	NA	NA	CCDC61	stop_gained	p.Q63*	ENST00000595358	NM_001267723.1
AKR7A3	22977	WUGSC	GRCh38	chr1	19286262	19286262	+	Missense_Mutation	SNP	G	G	C			TCGA-A8-A07G-01A-11W-A050-09	TCGA-A8-A07G-10A-01W-A055-09	NA	NA			NA	NA	NA	NA	Somatic	NA	NA		NA	NA	Illumina Genome Analyzer II	49f77aa5-446b-49f6-bd1b-02d3ff7b9dfc	a50c80c4-329f-456f-b86c-c97d2443ab75	c.325C>G	p.Leu109Val	p.L109V	ENST00000361640	2022-02-07	71	54	17	45	NA	NA	AKR7A3	missense_variant	p.L109V	ENST00000361640	NM_012067.2
RPTN	126638	WUGSC	GRCh38	chr1	152155595	152155595	+	Missense_Mutation	SNP	G	G	A			TCGA-A8-A07G-01A-11W-A050-09	TCGA-A8-A07G-10A-01W-A055-09	NA	NA			NA	NA	NA	NA	Somatic	NA	NA		NA	NA	Illumina Genome Analyzer II	49f77aa5-446b-49f6-bd1b-02d3ff7b9dfc	a50c80c4-329f-456f-b86c-c97d2443ab75	c.1504C>T	p.Pro502Ser	p.P502S	ENST00000316073	2022-03-03	2018	1384	634	992	NA	NA	RPTN	missense_variant	p.P502S	ENST00000316073	NM_001122965.1
MYOC	4653	WUGSC	GRCh38	chr1	171636268	171636268	+	Missense_Mutation	SNP	A	A	G	novel		TCGA-A8-A07G-01A-11W-A050-09	TCGA-A8-A07G-10A-01W-A055-09	NA	NA			NA	NA	NA	NA	Somatic	NA	NA		NA	NA	Illumina Genome Analyzer II	49f77aa5-446b-49f6-bd1b-02d3ff7b9dfc	a50c80c4-329f-456f-b86c-c97d2443ab75	c.1172T>C	p.Ile391Thr	p.I391T	ENST00000037502	2022-03-03	301	282	19	172	NA	NA	MYOC	missense_variant	p.I391T	ENST00000037502	NM_000261.1
PLA2G4A	5321	WUGSC	GRCh38	chr1	186956195	186956195	+	Missense_Mutation	SNP	C	C	G			TCGA-A8-A07G-01A-11W-A050-09	TCGA-A8-A07G-10A-01W-A055-09	NA	NA			NA	NA	NA	NA	Somatic	NA	NA		NA	NA	Illumina Genome Analyzer II	49f77aa5-446b-49f6-bd1b-02d3ff7b9dfc	a50c80c4-329f-456f-b86c-c97d2443ab75	c.1430C>G	p.Ala477Gly	p.A477G	ENST00000367466	14/18	275	232	43	196	NA	NA	PLA2G4A	missense_variant	p.A477G	ENST00000367466	NM_024420.2
LHX9	56956	WUGSC	GRCh38	chr1	197929116	197929116	+	Missense_Mutation	SNP	G	G	A	novel		TCGA-A8-A07G-01A-11W-A050-09	TCGA-A8-A07G-10A-01W-A055-09	NA	NA			NA	NA	NA	NA	Somatic	NA	NA		NA	NA	Illumina Genome Analyzer II	49f77aa5-446b-49f6-bd1b-02d3ff7b9dfc	a50c80c4-329f-456f-b86c-c97d2443ab75	c.1051G>A	p.Gly351Arg	p.G351R	ENST00000367387	2022-05-05	145	136	9	99	NA	NA	LHX9	missense_variant	p.G351R	ENST00000367387	NM_020204.2
URB2	9816	WUGSC	GRCh38	chr1	229637156	229637156	+	Missense_Mutation	SNP	T	T	A	novel		TCGA-A8-A07G-01A-11W-A050-09	TCGA-A8-A07G-10A-01W-A055-09	NA	NA			NA	NA	NA	NA	Somatic	NA	NA		NA	NA	Illumina Genome Analyzer II	49f77aa5-446b-49f6-bd1b-02d3ff7b9dfc	a50c80c4-329f-456f-b86c-c97d2443ab75	c.2543T>A	p.Val848Asp	p.V848D	ENST00000258243	2022-04-10	89	82	7	58	NA	NA	URB2	missense_variant	p.V848D	ENST00000258243	NM_014777.2
MAP10	54627	WUGSC	GRCh38	chr1	232805052	232805052	+	Nonsense_Mutation	SNP	G	G	A			TCGA-A8-A07G-01A-11W-A050-09	TCGA-A8-A07G-10A-01W-A055-09	NA	NA			NA	NA	NA	NA	Somatic	NA	NA		NA	NA	Illumina Genome Analyzer II	49f77aa5-446b-49f6-bd1b-02d3ff7b9dfc	a50c80c4-329f-456f-b86c-c97d2443ab75	c.29G>A	p.Trp10Ter	p.W10*	ENST00000418460	2022-01-01	122	104	18	65	NA	NA	MAP10	stop_gained	p.W10*	ENST00000418460	NM_019090.2
TPO	7173	WUGSC	GRCh38	chr2	1542470	1542470	+	Missense_Mutation	SNP	T	T	A			TCGA-A8-A07G-01A-11W-A050-09	TCGA-A8-A07G-10A-01W-A055-09	NA	NA			NA	NA	NA	NA	Somatic	NA	NA		NA	NA	Illumina Genome Analyzer II	49f77aa5-446b-49f6-bd1b-02d3ff7b9dfc	a50c80c4-329f-456f-b86c-c97d2443ab75	c.2798T>A	p.Leu933His	p.L933H	ENST00000329066	17/17	122	90	32	79	NA	NA	TPO	missense_variant	p.L933H	ENST00000345913	NM_000547.5
RSAD2	91543	WUGSC	GRCh38	chr2	6878033	6878033	+	Missense_Mutation	SNP	A	A	C	rs750715815		TCGA-A8-A07G-01A-11W-A050-09	TCGA-A8-A07G-10A-01W-A055-09	NA	NA			NA	NA	NA	NA	Somatic	NA	NA		NA	NA	Illumina Genome Analyzer II	49f77aa5-446b-49f6-bd1b-02d3ff7b9dfc	a50c80c4-329f-456f-b86c-c97d2443ab75	c.233A>C	p.His78Pro	p.H78P	ENST00000382040	2022-01-06	292	208	84	197	NA	NA	RSAD2	missense_variant	p.H78P	ENST00000382040	NM_080657.4
HEATR5B	54497	WUGSC	GRCh38	chr2	37041243	37041243	+	Missense_Mutation	SNP	G	G	A	novel		TCGA-A8-A07G-01A-11W-A050-09	TCGA-A8-A07G-10A-01W-A055-09	NA	NA			NA	NA	NA	NA	Somatic	NA	NA		NA	NA	Illumina Genome Analyzer II	49f77aa5-446b-49f6-bd1b-02d3ff7b9dfc	a50c80c4-329f-456f-b86c-c97d2443ab75	c.2746C>T	p.Leu916Phe	p.L916F	ENST00000233099	19/36	260	251	9	157	NA	NA	HEATR5B	missense_variant	p.L916F	ENST00000233099	NM_019024.1
INPP4A	3631	WUGSC	GRCh38	chr2	98546017	98546017	+	Missense_Mutation	SNP	T	T	G			TCGA-A8-A07G-01A-11W-A050-09	TCGA-A8-A07G-10A-01W-A055-09	NA	NA			NA	NA	NA	NA	Somatic	NA	NA		NA	NA	Illumina Genome Analyzer II	49f77aa5-446b-49f6-bd1b-02d3ff7b9dfc	a50c80c4-329f-456f-b86c-c97d2443ab75	c.998T>G	p.Phe333Cys	p.F333C	ENST00000074304	2022-12-26	160	148	12	131	NA	NA	INPP4A	missense_variant	p.F333C	ENST00000409016	NM_004027.2
SLC19A3	80704	WUGSC	GRCh38	chr2	227698955	227698956	+	Frame_Shift_Ins	INS	-	-	A	novel		TCGA-A8-A07G-01A-11W-A050-09	TCGA-A8-A07G-10A-01W-A055-09	NA	NA			NA	NA	NA	NA	Somatic	NA	NA		NA	NA	Illumina Genome Analyzer II	49f77aa5-446b-49f6-bd1b-02d3ff7b9dfc	a50c80c4-329f-456f-b86c-c97d2443ab75	c.759_760insT	p.Pro254SerfsTer40	p.P254Sfs*40	ENST00000258403	2022-03-06	143	111	32	116	NA	NA	SLC19A3	frameshift_variant	p.P254Sfs*40	ENST00000258403	NM_025243.3
FGD5	152273	WUGSC	GRCh38	chr3	14932722	14932722	+	Nonsense_Mutation	SNP	C	C	A	novel		TCGA-A8-A07G-01A-11W-A050-09	TCGA-A8-A07G-10A-01W-A055-09	NA	NA			NA	NA	NA	NA	Somatic	NA	NA		NA	NA	Illumina Genome Analyzer II	49f77aa5-446b-49f6-bd1b-02d3ff7b9dfc	a50c80c4-329f-456f-b86c-c97d2443ab75	c.4343C>A	p.Ser1448Ter	p.S1448*	ENST00000285046	19/20	78	70	8	77	NA	NA	FGD5	stop_gained	p.S1164*	ENST00000543601
SUSD5	26032	WUGSC	GRCh38	chr3	33153616	33153616	+	Missense_Mutation	SNP	A	A	C	novel		TCGA-A8-A07G-01A-11W-A050-09	TCGA-A8-A07G-10A-01W-A055-09	NA	NA			NA	NA	NA	NA	Somatic	NA	NA		NA	NA	Illumina Genome Analyzer II	49f77aa5-446b-49f6-bd1b-02d3ff7b9dfc	a50c80c4-329f-456f-b86c-c97d2443ab75	c.1016T>G	p.Ile339Ser	p.I339S	ENST00000309558	2022-05-05	119	113	6	183	NA	NA	SUSD5	missense_variant	p.I339S	ENST00000309558	NM_015551.1
NBEAL2	23218	WUGSC	GRCh38	chr3	47005965	47005965	+	Missense_Mutation	SNP	C	C	G	novel		TCGA-A8-A07G-01A-11W-A050-09	TCGA-A8-A07G-10A-01W-A055-09	NA	NA			NA	NA	NA	NA	Somatic	NA	NA		NA	NA	Illumina Genome Analyzer II	49f77aa5-446b-49f6-bd1b-02d3ff7b9dfc	a50c80c4-329f-456f-b86c-c97d2443ab75	c.6821C>G	p.Ala2274Gly	p.A2274G	ENST00000450053	43/54	19	13	6	29	NA	NA	NBEAL2	missense_variant	p.A2274G	ENST00000450053	NM_015175.2
CASR	846	WUGSC	GRCh38	chr3	122284634	122284634	+	Missense_Mutation	SNP	G	G	A			TCGA-A8-A07G-01A-11W-A050-09	TCGA-A8-A07G-10A-01W-A055-09	NA	NA			NA	NA	NA	NA	Somatic	NA	NA		NA	NA	Illumina Genome Analyzer II	49f77aa5-446b-49f6-bd1b-02d3ff7b9dfc	a50c80c4-329f-456f-b86c-c97d2443ab75	c.2680G>A	p.Val894Ile	p.V894I	ENST00000490131	2022-07-07	70	51	19	41	NA	NA	CASR	missense_variant	p.V904I	ENST00000498619	NM_001178065.1
PIK3CA	5290	WUGSC	GRCh38	chr3	179234297	179234297	+	Missense_Mutation	SNP	A	A	G	rs121913279	byCluster;byFrequency	TCGA-A8-A07G-01A-11W-A050-09	TCGA-A8-A07G-10A-01W-A055-09	NA	NA			NA	NA	NA	NA	Somatic	NA	NA		NA	NA	Illumina Genome Analyzer II	49f77aa5-446b-49f6-bd1b-02d3ff7b9dfc	a50c80c4-329f-456f-b86c-c97d2443ab75	c.3140A>G	p.His1047Arg	p.H1047R	ENST00000263967	21/21	288	95	193	69	NA	NA	PIK3CA	missense_variant	p.H1047R	ENST00000263967	NM_006218.2
KIT	3815	WUGSC	GRCh38	chr4	54699666	54699666	+	Missense_Mutation	SNP	C	C	T			TCGA-A8-A07G-01A-11W-A050-09	TCGA-A8-A07G-10A-01W-A055-09	NA	NA			NA	NA	NA	NA	Somatic	NA	NA		NA	NA	Illumina Genome Analyzer II	49f77aa5-446b-49f6-bd1b-02d3ff7b9dfc	a50c80c4-329f-456f-b86c-c97d2443ab75	c.656C>T	p.Ala219Val	p.A219V	ENST00000288135	2022-04-21	259	203	56	205	NA	NA	KIT	missense_variant	p.A219V	ENST00000288135	NM_000222.2
PF4V1	5197	WUGSC	GRCh38	chr4	73853894	73853894	+	Missense_Mutation	SNP	C	C	T	novel		TCGA-A8-A07G-01A-11W-A050-09	TCGA-A8-A07G-10A-01W-A055-09	NA	NA			NA	NA	NA	NA	Somatic	NA	NA		NA	NA	Illumina Genome Analyzer II	49f77aa5-446b-49f6-bd1b-02d3ff7b9dfc	a50c80c4-329f-456f-b86c-c97d2443ab75	c.212C>T	p.Pro71Leu	p.P71L	ENST00000226524	2022-02-03	190	179	11	166	NA	NA	PF4V1	missense_variant	p.P71L	ENST00000226524	NM_002620.2
SLC10A6	345274	WUGSC	GRCh38	chr4	86848974	86848974	+	Missense_Mutation	SNP	A	A	T	novel		TCGA-A8-A07G-01A-11W-A050-09	TCGA-A8-A07G-10A-01W-A055-09	NA	NA			NA	NA	NA	NA	Somatic	NA	NA		NA	NA	Illumina Genome Analyzer II	49f77aa5-446b-49f6-bd1b-02d3ff7b9dfc	a50c80c4-329f-456f-b86c-c97d2443ab75	c.142T>A	p.Ser48Thr	p.S48T	ENST00000273905	2022-01-06	52	42	10	42	NA	NA	SLC10A6	missense_variant	p.S48T	ENST00000273905	NM_197965.2
NDNF	79625	WUGSC	GRCh38	chr4	121036836	121036836	+	Missense_Mutation	SNP	G	G	A			TCGA-A8-A07G-01A-11W-A050-09	TCGA-A8-A07G-10A-01W-A055-09	NA	NA			NA	NA	NA	NA	Somatic	NA	NA		NA	NA	Illumina Genome Analyzer II	49f77aa5-446b-49f6-bd1b-02d3ff7b9dfc	a50c80c4-329f-456f-b86c-c97d2443ab75	c.1135C>T	p.His379Tyr	p.H379Y	ENST00000379692	2022-04-04	121	115	6	110	NA	NA	NDNF	missense_variant	p.H379Y	ENST00000379692	NM_024574.3
RXFP1	59350	WUGSC	GRCh38	chr4	158638049	158638049	+	Frame_Shift_Del	DEL	A	A	-			TCGA-A8-A07G-01A-11W-A050-09	TCGA-A8-A07G-10A-01W-A055-09	NA	NA			NA	NA	NA	NA	Somatic	NA	NA		NA	NA	Illumina Genome Analyzer II	49f77aa5-446b-49f6-bd1b-02d3ff7b9dfc	a50c80c4-329f-456f-b86c-c97d2443ab75	c.1014delA	p.Gln338HisfsTer13	p.Q338Hfs*13	ENST00000307765	13/18	120	99	21	121	NA	NA	RXFP1	frameshift_variant	p.Q365Hfs*13	ENST00000423548	NM_001253727.1
MTMR12	54545	WUGSC	GRCh38	chr5	32233867	32233867	+	Missense_Mutation	SNP	T	T	G	novel		TCGA-A8-A07G-01A-11W-A050-09	TCGA-A8-A07G-10A-01W-A055-09	NA	NA			NA	NA	NA	NA	Somatic	NA	NA		NA	NA	Illumina Genome Analyzer II	49f77aa5-446b-49f6-bd1b-02d3ff7b9dfc	a50c80c4-329f-456f-b86c-c97d2443ab75	c.1580A>C	p.Gln527Pro	p.Q527P	ENST00000382142	15/16	204	186	18	186	NA	NA	MTMR12	missense_variant	p.Q527P	ENST00000382142	NM_001040446.1
CAPSL	133690	WUGSC	GRCh38	chr5	35921096	35921096	+	Nonsense_Mutation	SNP	G	G	A	rs575446116	by1000G	TCGA-A8-A07G-01A-11W-A050-09	TCGA-A8-A07G-10A-01W-A055-09	NA	NA			NA	NA	NA	NA	Somatic	NA	NA		NA	NA	Illumina Genome Analyzer II	49f77aa5-446b-49f6-bd1b-02d3ff7b9dfc	a50c80c4-329f-456f-b86c-c97d2443ab75	c.25C>T	p.Arg9Ter	p.R9*	ENST00000397366	2022-02-05	147	128	19	137	NA	NA	CAPSL	stop_gained	p.R9*	ENST00000397367	NM_144647.3
RICTOR	253260	WUGSC	GRCh38	chr5	38958740	38958740	+	Missense_Mutation	SNP	G	G	A	novel		TCGA-A8-A07G-01A-11W-A050-09	TCGA-A8-A07G-10A-01W-A055-09	NA	NA			NA	NA	NA	NA	Somatic	NA	NA		NA	NA	Illumina Genome Analyzer II	49f77aa5-446b-49f6-bd1b-02d3ff7b9dfc	a50c80c4-329f-456f-b86c-c97d2443ab75	c.2270C>T	p.Thr757Ile	p.T757I	ENST00000357387	23/38	111	99	12	90	NA	NA	RICTOR	missense_variant	p.T757I	ENST00000357387	NM_001285440.1&NM_152756.4
PCDHGB1	56104	WUGSC	GRCh38	chr5	141351194	141351194	+	Missense_Mutation	SNP	G	G	T			TCGA-A8-A07G-01A-11W-A050-09	TCGA-A8-A07G-10A-01W-A055-09	NA	NA			NA	NA	NA	NA	Somatic	NA	NA		NA	NA	Illumina Genome Analyzer II	49f77aa5-446b-49f6-bd1b-02d3ff7b9dfc	a50c80c4-329f-456f-b86c-c97d2443ab75	c.934G>T	p.Val312Leu	p.V312L	ENST00000523390	2022-01-04	111	97	14	92	NA	NA	PCDHGB1	missense_variant	p.V312L	ENST00000523390	NM_018922.2
TAB2	23118	WUGSC	GRCh38	chr6	149378222	149378223	+	Frame_Shift_Ins	INS	-	-	T	novel		TCGA-A8-A07G-01A-11W-A050-09	TCGA-A8-A07G-10A-01W-A055-09	NA	NA			NA	NA	NA	NA	Somatic	NA	NA		NA	NA	Illumina Genome Analyzer II	49f77aa5-446b-49f6-bd1b-02d3ff7b9dfc	a50c80c4-329f-456f-b86c-c97d2443ab75	c.308dupT	p.Thr104AsnfsTer5	p.T104Nfs*5	ENST00000367456	2022-04-08	160	122	38	159	NA	NA	TAB2	frameshift_variant	p.T104Nfs*5	ENST00000367456
HNRNPA2B1	3181	WUGSC	GRCh38	chr7	26193683	26193683	+	Nonsense_Mutation	SNP	C	C	A			TCGA-A8-A07G-01A-11W-A050-09	TCGA-A8-A07G-10A-01W-A055-09	NA	NA			NA	NA	NA	NA	Somatic	NA	NA		NA	NA	Illumina Genome Analyzer II	49f77aa5-446b-49f6-bd1b-02d3ff7b9dfc	a50c80c4-329f-456f-b86c-c97d2443ab75	c.769G>T	p.Gly257Ter	p.G257*	ENST00000354667	2022-09-12	128	102	26	117	NA	NA	HNRNPA2B1	stop_gained	p.G257*	ENST00000354667	NM_031243.2
POM121L12	285877	WUGSC	GRCh38	chr7	53036147	53036147	+	Missense_Mutation	SNP	G	G	A	rs565383229	by1000G;byFrequency	TCGA-A8-A07G-01A-11W-A050-09	TCGA-A8-A07G-10A-01W-A055-09	NA	NA			NA	NA	NA	NA	Somatic	NA	NA		NA	NA	Illumina Genome Analyzer II	49f77aa5-446b-49f6-bd1b-02d3ff7b9dfc	a50c80c4-329f-456f-b86c-c97d2443ab75	c.476G>A	p.Arg159His	p.R159H	ENST00000408890	2022-01-01	23	18	5	24	NA	NA	POM121L12	missense_variant	p.R159H	ENST00000408890	NM_182595.3
TAF6	6878	WUGSC	GRCh38	chr7	100113661	100113661	+	Missense_Mutation	SNP	T	T	A	novel		TCGA-A8-A07G-01A-11W-A050-09	TCGA-A8-A07G-10A-01W-A055-09	NA	NA			NA	NA	NA	NA	Somatic	NA	NA		NA	NA	Illumina Genome Analyzer II	49f77aa5-446b-49f6-bd1b-02d3ff7b9dfc	a50c80c4-329f-456f-b86c-c97d2443ab75	c.352A>T	p.Ile118Phe	p.I118F	ENST00000344095	2022-04-15	150	136	14	147	NA	NA	TAF6	missense_variant	p.I118F	ENST00000344095	NM_005641.3
ENG	2022	WUGSC	GRCh38	chr9	127843105	127843105	+	Nonsense_Mutation	SNP	C	C	A			TCGA-A8-A07G-01A-11W-A050-09	TCGA-A8-A07G-10A-01W-A055-09	NA	NA			NA	NA	NA	NA	Somatic	NA	NA		NA	NA	Illumina Genome Analyzer II	49f77aa5-446b-49f6-bd1b-02d3ff7b9dfc	a50c80c4-329f-456f-b86c-c97d2443ab75	c.208G>T	p.Glu70Ter	p.E70*	ENST00000373203	2022-02-15	124	105	19	83	NA	NA	ENG	stop_gained	p.E70*	ENST00000344849	NM_000118.3
ODF2	4957	WUGSC	GRCh38	chr9	128484817	128484818	+	Frame_Shift_Ins	INS	-	-	C			TCGA-A8-A07G-01A-11W-A050-09	TCGA-A8-A07G-10A-01W-A055-09	NA	NA			NA	NA	NA	NA	Somatic	NA	NA		NA	NA	Illumina Genome Analyzer II	49f77aa5-446b-49f6-bd1b-02d3ff7b9dfc	a50c80c4-329f-456f-b86c-c97d2443ab75	c.1221_1222insC	p.Ala408ArgfsTer14	p.A408Rfs*14	ENST00000434106	2022-12-21	145	132	13	149	NA	NA	ODF2	frameshift_variant	p.A403Rfs*14	ENST00000351030	NM_001242352.1
BMS1	9790	WUGSC	GRCh38	chr10	42792500	42792500	+	Missense_Mutation	SNP	G	G	A	rs764660270	byFrequency	TCGA-A8-A07G-01A-11W-A050-09	TCGA-A8-A07G-10A-01W-A055-09	NA	NA			NA	NA	NA	NA	Somatic	NA	NA		NA	NA	Illumina Genome Analyzer II	49f77aa5-446b-49f6-bd1b-02d3ff7b9dfc	a50c80c4-329f-456f-b86c-c97d2443ab75	c.787G>A	p.Asp263Asn	p.D263N	ENST00000374518	2022-07-23	283	225	58	272	NA	NA	BMS1	missense_variant	p.D263N	ENST00000374518	NM_014753.3
CHAT	1103	WUGSC	GRCh38	chr10	49662663	49662663	+	Missense_Mutation	SNP	A	A	G	novel		TCGA-A8-A07G-01A-11W-A050-09	TCGA-A8-A07G-10A-01W-A055-09	NA	NA			NA	NA	NA	NA	Somatic	NA	NA		NA	NA	Illumina Genome Analyzer II	49f77aa5-446b-49f6-bd1b-02d3ff7b9dfc	a50c80c4-329f-456f-b86c-c97d2443ab75	c.1858A>G	p.Ile620Val	p.I620V	ENST00000337653	14/15	181	168	13	188	NA	NA	CHAT	missense_variant	p.I538V	ENST00000395562	NM_001142933.1
GRID1	2894	WUGSC	GRCh38	chr10	85647320	85647320	+	Missense_Mutation	SNP	C	C	T	rs758387782	byFrequency	TCGA-A8-A07G-01A-11W-A050-09	TCGA-A8-A07G-10A-01W-A055-09	NA	NA			NA	NA	NA	NA	Somatic	NA	NA		NA	NA	Illumina Genome Analyzer II	49f77aa5-446b-49f6-bd1b-02d3ff7b9dfc	a50c80c4-329f-456f-b86c-c97d2443ab75	c.2075G>A	p.Arg692Gln	p.R692Q	ENST00000327946	13/16	150	130	20	150	NA	NA	GRID1	missense_variant	p.R692Q	ENST00000327946	NM_017551.2
OR56A4	120793	WUGSC	GRCh38	chr11	6002681	6002681	+	Missense_Mutation	SNP	C	C	A			TCGA-A8-A07G-01A-11W-A050-09	TCGA-A8-A07G-10A-01W-A055-09	NA	NA			NA	NA	NA	NA	Somatic	NA	NA		NA	NA	Illumina Genome Analyzer II	49f77aa5-446b-49f6-bd1b-02d3ff7b9dfc	a50c80c4-329f-456f-b86c-c97d2443ab75	c.468G>T	p.Met156Ile	p.M156I	ENST00000330728	2022-01-01	292	217	75	242	NA	NA	OR56A4	missense_variant	p.M156I	ENST00000330728	NM_001005179.2
KRT6C	286887	WUGSC	GRCh38	chr12	52473700	52473700	+	Missense_Mutation	SNP	C	C	T	rs746200592	byFrequency	TCGA-A8-A07G-01A-11W-A050-09	TCGA-A8-A07G-10A-01W-A055-09	NA	NA			NA	NA	NA	NA	Somatic	NA	NA		NA	NA	Illumina Genome Analyzer II	49f77aa5-446b-49f6-bd1b-02d3ff7b9dfc	a50c80c4-329f-456f-b86c-c97d2443ab75	c.38G>A	p.Ser13Asn	p.S13N	ENST00000252250	2022-01-09	51	36	15	72	NA	NA	KRT6C	missense_variant	p.S13N	ENST00000252250	NM_173086.4
HCAR3	8843	WUGSC	GRCh38	chr12	122716431	122716431	+	Missense_Mutation	SNP	C	C	T	novel		TCGA-A8-A07G-01A-11W-A050-09	TCGA-A8-A07G-10A-01W-A055-09	NA	NA			NA	NA	NA	NA	Somatic	NA	NA		NA	NA	Illumina Genome Analyzer II	49f77aa5-446b-49f6-bd1b-02d3ff7b9dfc	a50c80c4-329f-456f-b86c-c97d2443ab75	c.307G>A	p.Val103Met	p.V103M	ENST00000528880	2022-01-01	125	116	9	96	NA	NA	HCAR3	missense_variant	p.V103M	ENST00000528880	NM_006018.2
DNAH10	196385	WUGSC	GRCh38	chr12	123932107	123932107	+	Nonsense_Mutation	SNP	G	G	A	novel		TCGA-A8-A07G-01A-11W-A050-09	TCGA-A8-A07G-10A-01W-A055-09	NA	NA			NA	NA	NA	NA	Somatic	NA	NA		NA	NA	Illumina Genome Analyzer II	49f77aa5-446b-49f6-bd1b-02d3ff7b9dfc	a50c80c4-329f-456f-b86c-c97d2443ab75	c.12941G>A	p.Trp4314Ter	p.W4314*	ENST00000409039	75/78	41	37	4	52	NA	NA	DNAH10	stop_gained	p.W4314*	ENST00000409039	NM_207437.3
XPO4	64328	WUGSC	GRCh38	chr13	20796888	20796888	+	Frame_Shift_Del	DEL	A	A	-			TCGA-A8-A07G-01A-11W-A050-09	TCGA-A8-A07G-10A-01W-A055-09	NA	NA			NA	NA	NA	NA	Somatic	NA	NA		NA	NA	Illumina Genome Analyzer II	49f77aa5-446b-49f6-bd1b-02d3ff7b9dfc	a50c80c4-329f-456f-b86c-c97d2443ab75	c.2492delT	p.Leu831Ter	p.L831*	ENST00000255305	17/23	71	61	10	77	NA	NA	XPO4	frameshift_variant	p.L831*	ENST00000255305	NM_022459.4
TRAV2	28691	WUGSC	GRCh38	chr14	21712740	21712740	+	Nonsense_Mutation	SNP	C	C	T	novel		TCGA-A8-A07G-01A-11W-A050-09	TCGA-A8-A07G-10A-01W-A055-09	NA	NA			NA	NA	NA	NA	Somatic	NA	NA		NA	NA	Illumina Genome Analyzer II	49f77aa5-446b-49f6-bd1b-02d3ff7b9dfc	a50c80c4-329f-456f-b86c-c97d2443ab75	c.235C>T	p.Gln79Ter	p.Q79*	ENST00000390424	2022-02-02	237	219	18	173	NA	NA	TRAV2	stop_gained	p.Q79*	ENST00000390424
SHC4	399694	WUGSC	GRCh38	chr15	48856117	48856117	+	Missense_Mutation	SNP	C	C	A			TCGA-A8-A07G-01A-11W-A050-09	TCGA-A8-A07G-10A-01W-A055-09	NA	NA			NA	NA	NA	NA	Somatic	NA	NA		NA	NA	Illumina Genome Analyzer II	49f77aa5-446b-49f6-bd1b-02d3ff7b9dfc	a50c80c4-329f-456f-b86c-c97d2443ab75	c.1078G>T	p.Val360Leu	p.V360L	ENST00000332408	2022-08-12	161	116	45	114	NA	NA	SHC4	missense_variant	p.V360L	ENST00000332408	NM_203349.3
OAZ2	4947	WUGSC	GRCh38	chr15	64703031	64703031	+	Missense_Mutation	SNP	G	G	T			TCGA-A8-A07G-01A-11W-A050-09	TCGA-A8-A07G-10A-01W-A055-09	NA	NA			NA	NA	NA	NA	Somatic	NA	NA		NA	NA	Illumina Genome Analyzer II	49f77aa5-446b-49f6-bd1b-02d3ff7b9dfc	a50c80c4-329f-456f-b86c-c97d2443ab75	c.18C>A	p.Asp6Glu	p.D6E	ENST00000326005	2022-01-06	225	188	37	146	NA	NA	OAZ2	missense_variant	p.D6E	ENST00000326005	NM_001301302.1&NM_002537.3
MCTP2	55784	WUGSC	GRCh38	chr15	94440275	94440275	+	Missense_Mutation	SNP	G	G	T	novel		TCGA-A8-A07G-01A-11W-A050-09	TCGA-A8-A07G-10A-01W-A055-09	NA	NA			NA	NA	NA	NA	Somatic	NA	NA		NA	NA	Illumina Genome Analyzer II	49f77aa5-446b-49f6-bd1b-02d3ff7b9dfc	a50c80c4-329f-456f-b86c-c97d2443ab75	c.2185G>T	p.Val729Phe	p.V729F	ENST00000357742	17/22	127	103	24	84	NA	NA	MCTP2	missense_variant	p.V729F	ENST00000357742	NM_018349.3
HBM	3042	WUGSC	GRCh38	chr16	166611	166611	+	Missense_Mutation	SNP	C	C	T	novel		TCGA-A8-A07G-01A-11W-A050-09	TCGA-A8-A07G-10A-01W-A055-09	NA	NA			NA	NA	NA	NA	Somatic	NA	NA		NA	NA	Illumina Genome Analyzer II	49f77aa5-446b-49f6-bd1b-02d3ff7b9dfc	a50c80c4-329f-456f-b86c-c97d2443ab75	c.329C>T	p.Ala110Val	p.A110V	ENST00000356815	2022-03-03	50	45	5	94	NA	NA	HBM	missense_variant	p.A110V	ENST00000356815	NM_001003938.3
NLRC3	197358	WUGSC	GRCh38	chr16	3561701	3561701	+	Splice_Site	SNP	C	C	A			TCGA-A8-A07G-01A-11W-A050-09	TCGA-A8-A07G-10A-01W-A055-09	NA	NA			NA	NA	NA	NA	Somatic	NA	NA		NA	NA	Illumina Genome Analyzer II	49f77aa5-446b-49f6-bd1b-02d3ff7b9dfc	a50c80c4-329f-456f-b86c-c97d2443ab75	c.2015+1G>T		p.X672_splice	ENST00000359128		18	12	6	21	NA	NA	NLRC3	splice_donor_variant	p.X672_splice	ENST00000359128	NM_178844.2
GPR139	124274	WUGSC	GRCh38	chr16	20032033	20032033	+	Missense_Mutation	SNP	G	G	A	rs768243680	byFrequency	TCGA-A8-A07G-01A-11W-A050-09	TCGA-A8-A07G-10A-01W-A055-09	NA	NA			NA	NA	NA	NA	Somatic	NA	NA		NA	NA	Illumina Genome Analyzer II	49f77aa5-446b-49f6-bd1b-02d3ff7b9dfc	a50c80c4-329f-456f-b86c-c97d2443ab75	c.764C>T	p.Ala255Val	p.A255V	ENST00000570682	2022-02-02	126	119	7	94	NA	NA	GPR139	missense_variant	p.A255V	ENST00000570682	NM_001002911.2
DNAH3	55567	WUGSC	GRCh38	chr16	21136483	21136483	+	Missense_Mutation	SNP	G	G	A	rs181937425	by1000G;byCluster	TCGA-A8-A07G-01A-11W-A050-09	TCGA-A8-A07G-10A-01W-A055-09	NA	NA			NA	NA	NA	NA	Somatic	NA	NA		NA	NA	Illumina Genome Analyzer II	49f77aa5-446b-49f6-bd1b-02d3ff7b9dfc	a50c80c4-329f-456f-b86c-c97d2443ab75	c.727C>T	p.Arg243Cys	p.R243C	ENST00000261383	1962-06-01	522	484	38	271	NA	NA	DNAH3	missense_variant	p.R243C	ENST00000261383	NM_017539.1
BRD7	29117	WUGSC	GRCh38	chr16	50323649	50323649	+	Missense_Mutation	SNP	C	C	T			TCGA-A8-A07G-01A-11W-A050-09	TCGA-A8-A07G-10A-01W-A055-09	NA	NA			NA	NA	NA	NA	Somatic	NA	NA		NA	NA	Illumina Genome Analyzer II	49f77aa5-446b-49f6-bd1b-02d3ff7b9dfc	a50c80c4-329f-456f-b86c-c97d2443ab75	c.1381G>A	p.Asp461Asn	p.D461N	ENST00000394688	2022-12-17	287	269	18	251	NA	NA	BRD7	missense_variant	p.D461N	ENST00000394688	NM_013263.4
TOX3	27324	WUGSC	GRCh38	chr16	52439733	52439733	+	Missense_Mutation	SNP	G	G	A			TCGA-A8-A07G-01A-11W-A050-09	TCGA-A8-A07G-10A-01W-A055-09	NA	NA			NA	NA	NA	NA	Somatic	NA	NA		NA	NA	Illumina Genome Analyzer II	49f77aa5-446b-49f6-bd1b-02d3ff7b9dfc	a50c80c4-329f-456f-b86c-c97d2443ab75	c.1223C>T	p.Pro408Leu	p.P408L	ENST00000219746	2022-07-07	341	259	82	339	NA	NA	TOX3	missense_variant	p.P408L	ENST00000219746	NM_001080430.2
SREBF1	6720	WUGSC	GRCh38	chr17	17816027	17816027	+	Missense_Mutation	SNP	C	C	T			TCGA-A8-A07G-01A-11W-A050-09	TCGA-A8-A07G-10A-01W-A055-09	NA	NA			NA	NA	NA	NA	Somatic	NA	NA		NA	NA	Illumina Genome Analyzer II	49f77aa5-446b-49f6-bd1b-02d3ff7b9dfc	a50c80c4-329f-456f-b86c-c97d2443ab75	c.2216G>A	p.Arg739His	p.R739H	ENST00000261646	2022-12-19	6	2	4	10	NA	NA	SREBF1	missense_variant	p.R769H	ENST00000355815	NM_001005291.2
RAB34	83871	WUGSC	GRCh38	chr17	28715077	28715077	+	Missense_Mutation	SNP	C	C	T	novel		TCGA-A8-A07G-01A-11W-A050-09	TCGA-A8-A07G-10A-01W-A055-09	NA	NA			NA	NA	NA	NA	Somatic	NA	NA		NA	NA	Illumina Genome Analyzer II	49f77aa5-446b-49f6-bd1b-02d3ff7b9dfc	a50c80c4-329f-456f-b86c-c97d2443ab75	c.559G>A	p.Ala187Thr	p.A187T	ENST00000301043	2022-09-11	93	50	43	30	NA	NA	RAB34	missense_variant	p.A187T	ENST00000395245	NM_031934.5
KRTAP4-6	81871	WUGSC	GRCh38	chr17	41140274	41140274	+	Missense_Mutation	SNP	T	T	C	novel		TCGA-A8-A07G-01A-11W-A050-09	TCGA-A8-A07G-10A-01W-A055-09	NA	NA			NA	NA	NA	NA	Somatic	NA	NA		NA	NA	Illumina Genome Analyzer II	49f77aa5-446b-49f6-bd1b-02d3ff7b9dfc	a50c80c4-329f-456f-b86c-c97d2443ab75	c.214A>G	p.Thr72Ala	p.T72A	ENST00000345847	2022-01-01	190	180	10	112	NA	NA	KRTAP4-6	missense_variant	p.T72A	ENST00000345847	NM_030976.1
MPP3	4356	WUGSC	GRCh38	chr17	43811196	43811196	+	Missense_Mutation	SNP	C	C	G			TCGA-A8-A07G-01A-11W-A050-09	TCGA-A8-A07G-10A-01W-A055-09	NA	NA			NA	NA	NA	NA	Somatic	NA	NA		NA	NA	Illumina Genome Analyzer II	49f77aa5-446b-49f6-bd1b-02d3ff7b9dfc	a50c80c4-329f-456f-b86c-c97d2443ab75	c.1265G>C	p.Arg422Thr	p.R422T	ENST00000398389	17/20	169	135	34	103	NA	NA	MPP3	missense_variant	p.R447T	ENST00000398393
CBX8	57332	WUGSC	GRCh38	chr17	79795557	79795557	+	Missense_Mutation	SNP	G	G	A	novel		TCGA-A8-A07G-01A-11W-A050-09	TCGA-A8-A07G-10A-01W-A055-09	NA	NA			NA	NA	NA	NA	Somatic	NA	NA		NA	NA	Illumina Genome Analyzer II	49f77aa5-446b-49f6-bd1b-02d3ff7b9dfc	a50c80c4-329f-456f-b86c-c97d2443ab75	c.248C>T	p.Ala83Val	p.A83V	ENST00000269385	2022-05-05	30	27	3	25	NA	NA	CBX8	missense_variant	p.A83V	ENST00000269385	NM_020649.2
THEG	51298	WUGSC	GRCh38	chr19	362223	362223	+	Missense_Mutation	SNP	C	C	G			TCGA-A8-A07G-01A-11W-A050-09	TCGA-A8-A07G-10A-01W-A055-09	NA	NA			NA	NA	NA	NA	Somatic	NA	NA		NA	NA	Illumina Genome Analyzer II	49f77aa5-446b-49f6-bd1b-02d3ff7b9dfc	a50c80c4-329f-456f-b86c-c97d2443ab75	c.1117G>C	p.Asp373His	p.D373H	ENST00000342640	2022-08-08	282	251	31	166	NA	NA	THEG	missense_variant	p.D373H	ENST00000342640	NM_016585.4
PCSK4	54760	WUGSC	GRCh38	chr19	1489822	1489822	+	Missense_Mutation	SNP	G	G	T	novel		TCGA-A8-A07G-01A-11W-A050-09	TCGA-A8-A07G-10A-01W-A055-09	NA	NA			NA	NA	NA	NA	Somatic	NA	NA		NA	NA	Illumina Genome Analyzer II	49f77aa5-446b-49f6-bd1b-02d3ff7b9dfc	a50c80c4-329f-456f-b86c-c97d2443ab75	c.265C>A	p.His89Asn	p.H89N	ENST00000300954	2022-02-15	46	39	7	18	NA	NA	PCSK4	missense_variant	p.H89N	ENST00000300954	NM_017573.3
IFNL2	282616	WUGSC	GRCh38	chr19	39268842	39268842	+	Missense_Mutation	SNP	G	G	T			TCGA-A8-A07G-01A-11W-A050-09	TCGA-A8-A07G-10A-01W-A055-09	NA	NA			NA	NA	NA	NA	Somatic	NA	NA		NA	NA	Illumina Genome Analyzer II	49f77aa5-446b-49f6-bd1b-02d3ff7b9dfc	a50c80c4-329f-456f-b86c-c97d2443ab75	c.176G>T	p.Arg59Met	p.R59M	ENST00000331982	2022-02-06	161	128	33	140	NA	NA	IFNL2	missense_variant	p.R59M	ENST00000331982	NM_172138.1
NCOA6	23054	WUGSC	GRCh38	chr20	34741586	34741586	+	Missense_Mutation	SNP	G	G	A	novel		TCGA-A8-A07G-01A-11W-A050-09	TCGA-A8-A07G-10A-01W-A055-09	NA	NA			NA	NA	NA	NA	Somatic	NA	NA		NA	NA	Illumina Genome Analyzer II	49f77aa5-446b-49f6-bd1b-02d3ff7b9dfc	a50c80c4-329f-456f-b86c-c97d2443ab75	c.4670C>T	p.Ser1557Leu	p.S1557L	ENST00000359003	2022-11-15	103	93	10	70	NA	NA	NCOA6	missense_variant	p.S1557L	ENST00000374796
KCNG1	3755	WUGSC	GRCh38	chr20	51004544	51004544	+	Missense_Mutation	SNP	C	C	T			TCGA-A8-A07G-01A-11W-A050-09	TCGA-A8-A07G-10A-01W-A055-09	NA	NA			NA	NA	NA	NA	Somatic	NA	NA		NA	NA	Illumina Genome Analyzer II	49f77aa5-446b-49f6-bd1b-02d3ff7b9dfc	a50c80c4-329f-456f-b86c-c97d2443ab75	c.1037G>A	p.Arg346Gln	p.R346Q	ENST00000371571	2022-03-03	60	46	14	38	NA	NA	KCNG1	missense_variant	p.R346Q	ENST00000371571	NM_002237.3
AWAT1	158833	WUGSC	GRCh38	chrX	70239839	70239839	+	Missense_Mutation	SNP	G	G	A	rs776898049	by1000G;byCluster	TCGA-A8-A07G-01A-11W-A050-09	TCGA-A8-A07G-10A-01W-A055-09	NA	NA			NA	NA	NA	NA	Somatic	NA	NA		NA	NA	Illumina Genome Analyzer II	49f77aa5-446b-49f6-bd1b-02d3ff7b9dfc	a50c80c4-329f-456f-b86c-c97d2443ab75	c.737G>A	p.Arg246His	p.R246H	ENST00000374521	2022-06-07	367	283	84	370	NA	NA	AWAT1	missense_variant	p.R246H	ENST00000374521	NM_001013579.2
RAB40A	142684	WUGSC	GRCh38	chrX	103500438	103500438	+	Nonsense_Mutation	SNP	G	G	A	rs764812559		TCGA-A8-A07G-01A-11W-A050-09	TCGA-A8-A07G-10A-01W-A055-09	NA	NA			NA	NA	NA	NA	Somatic	NA	NA		NA	NA	Illumina Genome Analyzer II	49f77aa5-446b-49f6-bd1b-02d3ff7b9dfc	a50c80c4-329f-456f-b86c-c97d2443ab75	c.319C>T	p.Arg107Ter	p.R107*	ENST00000304236	2022-03-03	107	88	19	211	NA	NA	RAB40A	stop_gained	p.R107*	ENST00000372633
ZCCHC16	340595	WUGSC	GRCh38	chrX	112455506	112455506	+	Nonsense_Mutation	SNP	C	C	T	rs139116920	by1000G;byCluster	TCGA-A8-A07G-01A-11W-A050-09	TCGA-A8-A07G-10A-01W-A055-09	NA	NA			NA	NA	NA	NA	Somatic	NA	NA		NA	NA	Illumina Genome Analyzer II	49f77aa5-446b-49f6-bd1b-02d3ff7b9dfc	a50c80c4-329f-456f-b86c-c97d2443ab75	c.778C>T	p.Arg260Ter	p.R260*	ENST00000340433	2022-01-01	194	145	49	195	NA	NA	ZCCHC16	stop_gained	p.R260*	ENST00000340433	NM_001004308.2
PANK4	55229	WUGSC	GRCh38	chr1	2510680	2510680	+	Missense_Mutation	SNP	C	C	G	novel		TCGA-LD-A74U-01A-13D-A33E-09	TCGA-LD-A74U-10A-01D-A33H-09	NA	NA			NA	NA	NA	NA	Somatic	NA	NA		NA	NA	Illumina HiSeq 2000	405f804a-1c3f-423a-ba2c-b555f6c80c28	3c243237-0372-440a-ab44-711f482ccc17	c.1936G>C	p.Glu646Gln	p.E646Q	ENST00000378466	16/19	66	52	14	29	NA	NA	PANK4	missense_variant	p.E646Q	ENST00000378466	NM_018216.1
DNAJC16	23341	WUGSC	GRCh38	chr1	15566105	15566105	+	Nonsense_Mutation	SNP	C	C	G	novel		TCGA-LD-A74U-01A-13D-A33E-09	TCGA-LD-A74U-10A-01D-A33H-09	NA	NA			NA	NA	NA	NA	Somatic	NA	NA		NA	NA	Illumina HiSeq 2000	405f804a-1c3f-423a-ba2c-b555f6c80c28	3c243237-0372-440a-ab44-711f482ccc17	c.1703C>G	p.Ser568Ter	p.S568*	ENST00000375847	13/15	43	28	15	36	NA	NA	DNAJC16	stop_gained	p.S568*	ENST00000375847	NM_015291.3
UBR4	23352	WUGSC	GRCh38	chr1	19095653	19095653	+	Splice_Site	SNP	C	C	G	novel		TCGA-LD-A74U-01A-13D-A33E-09	TCGA-LD-A74U-10A-01D-A33H-09	NA	NA			NA	NA	NA	NA	Somatic	NA	NA		NA	NA	Illumina HiSeq 2000	405f804a-1c3f-423a-ba2c-b555f6c80c28	3c243237-0372-440a-ab44-711f482ccc17	c.13519-1G>C		p.X4507_splice	ENST00000375254		71	63	8	56	NA	NA	UBR4	splice_acceptor_variant	p.X4507_splice	ENST00000375254	NM_020765.2
BCAR3	8412	WUGSC	GRCh38	chr1	93582741	93582741	+	Missense_Mutation	SNP	G	G	A	novel		TCGA-LD-A74U-01A-13D-A33E-09	TCGA-LD-A74U-10A-01D-A33H-09	NA	NA			NA	NA	NA	NA	Somatic	NA	NA		NA	NA	Illumina HiSeq 2000	405f804a-1c3f-423a-ba2c-b555f6c80c28	3c243237-0372-440a-ab44-711f482ccc17	c.1246C>T	p.Pro416Ser	p.P416S	ENST00000260502	2022-07-12	39	34	5	42	NA	NA	BCAR3	missense_variant	p.P416S	ENST00000370244	NM_001261408.1
ADORA3	140	WUGSC	GRCh38	chr1	111499967	111499967	+	Missense_Mutation	SNP	C	C	T	novel		TCGA-LD-A74U-01A-13D-A33E-09	TCGA-LD-A74U-10A-01D-A33H-09	NA	NA			NA	NA	NA	NA	Somatic	NA	NA		NA	NA	Illumina HiSeq 2000	405f804a-1c3f-423a-ba2c-b555f6c80c28	3c243237-0372-440a-ab44-711f482ccc17	c.940G>A	p.Glu314Lys	p.E314K	ENST00000241356	2022-02-02	57	46	11	52	NA	NA	ADORA3	missense_variant	p.E314K	ENST00000241356	NM_000677.3
TTF2	8458	WUGSC	GRCh38	chr1	117075536	117075536	+	Nonsense_Mutation	SNP	G	G	T			TCGA-LD-A74U-01A-13D-A33E-09	TCGA-LD-A74U-10A-01D-A33H-09	NA	NA			NA	NA	NA	NA	Somatic	NA	NA		NA	NA	Illumina HiSeq 2000	405f804a-1c3f-423a-ba2c-b555f6c80c28	3c243237-0372-440a-ab44-711f482ccc17	c.952G>T	p.Glu318Ter	p.E318*	ENST00000369466	2022-05-23	88	72	16	61	NA	NA	TTF2	stop_gained	p.E318*	ENST00000369466	NM_003594.3
CRNN	49860	WUGSC	GRCh38	chr1	152409902	152409902	+	Missense_Mutation	SNP	C	C	T	novel		TCGA-LD-A74U-01A-13D-A33E-09	TCGA-LD-A74U-10A-01D-A33H-09	NA	NA			NA	NA	NA	NA	Somatic	NA	NA		NA	NA	Illumina HiSeq 2000	405f804a-1c3f-423a-ba2c-b555f6c80c28	3c243237-0372-440a-ab44-711f482ccc17	c.1180G>A	p.Glu394Lys	p.E394K	ENST00000271835	2022-03-03	52	44	8	19	NA	NA	CRNN	missense_variant	p.E394K	ENST00000271835	NM_016190.2
KPRP	448834	WUGSC	GRCh38	chr1	152760603	152760603	+	Missense_Mutation	SNP	C	C	G	novel		TCGA-LD-A74U-01A-13D-A33E-09	TCGA-LD-A74U-10A-01D-A33H-09	NA	NA			NA	NA	NA	NA	Somatic	NA	NA		NA	NA	Illumina HiSeq 2000	405f804a-1c3f-423a-ba2c-b555f6c80c28	3c243237-0372-440a-ab44-711f482ccc17	c.1015C>G	p.Pro339Ala	p.P339A	ENST00000606109	2022-01-01	86	67	19	38	NA	NA	KPRP	missense_variant	p.P339A	ENST00000606109	NM_001025231.1
OR10J3	441911	WUGSC	GRCh38	chr1	159313768	159313768	+	Nonsense_Mutation	SNP	G	G	A	novel		TCGA-LD-A74U-01A-13D-A33E-09	TCGA-LD-A74U-10A-01D-A33H-09	NA	NA			NA	NA	NA	NA	Somatic	NA	NA		NA	NA	Illumina HiSeq 2000	405f804a-1c3f-423a-ba2c-b555f6c80c28	3c243237-0372-440a-ab44-711f482ccc17	c.892C>T	p.Gln298Ter	p.Q298*	ENST00000332217	2022-01-01	78	69	9	37	NA	NA	OR10J3	stop_gained	p.Q298*	ENST00000332217	NM_001004467.1
RC3H1	149041	WUGSC	GRCh38	chr1	173982804	173982804	+	Missense_Mutation	SNP	C	C	G	novel		TCGA-LD-A74U-01A-13D-A33E-09	TCGA-LD-A74U-10A-01D-A33H-09	NA	NA			NA	NA	NA	NA	Somatic	NA	NA		NA	NA	Illumina HiSeq 2000	405f804a-1c3f-423a-ba2c-b555f6c80c28	3c243237-0372-440a-ab44-711f482ccc17	c.691G>C	p.Glu231Gln	p.E231Q	ENST00000258349	2022-04-19	133	107	26	106	NA	NA	RC3H1	missense_variant	p.E231Q	ENST00000367696	NM_001300850.1
SEC16B	89866	WUGSC	GRCh38	chr1	177932554	177932554	+	Missense_Mutation	SNP	C	C	T	novel		TCGA-LD-A74U-01A-13D-A33E-09	TCGA-LD-A74U-10A-01D-A33H-09	NA	NA			NA	NA	NA	NA	Somatic	NA	NA		NA	NA	Illumina HiSeq 2000	405f804a-1c3f-423a-ba2c-b555f6c80c28	3c243237-0372-440a-ab44-711f482ccc17	c.2948G>A	p.Arg983Gln	p.R983Q	ENST00000308284	24/26	69	61	8	36	NA	NA	SEC16B	missense_variant	p.R983Q	ENST00000308284	NM_033127.2
IER5	51278	WUGSC	GRCh38	chr1	181088914	181088914	+	Missense_Mutation	SNP	G	G	C	novel		TCGA-LD-A74U-01A-13D-A33E-09	TCGA-LD-A74U-10A-01D-A33H-09	NA	NA			NA	NA	NA	NA	Somatic	NA	NA		NA	NA	Illumina HiSeq 2000	405f804a-1c3f-423a-ba2c-b555f6c80c28	3c243237-0372-440a-ab44-711f482ccc17	c.12G>C	p.Lys4Asn	p.K4N	ENST00000367577	2022-01-01	118	111	7	59	NA	NA	IER5	missense_variant	p.K4N	ENST00000367577	NM_016545.4
USH2A	7399	WUGSC	GRCh38	chr1	215877830	215877830	+	Missense_Mutation	SNP	G	G	A	rs200802261	byCluster;byFrequency	TCGA-LD-A74U-01A-13D-A33E-09	TCGA-LD-A74U-10A-01D-A33H-09	NA	NA			NA	NA	NA	NA	Somatic	NA	NA		NA	NA	Illumina HiSeq 2000	405f804a-1c3f-423a-ba2c-b555f6c80c28	3c243237-0372-440a-ab44-711f482ccc17	c.8609C>T	p.Pro2870Leu	p.P2870L	ENST00000307340	43/72	87	71	16	76	NA	NA	USH2A	missense_variant	p.P2870L	ENST00000307340	NM_206933.2
LYST	1130	WUGSC	GRCh38	chr1	235806078	235806078	+	Missense_Mutation	SNP	C	C	T	novel		TCGA-LD-A74U-01A-13D-A33E-09	TCGA-LD-A74U-10A-01D-A33H-09	NA	NA			NA	NA	NA	NA	Somatic	NA	NA		NA	NA	Illumina HiSeq 2000	405f804a-1c3f-423a-ba2c-b555f6c80c28	3c243237-0372-440a-ab44-711f482ccc17	c.3058G>A	p.Glu1020Lys	p.E1020K	ENST00000389793	1953-06-01	71	63	8	59	NA	NA	LYST	missense_variant	p.E1020K	ENST00000389793	NM_000081.3&NM_001301365.1
ZNF692	55657	WUGSC	GRCh38	chr1	248855418	248855418	+	Missense_Mutation	SNP	C	C	T	novel		TCGA-LD-A74U-01A-13D-A33E-09	TCGA-LD-A74U-10A-01D-A33H-09	NA	NA			NA	NA	NA	NA	Somatic	NA	NA		NA	NA	Illumina HiSeq 2000	405f804a-1c3f-423a-ba2c-b555f6c80c28	3c243237-0372-440a-ab44-711f482ccc17	c.1000G>A	p.Gly334Ser	p.G334S	ENST00000306601	2022-09-12	107	90	17	74	NA	NA	ZNF692	missense_variant	p.G339S	ENST00000451251	NM_001136036.2
CHAC2	494143	WUGSC	GRCh38	chr2	53774496	53774496	+	Missense_Mutation	SNP	G	G	A	rs772317458		TCGA-LD-A74U-01A-13D-A33E-09	TCGA-LD-A74U-10A-01D-A33H-09	NA	NA			NA	NA	NA	NA	Somatic	NA	NA		NA	NA	Illumina HiSeq 2000	405f804a-1c3f-423a-ba2c-b555f6c80c28	3c243237-0372-440a-ab44-711f482ccc17	c.526G>A	p.Glu176Lys	p.E176K	ENST00000295304	2022-03-03	102	79	23	93	NA	NA	CHAC2	missense_variant	p.E176K	ENST00000295304	NM_001008708.2
MRPL35	51318	WUGSC	GRCh38	chr2	86206252	86206252	+	Missense_Mutation	SNP	G	G	C	novel		TCGA-LD-A74U-01A-13D-A33E-09	TCGA-LD-A74U-10A-01D-A33H-09	NA	NA			NA	NA	NA	NA	Somatic	NA	NA		NA	NA	Illumina HiSeq 2000	405f804a-1c3f-423a-ba2c-b555f6c80c28	3c243237-0372-440a-ab44-711f482ccc17	c.190G>C	p.Glu64Gln	p.E64Q	ENST00000337109	2022-02-04	80	70	10	49	NA	NA	MRPL35	missense_variant	p.E64Q	ENST00000337109	NM_016622.3
MRPL35	51318	WUGSC	GRCh38	chr2	86207258	86207258	+	Missense_Mutation	SNP	G	G	C	novel		TCGA-LD-A74U-01A-13D-A33E-09	TCGA-LD-A74U-10A-01D-A33H-09	NA	NA			NA	NA	NA	NA	Somatic	NA	NA		NA	NA	Illumina HiSeq 2000	405f804a-1c3f-423a-ba2c-b555f6c80c28	3c243237-0372-440a-ab44-711f482ccc17	c.309G>C	p.Lys103Asn	p.K103N	ENST00000337109	2022-03-04	89	78	11	70	NA	NA	MRPL35	missense_variant	p.K103N	ENST00000337109	NM_016622.3
RANBP2	5903	WUGSC	GRCh38	chr2	108767050	108767050	+	Missense_Mutation	SNP	G	G	A	novel		TCGA-LD-A74U-01A-13D-A33E-09	TCGA-LD-A74U-10A-01D-A33H-09	NA	NA			NA	NA	NA	NA	Somatic	NA	NA		NA	NA	Illumina HiSeq 2000	405f804a-1c3f-423a-ba2c-b555f6c80c28	3c243237-0372-440a-ab44-711f482ccc17	c.6511G>A	p.Glu2171Lys	p.E2171K	ENST00000283195	20/29	101	81	20	192	NA	NA	RANBP2	missense_variant	p.E2171K	ENST00000283195	NM_006267.4
PAX8	7849	WUGSC	GRCh38	chr2	113235475	113235475	+	Missense_Mutation	SNP	C	C	T	novel		TCGA-LD-A74U-01A-13D-A33E-09	TCGA-LD-A74U-10A-01D-A33H-09	NA	NA			NA	NA	NA	NA	Somatic	NA	NA		NA	NA	Illumina HiSeq 2000	405f804a-1c3f-423a-ba2c-b555f6c80c28	3c243237-0372-440a-ab44-711f482ccc17	c.1006G>A	p.Gly336Ser	p.G336S	ENST00000263334	2022-09-12	88	82	6	66	NA	NA	PAX8	missense_variant	p.G336S	ENST00000263334
GLI2	2736	WUGSC	GRCh38	chr2	120797337	120797337	+	Missense_Mutation	SNP	C	C	T	rs772252117		TCGA-LD-A74U-01A-13D-A33E-09	TCGA-LD-A74U-10A-01D-A33H-09	NA	NA			NA	NA	NA	NA	Somatic	NA	NA		NA	NA	Illumina HiSeq 2000	405f804a-1c3f-423a-ba2c-b555f6c80c28	3c243237-0372-440a-ab44-711f482ccc17	c.17C>T	p.Ser6Leu	p.S6L	ENST00000361492	2022-01-13	84	67	17	40	NA	NA	GLI2	missense_variant	p.S6L	ENST00000452319
CCDC173	129881	WUGSC	GRCh38	chr2	169681064	169681064	+	Missense_Mutation	SNP	C	C	G			TCGA-LD-A74U-01A-13D-A33E-09	TCGA-LD-A74U-10A-01D-A33H-09	NA	NA			NA	NA	NA	NA	Somatic	NA	NA		NA	NA	Illumina HiSeq 2000	405f804a-1c3f-423a-ba2c-b555f6c80c28	3c243237-0372-440a-ab44-711f482ccc17	c.237G>C	p.Lys79Asn	p.K79N	ENST00000447353	2022-02-09	22	17	5	45	NA	NA	CCDC173	missense_variant	p.K79N	ENST00000447353	NM_001085447.1
KIAA1715	80856	WUGSC	GRCh38	chr2	175930052	175930052	+	Nonsense_Mutation	SNP	G	G	T	novel		TCGA-LD-A74U-01A-13D-A33E-09	TCGA-LD-A74U-10A-01D-A33H-09	NA	NA			NA	NA	NA	NA	Somatic	NA	NA		NA	NA	Illumina HiSeq 2000	405f804a-1c3f-423a-ba2c-b555f6c80c28	3c243237-0372-440a-ab44-711f482ccc17	c.1202C>A	p.Ser401Ter	p.S401*	ENST00000272748	13/13	35	23	12	53	NA	NA	KIAA1715	stop_gained	p.S432*	ENST00000544803	NM_001305009.1
SF3B1	23451	WUGSC	GRCh38	chr2	197402635	197402635	+	Missense_Mutation	SNP	C	C	G	rs377023736	byCluster;byFrequency	TCGA-LD-A74U-01A-13D-A33E-09	TCGA-LD-A74U-10A-01D-A33H-09	NA	NA			NA	NA	NA	NA	Somatic	NA	NA		NA	NA	Illumina HiSeq 2000	405f804a-1c3f-423a-ba2c-b555f6c80c28	3c243237-0372-440a-ab44-711f482ccc17	c.1998G>C	p.Lys666Asn	p.K666N	ENST00000335508	14/25	78	66	12	63	NA	NA	SF3B1	missense_variant	p.K666N	ENST00000335508	NM_012433.2
KANSL1L	151050	WUGSC	GRCh38	chr2	210023065	210023065	+	Missense_Mutation	SNP	C	C	T	novel		TCGA-LD-A74U-01A-13D-A33E-09	TCGA-LD-A74U-10A-01D-A33H-09	NA	NA			NA	NA	NA	NA	Somatic	NA	NA		NA	NA	Illumina HiSeq 2000	405f804a-1c3f-423a-ba2c-b555f6c80c28	3c243237-0372-440a-ab44-711f482ccc17	c.2848G>A	p.Glu950Lys	p.E950K	ENST00000281772	15/15	70	59	11	65	NA	NA	KANSL1L	missense_variant	p.E950K	ENST00000281772	NM_152519.2
ABCA12	26154	WUGSC	GRCh38	chr2	215007772	215007772	+	Missense_Mutation	SNP	G	G	T	novel		TCGA-LD-A74U-01A-13D-A33E-09	TCGA-LD-A74U-10A-01D-A33H-09	NA	NA			NA	NA	NA	NA	Somatic	NA	NA		NA	NA	Illumina HiSeq 2000	405f804a-1c3f-423a-ba2c-b555f6c80c28	3c243237-0372-440a-ab44-711f482ccc17	c.2547C>A	p.Phe849Leu	p.F849L	ENST00000272895	19/53	91	76	15	60	NA	NA	ABCA12	missense_variant	p.F849L	ENST00000272895	NM_173076.2
PDE6D	5147	WUGSC	GRCh38	chr2	231739133	231739133	+	Missense_Mutation	SNP	C	C	T	novel		TCGA-LD-A74U-01A-13D-A33E-09	TCGA-LD-A74U-10A-01D-A33H-09	NA	NA			NA	NA	NA	NA	Somatic	NA	NA		NA	NA	Illumina HiSeq 2000	405f804a-1c3f-423a-ba2c-b555f6c80c28	3c243237-0372-440a-ab44-711f482ccc17	c.106G>A	p.Glu36Lys	p.E36K	ENST00000287600	2022-02-05	73	62	11	64	NA	NA	PDE6D	missense_variant	p.E36K	ENST00000287600	NM_002601.2
SRGAP3	9901	WUGSC	GRCh38	chr3	9080057	9080057	+	Missense_Mutation	SNP	C	C	T	novel		TCGA-LD-A74U-01A-13D-A33E-09	TCGA-LD-A74U-10A-01D-A33H-09	NA	NA			NA	NA	NA	NA	Somatic	NA	NA		NA	NA	Illumina HiSeq 2000	405f804a-1c3f-423a-ba2c-b555f6c80c28	3c243237-0372-440a-ab44-711f482ccc17	c.454G>A	p.Glu152Lys	p.E152K	ENST00000383836	2022-04-22	32	24	8	31	NA	NA	SRGAP3	missense_variant	p.E152K	ENST00000383836	NM_014850.3
EFHB	151651	WUGSC	GRCh38	chr3	19919881	19919881	+	Missense_Mutation	SNP	C	C	G	rs755815129		TCGA-LD-A74U-01A-13D-A33E-09	TCGA-LD-A74U-10A-01D-A33H-09	NA	NA			NA	NA	NA	NA	Somatic	NA	NA		NA	NA	Illumina HiSeq 2000	405f804a-1c3f-423a-ba2c-b555f6c80c28	3c243237-0372-440a-ab44-711f482ccc17	c.948G>C	p.Gln316His	p.Q316H	ENST00000295824	2022-03-13	109	95	14	101	NA	NA	EFHB	missense_variant	p.Q316H	ENST00000295824	NM_144715.3
CX3CR1	1524	WUGSC	GRCh38	chr3	39265654	39265654	+	Missense_Mutation	SNP	A	A	C	novel		TCGA-LD-A74U-01A-13D-A33E-09	TCGA-LD-A74U-10A-01D-A33H-09	NA	NA			NA	NA	NA	NA	Somatic	NA	NA		NA	NA	Illumina HiSeq 2000	405f804a-1c3f-423a-ba2c-b555f6c80c28	3c243237-0372-440a-ab44-711f482ccc17	c.856T>G	p.Cys286Gly	p.C286G	ENST00000399220	2022-02-02	59	48	11	42	NA	NA	CX3CR1	missense_variant	p.C286G	ENST00000541347	NM_001171171.1
DOCK3	1795	WUGSC	GRCh38	chr3	51361974	51361974	+	Missense_Mutation	SNP	G	G	A	novel		TCGA-LD-A74U-01A-13D-A33E-09	TCGA-LD-A74U-10A-01D-A33H-09	NA	NA			NA	NA	NA	NA	Somatic	NA	NA		NA	NA	Illumina HiSeq 2000	405f804a-1c3f-423a-ba2c-b555f6c80c28	3c243237-0372-440a-ab44-711f482ccc17	c.5122G>A	p.Glu1708Lys	p.E1708K	ENST00000266037	48/53	45	35	10	29	NA	NA	DOCK3	missense_variant	p.E1708K	ENST00000266037	NM_004947.4
CADPS	8618	WUGSC	GRCh38	chr3	62753665	62753665	+	Missense_Mutation	SNP	G	G	C	novel		TCGA-LD-A74U-01A-13D-A33E-09	TCGA-LD-A74U-10A-01D-A33H-09	NA	NA			NA	NA	NA	NA	Somatic	NA	NA		NA	NA	Illumina HiSeq 2000	405f804a-1c3f-423a-ba2c-b555f6c80c28	3c243237-0372-440a-ab44-711f482ccc17	c.664C>G	p.Leu222Val	p.L222V	ENST00000383710	2022-03-30	29	22	7	19	NA	NA	CADPS	missense_variant	p.L222V	ENST00000383710	NM_003716.3
MAGI1	9223	WUGSC	GRCh38	chr3	65375901	65375901	+	Missense_Mutation	SNP	C	C	G	novel		TCGA-LD-A74U-01A-13D-A33E-09	TCGA-LD-A74U-10A-01D-A33H-09	NA	NA			NA	NA	NA	NA	Somatic	NA	NA		NA	NA	Illumina HiSeq 2000	405f804a-1c3f-423a-ba2c-b555f6c80c28	3c243237-0372-440a-ab44-711f482ccc17	c.3040G>C	p.Glu1014Gln	p.E1014Q	ENST00000402939	18/23	44	41	3	66	NA	NA	MAGI1	missense_variant	p.E1042Q	ENST00000330909	NM_015520.1
ARHGAP31	57514	WUGSC	GRCh38	chr3	119402212	119402212	+	Missense_Mutation	SNP	C	C	T			TCGA-LD-A74U-01A-13D-A33E-09	TCGA-LD-A74U-10A-01D-A33H-09	NA	NA			NA	NA	NA	NA	Somatic	NA	NA		NA	NA	Illumina HiSeq 2000	405f804a-1c3f-423a-ba2c-b555f6c80c28	3c243237-0372-440a-ab44-711f482ccc17	c.1460C>T	p.Ser487Phe	p.S487F	ENST00000264245	2022-10-12	61	39	22	40	NA	NA	ARHGAP31	missense_variant	p.S487F	ENST00000264245	NM_020754.3
UMPS	7372	WUGSC	GRCh38	chr3	124742164	124742164	+	Missense_Mutation	SNP	G	G	A			TCGA-LD-A74U-01A-13D-A33E-09	TCGA-LD-A74U-10A-01D-A33H-09	NA	NA			NA	NA	NA	NA	Somatic	NA	NA		NA	NA	Illumina HiSeq 2000	405f804a-1c3f-423a-ba2c-b555f6c80c28	3c243237-0372-440a-ab44-711f482ccc17	c.1171G>A	p.Glu391Lys	p.E391K	ENST00000232607	2022-05-06	68	61	7	56	NA	NA	UMPS	missense_variant	p.E391K	ENST00000232607	NM_000373.3
ACAD11	84129	WUGSC	GRCh38	chr3	132605115	132605115	+	Missense_Mutation	SNP	G	G	C	novel		TCGA-LD-A74U-01A-13D-A33E-09	TCGA-LD-A74U-10A-01D-A33H-09	NA	NA			NA	NA	NA	NA	Somatic	NA	NA		NA	NA	Illumina HiSeq 2000	405f804a-1c3f-423a-ba2c-b555f6c80c28	3c243237-0372-440a-ab44-711f482ccc17	c.1505C>G	p.Ser502Cys	p.S502C	ENST00000264990	2022-12-20	95	79	16	55	NA	NA	ACAD11	missense_variant	p.S502C	ENST00000264990	NM_032169.4
AADAC	13	WUGSC	GRCh38	chr3	151820385	151820385	+	Missense_Mutation	SNP	C	C	G	novel		TCGA-LD-A74U-01A-13D-A33E-09	TCGA-LD-A74U-10A-01D-A33H-09	NA	NA			NA	NA	NA	NA	Somatic	NA	NA		NA	NA	Illumina HiSeq 2000	405f804a-1c3f-423a-ba2c-b555f6c80c28	3c243237-0372-440a-ab44-711f482ccc17	c.364C>G	p.Leu122Val	p.L122V	ENST00000232892	2022-03-05	39	34	5	41	NA	NA	AADAC	missense_variant	p.L122V	ENST00000232892	NM_001086.2
PIK3CA	5290	WUGSC	GRCh38	chr3	179210192	179210192	+	Missense_Mutation	SNP	T	T	C	rs121913272		TCGA-LD-A74U-01A-13D-A33E-09	TCGA-LD-A74U-10A-01D-A33H-09	NA	NA			NA	NA	NA	NA	Somatic	NA	NA		NA	NA	Illumina HiSeq 2000	405f804a-1c3f-423a-ba2c-b555f6c80c28	3c243237-0372-440a-ab44-711f482ccc17	c.1258T>C	p.Cys420Arg	p.C420R	ENST00000263967	2022-08-21	31	23	8	26	NA	NA	PIK3CA	missense_variant	p.C420R	ENST00000263967	NM_006218.2
PIK3CA	5290	WUGSC	GRCh38	chr3	179218303	179218303	+	Missense_Mutation	SNP	G	G	A	rs104886003	byCluster	TCGA-LD-A74U-01A-13D-A33E-09	TCGA-LD-A74U-10A-01D-A33H-09	NA	NA			NA	NA	NA	NA	Somatic	NA	NA		NA	NA	Illumina HiSeq 2000	405f804a-1c3f-423a-ba2c-b555f6c80c28	3c243237-0372-440a-ab44-711f482ccc17	c.1633G>A	p.Glu545Lys	p.E545K	ENST00000263967	2022-10-21	108	87	21	121	NA	NA	PIK3CA	missense_variant	p.E545K	ENST00000263967	NM_006218.2
EIF4G1	1981	WUGSC	GRCh38	chr3	184327694	184327694	+	Missense_Mutation	SNP	A	A	G	rs73053766	by1000G;byCluster;byFrequency	TCGA-LD-A74U-01A-13D-A33E-09	TCGA-LD-A74U-10A-01D-A33H-09	NA	NA			NA	NA	NA	NA	Somatic	NA	NA		NA	NA	Illumina HiSeq 2000	405f804a-1c3f-423a-ba2c-b555f6c80c28	3c243237-0372-440a-ab44-711f482ccc17	c.3770A>G	p.Asn1257Ser	p.N1257S	ENST00000346169	25/33	76	61	15	49	NA	NA	EIF4G1	missense_variant	p.N1258S	ENST00000342981	NM_182917.4
TBCCD1	55171	WUGSC	GRCh38	chr3	186564311	186564311	+	Missense_Mutation	SNP	G	G	A	novel		TCGA-LD-A74U-01A-13D-A33E-09	TCGA-LD-A74U-10A-01D-A33H-09	NA	NA			NA	NA	NA	NA	Somatic	NA	NA		NA	NA	Illumina HiSeq 2000	405f804a-1c3f-423a-ba2c-b555f6c80c28	3c243237-0372-440a-ab44-711f482ccc17	c.19C>T	p.Leu7Phe	p.L7F	ENST00000338733	2022-02-08	42	36	6	26	NA	NA	TBCCD1	missense_variant	p.L7F	ENST00000424280	NM_001134415.1
CCDC96	257236	WUGSC	GRCh38	chr4	7041823	7041823	+	Missense_Mutation	SNP	C	C	T	novel		TCGA-LD-A74U-01A-13D-A33E-09	TCGA-LD-A74U-10A-01D-A33H-09	NA	NA			NA	NA	NA	NA	Somatic	NA	NA		NA	NA	Illumina HiSeq 2000	405f804a-1c3f-423a-ba2c-b555f6c80c28	3c243237-0372-440a-ab44-711f482ccc17	c.1116G>A	p.Met372Ile	p.M372I	ENST00000310085	2022-01-01	25	16	9	16	NA	NA	CCDC96	missense_variant	p.M372I	ENST00000310085	NM_153376.2
NWD2	57495	WUGSC	GRCh38	chr4	37438831	37438831	+	Missense_Mutation	SNP	G	G	A	novel		TCGA-LD-A74U-01A-13D-A33E-09	TCGA-LD-A74U-10A-01D-A33H-09	NA	NA			NA	NA	NA	NA	Somatic	NA	NA		NA	NA	Illumina HiSeq 2000	405f804a-1c3f-423a-ba2c-b555f6c80c28	3c243237-0372-440a-ab44-711f482ccc17	c.737G>A	p.Gly246Glu	p.G246E	ENST00000309447	2022-06-07	70	57	13	52	NA	NA	NWD2	missense_variant	p.G246E	ENST00000309447	NM_001144990.1
LRIT3	345193	WUGSC	GRCh38	chr4	109851919	109851919	+	Missense_Mutation	SNP	C	C	T	novel		TCGA-LD-A74U-01A-13D-A33E-09	TCGA-LD-A74U-10A-01D-A33H-09	NA	NA			NA	NA	NA	NA	Somatic	NA	NA		NA	NA	Illumina HiSeq 2000	405f804a-1c3f-423a-ba2c-b555f6c80c28	3c243237-0372-440a-ab44-711f482ccc17	c.532C>T	p.His178Tyr	p.H178Y	ENST00000594814	2022-02-04	36	26	10	41	NA	NA	LRIT3	missense_variant	p.H178Y	ENST00000594814	NM_198506.4
TRPC3	7222	WUGSC	GRCh38	chr4	121932438	121932438	+	Missense_Mutation	SNP	C	C	G	novel		TCGA-LD-A74U-01A-13D-A33E-09	TCGA-LD-A74U-10A-01D-A33H-09	NA	NA			NA	NA	NA	NA	Somatic	NA	NA		NA	NA	Illumina HiSeq 2000	405f804a-1c3f-423a-ba2c-b555f6c80c28	3c243237-0372-440a-ab44-711f482ccc17	c.820G>C	p.Glu274Gln	p.E274Q	ENST00000379645	2022-02-12	45	37	8	24	NA	NA	TRPC3	missense_variant	p.E201Q	ENST00000264811	NM_003305.2
DCHS2	54798	WUGSC	GRCh38	chr4	154235356	154235356	+	Missense_Mutation	SNP	C	C	G	novel		TCGA-LD-A74U-01A-13D-A33E-09	TCGA-LD-A74U-10A-01D-A33H-09	NA	NA			NA	NA	NA	NA	Somatic	NA	NA		NA	NA	Illumina HiSeq 2000	405f804a-1c3f-423a-ba2c-b555f6c80c28	3c243237-0372-440a-ab44-711f482ccc17	c.7931G>C	p.Gly2644Ala	p.G2644A	ENST00000623607	25/25	24	21	3	30	NA	NA	DCHS2	missense_variant	p.G2644A	ENST00000357232
TLR3	7098	WUGSC	GRCh38	chr4	186082512	186082512	+	Missense_Mutation	SNP	C	C	G	novel		TCGA-LD-A74U-01A-13D-A33E-09	TCGA-LD-A74U-10A-01D-A33H-09	NA	NA			NA	NA	NA	NA	Somatic	NA	NA		NA	NA	Illumina HiSeq 2000	405f804a-1c3f-423a-ba2c-b555f6c80c28	3c243237-0372-440a-ab44-711f482ccc17	c.826C>G	p.Leu276Val	p.L276V	ENST00000296795	2022-04-05	54	43	11	39	NA	NA	TLR3	missense_variant	p.L276V	ENST00000296795	NM_003265.2
IRX4	50805	WUGSC	GRCh38	chr5	1881948	1881948	+	Missense_Mutation	SNP	C	C	T	novel		TCGA-LD-A74U-01A-13D-A33E-09	TCGA-LD-A74U-10A-01D-A33H-09	NA	NA			NA	NA	NA	NA	Somatic	NA	NA		NA	NA	Illumina HiSeq 2000	405f804a-1c3f-423a-ba2c-b555f6c80c28	3c243237-0372-440a-ab44-711f482ccc17	c.157G>A	p.Glu53Lys	p.E53K	ENST00000231357	2022-02-05	27	23	4	13	NA	NA	IRX4	missense_variant	p.E53K	ENST00000505790	NM_001278634.1
ADAMTS12	81792	WUGSC	GRCh38	chr5	33881204	33881204	+	Missense_Mutation	SNP	G	G	A			TCGA-LD-A74U-01A-13D-A33E-09	TCGA-LD-A74U-10A-01D-A33H-09	NA	NA			NA	NA	NA	NA	Somatic	NA	NA		NA	NA	Illumina HiSeq 2000	405f804a-1c3f-423a-ba2c-b555f6c80c28	3c243237-0372-440a-ab44-711f482ccc17	c.404C>T	p.Ser135Phe	p.S135F	ENST00000504830	2022-02-24	78	73	5	62	NA	NA	ADAMTS12	missense_variant	p.S135F	ENST00000504830	NM_030955.2
DHX29	54505	WUGSC	GRCh38	chr5	55289303	55289303	+	Missense_Mutation	SNP	C	C	G	novel		TCGA-LD-A74U-01A-13D-A33E-09	TCGA-LD-A74U-10A-01D-A33H-09	NA	NA			NA	NA	NA	NA	Somatic	NA	NA		NA	NA	Illumina HiSeq 2000	405f804a-1c3f-423a-ba2c-b555f6c80c28	3c243237-0372-440a-ab44-711f482ccc17	c.1033G>C	p.Glu345Gln	p.E345Q	ENST00000251636	2022-08-27	104	84	20	85	NA	NA	DHX29	missense_variant	p.E345Q	ENST00000251636	NM_019030.2
DIMT1	27292	WUGSC	GRCh38	chr5	62390983	62390983	+	Splice_Site	SNP	C	C	T	rs760270737	byFrequency	TCGA-LD-A74U-01A-13D-A33E-09	TCGA-LD-A74U-10A-01D-A33H-09	NA	NA			NA	NA	NA	NA	Somatic	NA	NA		NA	NA	Illumina HiSeq 2000	405f804a-1c3f-423a-ba2c-b555f6c80c28	3c243237-0372-440a-ab44-711f482ccc17	c.793-1G>A		p.X265_splice	ENST00000199320		60	51	9	44	NA	NA	DIMT1	splice_acceptor_variant	p.X265_splice	ENST00000199320	NM_014473.2
SERINC5	256987	WUGSC	GRCh38	chr5	80169416	80169416	+	Missense_Mutation	SNP	C	C	T	novel		TCGA-LD-A74U-01A-13D-A33E-09	TCGA-LD-A74U-10A-01D-A33H-09	NA	NA			NA	NA	NA	NA	Somatic	NA	NA		NA	NA	Illumina HiSeq 2000	405f804a-1c3f-423a-ba2c-b555f6c80c28	3c243237-0372-440a-ab44-711f482ccc17	c.682G>A	p.Glu228Lys	p.E228K	ENST00000509193	2022-06-14	62	51	11	62	NA	NA	SERINC5	missense_variant	p.E228K	ENST00000507668	NM_001174072.1
KIAA0825	285600	WUGSC	GRCh38	chr5	94520614	94520614	+	Missense_Mutation	SNP	G	G	C	novel		TCGA-LD-A74U-01A-13D-A33E-09	TCGA-LD-A74U-10A-01D-A33H-09	NA	NA			NA	NA	NA	NA	Somatic	NA	NA		NA	NA	Illumina HiSeq 2000	405f804a-1c3f-423a-ba2c-b555f6c80c28	3c243237-0372-440a-ab44-711f482ccc17	c.604C>G	p.Leu202Val	p.L202V	ENST00000513200	2022-04-20	45	35	10	60	NA	NA	KIAA0825	missense_variant	p.L202V	ENST00000513200	NM_001145678.1
PCDHA13	56136	WUGSC	GRCh38	chr5	140882846	140882846	+	Missense_Mutation	SNP	C	C	T	novel		TCGA-LD-A74U-01A-13D-A33E-09	TCGA-LD-A74U-10A-01D-A33H-09	NA	NA			NA	NA	NA	NA	Somatic	NA	NA		NA	NA	Illumina HiSeq 2000	405f804a-1c3f-423a-ba2c-b555f6c80c28	3c243237-0372-440a-ab44-711f482ccc17	c.578C>T	p.Ser193Leu	p.S193L	ENST00000289272	2022-01-04	63	51	12	61	NA	NA	PCDHA13	missense_variant	p.S193L	ENST00000289272	NM_018904.2
PCDHB8	56128	WUGSC	GRCh38	chr5	141179421	141179421	+	Nonsense_Mutation	SNP	G	G	T	novel		TCGA-LD-A74U-01A-13D-A33E-09	TCGA-LD-A74U-10A-01D-A33H-09	NA	NA			NA	NA	NA	NA	Somatic	NA	NA		NA	NA	Illumina HiSeq 2000	405f804a-1c3f-423a-ba2c-b555f6c80c28	3c243237-0372-440a-ab44-711f482ccc17	c.1387G>T	p.Glu463Ter	p.E463*	ENST00000239444	2022-01-01	331	310	21	248	NA	NA	PCDHB8	stop_gained	p.E463*	ENST00000239444	NM_019120.3
PCDHGA7	56108	WUGSC	GRCh38	chr5	141383458	141383458	+	Missense_Mutation	SNP	G	G	A			TCGA-LD-A74U-01A-13D-A33E-09	TCGA-LD-A74U-10A-01D-A33H-09	NA	NA			NA	NA	NA	NA	Somatic	NA	NA		NA	NA	Illumina HiSeq 2000	405f804a-1c3f-423a-ba2c-b555f6c80c28	3c243237-0372-440a-ab44-711f482ccc17	c.559G>A	p.Asp187Asn	p.D187N	ENST00000518325	2022-01-04	80	61	19	60	NA	NA	PCDHGA7	missense_variant	p.D187N	ENST00000518325	NM_018920.3
PCDHGC3	5098	WUGSC	GRCh38	chr5	141476411	141476411	+	Missense_Mutation	SNP	G	G	A	novel		TCGA-LD-A74U-01A-13D-A33E-09	TCGA-LD-A74U-10A-01D-A33H-09	NA	NA			NA	NA	NA	NA	Somatic	NA	NA		NA	NA	Illumina HiSeq 2000	405f804a-1c3f-423a-ba2c-b555f6c80c28	3c243237-0372-440a-ab44-711f482ccc17	c.295G>A	p.Gly99Arg	p.G99R	ENST00000308177	2022-01-04	76	58	18	38	NA	NA	PCDHGC3	missense_variant	p.G99R	ENST00000308177	NM_002588.3
GEMIN5	25929	WUGSC	GRCh38	chr5	154921343	154921343	+	Missense_Mutation	SNP	C	C	T	novel		TCGA-LD-A74U-01A-13D-A33E-09	TCGA-LD-A74U-10A-01D-A33H-09	NA	NA			NA	NA	NA	NA	Somatic	NA	NA		NA	NA	Illumina HiSeq 2000	405f804a-1c3f-423a-ba2c-b555f6c80c28	3c243237-0372-440a-ab44-711f482ccc17	c.1462G>A	p.Gly488Arg	p.G488R	ENST00000285873	2022-10-28	125	98	27	115	NA	NA	GEMIN5	missense_variant	p.G488R	ENST00000285873	NM_015465.4&NM_001252156.1
HAVCR1	26762	WUGSC	GRCh38	chr5	157055417	157055417	+	Missense_Mutation	SNP	A	A	G	novel		TCGA-LD-A74U-01A-13D-A33E-09	TCGA-LD-A74U-10A-01D-A33H-09	NA	NA			NA	NA	NA	NA	Somatic	NA	NA		NA	NA	Illumina HiSeq 2000	405f804a-1c3f-423a-ba2c-b555f6c80c28	3c243237-0372-440a-ab44-711f482ccc17	c.163T>C	p.Phe55Leu	p.F55L	ENST00000339252	2022-02-08	66	49	17	57	NA	NA	HAVCR1	missense_variant	p.F55L	ENST00000339252	NM_001099414.1&NM_012206.2
SH3PXD2B	285590	WUGSC	GRCh38	chr5	172382097	172382097	+	Nonsense_Mutation	SNP	G	G	A	novel		TCGA-LD-A74U-01A-13D-A33E-09	TCGA-LD-A74U-10A-01D-A33H-09	NA	NA			NA	NA	NA	NA	Somatic	NA	NA		NA	NA	Illumina HiSeq 2000	405f804a-1c3f-423a-ba2c-b555f6c80c28	3c243237-0372-440a-ab44-711f482ccc17	c.340C>T	p.Gln114Ter	p.Q114*	ENST00000311601	2022-05-13	93	82	11	91	NA	NA	SH3PXD2B	stop_gained	p.Q114*	ENST00000311601	NM_001017995.2
HMP19	51617	WUGSC	GRCh38	chr5	174046810	174046810	+	Missense_Mutation	SNP	G	G	C	novel		TCGA-LD-A74U-01A-13D-A33E-09	TCGA-LD-A74U-10A-01D-A33H-09	NA	NA			NA	NA	NA	NA	Somatic	NA	NA		NA	NA	Illumina HiSeq 2000	405f804a-1c3f-423a-ba2c-b555f6c80c28	3c243237-0372-440a-ab44-711f482ccc17	c.55G>C	p.Glu19Gln	p.E19Q	ENST00000303177	2022-02-05	69	52	17	72	NA	NA	HMP19	missense_variant	p.E19Q	ENST00000303177	NM_015980.4
OR2Y1	134083	WUGSC	GRCh38	chr5	180739899	180739899	+	Missense_Mutation	SNP	G	G	A	rs77003786	by1000G;byCluster;byFrequency	TCGA-LD-A74U-01A-13D-A33E-09	TCGA-LD-A74U-10A-01D-A33H-09	NA	NA			NA	NA	NA	NA	Somatic	NA	NA		NA	NA	Illumina HiSeq 2000	405f804a-1c3f-423a-ba2c-b555f6c80c28	3c243237-0372-440a-ab44-711f482ccc17	c.160C>T	p.Arg54Trp	p.R54W	ENST00000307832	2022-01-01	70	63	7	60	NA	NA	OR2Y1	missense_variant	p.R54W	ENST00000307832	NM_001001657.1
HIST1H4F	8361	WUGSC	GRCh38	chr6	26240436	26240436	+	Missense_Mutation	SNP	G	G	A			TCGA-LD-A74U-01A-13D-A33E-09	TCGA-LD-A74U-10A-01D-A33H-09	NA	NA			NA	NA	NA	NA	Somatic	NA	NA		NA	NA	Illumina HiSeq 2000	405f804a-1c3f-423a-ba2c-b555f6c80c28	3c243237-0372-440a-ab44-711f482ccc17	c.11G>A	p.Arg4Lys	p.R4K	ENST00000244537	2022-01-01	51	44	7	30	NA	NA	HIST1H4F	missense_variant	p.R4K	ENST00000244537	NM_003540.3
EGFL8	80864	WUGSC	GRCh38	chr6	32167641	32167641	+	Missense_Mutation	SNP	G	G	A	novel		TCGA-LD-A74U-01A-13D-A33E-09	TCGA-LD-A74U-10A-01D-A33H-09	NA	NA			NA	NA	NA	NA	Somatic	NA	NA		NA	NA	Illumina HiSeq 2000	405f804a-1c3f-423a-ba2c-b555f6c80c28	3c243237-0372-440a-ab44-711f482ccc17	c.820G>A	p.Glu274Lys	p.E274K	ENST00000333845	2022-08-09	56	47	9	39	NA	NA	EGFL8	missense_variant	p.E274K	ENST00000395512
DAXX	1616	WUGSC	GRCh38	chr6	33320589	33320589	+	Missense_Mutation	SNP	C	C	T	rs758422357		TCGA-LD-A74U-01A-13D-A33E-09	TCGA-LD-A74U-10A-01D-A33H-09	NA	NA			NA	NA	NA	NA	Somatic	NA	NA		NA	NA	Illumina HiSeq 2000	405f804a-1c3f-423a-ba2c-b555f6c80c28	3c243237-0372-440a-ab44-711f482ccc17	c.1042G>A	p.Val348Ile	p.V348I	ENST00000266000	2022-04-08	25	18	7	20	NA	NA	DAXX	missense_variant	p.V348I	ENST00000374542	NM_001141969.1&NM_001350.4&NM_001141970.1
TDRD6	221400	WUGSC	GRCh38	chr6	46689144	46689144	+	Missense_Mutation	SNP	G	G	A	novel		TCGA-LD-A74U-01A-13D-A33E-09	TCGA-LD-A74U-10A-01D-A33H-09	NA	NA			NA	NA	NA	NA	Somatic	NA	NA		NA	NA	Illumina HiSeq 2000	405f804a-1c3f-423a-ba2c-b555f6c80c28	3c243237-0372-440a-ab44-711f482ccc17	c.1016G>A	p.Arg339His	p.R339H	ENST00000316081	2022-01-04	59	49	10	39	NA	NA	TDRD6	missense_variant	p.R339H	ENST00000544460	NM_001168359.1
ADGRF5	221395	WUGSC	GRCh38	chr6	46865051	46865051	+	Missense_Mutation	SNP	G	G	C	novel		TCGA-LD-A74U-01A-13D-A33E-09	TCGA-LD-A74U-10A-01D-A33H-09	NA	NA			NA	NA	NA	NA	Somatic	NA	NA		NA	NA	Illumina HiSeq 2000	405f804a-1c3f-423a-ba2c-b555f6c80c28	3c243237-0372-440a-ab44-711f482ccc17	c.1981C>G	p.Leu661Val	p.L661V	ENST00000265417	14/21	78	74	4	72	NA	NA	ADGRF5	missense_variant	p.L661V	ENST00000283296	NM_001098518.1
KLHL31	401265	WUGSC	GRCh38	chr6	53654881	53654881	+	Missense_Mutation	SNP	C	C	G	novel		TCGA-LD-A74U-01A-13D-A33E-09	TCGA-LD-A74U-10A-01D-A33H-09	NA	NA			NA	NA	NA	NA	Somatic	NA	NA		NA	NA	Illumina HiSeq 2000	405f804a-1c3f-423a-ba2c-b555f6c80c28	3c243237-0372-440a-ab44-711f482ccc17	c.392G>C	p.Gly131Ala	p.G131A	ENST00000370905	2022-02-03	73	65	8	82	NA	NA	KLHL31	missense_variant	p.G131A	ENST00000370905	NM_001003760.4
COL19A1	1310	WUGSC	GRCh38	chr6	69936836	69936836	+	Missense_Mutation	SNP	C	C	G	novel		TCGA-LD-A74U-01A-13D-A33E-09	TCGA-LD-A74U-10A-01D-A33H-09	NA	NA			NA	NA	NA	NA	Somatic	NA	NA		NA	NA	Illumina HiSeq 2000	405f804a-1c3f-423a-ba2c-b555f6c80c28	3c243237-0372-440a-ab44-711f482ccc17	c.799C>G	p.His267Asp	p.H267D	ENST00000620364	1951-08-01	73	64	9	66	NA	NA	COL19A1	missense_variant	p.H267D	ENST00000620364	NM_001858.4
FILIP1	27145	WUGSC	GRCh38	chr6	75313860	75313860	+	Missense_Mutation	SNP	C	C	T	novel		TCGA-LD-A74U-01A-13D-A33E-09	TCGA-LD-A74U-10A-01D-A33H-09	NA	NA			NA	NA	NA	NA	Somatic	NA	NA		NA	NA	Illumina HiSeq 2000	405f804a-1c3f-423a-ba2c-b555f6c80c28	3c243237-0372-440a-ab44-711f482ccc17	c.1972G>A	p.Asp658Asn	p.D658N	ENST00000237172	2022-05-06	22	15	7	10	NA	NA	FILIP1	missense_variant	p.D658N	ENST00000393004	NM_001300866.1
MYO6	4646	WUGSC	GRCh38	chr6	75914818	75914818	+	Missense_Mutation	SNP	G	G	T	novel		TCGA-LD-A74U-01A-13D-A33E-09	TCGA-LD-A74U-10A-01D-A33H-09	NA	NA			NA	NA	NA	NA	Somatic	NA	NA		NA	NA	Illumina HiSeq 2000	405f804a-1c3f-423a-ba2c-b555f6c80c28	3c243237-0372-440a-ab44-711f482ccc17	c.3664G>T	p.Asp1222Tyr	p.D1222Y	ENST00000369977	35/35	66	60	6	47	NA	NA	MYO6	missense_variant	p.D1232Y	ENST00000369981
PNISR	25957	WUGSC	GRCh38	chr6	99401260	99401260	+	Missense_Mutation	SNP	G	G	C	rs546698386	by1000G	TCGA-LD-A74U-01A-13D-A33E-09	TCGA-LD-A74U-10A-01D-A33H-09	NA	NA			NA	NA	NA	NA	Somatic	NA	NA		NA	NA	Illumina HiSeq 2000	405f804a-1c3f-423a-ba2c-b555f6c80c28	3c243237-0372-440a-ab44-711f482ccc17	c.1698C>G	p.Ile566Met	p.I566M	ENST00000369239	2022-12-12	60	50	10	45	NA	NA	PNISR	missense_variant	p.I566M	ENST00000369239	NM_032870.2
RNF146	81847	WUGSC	GRCh38	chr6	127287295	127287295	+	Missense_Mutation	SNP	C	C	G	novel		TCGA-LD-A74U-01A-13D-A33E-09	TCGA-LD-A74U-10A-01D-A33H-09	NA	NA			NA	NA	NA	NA	Somatic	NA	NA		NA	NA	Illumina HiSeq 2000	405f804a-1c3f-423a-ba2c-b555f6c80c28	3c243237-0372-440a-ab44-711f482ccc17	c.682C>G	p.Gln228Glu	p.Q228E	ENST00000368314	2022-03-03	37	34	3	29	NA	NA	RNF146	missense_variant	p.Q227E	ENST00000309649	NM_001242845.1&NM_001242844.1&NM_001242852.1
PERP	64065	WUGSC	GRCh38	chr6	138092049	138092049	+	Missense_Mutation	SNP	G	G	C	novel		TCGA-LD-A74U-01A-13D-A33E-09	TCGA-LD-A74U-10A-01D-A33H-09	NA	NA			NA	NA	NA	NA	Somatic	NA	NA		NA	NA	Illumina HiSeq 2000	405f804a-1c3f-423a-ba2c-b555f6c80c28	3c243237-0372-440a-ab44-711f482ccc17	c.575C>G	p.Ser192Cys	p.S192C	ENST00000421351	2022-03-03	43	35	8	55	NA	NA	PERP	missense_variant	p.S192C	ENST00000421351	NM_022121.4
REPS1	85021	WUGSC	GRCh38	chr6	138987586	138987586	+	Missense_Mutation	SNP	C	C	T	novel		TCGA-LD-A74U-01A-13D-A33E-09	TCGA-LD-A74U-10A-01D-A33H-09	NA	NA			NA	NA	NA	NA	Somatic	NA	NA		NA	NA	Illumina HiSeq 2000	405f804a-1c3f-423a-ba2c-b555f6c80c28	3c243237-0372-440a-ab44-711f482ccc17	c.97G>A	p.Gly33Arg	p.G33R	ENST00000450536	2022-01-20	51	38	13	41	NA	NA	REPS1	missense_variant	p.G33R	ENST00000450536	NM_001286611.1
ADGB	79747	WUGSC	GRCh38	chr6	146733198	146733198	+	Missense_Mutation	SNP	C	C	T			TCGA-LD-A74U-01A-13D-A33E-09	TCGA-LD-A74U-10A-01D-A33H-09	NA	NA			NA	NA	NA	NA	Somatic	NA	NA		NA	NA	Illumina HiSeq 2000	405f804a-1c3f-423a-ba2c-b555f6c80c28	3c243237-0372-440a-ab44-711f482ccc17	c.2599C>T	p.Arg867Trp	p.R867W	ENST00000397944	21/36	123	111	12	104	NA	NA	ADGB	missense_variant	p.R867W	ENST00000397944	NM_024694.3
ARID1B	57492	WUGSC	GRCh38	chr6	157196312	157196312	+	Missense_Mutation	SNP	G	G	A	rs761133847		TCGA-LD-A74U-01A-13D-A33E-09	TCGA-LD-A74U-10A-01D-A33H-09	NA	NA			NA	NA	NA	NA	Somatic	NA	NA		NA	NA	Illumina HiSeq 2000	405f804a-1c3f-423a-ba2c-b555f6c80c28	3c243237-0372-440a-ab44-711f482ccc17	c.3971G>A	p.Arg1324Gln	p.R1324Q	ENST00000350026	15/19	75	62	13	91	NA	NA	ARID1B	missense_variant	p.R1337Q	ENST00000346085	NM_020732.3
MAP3K4	4216	WUGSC	GRCh38	chr6	161098388	161098388	+	Missense_Mutation	SNP	C	C	G	novel		TCGA-LD-A74U-01A-13D-A33E-09	TCGA-LD-A74U-10A-01D-A33H-09	NA	NA			NA	NA	NA	NA	Somatic	NA	NA		NA	NA	Illumina HiSeq 2000	405f804a-1c3f-423a-ba2c-b555f6c80c28	3c243237-0372-440a-ab44-711f482ccc17	c.3635C>G	p.Ser1212Cys	p.S1212C	ENST00000392142	17/27	46	32	14	32	NA	NA	MAP3K4	missense_variant	p.S1212C	ENST00000392142	NM_005922.2
DAGLB	221955	WUGSC	GRCh38	chr7	6421753	6421753	+	Missense_Mutation	SNP	C	C	G	novel		TCGA-LD-A74U-01A-13D-A33E-09	TCGA-LD-A74U-10A-01D-A33H-09	NA	NA			NA	NA	NA	NA	Somatic	NA	NA		NA	NA	Illumina HiSeq 2000	405f804a-1c3f-423a-ba2c-b555f6c80c28	3c243237-0372-440a-ab44-711f482ccc17	c.1192G>C	p.Glu398Gln	p.E398Q	ENST00000297056	2022-09-15	55	41	14	50	NA	NA	DAGLB	missense_variant	p.E398Q	ENST00000297056	NM_139179.3
CDK13	8621	WUGSC	GRCh38	chr7	40094247	40094247	+	Missense_Mutation	SNP	C	C	T	novel		TCGA-LD-A74U-01A-13D-A33E-09	TCGA-LD-A74U-10A-01D-A33H-09	NA	NA			NA	NA	NA	NA	Somatic	NA	NA		NA	NA	Illumina HiSeq 2000	405f804a-1c3f-423a-ba2c-b555f6c80c28	3c243237-0372-440a-ab44-711f482ccc17	c.3806C>T	p.Pro1269Leu	p.P1269L	ENST00000181839	14/14	42	30	12	24	NA	NA	CDK13	missense_variant	p.P1269L	ENST00000181839	NM_003718.4
SEMA3E	9723	WUGSC	GRCh38	chr7	83402685	83402685	+	Missense_Mutation	SNP	C	C	T	novel		TCGA-LD-A74U-01A-13D-A33E-09	TCGA-LD-A74U-10A-01D-A33H-09	NA	NA			NA	NA	NA	NA	Somatic	NA	NA		NA	NA	Illumina HiSeq 2000	405f804a-1c3f-423a-ba2c-b555f6c80c28	3c243237-0372-440a-ab44-711f482ccc17	c.1090G>A	p.Glu364Lys	p.E364K	ENST00000307792	2022-10-17	134	128	6	109	NA	NA	SEMA3E	missense_variant	p.E364K	ENST00000307792	NM_012431.2
CYP51A1	1595	WUGSC	GRCh38	chr7	92117152	92117152	+	Missense_Mutation	SNP	G	G	C	novel		TCGA-LD-A74U-01A-13D-A33E-09	TCGA-LD-A74U-10A-01D-A33H-09	NA	NA			NA	NA	NA	NA	Somatic	NA	NA		NA	NA	Illumina HiSeq 2000	405f804a-1c3f-423a-ba2c-b555f6c80c28	3c243237-0372-440a-ab44-711f482ccc17	c.1243C>G	p.Gln415Glu	p.Q415E	ENST00000003100	2022-09-10	132	110	22	84	NA	NA	CYP51A1	missense_variant	p.Q415E	ENST00000003100	NM_000786.3
PEG10	23089	WUGSC	GRCh38	chr7	94663570	94663570	+	Missense_Mutation	SNP	G	G	A	novel		TCGA-LD-A74U-01A-13D-A33E-09	TCGA-LD-A74U-10A-01D-A33H-09	NA	NA			NA	NA	NA	NA	Somatic	NA	NA		NA	NA	Illumina HiSeq 2000	405f804a-1c3f-423a-ba2c-b555f6c80c28	3c243237-0372-440a-ab44-711f482ccc17	c.14G>A	p.Arg5Lys	p.R5K	ENST00000482108	2022-02-02	56	49	7	50	NA	NA	PEG10	missense_variant	p.R5K	ENST00000482108	NM_001040152.1&NM_015068.3&NM_001172437.2&NM_001184961.1
TECPR1	25851	WUGSC	GRCh38	chr7	98218028	98218028	+	Missense_Mutation	SNP	G	G	A	novel		TCGA-LD-A74U-01A-13D-A33E-09	TCGA-LD-A74U-10A-01D-A33H-09	NA	NA			NA	NA	NA	NA	Somatic	NA	NA		NA	NA	Illumina HiSeq 2000	405f804a-1c3f-423a-ba2c-b555f6c80c28	3c243237-0372-440a-ab44-711f482ccc17	c.3172C>T	p.Arg1058Cys	p.R1058C	ENST00000447648	24/26	46	34	12	39	NA	NA	TECPR1	missense_variant	p.R1058C	ENST00000447648	NM_015395.2
KPNA7	402569	WUGSC	GRCh38	chr7	99195186	99195186	+	Missense_Mutation	SNP	G	G	A			TCGA-LD-A74U-01A-13D-A33E-09	TCGA-LD-A74U-10A-01D-A33H-09	NA	NA			NA	NA	NA	NA	Somatic	NA	NA		NA	NA	Illumina HiSeq 2000	405f804a-1c3f-423a-ba2c-b555f6c80c28	3c243237-0372-440a-ab44-711f482ccc17	c.437C>T	p.Ser146Leu	p.S146L	ENST00000327442	2022-04-10	54	49	5	32	NA	NA	KPNA7	missense_variant	p.S146L	ENST00000327442	NM_001145715.1
CYP3A43	64816	WUGSC	GRCh38	chr7	99861701	99861701	+	Missense_Mutation	SNP	G	G	A	novel		TCGA-LD-A74U-01A-13D-A33E-09	TCGA-LD-A74U-10A-01D-A33H-09	NA	NA			NA	NA	NA	NA	Somatic	NA	NA		NA	NA	Illumina HiSeq 2000	405f804a-1c3f-423a-ba2c-b555f6c80c28	3c243237-0372-440a-ab44-711f482ccc17	c.1115G>A	p.Arg372Lys	p.R372K	ENST00000354829	2022-11-13	118	94	24	130	NA	NA	CYP3A43	missense_variant	p.R372K	ENST00000354829	NM_057095.2
KMT2C	58508	WUGSC	GRCh38	chr7	152273703	152273703	+	Splice_Site	SNP	A	A	T	novel		TCGA-LD-A74U-01A-13D-A33E-09	TCGA-LD-A74U-10A-01D-A33H-09	NA	NA			NA	NA	NA	NA	Somatic	NA	NA		NA	NA	Illumina HiSeq 2000	405f804a-1c3f-423a-ba2c-b555f6c80c28	3c243237-0372-440a-ab44-711f482ccc17	c.1012+2T>A		p.X338_splice	ENST00000262189		212	197	15	279	NA	NA	KMT2C	splice_donor_variant	p.X338_splice	ENST00000262189	NM_170606.2
KIAA1456	57604	WUGSC	GRCh38	chr8	13021667	13021667	+	Missense_Mutation	SNP	C	C	G	rs757609977		TCGA-LD-A74U-01A-13D-A33E-09	TCGA-LD-A74U-10A-01D-A33H-09	NA	NA			NA	NA	NA	NA	Somatic	NA	NA		NA	NA	Illumina HiSeq 2000	405f804a-1c3f-423a-ba2c-b555f6c80c28	3c243237-0372-440a-ab44-711f482ccc17	c.988C>G	p.Leu330Val	p.L330V	ENST00000524591	2022-05-05	46	40	6	48	NA	NA	KIAA1456	missense_variant	p.L330V	ENST00000524591	NM_020844.2&NM_001099677.1
DLC1	10395	WUGSC	GRCh38	chr8	13499135	13499135	+	Missense_Mutation	SNP	C	C	T	novel		TCGA-LD-A74U-01A-13D-A33E-09	TCGA-LD-A74U-10A-01D-A33H-09	NA	NA			NA	NA	NA	NA	Somatic	NA	NA		NA	NA	Illumina HiSeq 2000	405f804a-1c3f-423a-ba2c-b555f6c80c28	3c243237-0372-440a-ab44-711f482ccc17	c.937G>A	p.Glu313Lys	p.E313K	ENST00000276297	2022-02-18	43	32	11	34	NA	NA	DLC1	missense_variant	p.E313K	ENST00000276297	NM_182643.2
SORBS3	10174	WUGSC	GRCh38	chr8	22564296	22564296	+	Missense_Mutation	SNP	G	G	A	novel		TCGA-LD-A74U-01A-13D-A33E-09	TCGA-LD-A74U-10A-01D-A33H-09	NA	NA			NA	NA	NA	NA	Somatic	NA	NA		NA	NA	Illumina HiSeq 2000	405f804a-1c3f-423a-ba2c-b555f6c80c28	3c243237-0372-440a-ab44-711f482ccc17	c.689G>A	p.Arg230Gln	p.R230Q	ENST00000240123	2022-09-21	38	31	7	25	NA	NA	SORBS3	missense_variant	p.R230Q	ENST00000240123	NM_005775.4
FGFR1	2260	WUGSC	GRCh38	chr8	38419532	38419532	+	Splice_Site	SNP	C	C	T	novel		TCGA-LD-A74U-01A-13D-A33E-09	TCGA-LD-A74U-10A-01D-A33H-09	NA	NA			NA	NA	NA	NA	Somatic	NA	NA		NA	NA	Illumina HiSeq 2000	405f804a-1c3f-423a-ba2c-b555f6c80c28	3c243237-0372-440a-ab44-711f482ccc17	c.1284+1G>A		p.X428_splice	ENST00000447712		72	56	16	72	NA	NA	FGFR1	splice_donor_variant		ENST00000341462
NECAB1	64168	WUGSC	GRCh38	chr8	90934304	90934304	+	Missense_Mutation	SNP	G	G	A	rs556182182	by1000G	TCGA-LD-A74U-01A-13D-A33E-09	TCGA-LD-A74U-10A-01D-A33H-09	NA	NA			NA	NA	NA	NA	Somatic	NA	NA		NA	NA	Illumina HiSeq 2000	405f804a-1c3f-423a-ba2c-b555f6c80c28	3c243237-0372-440a-ab44-711f482ccc17	c.694G>A	p.Asp232Asn	p.D232N	ENST00000417640	2022-09-13	214	170	44	228	NA	NA	NECAB1	missense_variant	p.D232N	ENST00000417640	NM_022351.4
UBR5	51366	WUGSC	GRCh38	chr8	102312353	102312353	+	Missense_Mutation	SNP	C	C	T	novel		TCGA-LD-A74U-01A-13D-A33E-09	TCGA-LD-A74U-10A-01D-A33H-09	NA	NA			NA	NA	NA	NA	Somatic	NA	NA		NA	NA	Illumina HiSeq 2000	405f804a-1c3f-423a-ba2c-b555f6c80c28	3c243237-0372-440a-ab44-711f482ccc17	c.2140G>A	p.Asp714Asn	p.D714N	ENST00000520539	17/59	87	71	16	90	NA	NA	UBR5	missense_variant	p.D714N	ENST00000520539	NM_015902.5
KCNV2	169522	WUGSC	GRCh38	chr9	2717849	2717849	+	Missense_Mutation	SNP	C	C	A	novel		TCGA-LD-A74U-01A-13D-A33E-09	TCGA-LD-A74U-10A-01D-A33H-09	NA	NA			NA	NA	NA	NA	Somatic	NA	NA		NA	NA	Illumina HiSeq 2000	405f804a-1c3f-423a-ba2c-b555f6c80c28	3c243237-0372-440a-ab44-711f482ccc17	c.110C>A	p.Ser37Tyr	p.S37Y	ENST00000382082	2022-01-02	81	57	24	44	NA	NA	KCNV2	missense_variant	p.S37Y	ENST00000382082	NM_133497.3
TLN1	7094	WUGSC	GRCh38	chr9	35703999	35703999	+	Nonsense_Mutation	SNP	C	C	A	novel		TCGA-LD-A74U-01A-13D-A33E-09	TCGA-LD-A74U-10A-01D-A33H-09	NA	NA			NA	NA	NA	NA	Somatic	NA	NA		NA	NA	Illumina HiSeq 2000	405f804a-1c3f-423a-ba2c-b555f6c80c28	3c243237-0372-440a-ab44-711f482ccc17	c.6223G>T	p.Glu2075Ter	p.E2075*	ENST00000314888	46/57	45	27	18	22	NA	NA	TLN1	stop_gained	p.E2075*	ENST00000314888	NM_006289.3
FRMPD1	22844	WUGSC	GRCh38	chr9	37746482	37746482	+	Missense_Mutation	SNP	G	G	A	rs775539815	byFrequency	TCGA-LD-A74U-01A-13D-A33E-09	TCGA-LD-A74U-10A-01D-A33H-09	NA	NA			NA	NA	NA	NA	Somatic	NA	NA		NA	NA	Illumina HiSeq 2000	405f804a-1c3f-423a-ba2c-b555f6c80c28	3c243237-0372-440a-ab44-711f482ccc17	c.4450G>A	p.Glu1484Lys	p.E1484K	ENST00000377765	16/16	54	44	10	60	NA	NA	FRMPD1	missense_variant	p.E1484K	ENST00000539465
OR13C4	138804	WUGSC	GRCh38	chr9	104526758	104526758	+	Missense_Mutation	SNP	G	G	A	novel		TCGA-LD-A74U-01A-13D-A33E-09	TCGA-LD-A74U-10A-01D-A33H-09	NA	NA			NA	NA	NA	NA	Somatic	NA	NA		NA	NA	Illumina HiSeq 2000	405f804a-1c3f-423a-ba2c-b555f6c80c28	3c243237-0372-440a-ab44-711f482ccc17	c.452C>T	p.Ser151Phe	p.S151F	ENST00000277216	2022-01-01	41	33	8	29	NA	NA	OR13C4	missense_variant	p.S151F	ENST00000277216	NM_001001919.1
HDHD3	81932	WUGSC	GRCh38	chr9	113374003	113374003	+	Missense_Mutation	SNP	C	C	T	novel		TCGA-LD-A74U-01A-13D-A33E-09	TCGA-LD-A74U-10A-01D-A33H-09	NA	NA			NA	NA	NA	NA	Somatic	NA	NA		NA	NA	Illumina HiSeq 2000	405f804a-1c3f-423a-ba2c-b555f6c80c28	3c243237-0372-440a-ab44-711f482ccc17	c.352G>A	p.Glu118Lys	p.E118K	ENST00000238379	2022-02-02	23	17	6	27	NA	NA	HDHD3	missense_variant	p.E118K	ENST00000238379	NM_031219.2
TRAF1	7185	WUGSC	GRCh38	chr9	120914282	120914282	+	Missense_Mutation	SNP	C	C	T	novel		TCGA-LD-A74U-01A-13D-A33E-09	TCGA-LD-A74U-10A-01D-A33H-09	NA	NA			NA	NA	NA	NA	Somatic	NA	NA		NA	NA	Illumina HiSeq 2000	405f804a-1c3f-423a-ba2c-b555f6c80c28	3c243237-0372-440a-ab44-711f482ccc17	c.247G>A	p.Glu83Lys	p.E83K	ENST00000373887	2022-04-08	38	29	9	47	NA	NA	TRAF1	missense_variant	p.E83K	ENST00000373887	NM_005658.4
MPP7	143098	WUGSC	GRCh38	chr10	28150053	28150053	+	Missense_Mutation	SNP	C	C	T	novel		TCGA-LD-A74U-01A-13D-A33E-09	TCGA-LD-A74U-10A-01D-A33H-09	NA	NA			NA	NA	NA	NA	Somatic	NA	NA		NA	NA	Illumina HiSeq 2000	405f804a-1c3f-423a-ba2c-b555f6c80c28	3c243237-0372-440a-ab44-711f482ccc17	c.163G>A	p.Glu55Lys	p.E55K	ENST00000337532	2022-05-18	36	29	7	43	NA	NA	MPP7	missense_variant	p.E55K	ENST00000337532	NM_173496.3
WDFY4	57705	WUGSC	GRCh38	chr10	48890696	48890696	+	Missense_Mutation	SNP	G	G	A	novel		TCGA-LD-A74U-01A-13D-A33E-09	TCGA-LD-A74U-10A-01D-A33H-09	NA	NA			NA	NA	NA	NA	Somatic	NA	NA		NA	NA	Illumina HiSeq 2000	405f804a-1c3f-423a-ba2c-b555f6c80c28	3c243237-0372-440a-ab44-711f482ccc17	c.7285G>A	p.Asp2429Asn	p.D2429N	ENST00000325239	43/61	62	50	12	52	NA	NA	WDFY4	missense_variant	p.D2429N	ENST00000325239	NM_020945.1
WDFY4	57705	WUGSC	GRCh38	chr10	48969081	48969081	+	Missense_Mutation	SNP	C	C	G	novel		TCGA-LD-A74U-01A-13D-A33E-09	TCGA-LD-A74U-10A-01D-A33H-09	NA	NA			NA	NA	NA	NA	Somatic	NA	NA		NA	NA	Illumina HiSeq 2000	405f804a-1c3f-423a-ba2c-b555f6c80c28	3c243237-0372-440a-ab44-711f482ccc17	c.8602C>G	p.Leu2868Val	p.L2868V	ENST00000325239	55/61	40	29	11	20	NA	NA	WDFY4	missense_variant	p.L2868V	ENST00000325239	NM_020945.1
ASAH2	56624	WUGSC	GRCh38	chr10	50234450	50234450	+	Missense_Mutation	SNP	G	G	C	novel		TCGA-LD-A74U-01A-13D-A33E-09	TCGA-LD-A74U-10A-01D-A33H-09	NA	NA			NA	NA	NA	NA	Somatic	NA	NA		NA	NA	Illumina HiSeq 2000	405f804a-1c3f-423a-ba2c-b555f6c80c28	3c243237-0372-440a-ab44-711f482ccc17	c.790C>G	p.Gln264Glu	p.Q264E	ENST00000395526	2022-05-20	324	259	65	305	NA	NA	ASAH2	missense_variant	p.Q264E	ENST00000395526	NM_019893.2
CSTF2T	23283	WUGSC	GRCh38	chr10	51698082	51698082	+	Nonsense_Mutation	SNP	G	G	A			TCGA-LD-A74U-01A-13D-A33E-09	TCGA-LD-A74U-10A-01D-A33H-09	NA	NA			NA	NA	NA	NA	Somatic	NA	NA		NA	NA	Illumina HiSeq 2000	405f804a-1c3f-423a-ba2c-b555f6c80c28	3c243237-0372-440a-ab44-711f482ccc17	c.1468C>T	p.Gln490Ter	p.Q490*	ENST00000331173	2022-01-01	52	47	5	25	NA	NA	CSTF2T	stop_gained	p.Q490*	ENST00000331173	NM_015235.2
CSTF2T	23283	WUGSC	GRCh38	chr10	51698776	51698776	+	Missense_Mutation	SNP	G	G	C	novel		TCGA-LD-A74U-01A-13D-A33E-09	TCGA-LD-A74U-10A-01D-A33H-09	NA	NA			NA	NA	NA	NA	Somatic	NA	NA		NA	NA	Illumina HiSeq 2000	405f804a-1c3f-423a-ba2c-b555f6c80c28	3c243237-0372-440a-ab44-711f482ccc17	c.774C>G	p.Ile258Met	p.I258M	ENST00000331173	2022-01-01	28	22	6	28	NA	NA	CSTF2T	missense_variant	p.I258M	ENST00000331173	NM_015235.2
RP11-248J23.6	0	WUGSC	GRCh38	chr10	95982081	95982081	+	Missense_Mutation	SNP	C	C	G	novel		TCGA-LD-A74U-01A-13D-A33E-09	TCGA-LD-A74U-10A-01D-A33H-09	NA	NA			NA	NA	NA	NA	Somatic	NA	NA		NA	NA	Illumina HiSeq 2000	405f804a-1c3f-423a-ba2c-b555f6c80c28	3c243237-0372-440a-ab44-711f482ccc17	c.1042C>G	p.Pro348Ala	p.P348A	ENST00000472454	2022-10-12	71	58	13	74	NA	NA	RP11-248J23.6	missense_variant	p.P348A	ENST00000472454
GRK5	2869	WUGSC	GRCh38	chr10	119453258	119453258	+	Missense_Mutation	SNP	G	G	C	novel		TCGA-LD-A74U-01A-13D-A33E-09	TCGA-LD-A74U-10A-01D-A33H-09	NA	NA			NA	NA	NA	NA	Somatic	NA	NA		NA	NA	Illumina HiSeq 2000	405f804a-1c3f-423a-ba2c-b555f6c80c28	3c243237-0372-440a-ab44-711f482ccc17	c.1656G>C	p.Gln552His	p.Q552H	ENST00000392870	15/16	86	68	18	71	NA	NA	GRK5	missense_variant	p.Q552H	ENST00000392870	NM_005308.2
BUB3	9184	WUGSC	GRCh38	chr10	123157813	123157813	+	Missense_Mutation	SNP	A	A	G			TCGA-LD-A74U-01A-13D-A33E-09	TCGA-LD-A74U-10A-01D-A33H-09	NA	NA			NA	NA	NA	NA	Somatic	NA	NA		NA	NA	Illumina HiSeq 2000	405f804a-1c3f-423a-ba2c-b555f6c80c28	3c243237-0372-440a-ab44-711f482ccc17	c.350A>G	p.Asp117Gly	p.D117G	ENST00000368865	2022-04-08	98	93	5	75	NA	NA	BUB3	missense_variant	p.D117G	ENST00000368865	NM_004725.3
KNDC1	85442	WUGSC	GRCh38	chr10	133167421	133167421	+	Missense_Mutation	SNP	G	G	C	novel		TCGA-LD-A74U-01A-13D-A33E-09	TCGA-LD-A74U-10A-01D-A33H-09	NA	NA			NA	NA	NA	NA	Somatic	NA	NA		NA	NA	Illumina HiSeq 2000	405f804a-1c3f-423a-ba2c-b555f6c80c28	3c243237-0372-440a-ab44-711f482ccc17	c.143G>C	p.Arg48Pro	p.R48P	ENST00000304613	1930-02-01	65	56	9	26	NA	NA	KNDC1	missense_variant	p.R48P	ENST00000304613	NM_152643.6
OR51E2	81285	WUGSC	GRCh38	chr11	4681939	4681939	+	Nonsense_Mutation	SNP	G	G	C	novel		TCGA-LD-A74U-01A-13D-A33E-09	TCGA-LD-A74U-10A-01D-A33H-09	NA	NA			NA	NA	NA	NA	Somatic	NA	NA		NA	NA	Illumina HiSeq 2000	405f804a-1c3f-423a-ba2c-b555f6c80c28	3c243237-0372-440a-ab44-711f482ccc17	c.773C>G	p.Ser258Ter	p.S258*	ENST00000396950	2022-02-02	82	71	11	64	NA	NA	OR51E2	stop_gained	p.S258*	ENST00000396950	NM_030774.3
ILK	3611	WUGSC	GRCh38	chr11	6609144	6609144	+	Missense_Mutation	SNP	T	T	G	novel		TCGA-LD-A74U-01A-13D-A33E-09	TCGA-LD-A74U-10A-01D-A33H-09	NA	NA			NA	NA	NA	NA	Somatic	NA	NA		NA	NA	Illumina HiSeq 2000	405f804a-1c3f-423a-ba2c-b555f6c80c28	3c243237-0372-440a-ab44-711f482ccc17	c.606T>G	p.Asn202Lys	p.N202K	ENST00000299421	2022-07-13	58	46	12	50	NA	NA	ILK	missense_variant	p.N202K	ENST00000396751	NM_001014795.2
USP47	55031	WUGSC	GRCh38	chr11	11952839	11952839	+	Missense_Mutation	SNP	G	G	C	novel		TCGA-LD-A74U-01A-13D-A33E-09	TCGA-LD-A74U-10A-01D-A33H-09	NA	NA			NA	NA	NA	NA	Somatic	NA	NA		NA	NA	Illumina HiSeq 2000	405f804a-1c3f-423a-ba2c-b555f6c80c28	3c243237-0372-440a-ab44-711f482ccc17	c.3742G>C	p.Glu1248Gln	p.E1248Q	ENST00000399455	26/29	127	110	17	132	NA	NA	USP47	missense_variant	p.E1160Q	ENST00000339865	NM_017944.3
NAT10	55226	WUGSC	GRCh38	chr11	34118417	34118417	+	Missense_Mutation	SNP	G	G	A	novel		TCGA-LD-A74U-01A-13D-A33E-09	TCGA-LD-A74U-10A-01D-A33H-09	NA	NA			NA	NA	NA	NA	Somatic	NA	NA		NA	NA	Illumina HiSeq 2000	405f804a-1c3f-423a-ba2c-b555f6c80c28	3c243237-0372-440a-ab44-711f482ccc17	c.694G>A	p.Asp232Asn	p.D232N	ENST00000257829	2022-08-29	52	40	12	41	NA	NA	NAT10	missense_variant	p.D232N	ENST00000257829	NM_024662.2
AHNAK	79026	WUGSC	GRCh38	chr11	62523085	62523085	+	Missense_Mutation	SNP	C	C	G	novel		TCGA-LD-A74U-01A-13D-A33E-09	TCGA-LD-A74U-10A-01D-A33H-09	NA	NA			NA	NA	NA	NA	Somatic	NA	NA		NA	NA	Illumina HiSeq 2000	405f804a-1c3f-423a-ba2c-b555f6c80c28	3c243237-0372-440a-ab44-711f482ccc17	c.11332G>C	p.Glu3778Gln	p.E3778Q	ENST00000378024	2022-05-05	107	92	15	89	NA	NA	AHNAK	missense_variant	p.E3778Q	ENST00000378024	NM_001620.2
OTUB1	55611	WUGSC	GRCh38	chr11	63997182	63997182	+	Missense_Mutation	SNP	G	G	A	rs745390279		TCGA-LD-A74U-01A-13D-A33E-09	TCGA-LD-A74U-10A-01D-A33H-09	NA	NA			NA	NA	NA	NA	Somatic	NA	NA		NA	NA	Illumina HiSeq 2000	405f804a-1c3f-423a-ba2c-b555f6c80c28	3c243237-0372-440a-ab44-711f482ccc17	c.556G>A	p.Glu186Lys	p.E186K	ENST00000428192	2022-07-08	50	45	5	39	NA	NA	OTUB1	missense_variant	p.E187K	ENST00000422031
KLC2	64837	WUGSC	GRCh38	chr11	66258739	66258739	+	Missense_Mutation	SNP	G	G	A			TCGA-LD-A74U-01A-13D-A33E-09	TCGA-LD-A74U-10A-01D-A33H-09	NA	NA			NA	NA	NA	NA	Somatic	NA	NA		NA	NA	Illumina HiSeq 2000	405f804a-1c3f-423a-ba2c-b555f6c80c28	3c243237-0372-440a-ab44-711f482ccc17	c.145G>A	p.Glu49Lys	p.E49K	ENST00000316924	2022-02-16	48	41	7	34	NA	NA	KLC2	missense_variant	p.E49K	ENST00000417856	NM_001134775.1
NPAS4	266743	WUGSC	GRCh38	chr11	66423875	66423875	+	Missense_Mutation	SNP	G	G	C	novel		TCGA-LD-A74U-01A-13D-A33E-09	TCGA-LD-A74U-10A-01D-A33H-09	NA	NA			NA	NA	NA	NA	Somatic	NA	NA		NA	NA	Illumina HiSeq 2000	405f804a-1c3f-423a-ba2c-b555f6c80c28	3c243237-0372-440a-ab44-711f482ccc17	c.985G>C	p.Glu329Gln	p.E329Q	ENST00000311034	2022-07-08	41	36	5	36	NA	NA	NPAS4	missense_variant	p.E329Q	ENST00000311034	NM_178864.3
RAD9A	5883	WUGSC	GRCh38	chr11	67396325	67396325	+	Missense_Mutation	SNP	C	C	T	novel		TCGA-LD-A74U-01A-13D-A33E-09	TCGA-LD-A74U-10A-01D-A33H-09	NA	NA			NA	NA	NA	NA	Somatic	NA	NA		NA	NA	Illumina HiSeq 2000	405f804a-1c3f-423a-ba2c-b555f6c80c28	3c243237-0372-440a-ab44-711f482ccc17	c.797C>T	p.Ser266Leu	p.S266L	ENST00000307980	2022-09-11	30	21	9	16	NA	NA	RAD9A	missense_variant	p.S266L	ENST00000307980	NM_004584.2
ARHGEF12	23365	WUGSC	GRCh38	chr11	120459302	120459302	+	Missense_Mutation	SNP	G	G	C	novel		TCGA-LD-A74U-01A-13D-A33E-09	TCGA-LD-A74U-10A-01D-A33H-09	NA	NA			NA	NA	NA	NA	Somatic	NA	NA		NA	NA	Illumina HiSeq 2000	405f804a-1c3f-423a-ba2c-b555f6c80c28	3c243237-0372-440a-ab44-711f482ccc17	c.2509G>C	p.Asp837His	p.D837H	ENST00000397843	26/41	122	115	7	87	NA	NA	ARHGEF12	missense_variant	p.D837H	ENST00000397843	NM_015313.2&NM_001301084.1
PKNOX2	63876	WUGSC	GRCh38	chr11	125430003	125430003	+	Missense_Mutation	SNP	G	G	C	novel		TCGA-LD-A74U-01A-13D-A33E-09	TCGA-LD-A74U-10A-01D-A33H-09	NA	NA			NA	NA	NA	NA	Somatic	NA	NA		NA	NA	Illumina HiSeq 2000	405f804a-1c3f-423a-ba2c-b555f6c80c28	3c243237-0372-440a-ab44-711f482ccc17	c.1054G>C	p.Asp352His	p.D352H	ENST00000298282	2022-12-13	44	40	4	27	NA	NA	PKNOX2	missense_variant	p.D352H	ENST00000298282	NM_022062.2
WNK1	65125	WUGSC	GRCh38	chr12	881710	881710	+	Nonsense_Mutation	SNP	C	C	T	novel		TCGA-LD-A74U-01A-13D-A33E-09	TCGA-LD-A74U-10A-01D-A33H-09	NA	NA			NA	NA	NA	NA	Somatic	NA	NA		NA	NA	Illumina HiSeq 2000	405f804a-1c3f-423a-ba2c-b555f6c80c28	3c243237-0372-440a-ab44-711f482ccc17	c.3130C>T	p.Gln1044Ter	p.Q1044*	ENST00000315939	13/28	45	32	13	52	NA	NA	WNK1	stop_gained	p.Q1457*	ENST00000530271
ATF7IP	55729	WUGSC	GRCh38	chr12	14460761	14460761	+	Nonsense_Mutation	SNP	C	C	T	novel		TCGA-LD-A74U-01A-13D-A33E-09	TCGA-LD-A74U-10A-01D-A33H-09	NA	NA			NA	NA	NA	NA	Somatic	NA	NA		NA	NA	Illumina HiSeq 2000	405f804a-1c3f-423a-ba2c-b555f6c80c28	3c243237-0372-440a-ab44-711f482ccc17	c.2425C>T	p.Gln809Ter	p.Q809*	ENST00000261168	2022-09-15	79	60	19	64	NA	NA	ATF7IP	stop_gained	p.Q809*	ENST00000261168	NM_018179.4
PTPRO	5800	WUGSC	GRCh38	chr12	15508747	15508747	+	Missense_Mutation	SNP	G	G	C			TCGA-LD-A74U-01A-13D-A33E-09	TCGA-LD-A74U-10A-01D-A33H-09	NA	NA			NA	NA	NA	NA	Somatic	NA	NA		NA	NA	Illumina HiSeq 2000	405f804a-1c3f-423a-ba2c-b555f6c80c28	3c243237-0372-440a-ab44-711f482ccc17	c.1444G>C	p.Glu482Gln	p.E482Q	ENST00000281171	2022-07-27	32	23	9	36	NA	NA	PTPRO	missense_variant	p.E482Q	ENST00000281171	NM_030667.2
CMAS	55907	WUGSC	GRCh38	chr12	22062363	22062363	+	Missense_Mutation	SNP	C	C	T	novel		TCGA-LD-A74U-01A-13D-A33E-09	TCGA-LD-A74U-10A-01D-A33H-09	NA	NA			NA	NA	NA	NA	Somatic	NA	NA		NA	NA	Illumina HiSeq 2000	405f804a-1c3f-423a-ba2c-b555f6c80c28	3c243237-0372-440a-ab44-711f482ccc17	c.1043C>T	p.Ser348Leu	p.S348L	ENST00000229329	2022-07-08	87	65	22	66	NA	NA	CMAS	missense_variant	p.S348L	ENST00000229329	NM_018686.4
CNTN1	1272	WUGSC	GRCh38	chr12	40944107	40944107	+	Missense_Mutation	SNP	G	G	C	novel		TCGA-LD-A74U-01A-13D-A33E-09	TCGA-LD-A74U-10A-01D-A33H-09	NA	NA			NA	NA	NA	NA	Somatic	NA	NA		NA	NA	Illumina HiSeq 2000	405f804a-1c3f-423a-ba2c-b555f6c80c28	3c243237-0372-440a-ab44-711f482ccc17	c.1620G>C	p.Trp540Cys	p.W540C	ENST00000347616	13/23	45	38	7	41	NA	NA	CNTN1	missense_variant	p.W540C	ENST00000551295	NM_001843.3
ADAMTS20	80070	WUGSC	GRCh38	chr12	43502252	43502252	+	Missense_Mutation	SNP	G	G	A	novel		TCGA-LD-A74U-01A-13D-A33E-09	TCGA-LD-A74U-10A-01D-A33H-09	NA	NA			NA	NA	NA	NA	Somatic	NA	NA		NA	NA	Illumina HiSeq 2000	405f804a-1c3f-423a-ba2c-b555f6c80c28	3c243237-0372-440a-ab44-711f482ccc17	c.767C>T	p.Ser256Leu	p.S256L	ENST00000389420	1939-04-01	83	67	16	77	NA	NA	ADAMTS20	missense_variant	p.S256L	ENST00000389420	NM_025003.3
PIP4K2C	79837	WUGSC	GRCh38	chr12	57600907	57600907	+	Missense_Mutation	SNP	G	G	A	novel		TCGA-LD-A74U-01A-13D-A33E-09	TCGA-LD-A74U-10A-01D-A33H-09	NA	NA			NA	NA	NA	NA	Somatic	NA	NA		NA	NA	Illumina HiSeq 2000	405f804a-1c3f-423a-ba2c-b555f6c80c28	3c243237-0372-440a-ab44-711f482ccc17	c.910G>A	p.Glu304Lys	p.E304K	ENST00000354947	2022-08-10	36	23	13	29	NA	NA	PIP4K2C	missense_variant	p.E304K	ENST00000354947
XPOT	11260	WUGSC	GRCh38	chr12	64420423	64420423	+	Missense_Mutation	SNP	G	G	C			TCGA-LD-A74U-01A-13D-A33E-09	TCGA-LD-A74U-10A-01D-A33H-09	NA	NA			NA	NA	NA	NA	Somatic	NA	NA		NA	NA	Illumina HiSeq 2000	405f804a-1c3f-423a-ba2c-b555f6c80c28	3c243237-0372-440a-ab44-711f482ccc17	c.745G>C	p.Glu249Gln	p.E249Q	ENST00000332707	2022-08-25	53	44	9	72	NA	NA	XPOT	missense_variant	p.E249Q	ENST00000332707	NM_007235.4
IRAK3	11213	WUGSC	GRCh38	chr12	66244568	66244568	+	Nonsense_Mutation	SNP	C	C	T	novel		TCGA-LD-A74U-01A-13D-A33E-09	TCGA-LD-A74U-10A-01D-A33H-09	NA	NA			NA	NA	NA	NA	Somatic	NA	NA		NA	NA	Illumina HiSeq 2000	405f804a-1c3f-423a-ba2c-b555f6c80c28	3c243237-0372-440a-ab44-711f482ccc17	c.970C>T	p.Gln324Ter	p.Q324*	ENST00000261233	2022-09-12	71	59	12	64	NA	NA	IRAK3	stop_gained	p.Q324*	ENST00000261233	NM_007199.2
IRAK3	11213	WUGSC	GRCh38	chr12	66245205	66245205	+	Missense_Mutation	SNP	C	C	G	novel		TCGA-LD-A74U-01A-13D-A33E-09	TCGA-LD-A74U-10A-01D-A33H-09	NA	NA			NA	NA	NA	NA	Somatic	NA	NA		NA	NA	Illumina HiSeq 2000	405f804a-1c3f-423a-ba2c-b555f6c80c28	3c243237-0372-440a-ab44-711f482ccc17	c.1257C>G	p.Phe419Leu	p.F419L	ENST00000261233	2022-11-12	29	23	6	30	NA	NA	IRAK3	missense_variant	p.F419L	ENST00000261233	NM_007199.2
METAP2	10988	WUGSC	GRCh38	chr12	95513720	95513720	+	Missense_Mutation	SNP	G	G	A	novel		TCGA-LD-A74U-01A-13D-A33E-09	TCGA-LD-A74U-10A-01D-A33H-09	NA	NA			NA	NA	NA	NA	Somatic	NA	NA		NA	NA	Illumina HiSeq 2000	405f804a-1c3f-423a-ba2c-b555f6c80c28	3c243237-0372-440a-ab44-711f482ccc17	c.1253G>A	p.Arg418Lys	p.R418K	ENST00000323666	2022-11-11	63	44	19	50	NA	NA	METAP2	missense_variant	p.R418K	ENST00000323666	NM_006838.3
GPC5	2262	WUGSC	GRCh38	chr13	91756304	91756304	+	Missense_Mutation	SNP	C	C	G	novel		TCGA-LD-A74U-01A-13D-A33E-09	TCGA-LD-A74U-10A-01D-A33H-09	NA	NA			NA	NA	NA	NA	Somatic	NA	NA		NA	NA	Illumina HiSeq 2000	405f804a-1c3f-423a-ba2c-b555f6c80c28	3c243237-0372-440a-ab44-711f482ccc17	c.1164C>G	p.Ile388Met	p.I388M	ENST00000377067	2022-05-08	36	26	10	36	NA	NA	GPC5	missense_variant	p.I388M	ENST00000377067	NM_004466.4
OR6S1	341799	WUGSC	GRCh38	chr14	20641364	20641364	+	Missense_Mutation	SNP	C	C	T	rs768078262	byFrequency	TCGA-LD-A74U-01A-13D-A33E-09	TCGA-LD-A74U-10A-01D-A33H-09	NA	NA			NA	NA	NA	NA	Somatic	NA	NA		NA	NA	Illumina HiSeq 2000	405f804a-1c3f-423a-ba2c-b555f6c80c28	3c243237-0372-440a-ab44-711f482ccc17	c.328G>A	p.Gly110Arg	p.G110R	ENST00000320704	2022-01-01	56	46	10	38	NA	NA	OR6S1	missense_variant	p.G110R	ENST00000320704	NM_001001968.1
TMEM260	54916	WUGSC	GRCh38	chr14	56634903	56634903	+	Missense_Mutation	SNP	G	G	C	novel		TCGA-LD-A74U-01A-13D-A33E-09	TCGA-LD-A74U-10A-01D-A33H-09	NA	NA			NA	NA	NA	NA	Somatic	NA	NA		NA	NA	Illumina HiSeq 2000	405f804a-1c3f-423a-ba2c-b555f6c80c28	3c243237-0372-440a-ab44-711f482ccc17	c.1729G>C	p.Asp577His	p.D577H	ENST00000261556	14/16	66	57	9	81	NA	NA	TMEM260	missense_variant	p.D577H	ENST00000261556	NM_017799.3
DACT1	51339	WUGSC	GRCh38	chr14	58645551	58645551	+	Missense_Mutation	SNP	G	G	A	rs141135250	byCluster;byFrequency	TCGA-LD-A74U-01A-13D-A33E-09	TCGA-LD-A74U-10A-01D-A33H-09	NA	NA			NA	NA	NA	NA	Somatic	NA	NA		NA	NA	Illumina HiSeq 2000	405f804a-1c3f-423a-ba2c-b555f6c80c28	3c243237-0372-440a-ab44-711f482ccc17	c.928G>A	p.Glu310Lys	p.E310K	ENST00000335867	2022-04-04	47	41	6	45	NA	NA	DACT1	missense_variant	p.E273K	ENST00000395153	NM_001079520.1
SIX6	4990	WUGSC	GRCh38	chr14	60509696	60509696	+	Missense_Mutation	SNP	G	G	A	novel		TCGA-LD-A74U-01A-13D-A33E-09	TCGA-LD-A74U-10A-01D-A33H-09	NA	NA			NA	NA	NA	NA	Somatic	NA	NA		NA	NA	Illumina HiSeq 2000	405f804a-1c3f-423a-ba2c-b555f6c80c28	3c243237-0372-440a-ab44-711f482ccc17	c.298G>A	p.Glu100Lys	p.E100K	ENST00000327720	2022-01-02	85	74	11	55	NA	NA	SIX6	missense_variant	p.E100K	ENST00000327720	NM_007374.2
SYT16	83851	WUGSC	GRCh38	chr14	62075206	62075206	+	Missense_Mutation	SNP	C	C	T	novel		TCGA-LD-A74U-01A-13D-A33E-09	TCGA-LD-A74U-10A-01D-A33H-09	NA	NA			NA	NA	NA	NA	Somatic	NA	NA		NA	NA	Illumina HiSeq 2000	405f804a-1c3f-423a-ba2c-b555f6c80c28	3c243237-0372-440a-ab44-711f482ccc17	c.808C>T	p.His270Tyr	p.H270Y	ENST00000568344	2022-03-06	66	50	16	34	NA	NA	SYT16	missense_variant	p.H270Y	ENST00000568344	NM_031914.2
ALDH6A1	4329	WUGSC	GRCh38	chr14	74066773	74066773	+	Nonsense_Mutation	SNP	G	G	A	rs781767219	byFrequency	TCGA-LD-A74U-01A-13D-A33E-09	TCGA-LD-A74U-10A-01D-A33H-09	NA	NA			NA	NA	NA	NA	Somatic	NA	NA		NA	NA	Illumina HiSeq 2000	405f804a-1c3f-423a-ba2c-b555f6c80c28	3c243237-0372-440a-ab44-711f482ccc17	c.1156C>T	p.Arg386Ter	p.R386*	ENST00000553458	2022-09-12	56	46	10	44	NA	NA	ALDH6A1	stop_gained	p.R386*	ENST00000553458	NM_005589.3&NM_001278594.1
KCNK10	54207	WUGSC	GRCh38	chr14	88263395	88263395	+	Missense_Mutation	SNP	G	G	C	novel		TCGA-LD-A74U-01A-13D-A33E-09	TCGA-LD-A74U-10A-01D-A33H-09	NA	NA			NA	NA	NA	NA	Somatic	NA	NA		NA	NA	Illumina HiSeq 2000	405f804a-1c3f-423a-ba2c-b555f6c80c28	3c243237-0372-440a-ab44-711f482ccc17	c.194C>G	p.Thr65Ser	p.T65S	ENST00000340700	2022-02-07	69	54	15	56	NA	NA	KCNK10	missense_variant	p.T65S	ENST00000340700	NM_021161.4
EML5	161436	WUGSC	GRCh38	chr14	88696849	88696849	+	Nonsense_Mutation	SNP	G	G	C	novel		TCGA-LD-A74U-01A-13D-A33E-09	TCGA-LD-A74U-10A-01D-A33H-09	NA	NA			NA	NA	NA	NA	Somatic	NA	NA		NA	NA	Illumina HiSeq 2000	405f804a-1c3f-423a-ba2c-b555f6c80c28	3c243237-0372-440a-ab44-711f482ccc17	c.2342C>G	p.Ser781Ter	p.S781*	ENST00000380664	15/42	92	73	19	85	NA	NA	EML5	stop_gained	p.S781*	ENST00000554922	NM_183387.2
UNC79	57578	WUGSC	GRCh38	chr14	93618273	93618273	+	Missense_Mutation	SNP	C	C	T	novel		TCGA-LD-A74U-01A-13D-A33E-09	TCGA-LD-A74U-10A-01D-A33H-09	NA	NA			NA	NA	NA	NA	Somatic	NA	NA		NA	NA	Illumina HiSeq 2000	405f804a-1c3f-423a-ba2c-b555f6c80c28	3c243237-0372-440a-ab44-711f482ccc17	c.4306C>T	p.His1436Tyr	p.H1436Y	ENST00000393151	29/50	70	52	18	59	NA	NA	UNC79	missense_variant	p.H1458Y	ENST00000553484
CASC5	57082	WUGSC	GRCh38	chr15	40622905	40622905	+	Missense_Mutation	SNP	G	G	C	novel		TCGA-LD-A74U-01A-13D-A33E-09	TCGA-LD-A74U-10A-01D-A33H-09	NA	NA			NA	NA	NA	NA	Somatic	NA	NA		NA	NA	Illumina HiSeq 2000	405f804a-1c3f-423a-ba2c-b555f6c80c28	3c243237-0372-440a-ab44-711f482ccc17	c.2719G>C	p.Glu907Gln	p.E907Q	ENST00000346991	2022-11-27	51	46	5	45	NA	NA	CASC5	missense_variant	p.E907Q	ENST00000346991	NM_170589.4
DET1	55070	WUGSC	GRCh38	chr15	88531152	88531152	+	Missense_Mutation	SNP	C	C	T	rs745794211		TCGA-LD-A74U-01A-13D-A33E-09	TCGA-LD-A74U-10A-01D-A33H-09	NA	NA			NA	NA	NA	NA	Somatic	NA	NA		NA	NA	Illumina HiSeq 2000	405f804a-1c3f-423a-ba2c-b555f6c80c28	3c243237-0372-440a-ab44-711f482ccc17	c.554G>A	p.Arg185Gln	p.R185Q	ENST00000268148	2022-02-05	78	56	22	72	NA	NA	DET1	missense_variant	p.R196Q	ENST00000564406	NM_017996.3
GRIN2A	2903	WUGSC	GRCh38	chr16	9841099	9841099	+	Missense_Mutation	SNP	G	G	A	novel		TCGA-LD-A74U-01A-13D-A33E-09	TCGA-LD-A74U-10A-01D-A33H-09	NA	NA			NA	NA	NA	NA	Somatic	NA	NA		NA	NA	Illumina HiSeq 2000	405f804a-1c3f-423a-ba2c-b555f6c80c28	3c243237-0372-440a-ab44-711f482ccc17	c.1334C>T	p.Ser445Leu	p.S445L	ENST00000330684	2022-06-13	48	44	4	38	NA	NA	GRIN2A	missense_variant	p.S445L	ENST00000396573	NM_000833.3
TAOK2	9344	WUGSC	GRCh38	chr16	29982803	29982803	+	Missense_Mutation	SNP	G	G	A	rs770953476		TCGA-LD-A74U-01A-13D-A33E-09	TCGA-LD-A74U-10A-01D-A33H-09	NA	NA			NA	NA	NA	NA	Somatic	NA	NA		NA	NA	Illumina HiSeq 2000	405f804a-1c3f-423a-ba2c-b555f6c80c28	3c243237-0372-440a-ab44-711f482ccc17	c.901G>A	p.Val301Met	p.V301M	ENST00000308893	2022-11-16	75	54	21	41	NA	NA	TAOK2	missense_variant	p.V301M	ENST00000308893	NM_016151.3
TBX6	6911	WUGSC	GRCh38	chr16	30091076	30091076	+	Missense_Mutation	SNP	C	C	T	novel		TCGA-LD-A74U-01A-13D-A33E-09	TCGA-LD-A74U-10A-01D-A33H-09	NA	NA			NA	NA	NA	NA	Somatic	NA	NA		NA	NA	Illumina HiSeq 2000	405f804a-1c3f-423a-ba2c-b555f6c80c28	3c243237-0372-440a-ab44-711f482ccc17	c.118G>A	p.Glu40Lys	p.E40K	ENST00000279386	2022-01-08	104	98	6	85	NA	NA	TBX6	missense_variant	p.E40K	ENST00000553607
ITGAL	3683	WUGSC	GRCh38	chr16	30474297	30474297	+	Missense_Mutation	SNP	G	G	A	novel		TCGA-LD-A74U-01A-13D-A33E-09	TCGA-LD-A74U-10A-01D-A33H-09	NA	NA			NA	NA	NA	NA	Somatic	NA	NA		NA	NA	Illumina HiSeq 2000	405f804a-1c3f-423a-ba2c-b555f6c80c28	3c243237-0372-440a-ab44-711f482ccc17	c.163G>A	p.Gly55Arg	p.G55R	ENST00000356798	1931-02-01	169	132	37	116	NA	NA	ITGAL	missense_variant	p.G55R	ENST00000356798	NM_002209.2
CDH1	999	WUGSC	GRCh38	chr16	68810220	68810221	+	Frame_Shift_Ins	INS	-	-	T	novel		TCGA-LD-A74U-01A-13D-A33E-09	TCGA-LD-A74U-10A-01D-A33H-09	NA	NA			NA	NA	NA	NA	Somatic	NA	NA		NA	NA	Illumina HiSeq 2000	405f804a-1c3f-423a-ba2c-b555f6c80c28	3c243237-0372-440a-ab44-711f482ccc17	c.711_712insT	p.Asn238Ter	p.N238*	ENST00000261769	2022-06-16	71	57	14	87	NA	NA	CDH1	frameshift_variant	p.N238*	ENST00000261769	NM_004360.3
PKD1L2	114780	WUGSC	GRCh38	chr16	81170984	81170984	+	Missense_Mutation	SNP	C	C	G	novel		TCGA-LD-A74U-01A-13D-A33E-09	TCGA-LD-A74U-10A-01D-A33H-09	NA	NA			NA	NA	NA	NA	Somatic	NA	NA		NA	NA	Illumina HiSeq 2000	405f804a-1c3f-423a-ba2c-b555f6c80c28	3c243237-0372-440a-ab44-711f482ccc17	c.814G>C	p.Glu272Gln	p.E272Q	ENST00000531391	2022-06-07	39	29	10	31	NA	NA	PKD1L2	missense_variant	p.E957Q	ENST00000614230	NM_052892.3
GSE1	23199	WUGSC	GRCh38	chr16	85671085	85671085	+	Missense_Mutation	SNP	C	C	T	novel		TCGA-LD-A74U-01A-13D-A33E-09	TCGA-LD-A74U-10A-01D-A33H-09	NA	NA			NA	NA	NA	NA	Somatic	NA	NA		NA	NA	Illumina HiSeq 2000	405f804a-1c3f-423a-ba2c-b555f6c80c28	3c243237-0372-440a-ab44-711f482ccc17	c.3506C>T	p.Ser1169Phe	p.S1169F	ENST00000253458	15/16	65	47	18	61	NA	NA	GSE1	missense_variant	p.S1169F	ENST00000253458	NM_014615.3
TP53	7157	WUGSC	GRCh38	chr17	7673781	7673781	+	Missense_Mutation	SNP	C	C	T			TCGA-LD-A74U-01A-13D-A33E-09	TCGA-LD-A74U-10A-01D-A33H-09	NA	NA			NA	NA	NA	NA	Somatic	NA	NA		NA	NA	Illumina HiSeq 2000	405f804a-1c3f-423a-ba2c-b555f6c80c28	3c243237-0372-440a-ab44-711f482ccc17	c.839G>A	p.Arg280Lys	p.R280K	ENST00000269305	2022-08-11	21	15	6	29	NA	NA	TP53	missense_variant	p.R280K	ENST00000617185	NM_001126114.2
KDM6B	23135	WUGSC	GRCh38	chr17	7848888	7848888	+	Missense_Mutation	SNP	C	C	T	rs200586804	byCluster	TCGA-LD-A74U-01A-13D-A33E-09	TCGA-LD-A74U-10A-01D-A33H-09	NA	NA			NA	NA	NA	NA	Somatic	NA	NA		NA	NA	Illumina HiSeq 2000	405f804a-1c3f-423a-ba2c-b555f6c80c28	3c243237-0372-440a-ab44-711f482ccc17	c.2600C>T	p.Ser867Leu	p.S867L	ENST00000448097	2022-11-23	24	19	5	14	NA	NA	KDM6B	missense_variant	p.S867L	ENST00000254846	NM_001080424.1
MAP2K4	6416	WUGSC	GRCh38	chr17	12095668	12095668	+	Nonsense_Mutation	SNP	C	C	T	novel		TCGA-LD-A74U-01A-13D-A33E-09	TCGA-LD-A74U-10A-01D-A33H-09	NA	NA			NA	NA	NA	NA	Somatic	NA	NA		NA	NA	Illumina HiSeq 2000	405f804a-1c3f-423a-ba2c-b555f6c80c28	3c243237-0372-440a-ab44-711f482ccc17	c.487C>T	p.Gln163Ter	p.Q163*	ENST00000353533	2022-04-11	67	58	9	92	NA	NA	MAP2K4	stop_gained	p.Q174*	ENST00000415385	NM_001281435.1
RNF112	7732	WUGSC	GRCh38	chr17	19413387	19413387	+	Missense_Mutation	SNP	C	C	G	novel		TCGA-LD-A74U-01A-13D-A33E-09	TCGA-LD-A74U-10A-01D-A33H-09	NA	NA			NA	NA	NA	NA	Somatic	NA	NA		NA	NA	Illumina HiSeq 2000	405f804a-1c3f-423a-ba2c-b555f6c80c28	3c243237-0372-440a-ab44-711f482ccc17	c.696C>G	p.Phe232Leu	p.F232L	ENST00000461366	2022-05-14	35	26	9	29	NA	NA	RNF112	missense_variant	p.F232L	ENST00000461366	NM_007148.4
NF1	4763	WUGSC	GRCh38	chr17	31336704	31336704	+	Missense_Mutation	SNP	C	C	G	novel		TCGA-LD-A74U-01A-13D-A33E-09	TCGA-LD-A74U-10A-01D-A33H-09	NA	NA			NA	NA	NA	NA	Somatic	NA	NA		NA	NA	Illumina HiSeq 2000	405f804a-1c3f-423a-ba2c-b555f6c80c28	3c243237-0372-440a-ab44-711f482ccc17	c.6217C>G	p.Leu2073Val	p.L2073V	ENST00000358273	42/58	57	44	13	61	NA	NA	NF1	missense_variant	p.L2073V	ENST00000358273	NM_001042492.2
SRCIN1	80725	WUGSC	GRCh38	chr17	38543970	38543970	+	Splice_Site	SNP	C	C	G	novel		TCGA-LD-A74U-01A-13D-A33E-09	TCGA-LD-A74U-10A-01D-A33H-09	NA	NA			NA	NA	NA	NA	Somatic	NA	NA		NA	NA	Illumina HiSeq 2000	405f804a-1c3f-423a-ba2c-b555f6c80c28	3c243237-0372-440a-ab44-711f482ccc17	c.3271-1G>C		p.X1091_splice	ENST00000617146		50	39	11	56	NA	NA	SRCIN1	splice_acceptor_variant	p.X1091_splice	ENST00000617146	NM_025248.2
FBXL20	84961	WUGSC	GRCh38	chr17	39270831	39270831	+	Nonsense_Mutation	SNP	G	G	A	novel		TCGA-LD-A74U-01A-13D-A33E-09	TCGA-LD-A74U-10A-01D-A33H-09	NA	NA			NA	NA	NA	NA	Somatic	NA	NA		NA	NA	Illumina HiSeq 2000	405f804a-1c3f-423a-ba2c-b555f6c80c28	3c243237-0372-440a-ab44-711f482ccc17	c.853C>T	p.Gln285Ter	p.Q285*	ENST00000264658	2022-11-15	92	71	21	119	NA	NA	FBXL20	stop_gained	p.Q285*	ENST00000264658	NM_032875.2
TUBD1	51174	WUGSC	GRCh38	chr17	59880943	59880943	+	Missense_Mutation	SNP	G	G	A	novel		TCGA-LD-A74U-01A-13D-A33E-09	TCGA-LD-A74U-10A-01D-A33H-09	NA	NA			NA	NA	NA	NA	Somatic	NA	NA		NA	NA	Illumina HiSeq 2000	405f804a-1c3f-423a-ba2c-b555f6c80c28	3c243237-0372-440a-ab44-711f482ccc17	c.488C>T	p.Ser163Leu	p.S163L	ENST00000325752	2022-04-09	56	43	13	64	NA	NA	TUBD1	missense_variant	p.S163L	ENST00000325752	NM_016261.3
LMNB2	84823	WUGSC	GRCh38	chr19	2434064	2434064	+	Nonsense_Mutation	SNP	G	G	T	novel		TCGA-LD-A74U-01A-13D-A33E-09	TCGA-LD-A74U-10A-01D-A33H-09	NA	NA			NA	NA	NA	NA	Somatic	NA	NA		NA	NA	Illumina HiSeq 2000	405f804a-1c3f-423a-ba2c-b555f6c80c28	3c243237-0372-440a-ab44-711f482ccc17	c.1244C>A	p.Ser415Ter	p.S415*	ENST00000325327	2022-08-12	72	64	8	63	NA	NA	LMNB2	stop_gained	p.S415*	ENST00000325327	NM_032737.3
DPP9	91039	WUGSC	GRCh38	chr19	4695384	4695384	+	Missense_Mutation	SNP	C	C	G	novel		TCGA-LD-A74U-01A-13D-A33E-09	TCGA-LD-A74U-10A-01D-A33H-09	NA	NA			NA	NA	NA	NA	Somatic	NA	NA		NA	NA	Illumina HiSeq 2000	405f804a-1c3f-423a-ba2c-b555f6c80c28	3c243237-0372-440a-ab44-711f482ccc17	c.1260G>C	p.Trp420Cys	p.W420C	ENST00000598800	13/23	116	91	25	85	NA	NA	DPP9	missense_variant	p.W449C	ENST00000262960	NM_139159.4
KDM4B	23030	WUGSC	GRCh38	chr19	5039890	5039890	+	Missense_Mutation	SNP	G	G	A	rs757254378	byFrequency	TCGA-LD-A74U-01A-13D-A33E-09	TCGA-LD-A74U-10A-01D-A33H-09	NA	NA			NA	NA	NA	NA	Somatic	NA	NA		NA	NA	Illumina HiSeq 2000	405f804a-1c3f-423a-ba2c-b555f6c80c28	3c243237-0372-440a-ab44-711f482ccc17	c.196G>A	p.Val66Met	p.V66M	ENST00000159111	2022-04-23	137	111	26	87	NA	NA	KDM4B	missense_variant	p.V66M	ENST00000611640
ZNF564	163050	WUGSC	GRCh38	chr19	12527065	12527065	+	Missense_Mutation	SNP	G	G	C	novel		TCGA-LD-A74U-01A-13D-A33E-09	TCGA-LD-A74U-10A-01D-A33H-09	NA	NA			NA	NA	NA	NA	Somatic	NA	NA		NA	NA	Illumina HiSeq 2000	405f804a-1c3f-423a-ba2c-b555f6c80c28	3c243237-0372-440a-ab44-711f482ccc17	c.1043C>G	p.Ser348Cys	p.S348C	ENST00000339282	2022-04-04	82	57	25	56	NA	NA	ZNF564	missense_variant	p.S348C	ENST00000339282	NM_144976.3
ZNF564	163050	WUGSC	GRCh38	chr19	12527724	12527724	+	Missense_Mutation	SNP	G	G	C	novel		TCGA-LD-A74U-01A-13D-A33E-09	TCGA-LD-A74U-10A-01D-A33H-09	NA	NA			NA	NA	NA	NA	Somatic	NA	NA		NA	NA	Illumina HiSeq 2000	405f804a-1c3f-423a-ba2c-b555f6c80c28	3c243237-0372-440a-ab44-711f482ccc17	c.384C>G	p.His128Gln	p.H128Q	ENST00000339282	2022-04-04	46	32	14	57	NA	NA	ZNF564	missense_variant	p.H128Q	ENST00000339282	NM_144976.3
ARRDC2	27106	WUGSC	GRCh38	chr19	18009610	18009610	+	Missense_Mutation	SNP	C	C	T	rs767544568	byFrequency	TCGA-LD-A74U-01A-13D-A33E-09	TCGA-LD-A74U-10A-01D-A33H-09	NA	NA			NA	NA	NA	NA	Somatic	NA	NA		NA	NA	Illumina HiSeq 2000	405f804a-1c3f-423a-ba2c-b555f6c80c28	3c243237-0372-440a-ab44-711f482ccc17	c.508C>T	p.Arg170Trp	p.R170W	ENST00000222250	2022-04-08	77	67	10	59	NA	NA	ARRDC2	missense_variant	p.R165W	ENST00000379656	NM_001025604.2
ZFP82	284406	WUGSC	GRCh38	chr19	36393069	36393069	+	Missense_Mutation	SNP	C	C	T	novel		TCGA-LD-A74U-01A-13D-A33E-09	TCGA-LD-A74U-10A-01D-A33H-09	NA	NA			NA	NA	NA	NA	Somatic	NA	NA		NA	NA	Illumina HiSeq 2000	405f804a-1c3f-423a-ba2c-b555f6c80c28	3c243237-0372-440a-ab44-711f482ccc17	c.1271G>A	p.Cys424Tyr	p.C424Y	ENST00000392161	2022-05-05	59	49	10	43	NA	NA	ZFP82	missense_variant	p.C424Y	ENST00000392161	NM_133466.2
ZNF227	7770	WUGSC	GRCh38	chr19	44235124	44235124	+	Missense_Mutation	SNP	G	G	A	novel		TCGA-LD-A74U-01A-13D-A33E-09	TCGA-LD-A74U-10A-01D-A33H-09	NA	NA			NA	NA	NA	NA	Somatic	NA	NA		NA	NA	Illumina HiSeq 2000	405f804a-1c3f-423a-ba2c-b555f6c80c28	3c243237-0372-440a-ab44-711f482ccc17	c.694G>A	p.Gly232Ser	p.G232S	ENST00000313040	2022-06-06	46	41	5	34	NA	NA	ZNF227	missense_variant	p.G232S	ENST00000621083	NM_001289166.1&NM_182490.2
ZNF235	9310	WUGSC	GRCh38	chr19	44287355	44287355	+	Nonsense_Mutation	SNP	G	G	A	novel		TCGA-LD-A74U-01A-13D-A33E-09	TCGA-LD-A74U-10A-01D-A33H-09	NA	NA			NA	NA	NA	NA	Somatic	NA	NA		NA	NA	Illumina HiSeq 2000	405f804a-1c3f-423a-ba2c-b555f6c80c28	3c243237-0372-440a-ab44-711f482ccc17	c.2080C>T	p.Gln694Ter	p.Q694*	ENST00000291182	2022-05-05	89	80	9	68	NA	NA	ZNF235	stop_gained	p.Q694*	ENST00000291182	NM_004234.4
RSPH6A	81492	WUGSC	GRCh38	chr19	45804380	45804380	+	Missense_Mutation	SNP	C	C	T	rs777286695		TCGA-LD-A74U-01A-13D-A33E-09	TCGA-LD-A74U-10A-01D-A33H-09	NA	NA			NA	NA	NA	NA	Somatic	NA	NA		NA	NA	Illumina HiSeq 2000	405f804a-1c3f-423a-ba2c-b555f6c80c28	3c243237-0372-440a-ab44-711f482ccc17	c.1525G>A	p.Glu509Lys	p.E509K	ENST00000221538	2022-03-06	77	69	8	61	NA	NA	RSPH6A	missense_variant	p.E509K	ENST00000221538	NM_030785.3
ZNF541	84215	WUGSC	GRCh38	chr19	47521935	47521935	+	Missense_Mutation	SNP	G	G	C	novel		TCGA-LD-A74U-01A-13D-A33E-09	TCGA-LD-A74U-10A-01D-A33H-09	NA	NA			NA	NA	NA	NA	Somatic	NA	NA		NA	NA	Illumina HiSeq 2000	405f804a-1c3f-423a-ba2c-b555f6c80c28	3c243237-0372-440a-ab44-711f482ccc17	c.3630C>G	p.Ile1210Met	p.I1210M	ENST00000391901	13/15	37	32	5	43	NA	NA	ZNF541	missense_variant	p.I1229M	ENST00000314121
KIR3DL1	3811	WUGSC	GRCh38	chr19	54819874	54819874	+	Missense_Mutation	SNP	G	G	C			TCGA-LD-A74U-01A-13D-A33E-09	TCGA-LD-A74U-10A-01D-A33H-09	NA	NA			NA	NA	NA	NA	Somatic	NA	NA		NA	NA	Illumina HiSeq 2000	405f804a-1c3f-423a-ba2c-b555f6c80c28	3c243237-0372-440a-ab44-711f482ccc17	c.517G>C	p.Asp173His	p.D173H	ENST00000391728	2022-04-09	428	375	53	287	NA	NA	KIR3DL1	missense_variant	p.D173H	ENST00000391728	NM_013289.2
KIR3DL2	3812	WUGSC	GRCh38	chr19	54853747	54853747	+	Missense_Mutation	SNP	G	G	T	novel		TCGA-LD-A74U-01A-13D-A33E-09	TCGA-LD-A74U-10A-01D-A33H-09	NA	NA			NA	NA	NA	NA	Somatic	NA	NA		NA	NA	Illumina HiSeq 2000	405f804a-1c3f-423a-ba2c-b555f6c80c28	3c243237-0372-440a-ab44-711f482ccc17	c.356G>T	p.Gly119Val	p.G119V	ENST00000326321	2022-04-09	198	139	59	160	NA	NA	KIR3DL2	missense_variant	p.G119V	ENST00000326321	NM_006737.3
FCAR	2204	WUGSC	GRCh38	chr19	54875356	54875356	+	Missense_Mutation	SNP	G	G	A	novel		TCGA-LD-A74U-01A-13D-A33E-09	TCGA-LD-A74U-10A-01D-A33H-09	NA	NA			NA	NA	NA	NA	Somatic	NA	NA		NA	NA	Illumina HiSeq 2000	405f804a-1c3f-423a-ba2c-b555f6c80c28	3c243237-0372-440a-ab44-711f482ccc17	c.61G>A	p.Ala21Thr	p.A21T	ENST00000355524	2022-02-05	49	41	8	34	NA	NA	FCAR	missense_variant	p.A21T	ENST00000355524	NM_002000.2
NLRP11	204801	WUGSC	GRCh38	chr19	55809340	55809340	+	Missense_Mutation	SNP	C	C	T	rs779883442		TCGA-LD-A74U-01A-13D-A33E-09	TCGA-LD-A74U-10A-01D-A33H-09	NA	NA			NA	NA	NA	NA	Somatic	NA	NA		NA	NA	Illumina HiSeq 2000	405f804a-1c3f-423a-ba2c-b555f6c80c28	3c243237-0372-440a-ab44-711f482ccc17	c.1270G>A	p.Glu424Lys	p.E424K	ENST00000589093	2022-03-10	91	81	10	51	NA	NA	NLRP11	missense_variant	p.E424K	ENST00000589093	NM_145007.3
CHD6	84181	WUGSC	GRCh38	chr20	41483339	41483339	+	Missense_Mutation	SNP	T	T	A	novel		TCGA-LD-A74U-01A-13D-A33E-09	TCGA-LD-A74U-10A-01D-A33H-09	NA	NA			NA	NA	NA	NA	Somatic	NA	NA		NA	NA	Illumina HiSeq 2000	405f804a-1c3f-423a-ba2c-b555f6c80c28	3c243237-0372-440a-ab44-711f482ccc17	c.2438A>T	p.Asp813Val	p.D813V	ENST00000373233	16/37	110	80	30	70	NA	NA	CHD6	missense_variant	p.D813V	ENST00000373233	NM_032221.4
ZFP64	55734	WUGSC	GRCh38	chr20	52152384	52152384	+	Missense_Mutation	SNP	A	A	G	novel		TCGA-LD-A74U-01A-13D-A33E-09	TCGA-LD-A74U-10A-01D-A33H-09	NA	NA			NA	NA	NA	NA	Somatic	NA	NA		NA	NA	Illumina HiSeq 2000	405f804a-1c3f-423a-ba2c-b555f6c80c28	3c243237-0372-440a-ab44-711f482ccc17	c.1808T>C	p.Phe603Ser	p.F603S	ENST00000216923	2022-06-06	59	47	12	41	NA	NA	ZFP64	missense_variant	p.F603S	ENST00000216923	NM_018197.2
SLC2A4RG	56731	WUGSC	GRCh38	chr20	63741955	63741955	+	Missense_Mutation	SNP	G	G	C	novel		TCGA-LD-A74U-01A-13D-A33E-09	TCGA-LD-A74U-10A-01D-A33H-09	NA	NA			NA	NA	NA	NA	Somatic	NA	NA		NA	NA	Illumina HiSeq 2000	405f804a-1c3f-423a-ba2c-b555f6c80c28	3c243237-0372-440a-ab44-711f482ccc17	c.478G>C	p.Asp160His	p.D160H	ENST00000266077	2022-04-08	224	216	8	150	NA	NA	SLC2A4RG	missense_variant	p.D160H	ENST00000266077	NM_020062.3
TMPRSS15	5651	WUGSC	GRCh38	chr21	18270006	18270006	+	Nonsense_Mutation	SNP	G	G	C	novel		TCGA-LD-A74U-01A-13D-A33E-09	TCGA-LD-A74U-10A-01D-A33H-09	NA	NA			NA	NA	NA	NA	Somatic	NA	NA		NA	NA	Illumina HiSeq 2000	405f804a-1c3f-423a-ba2c-b555f6c80c28	3c243237-0372-440a-ab44-711f482ccc17	c.3023C>G	p.Ser1008Ter	p.S1008*	ENST00000284885	25/25	92	75	17	85	NA	NA	TMPRSS15	stop_gained	p.S1008*	ENST00000284885	NM_002772.2
ADAMTS1	9510	WUGSC	GRCh38	chr21	26838509	26838509	+	Missense_Mutation	SNP	C	C	G	novel		TCGA-LD-A74U-01A-13D-A33E-09	TCGA-LD-A74U-10A-01D-A33H-09	NA	NA			NA	NA	NA	NA	Somatic	NA	NA		NA	NA	Illumina HiSeq 2000	405f804a-1c3f-423a-ba2c-b555f6c80c28	3c243237-0372-440a-ab44-711f482ccc17	c.2134G>C	p.Asp712His	p.D712H	ENST00000284984	2022-08-09	77	67	10	59	NA	NA	ADAMTS1	missense_variant	p.D712H	ENST00000284984	NM_006988.3
DONSON	29980	WUGSC	GRCh38	chr21	33583556	33583556	+	Missense_Mutation	SNP	C	C	T	novel		TCGA-LD-A74U-01A-13D-A33E-09	TCGA-LD-A74U-10A-01D-A33H-09	NA	NA			NA	NA	NA	NA	Somatic	NA	NA		NA	NA	Illumina HiSeq 2000	405f804a-1c3f-423a-ba2c-b555f6c80c28	3c243237-0372-440a-ab44-711f482ccc17	c.896G>A	p.Gly299Glu	p.G299E	ENST00000303071	2022-05-10	134	124	10	130	NA	NA	DONSON	missense_variant	p.G299E	ENST00000453626
TRIOBP	11078	WUGSC	GRCh38	chr22	37723623	37723623	+	Missense_Mutation	SNP	C	C	A	novel		TCGA-LD-A74U-01A-13D-A33E-09	TCGA-LD-A74U-10A-01D-A33H-09	NA	NA			NA	NA	NA	NA	Somatic	NA	NA		NA	NA	Illumina HiSeq 2000	405f804a-1c3f-423a-ba2c-b555f6c80c28	3c243237-0372-440a-ab44-711f482ccc17	c.1067C>A	p.Thr356Asn	p.T356N	ENST00000406386	2022-07-24	71	59	12	71	NA	NA	TRIOBP	missense_variant	p.T356N	ENST00000406386	NM_001039141.2
EFCAB6	64800	WUGSC	GRCh38	chr22	43782266	43782266	+	Missense_Mutation	SNP	C	C	T			TCGA-LD-A74U-01A-13D-A33E-09	TCGA-LD-A74U-10A-01D-A33H-09	NA	NA			NA	NA	NA	NA	Somatic	NA	NA		NA	NA	Illumina HiSeq 2000	405f804a-1c3f-423a-ba2c-b555f6c80c28	3c243237-0372-440a-ab44-711f482ccc17	c.53G>A	p.Arg18Gln	p.R18Q	ENST00000262726	1932-03-01	104	88	16	96	NA	NA	EFCAB6	missense_variant	p.R18Q	ENST00000262726	NM_022785.3
GPM6B	2824	WUGSC	GRCh38	chrX	13783391	13783391	+	Missense_Mutation	SNP	C	C	T			TCGA-LD-A74U-01A-13D-A33E-09	TCGA-LD-A74U-10A-01D-A33H-09	NA	NA			NA	NA	NA	NA	Somatic	NA	NA		NA	NA	Illumina HiSeq 2000	405f804a-1c3f-423a-ba2c-b555f6c80c28	3c243237-0372-440a-ab44-711f482ccc17	c.379G>A	p.Ala127Thr	p.A127T	ENST00000356942	2022-03-07	70	50	20	68	NA	NA	GPM6B	missense_variant	p.A108T	ENST00000454189	NM_001001994.1
MAGEB18	286514	WUGSC	GRCh38	chrX	26139556	26139556	+	Missense_Mutation	SNP	G	G	A	novel		TCGA-LD-A74U-01A-13D-A33E-09	TCGA-LD-A74U-10A-01D-A33H-09	NA	NA			NA	NA	NA	NA	Somatic	NA	NA		NA	NA	Illumina HiSeq 2000	405f804a-1c3f-423a-ba2c-b555f6c80c28	3c243237-0372-440a-ab44-711f482ccc17	c.571G>A	p.Glu191Lys	p.E191K	ENST00000325250	2022-02-03	104	89	15	60	NA	NA	MAGEB18	missense_variant	p.E191K	ENST00000325250	NM_173699.3
OGT	8473	WUGSC	GRCh38	chrX	71557264	71557264	+	Missense_Mutation	SNP	G	G	A	novel		TCGA-LD-A74U-01A-13D-A33E-09	TCGA-LD-A74U-10A-01D-A33H-09	NA	NA			NA	NA	NA	NA	Somatic	NA	NA		NA	NA	Illumina HiSeq 2000	405f804a-1c3f-423a-ba2c-b555f6c80c28	3c243237-0372-440a-ab44-711f482ccc17	c.1390G>A	p.Asp464Asn	p.D464N	ENST00000373719	2022-11-22	65	45	20	61	NA	NA	OGT	missense_variant	p.D464N	ENST00000373719	NM_181672.2
CT45A3	441519	WUGSC	GRCh38	chrX	135760403	135760403	+	Missense_Mutation	SNP	C	C	T	novel		TCGA-LD-A74U-01A-13D-A33E-09	TCGA-LD-A74U-10A-01D-A33H-09	NA	NA			NA	NA	NA	NA	Somatic	NA	NA		NA	NA	Illumina HiSeq 2000	405f804a-1c3f-423a-ba2c-b555f6c80c28	3c243237-0372-440a-ab44-711f482ccc17	c.519G>A	p.Met173Ile	p.M173I	ENST00000597510	2022-04-04	1060	1032	28	1714	NA	NA	CT45A3	missense_variant	p.M173I	ENST00000597510
FMR1NB	158521	WUGSC	GRCh38	chrX	148024992	148024992	+	Missense_Mutation	SNP	G	G	A	novel		TCGA-LD-A74U-01A-13D-A33E-09	TCGA-LD-A74U-10A-01D-A33H-09	NA	NA			NA	NA	NA	NA	Somatic	NA	NA		NA	NA	Illumina HiSeq 2000	405f804a-1c3f-423a-ba2c-b555f6c80c28	3c243237-0372-440a-ab44-711f482ccc17	c.760G>A	p.Asp254Asn	p.D254N	ENST00000370467	2022-05-06	76	62	14	45	NA	NA	FMR1NB	missense_variant	p.D254N	ENST00000370467	NM_152578.2
GAP43	2596	WUGSC	GRCh38	chr3	115676385	115676385	+	Missense_Mutation	SNP	G	G	A			TCGA-OL-A5RV-01A-12D-A28B-09	TCGA-OL-A5RV-10A-01D-A28E-09	NA	NA			NA	NA	NA	NA	Somatic	NA	NA		NA	NA	Illumina HiSeq 2000	c44645c5-d31b-43ae-9786-7fc7742d0619	c9a00734-ddab-4cdc-9fa2-614e08118842	c.403G>A	p.Ala135Thr	p.A135T	ENST00000305124	2022-02-03	68	53	15	62	NA	NA	GAP43	missense_variant	p.A171T	ENST00000393780	NM_001130064.1
COL6A5	256076	WUGSC	GRCh38	chr3	130379877	130379877	+	Missense_Mutation	SNP	C	C	A	novel		TCGA-OL-A5RV-01A-12D-A28B-09	TCGA-OL-A5RV-10A-01D-A28E-09	NA	NA			NA	NA	NA	NA	Somatic	NA	NA		NA	NA	Illumina HiSeq 2000	c44645c5-d31b-43ae-9786-7fc7742d0619	c9a00734-ddab-4cdc-9fa2-614e08118842	c.1127C>A	p.Ala376Asp	p.A376D	ENST00000312481	1942-04-01	39	36	3	48	NA	NA	COL6A5	missense_variant	p.A376D	ENST00000265379	NM_153264.6&NM_001278298.1
ADAM29	11086	WUGSC	GRCh38	chr4	174976364	174976364	+	Missense_Mutation	SNP	G	G	A	rs765339011	byFrequency	TCGA-OL-A5RV-01A-12D-A28B-09	TCGA-OL-A5RV-10A-01D-A28E-09	NA	NA			NA	NA	NA	NA	Somatic	NA	NA		NA	NA	Illumina HiSeq 2000	c44645c5-d31b-43ae-9786-7fc7742d0619	c9a00734-ddab-4cdc-9fa2-614e08118842	c.839G>A	p.Arg280Gln	p.R280Q	ENST00000359240	2022-05-05	54	50	4	73	NA	NA	ADAM29	missense_variant	p.R280Q	ENST00000615367	NM_001278125.1
GIMAP8	155038	WUGSC	GRCh38	chr7	150477700	150477700	+	Missense_Mutation	SNP	G	G	A			TCGA-OL-A5RV-01A-12D-A28B-09	TCGA-OL-A5RV-10A-01D-A28E-09	NA	NA			NA	NA	NA	NA	Somatic	NA	NA		NA	NA	Illumina HiSeq 2000	c44645c5-d31b-43ae-9786-7fc7742d0619	c9a00734-ddab-4cdc-9fa2-614e08118842	c.1918G>A	p.Val640Ile	p.V640I	ENST00000307271	2022-05-05	16	13	3	52	NA	NA	GIMAP8	missense_variant	p.V640I	ENST00000307271	NM_175571.2
LINGO2	158038	WUGSC	GRCh38	chr9	27950325	27950325	+	Missense_Mutation	SNP	C	C	T			TCGA-OL-A5RV-01A-12D-A28B-09	TCGA-OL-A5RV-10A-01D-A28E-09	NA	NA			NA	NA	NA	NA	Somatic	NA	NA		NA	NA	Illumina HiSeq 2000	c44645c5-d31b-43ae-9786-7fc7742d0619	c9a00734-ddab-4cdc-9fa2-614e08118842	c.347G>A	p.Arg116His	p.R116H	ENST00000308675	2022-06-06	32	26	6	38	NA	NA	LINGO2	missense_variant	p.R116H	ENST00000379992	NM_152570.2&NM_001258282.1
CCNY	219771	WUGSC	GRCh38	chr10	35553167	35553167	+	Missense_Mutation	SNP	A	A	C			TCGA-OL-A5RV-01A-12D-A28B-09	TCGA-OL-A5RV-10A-01D-A28E-09	NA	NA			NA	NA	NA	NA	Somatic	NA	NA		NA	NA	Illumina HiSeq 2000	c44645c5-d31b-43ae-9786-7fc7742d0619	c9a00734-ddab-4cdc-9fa2-614e08118842	c.728A>C	p.Asp243Ala	p.D243A	ENST00000374704	2022-08-10	46	37	9	65	NA	NA	CCNY	missense_variant	p.D189A	ENST00000265375	NM_001282853.1
OR51B5	282763	WUGSC	GRCh38	chr11	5343079	5343079	+	Missense_Mutation	SNP	C	C	T			TCGA-OL-A5RV-01A-12D-A28B-09	TCGA-OL-A5RV-10A-01D-A28E-09	NA	NA			NA	NA	NA	NA	Somatic	NA	NA		NA	NA	Illumina HiSeq 2000	c44645c5-d31b-43ae-9786-7fc7742d0619	c9a00734-ddab-4cdc-9fa2-614e08118842	c.446G>A	p.Arg149Lys	p.R149K	ENST00000300773	2022-01-01	14	11	3	25	NA	NA	OR51B5	missense_variant	p.R149K	ENST00000300773	NM_001005567.2
FMN1	342184	WUGSC	GRCh38	chr15	33153236	33153236	+	Missense_Mutation	SNP	C	C	G			TCGA-OL-A5RV-01A-12D-A28B-09	TCGA-OL-A5RV-10A-01D-A28E-09	NA	NA			NA	NA	NA	NA	Somatic	NA	NA		NA	NA	Illumina HiSeq 2000	c44645c5-d31b-43ae-9786-7fc7742d0619	c9a00734-ddab-4cdc-9fa2-614e08118842	c.1679G>C	p.Arg560Pro	p.R560P	ENST00000559047	2022-01-18	41	30	11	60	NA	NA	FMN1	missense_variant	p.R560P	ENST00000616417	NM_001277313.1
CDH1	999	WUGSC	GRCh38	chr16	68815728	68815728	+	Nonsense_Mutation	SNP	G	G	T			TCGA-OL-A5RV-01A-12D-A28B-09	TCGA-OL-A5RV-10A-01D-A28E-09	NA	NA			NA	NA	NA	NA	Somatic	NA	NA		NA	NA	Illumina HiSeq 2000	c44645c5-d31b-43ae-9786-7fc7742d0619	c9a00734-ddab-4cdc-9fa2-614e08118842	c.1534G>T	p.Glu512Ter	p.E512*	ENST00000261769	2022-10-16	56	49	7	90	NA	NA	CDH1	stop_gained	p.E512*	ENST00000261769	NM_004360.3
RUNX1	861	WUGSC	GRCh38	chr21	34880701	34880701	+	Missense_Mutation	SNP	C	C	G			TCGA-OL-A5RV-01A-12D-A28B-09	TCGA-OL-A5RV-10A-01D-A28E-09	NA	NA			NA	NA	NA	NA	Somatic	NA	NA		NA	NA	Illumina HiSeq 2000	c44645c5-d31b-43ae-9786-7fc7742d0619	c9a00734-ddab-4cdc-9fa2-614e08118842	c.283G>C	p.Gly95Arg	p.G95R	ENST00000344691	2022-02-06	40	34	6	50	NA	NA	RUNX1	missense_variant	p.G95R	ENST00000344691	NM_001001890.2
TCN2	6948	WUGSC	GRCh38	chr22	30612902	30612902	+	Missense_Mutation	SNP	G	G	A	rs141635240	by1000G;byCluster	TCGA-OL-A5RV-01A-12D-A28B-09	TCGA-OL-A5RV-10A-01D-A28E-09	NA	NA			NA	NA	NA	NA	Somatic	NA	NA		NA	NA	Illumina HiSeq 2000	c44645c5-d31b-43ae-9786-7fc7742d0619	c9a00734-ddab-4cdc-9fa2-614e08118842	c.287G>A	p.Cys96Tyr	p.C96Y	ENST00000215838	2022-03-09	35	30	5	30	NA	NA	TCN2	missense_variant	p.C96Y	ENST00000215838	NM_000355.3
ZNF81	347344	WUGSC	GRCh38	chrX	47916508	47916508	+	Missense_Mutation	SNP	A	A	T			TCGA-OL-A5RV-01A-12D-A28B-09	TCGA-OL-A5RV-10A-01D-A28E-09	NA	NA			NA	NA	NA	NA	Somatic	NA	NA		NA	NA	Illumina HiSeq 2000	c44645c5-d31b-43ae-9786-7fc7742d0619	c9a00734-ddab-4cdc-9fa2-614e08118842	c.1862A>T	p.Asp621Val	p.D621V	ENST00000338637	2022-05-05	43	27	16	75	NA	NA	ZNF81	missense_variant	p.D621V	ENST00000376954
FLG	2312	WUGSC	GRCh38	chr1	152307514	152307514	+	Missense_Mutation	SNP	C	C	A	novel		TCGA-AR-A24V-01A-21D-A167-09	TCGA-AR-A24V-10A-01D-A167-09	NA	NA			NA	NA	NA	NA	Somatic	NA	NA		NA	NA	Illumina HiSeq 2000	bb77af66-bb8f-4590-9be8-5f729373c555	001b2ef0-526e-46f5-8e76-f315023c070c	c.7372G>T	p.Gly2458Cys	p.G2458C	ENST00000368799	2022-03-03	199	188	11	123	NA	NA	FLG	missense_variant	p.G2458C	ENST00000368799	NM_002016.1
TFB2M	64216	WUGSC	GRCh38	chr1	246551224	246551224	+	Missense_Mutation	SNP	C	C	T			TCGA-AR-A24V-01A-21D-A167-09	TCGA-AR-A24V-10A-01D-A167-09	NA	NA			NA	NA	NA	NA	Somatic	NA	NA		NA	NA	Illumina HiSeq 2000	bb77af66-bb8f-4590-9be8-5f729373c555	001b2ef0-526e-46f5-8e76-f315023c070c	c.784G>A	p.Val262Ile	p.V262I	ENST00000366514	2022-05-08	53	34	19	94	NA	NA	TFB2M	missense_variant	p.V262I	ENST00000366514	NM_022366.2
PRKRA	8575	WUGSC	GRCh38	chr2	178436283	178436283	+	Missense_Mutation	SNP	G	G	T	novel		TCGA-AR-A24V-01A-21D-A167-09	TCGA-AR-A24V-10A-01D-A167-09	NA	NA			NA	NA	NA	NA	Somatic	NA	NA		NA	NA	Illumina HiSeq 2000	bb77af66-bb8f-4590-9be8-5f729373c555	001b2ef0-526e-46f5-8e76-f315023c070c	c.646C>A	p.His216Asn	p.H216N	ENST00000325748	2022-07-08	107	101	6	117	NA	NA	PRKRA	missense_variant	p.H216N	ENST00000325748	NM_003690.4
ALS2CR11	151254	WUGSC	GRCh38	chr2	201582208	201582208	+	Missense_Mutation	SNP	G	G	A	rs576434498	byCluster	TCGA-AR-A24V-01A-21D-A167-09	TCGA-AR-A24V-10A-01D-A167-09	NA	NA			NA	NA	NA	NA	Somatic	NA	NA		NA	NA	Illumina HiSeq 2000	bb77af66-bb8f-4590-9be8-5f729373c555	001b2ef0-526e-46f5-8e76-f315023c070c	c.526C>T	p.Arg176Cys	p.R176C	ENST00000286195	2022-05-15	44	37	7	57	NA	NA	ALS2CR11	missense_variant	p.R176C	ENST00000439140	NM_001168221.1
SI	6476	WUGSC	GRCh38	chr3	165065320	165065320	+	Missense_Mutation	SNP	G	G	A	rs200745562	byCluster;byFrequency	TCGA-AR-A24V-01A-21D-A167-09	TCGA-AR-A24V-10A-01D-A167-09	NA	NA			NA	NA	NA	NA	Somatic	NA	NA		NA	NA	Illumina HiSeq 2000	bb77af66-bb8f-4590-9be8-5f729373c555	001b2ef0-526e-46f5-8e76-f315023c070c	c.748C>T	p.Arg250Cys	p.R250C	ENST00000264382	1948-07-01	42	29	13	45	NA	NA	SI	missense_variant	p.R250C	ENST00000264382	NM_001041.3
FRYL	285527	WUGSC	GRCh38	chr4	48589817	48589817	+	Missense_Mutation	SNP	T	T	A			TCGA-AR-A24V-01A-21D-A167-09	TCGA-AR-A24V-10A-01D-A167-09	NA	NA			NA	NA	NA	NA	Somatic	NA	NA		NA	NA	Illumina HiSeq 2000	bb77af66-bb8f-4590-9be8-5f729373c555	001b2ef0-526e-46f5-8e76-f315023c070c	c.1568A>T	p.Asp523Val	p.D523V	ENST00000358350	18/64	49	27	22	97	NA	NA	FRYL	missense_variant	p.D523V	ENST00000358350	NM_015030.1
HEXB	3074	WUGSC	GRCh38	chr5	74718870	74718870	+	Missense_Mutation	SNP	C	C	G			TCGA-AR-A24V-01A-21D-A167-09	TCGA-AR-A24V-10A-01D-A167-09	NA	NA			NA	NA	NA	NA	Somatic	NA	NA		NA	NA	Illumina HiSeq 2000	bb77af66-bb8f-4590-9be8-5f729373c555	001b2ef0-526e-46f5-8e76-f315023c070c	c.1316C>G	p.Ser439Cys	p.S439C	ENST00000261416	2022-11-14	118	99	19	99	NA	NA	HEXB	missense_variant	p.S214C	ENST00000511181	NM_001292004.1
AMPH	273	WUGSC	GRCh38	chr7	38432199	38432199	+	Missense_Mutation	SNP	T	T	A			TCGA-AR-A24V-01A-21D-A167-09	TCGA-AR-A24V-10A-01D-A167-09	NA	NA			NA	NA	NA	NA	Somatic	NA	NA		NA	NA	Illumina HiSeq 2000	bb77af66-bb8f-4590-9be8-5f729373c555	001b2ef0-526e-46f5-8e76-f315023c070c	c.1148A>T	p.Asp383Val	p.D383V	ENST00000356264	13/21	82	60	22	98	NA	NA	AMPH	missense_variant	p.D383V	ENST00000356264	NM_001635.3
FAM149B1	317662	WUGSC	GRCh38	chr10	73228182	73228182	+	Missense_Mutation	SNP	C	C	A			TCGA-AR-A24V-01A-21D-A167-09	TCGA-AR-A24V-10A-01D-A167-09	NA	NA			NA	NA	NA	NA	Somatic	NA	NA		NA	NA	Illumina HiSeq 2000	bb77af66-bb8f-4590-9be8-5f729373c555	001b2ef0-526e-46f5-8e76-f315023c070c	c.1021C>A	p.Pro341Thr	p.P341T	ENST00000242505	2022-08-14	57	51	6	74	NA	NA	FAM149B1	missense_variant	p.P341T	ENST00000242505	NM_173348.1
MKI67	4288	WUGSC	GRCh38	chr10	128105750	128105750	+	Missense_Mutation	SNP	T	T	A	novel		TCGA-AR-A24V-01A-21D-A167-09	TCGA-AR-A24V-10A-01D-A167-09	NA	NA			NA	NA	NA	NA	Somatic	NA	NA		NA	NA	Illumina HiSeq 2000	bb77af66-bb8f-4590-9be8-5f729373c555	001b2ef0-526e-46f5-8e76-f315023c070c	c.6090A>T	p.Arg2030Ser	p.R2030S	ENST00000368654	13/15	142	134	8	108	NA	NA	MKI67	missense_variant	p.R2030S	ENST00000368654	NM_002417.4
OR4A5	81318	WUGSC	GRCh38	chr11	54707054	54707054	+	Missense_Mutation	SNP	T	T	A			TCGA-AR-A24V-01A-21D-A167-09	TCGA-AR-A24V-10A-01D-A167-09	NA	NA			NA	NA	NA	NA	Somatic	NA	NA		NA	NA	Illumina HiSeq 2000	bb77af66-bb8f-4590-9be8-5f729373c555	001b2ef0-526e-46f5-8e76-f315023c070c	c.170T>A	p.Met57Lys	p.M57K	ENST00000319760	2022-01-01	54	32	22	55	NA	NA	OR4A5	missense_variant	p.M57K	ENST00000319760	NM_001005272.3
RBM14	10432	WUGSC	GRCh38	chr11	66625630	66625630	+	Missense_Mutation	SNP	G	G	A			TCGA-AR-A24V-01A-21D-A167-09	TCGA-AR-A24V-10A-01D-A167-09	NA	NA			NA	NA	NA	NA	Somatic	NA	NA		NA	NA	Illumina HiSeq 2000	bb77af66-bb8f-4590-9be8-5f729373c555	001b2ef0-526e-46f5-8e76-f315023c070c	c.1754G>A	p.Arg585Gln	p.R585Q	ENST00000310137	2022-02-03	18	5	13	11	NA	NA	RBM14	missense_variant	p.R585Q	ENST00000310137	NM_006328.3
SLCO1C1	53919	WUGSC	GRCh38	chr12	20699673	20699673	+	Missense_Mutation	SNP	G	G	A			TCGA-AR-A24V-01A-21D-A167-09	TCGA-AR-A24V-10A-01D-A167-09	NA	NA			NA	NA	NA	NA	Somatic	NA	NA		NA	NA	Illumina HiSeq 2000	bb77af66-bb8f-4590-9be8-5f729373c555	001b2ef0-526e-46f5-8e76-f315023c070c	c.97G>A	p.Glu33Lys	p.E33K	ENST00000266509	2022-02-15	78	67	11	40	NA	NA	SLCO1C1	missense_variant	p.E33K	ENST00000266509	NM_017435.4
CEP290	80184	WUGSC	GRCh38	chr12	88111231	88111231	+	Missense_Mutation	SNP	G	G	C	novel		TCGA-AR-A24V-01A-21D-A167-09	TCGA-AR-A24V-10A-01D-A167-09	NA	NA			NA	NA	NA	NA	Somatic	NA	NA		NA	NA	Illumina HiSeq 2000	bb77af66-bb8f-4590-9be8-5f729373c555	001b2ef0-526e-46f5-8e76-f315023c070c	c.2338C>G	p.Gln780Glu	p.Q780E	ENST00000552810	22/54	42	33	9	51	NA	NA	CEP290	missense_variant	p.Q780E	ENST00000552810	NM_025114.3
GTF3C1	2975	WUGSC	GRCh38	chr16	27481083	27481083	+	Missense_Mutation	SNP	C	C	A	rs759822310	byFrequency	TCGA-AR-A24V-01A-21D-A167-09	TCGA-AR-A24V-10A-01D-A167-09	NA	NA			NA	NA	NA	NA	Somatic	NA	NA		NA	NA	Illumina HiSeq 2000	bb77af66-bb8f-4590-9be8-5f729373c555	001b2ef0-526e-46f5-8e76-f315023c070c	c.4192G>T	p.Ala1398Ser	p.A1398S	ENST00000356183	27/37	49	31	18	54	NA	NA	GTF3C1	missense_variant	p.A1398S	ENST00000356183	NM_001520.3
BCO1	53630	WUGSC	GRCh38	chr16	81280897	81280897	+	Missense_Mutation	SNP	C	C	G			TCGA-AR-A24V-01A-21D-A167-09	TCGA-AR-A24V-10A-01D-A167-09	NA	NA			NA	NA	NA	NA	Somatic	NA	NA		NA	NA	Illumina HiSeq 2000	bb77af66-bb8f-4590-9be8-5f729373c555	001b2ef0-526e-46f5-8e76-f315023c070c	c.1142C>G	p.Thr381Arg	p.T381R	ENST00000258168	2022-08-11	39	16	23	62	NA	NA	BCO1	missense_variant	p.T381R	ENST00000258168	NM_017429.2
TRPV3	162514	WUGSC	GRCh38	chr17	3532691	3532691	+	Missense_Mutation	SNP	G	G	A	rs753934400		TCGA-AR-A24V-01A-21D-A167-09	TCGA-AR-A24V-10A-01D-A167-09	NA	NA			NA	NA	NA	NA	Somatic	NA	NA		NA	NA	Illumina HiSeq 2000	bb77af66-bb8f-4590-9be8-5f729373c555	001b2ef0-526e-46f5-8e76-f315023c070c	c.1031C>T	p.Pro344Leu	p.P344L	ENST00000576742	2022-08-18	17	8	9	27	NA	NA	TRPV3	missense_variant	p.P328L	ENST00000616411
ZBTB4	57659	WUGSC	GRCh38	chr17	7463304	7463304	+	Missense_Mutation	SNP	G	G	A			TCGA-AR-A24V-01A-21D-A167-09	TCGA-AR-A24V-10A-01D-A167-09	NA	NA			NA	NA	NA	NA	Somatic	NA	NA		NA	NA	Illumina HiSeq 2000	bb77af66-bb8f-4590-9be8-5f729373c555	001b2ef0-526e-46f5-8e76-f315023c070c	c.1678C>T	p.Arg560Trp	p.R560W	ENST00000311403	2022-04-04	19	6	13	9	NA	NA	ZBTB4	missense_variant	p.R560W	ENST00000311403	NM_020899.3
FHOD3	80206	WUGSC	GRCh38	chr18	36718201	36718201	+	Missense_Mutation	SNP	C	C	G	novel		TCGA-AR-A24V-01A-21D-A167-09	TCGA-AR-A24V-10A-01D-A167-09	NA	NA			NA	NA	NA	NA	Somatic	NA	NA		NA	NA	Illumina HiSeq 2000	bb77af66-bb8f-4590-9be8-5f729373c555	001b2ef0-526e-46f5-8e76-f315023c070c	c.2327C>G	p.Ala776Gly	p.A776G	ENST00000359247	15/24	10	7	3	27	NA	NA	FHOD3	missense_variant	p.A793G	ENST00000257209	NM_025135.3
PKDREJ	10343	WUGSC	GRCh38	chr22	46262017	46262017	+	Missense_Mutation	SNP	G	G	A			TCGA-AR-A24V-01A-21D-A167-09	TCGA-AR-A24V-10A-01D-A167-09	NA	NA			NA	NA	NA	NA	Somatic	NA	NA		NA	NA	Illumina HiSeq 2000	bb77af66-bb8f-4590-9be8-5f729373c555	001b2ef0-526e-46f5-8e76-f315023c070c	c.1306C>T	p.Arg436Trp	p.R436W	ENST00000253255	2022-01-01	37	28	9	52	NA	NA	PKDREJ	missense_variant	p.R436W	ENST00000253255	NM_006071.1
ZDHHC9	51114	WUGSC	GRCh38	chrX	129814787	129814787	+	Missense_Mutation	SNP	C	C	T			TCGA-AR-A24V-01A-21D-A167-09	TCGA-AR-A24V-10A-01D-A167-09	NA	NA			NA	NA	NA	NA	Somatic	NA	NA		NA	NA	Illumina HiSeq 2000	bb77af66-bb8f-4590-9be8-5f729373c555	001b2ef0-526e-46f5-8e76-f315023c070c	c.496G>A	p.Asp166Asn	p.D166N	ENST00000357166	2022-06-11	45	30	15	52	NA	NA	ZDHHC9	missense_variant	p.D166N	ENST00000357166	NM_016032.3
CYP2J2	1573	WUGSC	GRCh38	chr1	59915953	59915953	+	Missense_Mutation	SNP	T	T	C	novel		TCGA-PL-A8LX-01A-11D-A41F-09	TCGA-PL-A8LX-10A-01D-A41F-09	NA	NA			NA	NA	NA	NA	Somatic	NA	NA		NA	NA	Illumina HiSeq 2000	82ab7828-dd55-4484-84c2-11f7c576e7fb	8dae6aee-684a-47c0-a37b-d7aa35508272	c.358A>G	p.Ile120Val	p.I120V	ENST00000371204	2022-02-09	80	52	28	130	NA	NA	CYP2J2	missense_variant	p.I120V	ENST00000371204	NM_000775.2
DEPDC1	55635	WUGSC	GRCh38	chr1	68489489	68489489	+	Missense_Mutation	SNP	C	C	T	rs758121846		TCGA-PL-A8LX-01A-11D-A41F-09	TCGA-PL-A8LX-10A-01D-A41F-09	NA	NA			NA	NA	NA	NA	Somatic	NA	NA		NA	NA	Illumina HiSeq 2000	82ab7828-dd55-4484-84c2-11f7c576e7fb	8dae6aee-684a-47c0-a37b-d7aa35508272	c.434G>A	p.Arg145His	p.R145H	ENST00000456315	2022-03-12	139	90	49	259	NA	NA	DEPDC1	missense_variant	p.R145H	ENST00000456315	NM_001114120.2
ILF2	3608	WUGSC	GRCh38	chr1	153662780	153662780	+	Missense_Mutation	SNP	T	T	C	novel		TCGA-PL-A8LX-01A-11D-A41F-09	TCGA-PL-A8LX-10A-01D-A41F-09	NA	NA			NA	NA	NA	NA	Somatic	NA	NA		NA	NA	Illumina HiSeq 2000	82ab7828-dd55-4484-84c2-11f7c576e7fb	8dae6aee-684a-47c0-a37b-d7aa35508272	c.937A>G	p.Thr313Ala	p.T313A	ENST00000361891	13/14	67	49	18	70	NA	NA	ILF2	missense_variant	p.T275A	ENST00000615950	NM_001267809.1
RFTN2	130132	WUGSC	GRCh38	chr2	197572121	197572121	+	Missense_Mutation	SNP	G	G	T	novel		TCGA-PL-A8LX-01A-11D-A41F-09	TCGA-PL-A8LX-10A-01D-A41F-09	NA	NA			NA	NA	NA	NA	Somatic	NA	NA		NA	NA	Illumina HiSeq 2000	82ab7828-dd55-4484-84c2-11f7c576e7fb	8dae6aee-684a-47c0-a37b-d7aa35508272	c.1393C>A	p.Leu465Met	p.L465M	ENST00000295049	2022-09-09	15	9	6	47	NA	NA	RFTN2	missense_variant	p.L465M	ENST00000295049	NM_144629.2
DNAH12	201625	WUGSC	GRCh38	chr3	57405831	57405831	+	Missense_Mutation	SNP	G	G	A	novel		TCGA-PL-A8LX-01A-11D-A41F-09	TCGA-PL-A8LX-10A-01D-A41F-09	NA	NA			NA	NA	NA	NA	Somatic	NA	NA		NA	NA	Illumina HiSeq 2000	82ab7828-dd55-4484-84c2-11f7c576e7fb	8dae6aee-684a-47c0-a37b-d7aa35508272	c.6341C>T	p.Ala2114Val	p.A2114V	ENST00000351747	41/59	46	43	3	78	NA	NA	DNAH12	missense_variant	p.A2133V	ENST00000495027
MROH2B	133558	WUGSC	GRCh38	chr5	41057329	41057329	+	Missense_Mutation	SNP	A	A	T	novel		TCGA-PL-A8LX-01A-11D-A41F-09	TCGA-PL-A8LX-10A-01D-A41F-09	NA	NA			NA	NA	NA	NA	Somatic	NA	NA		NA	NA	Illumina HiSeq 2000	82ab7828-dd55-4484-84c2-11f7c576e7fb	8dae6aee-684a-47c0-a37b-d7aa35508272	c.788T>A	p.Leu263His	p.L263H	ENST00000399564	1942-08-01	119	54	65	106	NA	NA	MROH2B	missense_variant	p.L263H	ENST00000399564	NM_173489.4
ANKHD1-EIF4EBP3	404734	WUGSC	GRCh38	chr5	140510098	140510098	+	Missense_Mutation	SNP	G	G	A	novel		TCGA-PL-A8LX-01A-11D-A41F-09	TCGA-PL-A8LX-10A-01D-A41F-09	NA	NA			NA	NA	NA	NA	Somatic	NA	NA		NA	NA	Illumina HiSeq 2000	82ab7828-dd55-4484-84c2-11f7c576e7fb	8dae6aee-684a-47c0-a37b-d7aa35508272	c.4021G>A	p.Val1341Met	p.V1341M	ENST00000532219	22/36	79	57	22	127	NA	NA	ANKHD1-EIF4EBP3	missense_variant	p.V1341M	ENST00000532219	NM_020690.5
SNRNP48	154007	WUGSC	GRCh38	chr6	7602707	7602707	+	Missense_Mutation	SNP	C	C	T	novel		TCGA-PL-A8LX-01A-11D-A41F-09	TCGA-PL-A8LX-10A-01D-A41F-09	NA	NA			NA	NA	NA	NA	Somatic	NA	NA		NA	NA	Illumina HiSeq 2000	82ab7828-dd55-4484-84c2-11f7c576e7fb	8dae6aee-684a-47c0-a37b-d7aa35508272	c.680C>T	p.Ala227Val	p.A227V	ENST00000342415	2022-06-09	96	79	17	147	NA	NA	SNRNP48	missense_variant	p.A227V	ENST00000342415	NM_152551.3
HLA-F	3134	WUGSC	GRCh38	chr6	29725139	29725139	+	Missense_Mutation	SNP	G	G	A	rs541971824	by1000G	TCGA-PL-A8LX-01A-11D-A41F-09	TCGA-PL-A8LX-10A-01D-A41F-09	NA	NA			NA	NA	NA	NA	Somatic	NA	NA		NA	NA	Illumina HiSeq 2000	82ab7828-dd55-4484-84c2-11f7c576e7fb	8dae6aee-684a-47c0-a37b-d7aa35508272	c.719G>A	p.Arg240Gln	p.R240Q	ENST00000334668	2022-04-07	67	40	27	66	NA	NA	HLA-F	missense_variant	p.R240Q	ENST00000259951	NM_001098479.1
C6orf163	206412	WUGSC	GRCh38	chr6	87364963	87364963	+	Missense_Mutation	SNP	A	A	G	novel		TCGA-PL-A8LX-01A-11D-A41F-09	TCGA-PL-A8LX-10A-01D-A41F-09	NA	NA			NA	NA	NA	NA	Somatic	NA	NA		NA	NA	Illumina HiSeq 2000	82ab7828-dd55-4484-84c2-11f7c576e7fb	8dae6aee-684a-47c0-a37b-d7aa35508272	c.557A>G	p.Lys186Arg	p.K186R	ENST00000388923	2022-05-05	84	55	29	121	NA	NA	C6orf163	missense_variant	p.K56R	ENST00000608326
VNN1	8876	WUGSC	GRCh38	chr6	132694120	132694120	+	Missense_Mutation	SNP	A	A	G	novel		TCGA-PL-A8LX-01A-11D-A41F-09	TCGA-PL-A8LX-10A-01D-A41F-09	NA	NA			NA	NA	NA	NA	Somatic	NA	NA		NA	NA	Illumina HiSeq 2000	82ab7828-dd55-4484-84c2-11f7c576e7fb	8dae6aee-684a-47c0-a37b-d7aa35508272	c.404T>C	p.Val135Ala	p.V135A	ENST00000367928	2022-03-07	97	57	40	106	NA	NA	VNN1	missense_variant	p.V135A	ENST00000367928	NM_004666.2
KMT2C	58508	WUGSC	GRCh38	chr7	152176982	152176983	+	Frame_Shift_Ins	INS	-	-	T	novel		TCGA-PL-A8LX-01A-11D-A41F-09	TCGA-PL-A8LX-10A-01D-A41F-09	NA	NA			NA	NA	NA	NA	Somatic	NA	NA		NA	NA	Illumina HiSeq 2000	82ab7828-dd55-4484-84c2-11f7c576e7fb	8dae6aee-684a-47c0-a37b-d7aa35508272	c.8470dupA	p.Thr2824AsnfsTer9	p.T2824Nfs*9	ENST00000262189	38/59	46	30	16	61	NA	NA	KMT2C	frameshift_variant	p.T2824Nfs*9	ENST00000262189	NM_170606.2
KMT2C	58508	WUGSC	GRCh38	chr7	152194515	152194515	+	Nonsense_Mutation	SNP	G	G	A			TCGA-PL-A8LX-01A-11D-A41F-09	TCGA-PL-A8LX-10A-01D-A41F-09	NA	NA			NA	NA	NA	NA	Somatic	NA	NA		NA	NA	Illumina HiSeq 2000	82ab7828-dd55-4484-84c2-11f7c576e7fb	8dae6aee-684a-47c0-a37b-d7aa35508272	c.4432C>T	p.Gln1478Ter	p.Q1478*	ENST00000262189	29/59	84	63	21	96	NA	NA	KMT2C	stop_gained	p.Q1478*	ENST00000262189	NM_170606.2
C10orf71	118461	WUGSC	GRCh38	chr10	49323314	49323314	+	Missense_Mutation	SNP	C	C	T	novel		TCGA-PL-A8LX-01A-11D-A41F-09	TCGA-PL-A8LX-10A-01D-A41F-09	NA	NA			NA	NA	NA	NA	Somatic	NA	NA		NA	NA	Illumina HiSeq 2000	82ab7828-dd55-4484-84c2-11f7c576e7fb	8dae6aee-684a-47c0-a37b-d7aa35508272	c.769C>T	p.Pro257Ser	p.P257S	ENST00000374144	2022-03-03	70	46	24	115	NA	NA	C10orf71	missense_variant	p.P257S	ENST00000374144	NM_001135196.1
LRP5	4041	WUGSC	GRCh38	chr11	68406585	68406586	+	Nonsense_Mutation	INS	-	-	GTTTAA	novel		TCGA-PL-A8LX-01A-11D-A41F-09	TCGA-PL-A8LX-10A-01D-A41F-09	NA	NA			NA	NA	NA	NA	Somatic	NA	NA		NA	NA	Illumina HiSeq 2000	82ab7828-dd55-4484-84c2-11f7c576e7fb	8dae6aee-684a-47c0-a37b-d7aa35508272	c.1864_1865insTTTAAG	p.His621_Ala622insValTer	p.H621_A622insV*	ENST00000294304	2022-09-23	44	37	7	39	NA	NA	LRP5	stop_gained	p.H621_A622insV*	ENST00000294304	NM_002335.2
LRP5	4041	WUGSC	GRCh38	chr11	68406587	68406588	+	Nonsense_Mutation	INS	-	-	CTTCTCTCATCGCAGCTCTAGCAAATG	novel		TCGA-PL-A8LX-01A-11D-A41F-09	TCGA-PL-A8LX-10A-01D-A41F-09	NA	NA			NA	NA	NA	NA	Somatic	NA	NA		NA	NA	Illumina HiSeq 2000	82ab7828-dd55-4484-84c2-11f7c576e7fb	8dae6aee-684a-47c0-a37b-d7aa35508272	c.1865_1866insCTTCTCTCATCGCAGCTCTAGCAAATG	p.Ala622_Thr623insPheSerHisArgSerSerSerLysTer	p.A622_T623insFSHRSSSK*	ENST00000294304	2022-09-23	45	38	7	40	NA	NA	LRP5	stop_gained	p.A622_T623insFSHRSSSK*	ENST00000294304	NM_002335.2
KCNJ5	3762	WUGSC	GRCh38	chr11	128916498	128916498	+	Missense_Mutation	SNP	T	T	C	novel		TCGA-PL-A8LX-01A-11D-A41F-09	TCGA-PL-A8LX-10A-01D-A41F-09	NA	NA			NA	NA	NA	NA	Somatic	NA	NA		NA	NA	Illumina HiSeq 2000	82ab7828-dd55-4484-84c2-11f7c576e7fb	8dae6aee-684a-47c0-a37b-d7aa35508272	c.1027T>C	p.Phe343Leu	p.F343L	ENST00000338350	2022-04-04	24	4	20	39	NA	NA	KCNJ5	missense_variant	p.F343L	ENST00000529694	NM_000890.3
SLC39A5	283375	WUGSC	GRCh38	chr12	56237669	56237669	+	Missense_Mutation	SNP	G	G	A	rs377671437	by1000G;byCluster	TCGA-PL-A8LX-01A-11D-A41F-09	TCGA-PL-A8LX-10A-01D-A41F-09	NA	NA			NA	NA	NA	NA	Somatic	NA	NA		NA	NA	Illumina HiSeq 2000	82ab7828-dd55-4484-84c2-11f7c576e7fb	8dae6aee-684a-47c0-a37b-d7aa35508272	c.1561G>A	p.Gly521Ser	p.G521S	ENST00000266980	2022-11-11	18	12	6	28	NA	NA	SLC39A5	missense_variant	p.G521S	ENST00000266980	NM_001135195.1
YLPM1	56252	WUGSC	GRCh38	chr14	74763977	74763978	+	Frame_Shift_Ins	INS	-	-	T	novel		TCGA-PL-A8LX-01A-11D-A41F-09	TCGA-PL-A8LX-10A-01D-A41F-09	NA	NA			NA	NA	NA	NA	Somatic	NA	NA		NA	NA	Illumina HiSeq 2000	82ab7828-dd55-4484-84c2-11f7c576e7fb	8dae6aee-684a-47c0-a37b-d7aa35508272	c.490dupT	p.Tyr164LeufsTer78	p.Y164Lfs*78	ENST00000325680	2022-01-21	46	14	32	91	NA	NA	YLPM1	frameshift_variant	p.Y164Lfs*78	ENST00000325680	NM_019589.2
SERPINA3	12	WUGSC	GRCh38	chr14	94619315	94619315	+	Missense_Mutation	SNP	G	G	A	rs536399107	by1000G;byCluster;byFrequency	TCGA-PL-A8LX-01A-11D-A41F-09	TCGA-PL-A8LX-10A-01D-A41F-09	NA	NA			NA	NA	NA	NA	Somatic	NA	NA		NA	NA	Illumina HiSeq 2000	82ab7828-dd55-4484-84c2-11f7c576e7fb	8dae6aee-684a-47c0-a37b-d7aa35508272	c.764G>A	p.Arg255Gln	p.R255Q	ENST00000393080	2022-03-05	47	42	5	83	NA	NA	SERPINA3	missense_variant	p.R255Q	ENST00000467132
DUS2	54920	WUGSC	GRCh38	chr16	68061075	68061075	+	Missense_Mutation	SNP	G	G	C	novel		TCGA-PL-A8LX-01A-11D-A41F-09	TCGA-PL-A8LX-10A-01D-A41F-09	NA	NA			NA	NA	NA	NA	Somatic	NA	NA		NA	NA	Illumina HiSeq 2000	82ab7828-dd55-4484-84c2-11f7c576e7fb	8dae6aee-684a-47c0-a37b-d7aa35508272	c.379G>C	p.Gly127Arg	p.G127R	ENST00000358896	2022-07-16	89	56	33	117	NA	NA	DUS2	missense_variant	p.G127R	ENST00000565263	NM_017803.4
TRAPPC2L	51693	WUGSC	GRCh38	chr16	88858790	88858790	+	Missense_Mutation	SNP	G	G	C	novel		TCGA-PL-A8LX-01A-11D-A41F-09	TCGA-PL-A8LX-10A-01D-A41F-09	NA	NA			NA	NA	NA	NA	Somatic	NA	NA		NA	NA	Illumina HiSeq 2000	82ab7828-dd55-4484-84c2-11f7c576e7fb	8dae6aee-684a-47c0-a37b-d7aa35508272	c.205G>C	p.Val69Leu	p.V69L	ENST00000301021	2022-02-05	89	59	30	136	NA	NA	TRAPPC2L	splice_donor_variant		ENST00000564365
ABCC3	8714	WUGSC	GRCh38	chr17	50684802	50684802	+	Missense_Mutation	SNP	C	C	T	novel		TCGA-PL-A8LX-01A-11D-A41F-09	TCGA-PL-A8LX-10A-01D-A41F-09	NA	NA			NA	NA	NA	NA	Somatic	NA	NA		NA	NA	Illumina HiSeq 2000	82ab7828-dd55-4484-84c2-11f7c576e7fb	8dae6aee-684a-47c0-a37b-d7aa35508272	c.4207C>T	p.His1403Tyr	p.H1403Y	ENST00000285238	29/31	43	25	18	50	NA	NA	ABCC3	missense_variant	p.H1403Y	ENST00000285238	NM_003786.3
CLTC	1213	WUGSC	GRCh38	chr17	59683444	59683444	+	Nonsense_Mutation	SNP	A	A	T	novel		TCGA-PL-A8LX-01A-11D-A41F-09	TCGA-PL-A8LX-10A-01D-A41F-09	NA	NA			NA	NA	NA	NA	Somatic	NA	NA		NA	NA	Illumina HiSeq 2000	82ab7828-dd55-4484-84c2-11f7c576e7fb	8dae6aee-684a-47c0-a37b-d7aa35508272	c.4099A>T	p.Lys1367Ter	p.K1367*	ENST00000269122	26/32	24	21	3	39	NA	NA	CLTC	stop_gained	p.K1371*	ENST00000621829	NM_001288653.1
FASN	2194	WUGSC	GRCh38	chr17	82079365	82079365	+	Missense_Mutation	SNP	G	G	C	novel		TCGA-PL-A8LX-01A-11D-A41F-09	TCGA-PL-A8LX-10A-01D-A41F-09	NA	NA			NA	NA	NA	NA	Somatic	NA	NA		NA	NA	Illumina HiSeq 2000	82ab7828-dd55-4484-84c2-11f7c576e7fb	8dae6aee-684a-47c0-a37b-d7aa35508272	c.7390C>G	p.Leu2464Val	p.L2464V	ENST00000306749	42/43	20	15	5	34	NA	NA	FASN	missense_variant	p.L2464V	ENST00000306749	NM_004104.4
LAMA1	284217	WUGSC	GRCh38	chr18	6993676	6993676	+	Missense_Mutation	SNP	G	G	A			TCGA-PL-A8LX-01A-11D-A41F-09	TCGA-PL-A8LX-10A-01D-A41F-09	NA	NA			NA	NA	NA	NA	Somatic	NA	NA		NA	NA	Illumina HiSeq 2000	82ab7828-dd55-4484-84c2-11f7c576e7fb	8dae6aee-684a-47c0-a37b-d7aa35508272	c.4973C>T	p.Ala1658Val	p.A1658V	ENST00000389658	35/63	28	24	4	37	NA	NA	LAMA1	missense_variant	p.A1658V	ENST00000389658	NM_005559.3
SERPINB10	5273	WUGSC	GRCh38	chr18	63934884	63934884	+	Missense_Mutation	SNP	C	C	T	novel		TCGA-PL-A8LX-01A-11D-A41F-09	TCGA-PL-A8LX-10A-01D-A41F-09	NA	NA			NA	NA	NA	NA	Somatic	NA	NA		NA	NA	Illumina HiSeq 2000	82ab7828-dd55-4484-84c2-11f7c576e7fb	8dae6aee-684a-47c0-a37b-d7aa35508272	c.836C>T	p.Ala279Val	p.A279V	ENST00000238508	2022-08-08	40	37	3	83	NA	NA	SERPINB10	missense_variant	p.A279V	ENST00000238508
ZNF470	388566	WUGSC	GRCh38	chr19	56577787	56577787	+	Missense_Mutation	SNP	A	A	T	novel		TCGA-PL-A8LX-01A-11D-A41F-09	TCGA-PL-A8LX-10A-01D-A41F-09	NA	NA			NA	NA	NA	NA	Somatic	NA	NA		NA	NA	Illumina HiSeq 2000	82ab7828-dd55-4484-84c2-11f7c576e7fb	8dae6aee-684a-47c0-a37b-d7aa35508272	c.1358A>T	p.Tyr453Phe	p.Y453F	ENST00000330619	2022-06-06	18	14	4	44	NA	NA	ZNF470	missense_variant	p.Y453F	ENST00000330619	NM_001001668.3
SUN5	140732	WUGSC	GRCh38	chr20	32995707	32995707	+	Missense_Mutation	SNP	C	C	T	rs759594105	byFrequency	TCGA-PL-A8LX-01A-11D-A41F-09	TCGA-PL-A8LX-10A-01D-A41F-09	NA	NA			NA	NA	NA	NA	Somatic	NA	NA		NA	NA	Illumina HiSeq 2000	82ab7828-dd55-4484-84c2-11f7c576e7fb	8dae6aee-684a-47c0-a37b-d7aa35508272	c.446G>A	p.Arg149Gln	p.R149Q	ENST00000356173	2022-08-13	75	69	6	99	NA	NA	SUN5	missense_variant	p.R149Q	ENST00000356173	NM_080675.3
EPPIN	57119	WUGSC	GRCh38	chr20	45542853	45542853	+	Missense_Mutation	SNP	G	G	A	novel		TCGA-PL-A8LX-01A-11D-A41F-09	TCGA-PL-A8LX-10A-01D-A41F-09	NA	NA			NA	NA	NA	NA	Somatic	NA	NA		NA	NA	Illumina HiSeq 2000	82ab7828-dd55-4484-84c2-11f7c576e7fb	8dae6aee-684a-47c0-a37b-d7aa35508272	c.238C>T	p.Pro80Ser	p.P80S	ENST00000354280	2022-03-04	52	39	13	88	NA	NA	EPPIN	missense_variant	p.P80S	ENST00000354280	NM_020398.3
MMACHC	25974	WUGSC	GRCh38	chr1	45500381	45500381	+	Missense_Mutation	SNP	T	T	C	rs766500038		TCGA-BH-A0W5-01A-11D-A10G-09	TCGA-BH-A0W5-10A-01D-A117-09	NA	NA			NA	NA	NA	NA	Somatic	NA	NA		NA	NA	Illumina Genome Analyzer II	aca1d737-c24c-49fd-86c0-ab2b29cd28de	0907d948-5ae6-478a-823a-e87b1b52ffbb	c.49T>C	p.Cys17Arg	p.C17R	ENST00000401061	2022-01-04	147	128	19	149	NA	NA	MMACHC	missense_variant	p.C17R	ENST00000401061	NM_015506.2
ZP4	57829	WUGSC	GRCh38	chr1	237890148	237890148	+	Missense_Mutation	SNP	C	C	A			TCGA-BH-A0W5-01A-11D-A10G-09	TCGA-BH-A0W5-10A-01D-A117-09	NA	NA			NA	NA	NA	NA	Somatic	NA	NA		NA	NA	Illumina Genome Analyzer II	aca1d737-c24c-49fd-86c0-ab2b29cd28de	0907d948-5ae6-478a-823a-e87b1b52ffbb	c.204G>T	p.Gln68His	p.Q68H	ENST00000366570	2022-02-12	98	82	16	84	NA	NA	ZP4	missense_variant	p.Q68H	ENST00000611898	NM_021186.3
SCN9A	6335	WUGSC	GRCh38	chr2	166303125	166303125	+	Missense_Mutation	SNP	A	A	G			TCGA-BH-A0W5-01A-11D-A10G-09	TCGA-BH-A0W5-10A-01D-A117-09	NA	NA			NA	NA	NA	NA	Somatic	NA	NA		NA	NA	Illumina Genome Analyzer II	aca1d737-c24c-49fd-86c0-ab2b29cd28de	0907d948-5ae6-478a-823a-e87b1b52ffbb	c.866T>C	p.Ile289Thr	p.I289T	ENST00000303354	2022-07-27	251	215	36	272	NA	NA	SCN9A	missense_variant	p.I289T	ENST00000303354
SLITRK3	22865	WUGSC	GRCh38	chr3	165190730	165190730	+	Missense_Mutation	SNP	A	A	G	rs765659100		TCGA-BH-A0W5-01A-11D-A10G-09	TCGA-BH-A0W5-10A-01D-A117-09	NA	NA			NA	NA	NA	NA	Somatic	NA	NA		NA	NA	Illumina Genome Analyzer II	aca1d737-c24c-49fd-86c0-ab2b29cd28de	0907d948-5ae6-478a-823a-e87b1b52ffbb	c.101T>C	p.Ile34Thr	p.I34T	ENST00000241274	2022-02-02	210	173	37	202	NA	NA	SLITRK3	missense_variant	p.I34T	ENST00000475390
PIK3CA	5290	WUGSC	GRCh38	chr3	179234297	179234297	+	Missense_Mutation	SNP	A	A	G	rs121913279	byCluster;byFrequency	TCGA-BH-A0W5-01A-11D-A10G-09	TCGA-BH-A0W5-10A-01D-A117-09	NA	NA			NA	NA	NA	NA	Somatic	NA	NA		NA	NA	Illumina Genome Analyzer II	aca1d737-c24c-49fd-86c0-ab2b29cd28de	0907d948-5ae6-478a-823a-e87b1b52ffbb	c.3140A>G	p.His1047Arg	p.H1047R	ENST00000263967	21/21	106	91	15	127	NA	NA	PIK3CA	missense_variant	p.H1047R	ENST00000263967	NM_006218.2
MAP3K1	4214	WUGSC	GRCh38	chr5	56881673	56881673	+	Nonsense_Mutation	SNP	A	A	T			TCGA-BH-A0W5-01A-11D-A10G-09	TCGA-BH-A0W5-10A-01D-A117-09	NA	NA			NA	NA	NA	NA	Somatic	NA	NA		NA	NA	Illumina Genome Analyzer II	aca1d737-c24c-49fd-86c0-ab2b29cd28de	0907d948-5ae6-478a-823a-e87b1b52ffbb	c.2473A>T	p.Arg825Ter	p.R825*	ENST00000399503	14/20	136	100	36	140	NA	NA	MAP3K1	stop_gained	p.R825*	ENST00000399503	NM_005921.1
MAP3K1	4214	WUGSC	GRCh38	chr5	56882426	56882426	+	Frame_Shift_Del	DEL	C	C	-			TCGA-BH-A0W5-01A-11D-A10G-09	TCGA-BH-A0W5-10A-01D-A117-09	NA	NA			NA	NA	NA	NA	Somatic	NA	NA		NA	NA	Illumina Genome Analyzer II	aca1d737-c24c-49fd-86c0-ab2b29cd28de	0907d948-5ae6-478a-823a-e87b1b52ffbb	c.3228delC	p.Ser1077GlnfsTer5	p.S1077Qfs*5	ENST00000399503	14/20	98	86	12	84	NA	NA	MAP3K1	frameshift_variant	p.S1077Qfs*5	ENST00000399503	NM_005921.1
PPARGC1B	133522	WUGSC	GRCh38	chr5	149836839	149836839	+	Missense_Mutation	SNP	G	G	A			TCGA-BH-A0W5-01A-11D-A10G-09	TCGA-BH-A0W5-10A-01D-A117-09	NA	NA			NA	NA	NA	NA	Somatic	NA	NA		NA	NA	Illumina Genome Analyzer II	aca1d737-c24c-49fd-86c0-ab2b29cd28de	0907d948-5ae6-478a-823a-e87b1b52ffbb	c.2384G>A	p.Ser795Asn	p.S795N	ENST00000309241	2022-08-12	19	13	6	20	NA	NA	PPARGC1B	missense_variant	p.S795N	ENST00000309241	NM_133263.3
NKAPL	222698	WUGSC	GRCh38	chr6	28259819	28259819	+	Missense_Mutation	SNP	G	G	A			TCGA-BH-A0W5-01A-11D-A10G-09	TCGA-BH-A0W5-10A-01D-A117-09	NA	NA			NA	NA	NA	NA	Somatic	NA	NA		NA	NA	Illumina Genome Analyzer II	aca1d737-c24c-49fd-86c0-ab2b29cd28de	0907d948-5ae6-478a-823a-e87b1b52ffbb	c.448G>A	p.Glu150Lys	p.E150K	ENST00000343684	2022-01-01	30	22	8	29	NA	NA	NKAPL	missense_variant	p.E150K	ENST00000343684	NM_001007531.2
BACH2	60468	WUGSC	GRCh38	chr6	90008651	90008651	+	Missense_Mutation	SNP	G	G	A			TCGA-BH-A0W5-01A-11D-A10G-09	TCGA-BH-A0W5-10A-01D-A117-09	NA	NA			NA	NA	NA	NA	Somatic	NA	NA		NA	NA	Illumina Genome Analyzer II	aca1d737-c24c-49fd-86c0-ab2b29cd28de	0907d948-5ae6-478a-823a-e87b1b52ffbb	c.194C>T	p.Ala65Val	p.A65V	ENST00000257749	2022-06-09	88	81	7	123	NA	NA	BACH2	missense_variant	p.A65V	ENST00000257749	NM_021813.2
MUC17	140453	WUGSC	GRCh38	chr7	101034686	101034686	+	Missense_Mutation	SNP	C	C	G			TCGA-BH-A0W5-01A-11D-A10G-09	TCGA-BH-A0W5-10A-01D-A117-09	NA	NA			NA	NA	NA	NA	Somatic	NA	NA		NA	NA	Illumina Genome Analyzer II	aca1d737-c24c-49fd-86c0-ab2b29cd28de	0907d948-5ae6-478a-823a-e87b1b52ffbb	c.3270C>G	p.Ser1090Arg	p.S1090R	ENST00000306151	2022-03-13	200	174	26	307	NA	NA	MUC17	missense_variant	p.S1090R	ENST00000306151	NM_001040105.1
PREX2	80243	WUGSC	GRCh38	chr8	68121006	68121006	+	Missense_Mutation	SNP	C	C	A	novel		TCGA-BH-A0W5-01A-11D-A10G-09	TCGA-BH-A0W5-10A-01D-A117-09	NA	NA			NA	NA	NA	NA	Somatic	NA	NA		NA	NA	Illumina Genome Analyzer II	aca1d737-c24c-49fd-86c0-ab2b29cd28de	0907d948-5ae6-478a-823a-e87b1b52ffbb	c.3681C>A	p.Ser1227Arg	p.S1227R	ENST00000288368	30/40	147	137	10	104	NA	NA	PREX2	missense_variant	p.S1227R	ENST00000288368	NM_024870.2
TEK	7010	WUGSC	GRCh38	chr9	27228231	27228231	+	Missense_Mutation	SNP	C	C	T	rs757379347	byFrequency	TCGA-BH-A0W5-01A-11D-A10G-09	TCGA-BH-A0W5-10A-01D-A117-09	NA	NA			NA	NA	NA	NA	Somatic	NA	NA		NA	NA	Illumina Genome Analyzer II	aca1d737-c24c-49fd-86c0-ab2b29cd28de	0907d948-5ae6-478a-823a-e87b1b52ffbb	c.3226C>T	p.Arg1076Trp	p.R1076W	ENST00000380036	22/23	167	152	15	162	NA	NA	TEK	missense_variant	p.R1076W	ENST00000380036	NM_000459.3
APLNR	187	WUGSC	GRCh38	chr11	57236361	57236361	+	Missense_Mutation	SNP	G	G	A	rs532639542		TCGA-BH-A0W5-01A-11D-A10G-09	TCGA-BH-A0W5-10A-01D-A117-09	NA	NA			NA	NA	NA	NA	Somatic	NA	NA		NA	NA	Illumina Genome Analyzer II	aca1d737-c24c-49fd-86c0-ab2b29cd28de	0907d948-5ae6-478a-823a-e87b1b52ffbb	c.644C>T	p.Thr215Ile	p.T215I	ENST00000257254	2022-01-02	38	31	7	72	NA	NA	APLNR	missense_variant	p.T215I	ENST00000606794	NM_005161.4
ANO4	121601	WUGSC	GRCh38	chr12	101111616	101111616	+	Missense_Mutation	SNP	G	G	A			TCGA-BH-A0W5-01A-11D-A10G-09	TCGA-BH-A0W5-10A-01D-A117-09	NA	NA			NA	NA	NA	NA	Somatic	NA	NA		NA	NA	Illumina Genome Analyzer II	aca1d737-c24c-49fd-86c0-ab2b29cd28de	0907d948-5ae6-478a-823a-e87b1b52ffbb	c.2356G>A	p.Ala786Thr	p.A786T	ENST00000392977	24/28	174	147	27	213	NA	NA	ANO4	missense_variant	p.A751T	ENST00000392979	NM_178826.3
HNF1A	6927	WUGSC	GRCh38	chr12	120993679	120993679	+	Missense_Mutation	SNP	G	G	A			TCGA-BH-A0W5-01A-11D-A10G-09	TCGA-BH-A0W5-10A-01D-A117-09	NA	NA			NA	NA	NA	NA	Somatic	NA	NA		NA	NA	Illumina Genome Analyzer II	aca1d737-c24c-49fd-86c0-ab2b29cd28de	0907d948-5ae6-478a-823a-e87b1b52ffbb	c.686G>A	p.Arg229Gln	p.R229Q	ENST00000257555	2022-03-10	105	90	15	160	NA	NA	HNF1A	missense_variant	p.R229Q	ENST00000257555	NM_000545.5
TRIP11	9321	WUGSC	GRCh38	chr14	92039646	92039646	+	Missense_Mutation	SNP	G	G	C			TCGA-BH-A0W5-01A-11D-A10G-09	TCGA-BH-A0W5-10A-01D-A117-09	NA	NA			NA	NA	NA	NA	Somatic	NA	NA		NA	NA	Illumina Genome Analyzer II	aca1d737-c24c-49fd-86c0-ab2b29cd28de	0907d948-5ae6-478a-823a-e87b1b52ffbb	c.40C>G	p.Gln14Glu	p.Q14E	ENST00000267622	2022-01-21	47	40	7	57	NA	NA	TRIP11	missense_variant	p.Q14E	ENST00000267622	NM_004239.3
CTCF	10664	WUGSC	GRCh38	chr16	67612020	67612020	+	Missense_Mutation	SNP	A	A	C			TCGA-BH-A0W5-01A-11D-A10G-09	TCGA-BH-A0W5-10A-01D-A117-09	NA	NA			NA	NA	NA	NA	Somatic	NA	NA		NA	NA	Illumina Genome Analyzer II	aca1d737-c24c-49fd-86c0-ab2b29cd28de	0907d948-5ae6-478a-823a-e87b1b52ffbb	c.851A>C	p.His284Pro	p.H284P	ENST00000264010	2022-04-12	88	67	21	80	NA	NA	CTCF	missense_variant	p.H284P	ENST00000264010	NM_006565.3
SLC35G3	146861	WUGSC	GRCh38	chr17	35193521	35193521	+	Missense_Mutation	SNP	C	C	T	rs750594164	byFrequency	TCGA-BH-A0W5-01A-11D-A10G-09	TCGA-BH-A0W5-10A-01D-A117-09	NA	NA			NA	NA	NA	NA	Somatic	NA	NA		NA	NA	Illumina Genome Analyzer II	aca1d737-c24c-49fd-86c0-ab2b29cd28de	0907d948-5ae6-478a-823a-e87b1b52ffbb	c.787G>A	p.Ala263Thr	p.A263T	ENST00000297307	2022-01-01	133	118	15	200	NA	NA	SLC35G3	missense_variant	p.A263T	ENST00000297307	NM_152462.2
CHAF1A	10036	WUGSC	GRCh38	chr19	4429542	4429542	+	Missense_Mutation	SNP	A	A	G			TCGA-BH-A0W5-01A-11D-A10G-09	TCGA-BH-A0W5-10A-01D-A117-09	NA	NA			NA	NA	NA	NA	Somatic	NA	NA		NA	NA	Illumina Genome Analyzer II	aca1d737-c24c-49fd-86c0-ab2b29cd28de	0907d948-5ae6-478a-823a-e87b1b52ffbb	c.1709A>G	p.Tyr570Cys	p.Y570C	ENST00000301280	2022-09-15	92	80	12	90	NA	NA	CHAF1A	missense_variant	p.Y570C	ENST00000301280	NM_005483.2
DYRK1B	9149	WUGSC	GRCh38	chr19	39826026	39826026	+	Missense_Mutation	SNP	G	G	C	novel		TCGA-BH-A0W5-01A-11D-A10G-09	TCGA-BH-A0W5-10A-01D-A117-09	NA	NA			NA	NA	NA	NA	Somatic	NA	NA		NA	NA	Illumina Genome Analyzer II	aca1d737-c24c-49fd-86c0-ab2b29cd28de	0907d948-5ae6-478a-823a-e87b1b52ffbb	c.1579C>G	p.Gln527Glu	p.Q527E	ENST00000323039	2022-11-11	13	10	3	26	NA	NA	DYRK1B	missense_variant	p.Q527E	ENST00000593685
MAGEB4	4115	WUGSC	GRCh38	chrX	30243004	30243004	+	Missense_Mutation	SNP	C	C	A			TCGA-BH-A0W5-01A-11D-A10G-09	TCGA-BH-A0W5-10A-01D-A117-09	NA	NA			NA	NA	NA	NA	Somatic	NA	NA		NA	NA	Illumina Genome Analyzer II	aca1d737-c24c-49fd-86c0-ab2b29cd28de	0907d948-5ae6-478a-823a-e87b1b52ffbb	c.869C>A	p.Ala290Asp	p.A290D	ENST00000378982	2022-01-01	120	105	15	138	NA	NA	MAGEB4	missense_variant	p.A290D	ENST00000378982	NM_002367.3
SPANXN3	139067	WUGSC	GRCh38	chrX	143509110	143509110	+	Missense_Mutation	SNP	G	G	A	rs370785290	byCluster	TCGA-BH-A0W5-01A-11D-A10G-09	TCGA-BH-A0W5-10A-01D-A117-09	NA	NA			NA	NA	NA	NA	Somatic	NA	NA		NA	NA	Illumina Genome Analyzer II	aca1d737-c24c-49fd-86c0-ab2b29cd28de	0907d948-5ae6-478a-823a-e87b1b52ffbb	c.131C>T	p.Thr44Ile	p.T44I	ENST00000370503	2022-02-02	195	185	10	210	NA	NA	SPANXN3	missense_variant	p.T44I	ENST00000370503	NM_001009609.2
ATPAF1	64756	WUGSC	GRCh38	chr1	46665282	46665282	+	Missense_Mutation	SNP	C	C	T			TCGA-BH-A18F-01A-11D-A12B-09	TCGA-BH-A18F-11A-22D-A12B-09	NA	NA			NA	NA	NA	NA	Somatic	NA	NA		NA	NA	Illumina HiSeq 2000	d414b3fe-b768-4a98-b285-5284bffa66f9	8404ab78-054d-4cd1-b92e-951f3047ff45	c.349G>A	p.Asp117Asn	p.D117N	ENST00000574428	2022-02-09	161	144	17	176	NA	NA	ATPAF1	missense_variant	p.D140N	ENST00000576409
RORC	6097	WUGSC	GRCh38	chr1	151814660	151814660	+	Missense_Mutation	SNP	C	C	T			TCGA-BH-A18F-01A-11D-A12B-09	TCGA-BH-A18F-11A-22D-A12B-09	NA	NA			NA	NA	NA	NA	Somatic	NA	NA		NA	NA	Illumina HiSeq 2000	d414b3fe-b768-4a98-b285-5284bffa66f9	8404ab78-054d-4cd1-b92e-951f3047ff45	c.847G>A	p.Glu283Lys	p.E283K	ENST00000318247	2022-06-11	57	46	11	34	NA	NA	RORC	missense_variant	p.E262K	ENST00000356728	NM_001001523.1
PRRX1	5396	WUGSC	GRCh38	chr1	170719768	170719768	+	Missense_Mutation	SNP	G	G	A			TCGA-BH-A18F-01A-11D-A12B-09	TCGA-BH-A18F-11A-22D-A12B-09	NA	NA			NA	NA	NA	NA	Somatic	NA	NA		NA	NA	Illumina HiSeq 2000	d414b3fe-b768-4a98-b285-5284bffa66f9	8404ab78-054d-4cd1-b92e-951f3047ff45	c.284G>A	p.Arg95Gln	p.R95Q	ENST00000239461	2022-02-04	195	163	32	146	NA	NA	PRRX1	missense_variant	p.R95Q	ENST00000239461	NM_022716.3
OBSCN	84033	WUGSC	GRCh38	chr1	228293544	228293544	+	Missense_Mutation	SNP	G	G	A	rs748938488	byFrequency	TCGA-BH-A18F-01A-11D-A12B-09	TCGA-BH-A18F-11A-22D-A12B-09	NA	NA			NA	NA	NA	NA	Somatic	NA	NA		NA	NA	Illumina HiSeq 2000	d414b3fe-b768-4a98-b285-5284bffa66f9	8404ab78-054d-4cd1-b92e-951f3047ff45	c.11059G>A	p.Val3687Met	p.V3687M	ENST00000422127	41/105	372	334	38	304	NA	NA	OBSCN	missense_variant	p.V4116M	ENST00000366707
OR2G3	81469	WUGSC	GRCh38	chr1	247606502	247606502	+	Missense_Mutation	SNP	C	C	T	rs754133704	byFrequency	TCGA-BH-A18F-01A-11D-A12B-09	TCGA-BH-A18F-11A-22D-A12B-09	NA	NA			NA	NA	NA	NA	Somatic	NA	NA		NA	NA	Illumina HiSeq 2000	d414b3fe-b768-4a98-b285-5284bffa66f9	8404ab78-054d-4cd1-b92e-951f3047ff45	c.917C>T	p.Ser306Leu	p.S306L	ENST00000320002	2022-01-01	100	83	17	76	NA	NA	OR2G3	missense_variant	p.S306L	ENST00000320002	NM_001001914.1
NLRC4	58484	WUGSC	GRCh38	chr2	32251002	32251002	+	Missense_Mutation	SNP	G	G	A	rs747147167	byFrequency	TCGA-BH-A18F-01A-11D-A12B-09	TCGA-BH-A18F-11A-22D-A12B-09	NA	NA			NA	NA	NA	NA	Somatic	NA	NA		NA	NA	Illumina HiSeq 2000	d414b3fe-b768-4a98-b285-5284bffa66f9	8404ab78-054d-4cd1-b92e-951f3047ff45	c.862C>T	p.Arg288Trp	p.R288W	ENST00000360906	2022-04-09	118	94	24	132	NA	NA	NLRC4	missense_variant	p.R288W	ENST00000404025
XPO1	7514	WUGSC	GRCh38	chr2	61492337	61492337	+	Missense_Mutation	SNP	C	C	T			TCGA-BH-A18F-01A-11D-A12B-09	TCGA-BH-A18F-11A-22D-A12B-09	NA	NA			NA	NA	NA	NA	Somatic	NA	NA		NA	NA	Illumina HiSeq 2000	d414b3fe-b768-4a98-b285-5284bffa66f9	8404ab78-054d-4cd1-b92e-951f3047ff45	c.1711G>A	p.Glu571Lys	p.E571K	ENST00000401558	15/25	154	121	33	146	NA	NA	XPO1	missense_variant	p.E571K	ENST00000401558	NM_003400.3
POLR1B	84172	WUGSC	GRCh38	chr2	112550962	112550962	+	Missense_Mutation	SNP	G	G	A	rs766030588	byFrequency	TCGA-BH-A18F-01A-11D-A12B-09	TCGA-BH-A18F-11A-22D-A12B-09	NA	NA			NA	NA	NA	NA	Somatic	NA	NA		NA	NA	Illumina HiSeq 2000	d414b3fe-b768-4a98-b285-5284bffa66f9	8404ab78-054d-4cd1-b92e-951f3047ff45	c.722G>A	p.Arg241Gln	p.R241Q	ENST00000263331	2022-05-15	473	378	95	445	NA	NA	POLR1B	missense_variant	p.R279Q	ENST00000541869	NM_001282772.1
CNTNAP5	129684	WUGSC	GRCh38	chr2	124524320	124524320	+	Missense_Mutation	SNP	G	G	A			TCGA-BH-A18F-01A-11D-A12B-09	TCGA-BH-A18F-11A-22D-A12B-09	NA	NA			NA	NA	NA	NA	Somatic	NA	NA		NA	NA	Illumina HiSeq 2000	d414b3fe-b768-4a98-b285-5284bffa66f9	8404ab78-054d-4cd1-b92e-951f3047ff45	c.1342G>A	p.Gly448Ser	p.G448S	ENST00000431078	2022-09-24	148	119	29	124	NA	NA	CNTNAP5	missense_variant	p.G448S	ENST00000431078	NM_130773.3
NEB	4703	WUGSC	GRCh38	chr2	151527564	151527564	+	Missense_Mutation	SNP	C	C	T	rs745791097	byFrequency	TCGA-BH-A18F-01A-11D-A12B-09	TCGA-BH-A18F-11A-22D-A12B-09	NA	NA			NA	NA	NA	NA	Somatic	NA	NA		NA	NA	Illumina HiSeq 2000	d414b3fe-b768-4a98-b285-5284bffa66f9	8404ab78-054d-4cd1-b92e-951f3047ff45	c.16654G>A	p.Glu5552Lys	p.E5552K	ENST00000172853	119/149	239	186	53	235	NA	NA	NEB	missense_variant	p.E7288K	ENST00000618972	NM_001271208.1
ZNF804A	91752	WUGSC	GRCh38	chr2	184937401	184937401	+	Missense_Mutation	SNP	G	G	A	novel		TCGA-BH-A18F-01A-11D-A12B-09	TCGA-BH-A18F-11A-22D-A12B-09	NA	NA			NA	NA	NA	NA	Somatic	NA	NA		NA	NA	Illumina HiSeq 2000	d414b3fe-b768-4a98-b285-5284bffa66f9	8404ab78-054d-4cd1-b92e-951f3047ff45	c.2005G>A	p.Asp669Asn	p.D669N	ENST00000302277	2022-04-04	126	117	9	138	NA	NA	ZNF804A	missense_variant	p.D669N	ENST00000302277	NM_194250.1
INPP5D	3635	WUGSC	GRCh38	chr2	233185911	233185911	+	Missense_Mutation	SNP	G	G	A			TCGA-BH-A18F-01A-11D-A12B-09	TCGA-BH-A18F-11A-22D-A12B-09	NA	NA			NA	NA	NA	NA	Somatic	NA	NA		NA	NA	Illumina HiSeq 2000	d414b3fe-b768-4a98-b285-5284bffa66f9	8404ab78-054d-4cd1-b92e-951f3047ff45	c.2344G>A	p.Glu782Lys	p.E782K	ENST00000445964	21/27	563	436	127	526	NA	NA	INPP5D	missense_variant	p.E781K	ENST00000359570	NM_005541.3
PIK3CA	5290	WUGSC	GRCh38	chr3	179218306	179218306	+	Missense_Mutation	SNP	C	C	A	rs121913286	byCluster	TCGA-BH-A18F-01A-11D-A12B-09	TCGA-BH-A18F-11A-22D-A12B-09	NA	NA			NA	NA	NA	NA	Somatic	NA	NA		NA	NA	Illumina HiSeq 2000	d414b3fe-b768-4a98-b285-5284bffa66f9	8404ab78-054d-4cd1-b92e-951f3047ff45	c.1636C>A	p.Gln546Lys	p.Q546K	ENST00000263967	2022-10-21	194	147	47	164	NA	NA	PIK3CA	missense_variant	p.Q546K	ENST00000263967	NM_006218.2
PIK3CA	5290	WUGSC	GRCh38	chr3	179234297	179234297	+	Missense_Mutation	SNP	A	A	G	rs121913279	byCluster;byFrequency	TCGA-BH-A18F-01A-11D-A12B-09	TCGA-BH-A18F-11A-22D-A12B-09	NA	NA			NA	NA	NA	NA	Somatic	NA	NA		NA	NA	Illumina HiSeq 2000	d414b3fe-b768-4a98-b285-5284bffa66f9	8404ab78-054d-4cd1-b92e-951f3047ff45	c.3140A>G	p.His1047Arg	p.H1047R	ENST00000263967	21/21	187	133	54	221	NA	NA	PIK3CA	missense_variant	p.H1047R	ENST00000263967	NM_006218.2
SEC31A	22872	WUGSC	GRCh38	chr4	82842387	82842388	+	Nonsense_Mutation	INS	-	-	T			TCGA-BH-A18F-01A-11D-A12B-09	TCGA-BH-A18F-11A-22D-A12B-09	NA	NA			NA	NA	NA	NA	Somatic	NA	NA		NA	NA	Illumina HiSeq 2000	d414b3fe-b768-4a98-b285-5284bffa66f9	8404ab78-054d-4cd1-b92e-951f3047ff45	c.2720dupA	p.Tyr907Ter	p.Y907*	ENST00000355196	24/29	117	101	16	176	NA	NA	SEC31A	stop_gained	p.Y907*	ENST00000395310	NM_001077207.2
RAD1	5810	WUGSC	GRCh38	chr5	34908773	34908774	+	Frame_Shift_Ins	INS	-	-	A	novel		TCGA-BH-A18F-01A-11D-A12B-09	TCGA-BH-A18F-11A-22D-A12B-09	NA	NA			NA	NA	NA	NA	Somatic	NA	NA		NA	NA	Illumina HiSeq 2000	d414b3fe-b768-4a98-b285-5284bffa66f9	8404ab78-054d-4cd1-b92e-951f3047ff45	c.840dupT	p.Glu281Ter	p.E281*	ENST00000341754	2022-09-09	172	160	12	193	NA	NA	RAD1	frameshift_variant	p.E281*	ENST00000382038	NM_002853.3
C4A	720	WUGSC	GRCh38	chr6	31994336	31994336	+	Missense_Mutation	SNP	G	G	C			TCGA-BH-A18F-01A-11D-A12B-09	TCGA-BH-A18F-11A-22D-A12B-09	NA	NA			NA	NA	NA	NA	Somatic	NA	NA		NA	NA	Illumina HiSeq 2000	d414b3fe-b768-4a98-b285-5284bffa66f9	8404ab78-054d-4cd1-b92e-951f3047ff45	c.2544G>C	p.Gln848His	p.Q848H	ENST00000428956	20/41	131	116	15	126	NA	NA	C4A	missense_variant	p.Q848H	ENST00000428956	NM_007293.2
CLIP2	7461	WUGSC	GRCh38	chr7	74376622	74376622	+	Missense_Mutation	SNP	G	G	C			TCGA-BH-A18F-01A-11D-A12B-09	TCGA-BH-A18F-11A-22D-A12B-09	NA	NA			NA	NA	NA	NA	Somatic	NA	NA		NA	NA	Illumina HiSeq 2000	d414b3fe-b768-4a98-b285-5284bffa66f9	8404ab78-054d-4cd1-b92e-951f3047ff45	c.2221G>C	p.Glu741Gln	p.E741Q	ENST00000223398	2022-10-17	77	55	22	58	NA	NA	CLIP2	missense_variant	p.E741Q	ENST00000223398	NM_003388.4
GTF2IRD2	84163	WUGSC	GRCh38	chr7	74797957	74797957	+	Nonsense_Mutation	SNP	G	G	A	novel		TCGA-BH-A18F-01A-11D-A12B-09	TCGA-BH-A18F-11A-22D-A12B-09	NA	NA			NA	NA	NA	NA	Somatic	NA	NA		NA	NA	Illumina HiSeq 2000	d414b3fe-b768-4a98-b285-5284bffa66f9	8404ab78-054d-4cd1-b92e-951f3047ff45	c.1555C>T	p.Gln519Ter	p.Q519*	ENST00000451013	16/16	42	37	5	225	NA	NA	GTF2IRD2	stop_gained	p.Q519*	ENST00000451013	NM_173537.3
FLNC	2318	WUGSC	GRCh38	chr7	128850010	128850010	+	Missense_Mutation	SNP	C	C	A			TCGA-BH-A18F-01A-11D-A12B-09	TCGA-BH-A18F-11A-22D-A12B-09	NA	NA			NA	NA	NA	NA	Somatic	NA	NA		NA	NA	Illumina HiSeq 2000	d414b3fe-b768-4a98-b285-5284bffa66f9	8404ab78-054d-4cd1-b92e-951f3047ff45	c.5234C>A	p.Ser1745Tyr	p.S1745Y	ENST00000325888	31/48	30	23	7	22	NA	NA	FLNC	missense_variant	p.S1745Y	ENST00000325888	NM_001458.4
CSMD3	114788	WUGSC	GRCh38	chr8	112295989	112295989	+	Missense_Mutation	SNP	G	G	A	novel		TCGA-BH-A18F-01A-11D-A12B-09	TCGA-BH-A18F-11A-22D-A12B-09	NA	NA			NA	NA	NA	NA	Somatic	NA	NA		NA	NA	Illumina HiSeq 2000	d414b3fe-b768-4a98-b285-5284bffa66f9	8404ab78-054d-4cd1-b92e-951f3047ff45	c.8458C>T	p.Pro2820Ser	p.P2820S	ENST00000297405	54/71	154	142	12	206	NA	NA	CSMD3	missense_variant	p.P2820S	ENST00000297405	NM_198123.1
MROH6	642475	WUGSC	GRCh38	chr8	143570046	143570046	+	Missense_Mutation	SNP	C	C	T	rs748151785		TCGA-BH-A18F-01A-11D-A12B-09	TCGA-BH-A18F-11A-22D-A12B-09	NA	NA			NA	NA	NA	NA	Somatic	NA	NA		NA	NA	Illumina HiSeq 2000	d414b3fe-b768-4a98-b285-5284bffa66f9	8404ab78-054d-4cd1-b92e-951f3047ff45	c.1063G>A	p.Asp355Asn	p.D355N	ENST00000398882	2022-07-14	43	29	14	38	NA	NA	MROH6	missense_variant	p.D355N	ENST00000398882	NM_001100878.1
CNTLN	54875	WUGSC	GRCh38	chr9	17466868	17466868	+	Missense_Mutation	SNP	G	G	C			TCGA-BH-A18F-01A-11D-A12B-09	TCGA-BH-A18F-11A-22D-A12B-09	NA	NA			NA	NA	NA	NA	Somatic	NA	NA		NA	NA	Illumina HiSeq 2000	d414b3fe-b768-4a98-b285-5284bffa66f9	8404ab78-054d-4cd1-b92e-951f3047ff45	c.3832G>C	p.Glu1278Gln	p.E1278Q	ENST00000380647	23/26	212	141	71	170	NA	NA	CNTLN	missense_variant	p.E1278Q	ENST00000380647	NM_017738.3
PPP3CB	5532	WUGSC	GRCh38	chr10	73471569	73471569	+	Missense_Mutation	SNP	C	C	T			TCGA-BH-A18F-01A-11D-A12B-09	TCGA-BH-A18F-11A-22D-A12B-09	NA	NA			NA	NA	NA	NA	Somatic	NA	NA		NA	NA	Illumina HiSeq 2000	d414b3fe-b768-4a98-b285-5284bffa66f9	8404ab78-054d-4cd1-b92e-951f3047ff45	c.568G>A	p.Ala190Thr	p.A190T	ENST00000360663	2022-05-14	194	151	43	177	NA	NA	PPP3CB	missense_variant	p.A190T	ENST00000360663	NM_021132.2
ANXA11	311	WUGSC	GRCh38	chr10	80163536	80163536	+	Missense_Mutation	SNP	G	G	C			TCGA-BH-A18F-01A-11D-A12B-09	TCGA-BH-A18F-11A-22D-A12B-09	NA	NA			NA	NA	NA	NA	Somatic	NA	NA		NA	NA	Illumina HiSeq 2000	d414b3fe-b768-4a98-b285-5284bffa66f9	8404ab78-054d-4cd1-b92e-951f3047ff45	c.1027C>G	p.Gln343Glu	p.Q343E	ENST00000372231	2022-09-15	186	150	36	142	NA	NA	ANXA11	missense_variant	p.Q343E	ENST00000438331	NM_145869.1
PPFIBP2	8495	WUGSC	GRCh38	chr11	7625798	7625798	+	Missense_Mutation	SNP	G	G	A	rs140620299	by1000G;byCluster;byFrequency	TCGA-BH-A18F-01A-11D-A12B-09	TCGA-BH-A18F-11A-22D-A12B-09	NA	NA			NA	NA	NA	NA	Somatic	NA	NA		NA	NA	Illumina HiSeq 2000	d414b3fe-b768-4a98-b285-5284bffa66f9	8404ab78-054d-4cd1-b92e-951f3047ff45	c.733G>A	p.Glu245Lys	p.E245K	ENST00000299492	2022-08-24	156	142	14	147	NA	NA	PPFIBP2	missense_variant	p.E245K	ENST00000299492	NM_003621.3
USP47	55031	WUGSC	GRCh38	chr11	11956093	11956093	+	Missense_Mutation	SNP	G	G	A			TCGA-BH-A18F-01A-11D-A12B-09	TCGA-BH-A18F-11A-22D-A12B-09	NA	NA			NA	NA	NA	NA	Somatic	NA	NA		NA	NA	Illumina HiSeq 2000	d414b3fe-b768-4a98-b285-5284bffa66f9	8404ab78-054d-4cd1-b92e-951f3047ff45	c.4046G>A	p.Arg1349His	p.R1349H	ENST00000399455	29/29	197	154	43	171	NA	NA	USP47	missense_variant	p.R1261H	ENST00000339865	NM_017944.3
TSPAN11	441631	WUGSC	GRCh38	chr12	30983133	30983133	+	Missense_Mutation	SNP	G	G	A	rs140179345	by1000G;byCluster	TCGA-BH-A18F-01A-11D-A12B-09	TCGA-BH-A18F-11A-22D-A12B-09	NA	NA			NA	NA	NA	NA	Somatic	NA	NA		NA	NA	Illumina HiSeq 2000	d414b3fe-b768-4a98-b285-5284bffa66f9	8404ab78-054d-4cd1-b92e-951f3047ff45	c.685G>A	p.Gly229Arg	p.G229R	ENST00000261177	2022-07-08	57	40	17	49	NA	NA	TSPAN11	missense_variant	p.G229R	ENST00000261177	NM_001080509.2
COL2A1	1280	WUGSC	GRCh38	chr12	47987684	47987684	+	Missense_Mutation	SNP	C	C	T			TCGA-BH-A18F-01A-11D-A12B-09	TCGA-BH-A18F-11A-22D-A12B-09	NA	NA			NA	NA	NA	NA	Somatic	NA	NA		NA	NA	Illumina HiSeq 2000	d414b3fe-b768-4a98-b285-5284bffa66f9	8404ab78-054d-4cd1-b92e-951f3047ff45	c.1148G>A	p.Arg383His	p.R383H	ENST00000380518	19/54	118	97	21	81	NA	NA	COL2A1	missense_variant	p.R383H	ENST00000380518	NM_001844.4
KRT72	140807	WUGSC	GRCh38	chr12	52587718	52587718	+	Missense_Mutation	SNP	C	C	T	rs760349724	byFrequency	TCGA-BH-A18F-01A-11D-A12B-09	TCGA-BH-A18F-11A-22D-A12B-09	NA	NA			NA	NA	NA	NA	Somatic	NA	NA		NA	NA	Illumina HiSeq 2000	d414b3fe-b768-4a98-b285-5284bffa66f9	8404ab78-054d-4cd1-b92e-951f3047ff45	c.1223G>A	p.Arg408His	p.R408H	ENST00000293745	2022-07-09	205	165	40	178	NA	NA	KRT72	missense_variant	p.R408H	ENST00000293745	NM_080747.2
KIF5A	3798	WUGSC	GRCh38	chr12	57550377	57550377	+	Missense_Mutation	SNP	G	G	A			TCGA-BH-A18F-01A-11D-A12B-09	TCGA-BH-A18F-11A-22D-A12B-09	NA	NA			NA	NA	NA	NA	Somatic	NA	NA		NA	NA	Illumina HiSeq 2000	d414b3fe-b768-4a98-b285-5284bffa66f9	8404ab78-054d-4cd1-b92e-951f3047ff45	c.106G>A	p.Gly36Arg	p.G36R	ENST00000455537	2022-01-29	87	60	27	79	NA	NA	KIF5A	missense_variant	p.G36R	ENST00000455537	NM_004984.2
CDH1	999	WUGSC	GRCh38	chr16	68822032	68822033	+	Frame_Shift_Ins	INS	-	-	CTGC	novel		TCGA-BH-A18F-01A-11D-A12B-09	TCGA-BH-A18F-11A-22D-A12B-09	NA	NA			NA	NA	NA	NA	Somatic	NA	NA		NA	NA	Illumina HiSeq 2000	d414b3fe-b768-4a98-b285-5284bffa66f9	8404ab78-054d-4cd1-b92e-951f3047ff45	c.1744_1747dupCTGC	p.Leu583ProfsTer6	p.L583Pfs*6	ENST00000261769	2022-12-16	197	140	57	193	NA	NA	CDH1	frameshift_variant	p.L583Pfs*6	ENST00000261769	NM_004360.3
NF1	4763	WUGSC	GRCh38	chr17	31235639	31235642	+	Frame_Shift_Del	DEL	TGTT	TGTT	-			TCGA-BH-A18F-01A-11D-A12B-09	TCGA-BH-A18F-11A-22D-A12B-09	NA	NA			NA	NA	NA	NA	Somatic	NA	NA		NA	NA	Illumina HiSeq 2000	d414b3fe-b768-4a98-b285-5284bffa66f9	8404ab78-054d-4cd1-b92e-951f3047ff45	c.3739_3742delTTTG	p.Phe1247IlefsTer18	p.F1247Ifs*18	ENST00000358273	28/58	321	230	91	378	NA	NA	NF1	frameshift_variant	p.F1247Ifs*18	ENST00000358273	NM_001042492.2
SOCS6	9306	WUGSC	GRCh38	chr18	70324892	70324892	+	Missense_Mutation	SNP	G	G	T			TCGA-BH-A18F-01A-11D-A12B-09	TCGA-BH-A18F-11A-22D-A12B-09	NA	NA			NA	NA	NA	NA	Somatic	NA	NA		NA	NA	Illumina HiSeq 2000	d414b3fe-b768-4a98-b285-5284bffa66f9	8404ab78-054d-4cd1-b92e-951f3047ff45	c.224G>T	p.Gly75Val	p.G75V	ENST00000397942	2022-02-02	159	121	38	173	NA	NA	SOCS6	missense_variant	p.G75V	ENST00000397942	NM_004232.3
ZNF257	113835	WUGSC	GRCh38	chr19	22089086	22089086	+	Missense_Mutation	SNP	C	C	A			TCGA-BH-A18F-01A-11D-A12B-09	TCGA-BH-A18F-11A-22D-A12B-09	NA	NA			NA	NA	NA	NA	Somatic	NA	NA		NA	NA	Illumina HiSeq 2000	d414b3fe-b768-4a98-b285-5284bffa66f9	8404ab78-054d-4cd1-b92e-951f3047ff45	c.1336C>A	p.Leu446Ile	p.L446I	ENST00000594947	2022-04-04	137	116	21	133	NA	NA	ZNF257	missense_variant	p.L446I	ENST00000594947	NM_033468.2
DHDH	27294	WUGSC	GRCh38	chr19	48936125	48936125	+	Missense_Mutation	SNP	C	C	T	novel		TCGA-BH-A18F-01A-11D-A12B-09	TCGA-BH-A18F-11A-22D-A12B-09	NA	NA			NA	NA	NA	NA	Somatic	NA	NA		NA	NA	Illumina HiSeq 2000	d414b3fe-b768-4a98-b285-5284bffa66f9	8404ab78-054d-4cd1-b92e-951f3047ff45	c.296C>T	p.Thr99Met	p.T99M	ENST00000221403	2022-03-07	36	32	4	24	NA	NA	DHDH	missense_variant	p.T99M	ENST00000221403	NM_014475.3
ZNF841	284371	WUGSC	GRCh38	chr19	52067509	52067509	+	Missense_Mutation	SNP	C	C	T	novel		TCGA-BH-A18F-01A-11D-A12B-09	TCGA-BH-A18F-11A-22D-A12B-09	NA	NA			NA	NA	NA	NA	Somatic	NA	NA		NA	NA	Illumina HiSeq 2000	d414b3fe-b768-4a98-b285-5284bffa66f9	8404ab78-054d-4cd1-b92e-951f3047ff45	c.25G>A	p.Asp9Asn	p.D9N	ENST00000426391	2022-05-05	263	216	47	302	NA	NA	ZNF841	missense_variant	p.D125N	ENST00000594295	NM_001136499.1
SIGLEC1	6614	WUGSC	GRCh38	chr20	3704058	3704058	+	Missense_Mutation	SNP	G	G	A	novel		TCGA-BH-A18F-01A-11D-A12B-09	TCGA-BH-A18F-11A-22D-A12B-09	NA	NA			NA	NA	NA	NA	Somatic	NA	NA		NA	NA	Illumina HiSeq 2000	d414b3fe-b768-4a98-b285-5284bffa66f9	8404ab78-054d-4cd1-b92e-951f3047ff45	c.740C>T	p.Pro247Leu	p.P247L	ENST00000344754	2022-04-21	92	76	16	96	NA	NA	SIGLEC1	missense_variant	p.P247L	ENST00000344754	NM_023068.3
PAGE1	8712	WUGSC	GRCh38	chrX	49694768	49694768	+	Translation_Start_Site	SNP	C	C	G			TCGA-BH-A18F-01A-11D-A12B-09	TCGA-BH-A18F-11A-22D-A12B-09	NA	NA			NA	NA	NA	NA	Somatic	NA	NA		NA	NA	Illumina HiSeq 2000	d414b3fe-b768-4a98-b285-5284bffa66f9	8404ab78-054d-4cd1-b92e-951f3047ff45	c.3G>C	p.Met1?	p.M1?	ENST00000376150	2022-02-06	180	138	42	190	NA	NA	PAGE1	start_lost	p.M1?	ENST00000376150	NM_003785.3
P2RY10	27334	WUGSC	GRCh38	chrX	78960530	78960530	+	Missense_Mutation	SNP	C	C	T			TCGA-BH-A18F-01A-11D-A12B-09	TCGA-BH-A18F-11A-22D-A12B-09	NA	NA			NA	NA	NA	NA	Somatic	NA	NA		NA	NA	Illumina HiSeq 2000	d414b3fe-b768-4a98-b285-5284bffa66f9	8404ab78-054d-4cd1-b92e-951f3047ff45	c.10C>T	p.Leu4Phe	p.L4F	ENST00000171757	2022-04-04	243	191	52	245	NA	NA	P2RY10	missense_variant	p.L4F	ENST00000171757	NM_014499.2
SRM	6723	WUGSC	GRCh38	chr1	11056717	11056717	+	Missense_Mutation	SNP	G	G	A			TCGA-HN-A2OB-01A-21D-A27P-09	TCGA-HN-A2OB-10B-01D-A27P-09	NA	NA			NA	NA	NA	NA	Somatic	NA	NA		NA	NA	Illumina HiSeq 2000	9c888118-477d-4f12-afb7-653f05afa824	d739bf12-a886-410b-bc7b-22edf99c393d	c.422C>T	p.Ala141Val	p.A141V	ENST00000376957	2022-04-08	61	47	14	64	NA	NA	SRM	missense_variant	p.A141V	ENST00000376957	NM_003132.2
TBX15	6913	WUGSC	GRCh38	chr1	118923491	118923491	+	Missense_Mutation	SNP	G	G	A	rs763967043		TCGA-HN-A2OB-01A-21D-A27P-09	TCGA-HN-A2OB-10B-01D-A27P-09	NA	NA			NA	NA	NA	NA	Somatic	NA	NA		NA	NA	Illumina HiSeq 2000	9c888118-477d-4f12-afb7-653f05afa824	d739bf12-a886-410b-bc7b-22edf99c393d	c.806C>T	p.Thr269Met	p.T269M	ENST00000369429	2022-05-08	86	80	6	99	NA	NA	TBX15	missense_variant	p.T269M	ENST00000369429
CCDC80	151887	WUGSC	GRCh38	chr3	112605653	112605653	+	Missense_Mutation	SNP	C	C	T			TCGA-HN-A2OB-01A-21D-A27P-09	TCGA-HN-A2OB-10B-01D-A27P-09	NA	NA			NA	NA	NA	NA	Somatic	NA	NA		NA	NA	Illumina HiSeq 2000	9c888118-477d-4f12-afb7-653f05afa824	d739bf12-a886-410b-bc7b-22edf99c393d	c.2617G>A	p.Gly873Arg	p.G873R	ENST00000206423	2022-08-08	73	69	4	90	NA	NA	CCDC80	missense_variant	p.G873R	ENST00000206423	NM_199511.2
GRK7	131890	WUGSC	GRCh38	chr3	141778597	141778597	+	Missense_Mutation	SNP	G	G	A	novel		TCGA-HN-A2OB-01A-21D-A27P-09	TCGA-HN-A2OB-10B-01D-A27P-09	NA	NA			NA	NA	NA	NA	Somatic	NA	NA		NA	NA	Illumina HiSeq 2000	9c888118-477d-4f12-afb7-653f05afa824	d739bf12-a886-410b-bc7b-22edf99c393d	c.313G>A	p.Ala105Thr	p.A105T	ENST00000264952	2022-01-04	119	112	7	125	NA	NA	GRK7	missense_variant	p.A105T	ENST00000264952	NM_139209.2
PIK3CA	5290	WUGSC	GRCh38	chr3	179218294	179218294	+	Missense_Mutation	SNP	G	G	A	rs121913273		TCGA-HN-A2OB-01A-21D-A27P-09	TCGA-HN-A2OB-10B-01D-A27P-09	NA	NA			NA	NA	NA	NA	Somatic	NA	NA		NA	NA	Illumina HiSeq 2000	9c888118-477d-4f12-afb7-653f05afa824	d739bf12-a886-410b-bc7b-22edf99c393d	c.1624G>A	p.Glu542Lys	p.E542K	ENST00000263967	2022-10-21	64	47	17	53	NA	NA	PIK3CA	missense_variant	p.E542K	ENST00000263967	NM_006218.2
HTT	3064	WUGSC	GRCh38	chr4	3220267	3220267	+	Missense_Mutation	SNP	A	A	C	novel		TCGA-HN-A2OB-01A-21D-A27P-09	TCGA-HN-A2OB-10B-01D-A27P-09	NA	NA			NA	NA	NA	NA	Somatic	NA	NA		NA	NA	Illumina HiSeq 2000	9c888118-477d-4f12-afb7-653f05afa824	d739bf12-a886-410b-bc7b-22edf99c393d	c.7328A>C	p.Lys2443Thr	p.K2443T	ENST00000355072	53/67	54	41	13	47	NA	NA	HTT	missense_variant	p.K2443T	ENST00000355072	NM_002111.6
NFKB1	4790	WUGSC	GRCh38	chr4	102596145	102596145	+	Missense_Mutation	SNP	G	G	T	novel		TCGA-HN-A2OB-01A-21D-A27P-09	TCGA-HN-A2OB-10B-01D-A27P-09	NA	NA			NA	NA	NA	NA	Somatic	NA	NA		NA	NA	Illumina HiSeq 2000	9c888118-477d-4f12-afb7-653f05afa824	d739bf12-a886-410b-bc7b-22edf99c393d	c.1305G>T	p.Met435Ile	p.M435I	ENST00000394820	14/24	44	40	4	47	NA	NA	NFKB1	missense_variant	p.M436I	ENST00000226574	NM_003998.3
RNF170	81790	WUGSC	GRCh38	chr8	42873996	42873996	+	Missense_Mutation	SNP	G	G	C	novel		TCGA-HN-A2OB-01A-21D-A27P-09	TCGA-HN-A2OB-10B-01D-A27P-09	NA	NA			NA	NA	NA	NA	Somatic	NA	NA		NA	NA	Illumina HiSeq 2000	9c888118-477d-4f12-afb7-653f05afa824	d739bf12-a886-410b-bc7b-22edf99c393d	c.148C>G	p.Gln50Glu	p.Q50E	ENST00000527424	2022-03-07	61	53	8	56	NA	NA	RNF170	missense_variant	p.Q50E	ENST00000534961	NM_001160223.1
DNTT	1791	WUGSC	GRCh38	chr10	96332503	96332503	+	Missense_Mutation	SNP	G	G	T	novel		TCGA-HN-A2OB-01A-21D-A27P-09	TCGA-HN-A2OB-10B-01D-A27P-09	NA	NA			NA	NA	NA	NA	Somatic	NA	NA		NA	NA	Illumina HiSeq 2000	9c888118-477d-4f12-afb7-653f05afa824	d739bf12-a886-410b-bc7b-22edf99c393d	c.1266G>T	p.Gln422His	p.Q422H	ENST00000371174	2022-09-11	69	62	7	62	NA	NA	DNTT	missense_variant	p.Q422H	ENST00000371174	NM_004088.3
OR52B2	255725	WUGSC	GRCh38	chr11	6170149	6170149	+	Missense_Mutation	SNP	G	G	A	novel		TCGA-HN-A2OB-01A-21D-A27P-09	TCGA-HN-A2OB-10B-01D-A27P-09	NA	NA			NA	NA	NA	NA	Somatic	NA	NA		NA	NA	Illumina HiSeq 2000	9c888118-477d-4f12-afb7-653f05afa824	d739bf12-a886-410b-bc7b-22edf99c393d	c.178C>T	p.Pro60Ser	p.P60S	ENST00000530810	2022-01-01	71	61	10	64	NA	NA	OR52B2	missense_variant	p.P60S	ENST00000530810	NM_001004052.1
SPON1	10418	WUGSC	GRCh38	chr11	14259702	14259702	+	Splice_Site	SNP	G	G	A	rs112977335	byCluster	TCGA-HN-A2OB-01A-21D-A27P-09	TCGA-HN-A2OB-10B-01D-A27P-09	NA	NA			NA	NA	NA	NA	Somatic	NA	NA		NA	NA	Illumina HiSeq 2000	9c888118-477d-4f12-afb7-653f05afa824	d739bf12-a886-410b-bc7b-22edf99c393d	c.1831+1G>A		p.X611_splice	ENST00000576479		65	57	8	93	NA	NA	SPON1	splice_donor_variant	p.X611_splice	ENST00000576479	NM_006108.3
CDH1	999	WUGSC	GRCh38	chr16	68822071	68822072	+	Frame_Shift_Ins	INS	-	-	CCAGAACCTCGAACTATATT	novel		TCGA-HN-A2OB-01A-21D-A27P-09	TCGA-HN-A2OB-10B-01D-A27P-09	NA	NA			NA	NA	NA	NA	Somatic	NA	NA		NA	NA	Illumina HiSeq 2000	9c888118-477d-4f12-afb7-653f05afa824	d739bf12-a886-410b-bc7b-22edf99c393d	c.1784_1803dupCAGAACCTCGAACTATATTC	p.Phe602GlnfsTer18	p.F602Qfs*18	ENST00000261769	2022-12-16	20	15	5	32	NA	NA	CDH1	frameshift_variant	p.F602Qfs*18	ENST00000261769	NM_004360.3
BCAS3	54828	WUGSC	GRCh38	chr17	60990080	60990080	+	Missense_Mutation	SNP	G	G	C	novel		TCGA-HN-A2OB-01A-21D-A27P-09	TCGA-HN-A2OB-10B-01D-A27P-09	NA	NA			NA	NA	NA	NA	Somatic	NA	NA		NA	NA	Illumina HiSeq 2000	9c888118-477d-4f12-afb7-653f05afa824	d739bf12-a886-410b-bc7b-22edf99c393d	c.1331G>C	p.Arg444Pro	p.R444P	ENST00000390652	15/25	96	89	7	93	NA	NA	BCAS3	missense_variant	p.R444P	ENST00000589222
FASN	2194	WUGSC	GRCh38	chr17	82089292	82089292	+	Missense_Mutation	SNP	G	G	T	novel		TCGA-HN-A2OB-01A-21D-A27P-09	TCGA-HN-A2OB-10B-01D-A27P-09	NA	NA			NA	NA	NA	NA	Somatic	NA	NA		NA	NA	Illumina HiSeq 2000	9c888118-477d-4f12-afb7-653f05afa824	d739bf12-a886-410b-bc7b-22edf99c393d	c.2058C>A	p.Phe686Leu	p.F686L	ENST00000306749	13/43	29	26	3	34	NA	NA	FASN	missense_variant	p.F686L	ENST00000306749	NM_004104.4
DSG1	1828	WUGSC	GRCh38	chr18	31354321	31354321	+	Missense_Mutation	SNP	G	G	A	novel		TCGA-HN-A2OB-01A-21D-A27P-09	TCGA-HN-A2OB-10B-01D-A27P-09	NA	NA			NA	NA	NA	NA	Somatic	NA	NA		NA	NA	Illumina HiSeq 2000	9c888118-477d-4f12-afb7-653f05afa824	d739bf12-a886-410b-bc7b-22edf99c393d	c.2125G>A	p.Asp709Asn	p.D709N	ENST00000257192	15/15	45	42	3	79	NA	NA	DSG1	missense_variant	p.D709N	ENST00000257192	NM_001942.2
OR7D2	162998	WUGSC	GRCh38	chr19	9186403	9186404	+	Frame_Shift_Ins	INS	-	-	T	novel		TCGA-HN-A2OB-01A-21D-A27P-09	TCGA-HN-A2OB-10B-01D-A27P-09	NA	NA			NA	NA	NA	NA	Somatic	NA	NA		NA	NA	Illumina HiSeq 2000	9c888118-477d-4f12-afb7-653f05afa824	d739bf12-a886-410b-bc7b-22edf99c393d	c.627dupT	p.Pro210SerfsTer126	p.P210Sfs*126	ENST00000344248	2022-01-01	41	31	10	65	NA	NA	OR7D2	frameshift_variant	p.P210Sfs*126	ENST00000344248	NM_175883.2
C1GALT1C1	29071	WUGSC	GRCh38	chrX	120626515	120626515	+	Missense_Mutation	SNP	A	A	T	novel		TCGA-HN-A2OB-01A-21D-A27P-09	TCGA-HN-A2OB-10B-01D-A27P-09	NA	NA			NA	NA	NA	NA	Somatic	NA	NA		NA	NA	Illumina HiSeq 2000	9c888118-477d-4f12-afb7-653f05afa824	d739bf12-a886-410b-bc7b-22edf99c393d	c.652T>A	p.Ser218Thr	p.S218T	ENST00000304661	2022-02-02	66	59	7	69	NA	NA	C1GALT1C1	missense_variant	p.S218T	ENST00000304661	NM_001011551.2
PLEKHG5	57449	WUGSC	GRCh38	chr1	6475105	6475105	+	Missense_Mutation	SNP	C	C	G	novel		TCGA-BH-A2L8-01A-11D-A18P-09	TCGA-BH-A2L8-10A-01D-A18P-09	NA	NA			NA	NA	NA	NA	Somatic	NA	NA		NA	NA	Illumina HiSeq 2000	ce4179d3-b31d-4242-8ec1-f6785f9af2e1	b0e8676c-6f2d-4691-96c5-b323dded9687	c.412G>C	p.Asp138His	p.D138H	ENST00000400915	2022-06-22	33	30	3	36	NA	NA	PLEKHG5	missense_variant	p.D159H	ENST00000377748	NM_198681.3
SPEN	23013	WUGSC	GRCh38	chr1	15928519	15928519	+	Nonsense_Mutation	SNP	C	C	G	novel		TCGA-BH-A2L8-01A-11D-A18P-09	TCGA-BH-A2L8-10A-01D-A18P-09	NA	NA			NA	NA	NA	NA	Somatic	NA	NA		NA	NA	Illumina HiSeq 2000	ce4179d3-b31d-4242-8ec1-f6785f9af2e1	b0e8676c-6f2d-4691-96c5-b323dded9687	c.2279C>G	p.Ser760Ter	p.S760*	ENST00000375759	2022-11-15	20	15	5	23	NA	NA	SPEN	stop_gained	p.S760*	ENST00000375759	NM_015001.2
ARHGEF19	128272	WUGSC	GRCh38	chr1	16202498	16202498	+	Missense_Mutation	SNP	C	C	G	novel		TCGA-BH-A2L8-01A-11D-A18P-09	TCGA-BH-A2L8-10A-01D-A18P-09	NA	NA			NA	NA	NA	NA	Somatic	NA	NA		NA	NA	Illumina HiSeq 2000	ce4179d3-b31d-4242-8ec1-f6785f9af2e1	b0e8676c-6f2d-4691-96c5-b323dded9687	c.1984G>C	p.Gly662Arg	p.G662R	ENST00000270747	13/16	22	19	3	29	NA	NA	ARHGEF19	missense_variant	p.G662R	ENST00000270747	NM_153213.3
PADI3	51702	WUGSC	GRCh38	chr1	17282990	17282990	+	Missense_Mutation	SNP	C	C	G			TCGA-BH-A2L8-01A-11D-A18P-09	TCGA-BH-A2L8-10A-01D-A18P-09	NA	NA			NA	NA	NA	NA	Somatic	NA	NA		NA	NA	Illumina HiSeq 2000	ce4179d3-b31d-4242-8ec1-f6785f9af2e1	b0e8676c-6f2d-4691-96c5-b323dded9687	c.1906C>G	p.Pro636Ala	p.P636A	ENST00000375460	16/16	41	35	6	38	NA	NA	PADI3	missense_variant	p.P636A	ENST00000375460	NM_016233.2
KLHDC7A	127707	WUGSC	GRCh38	chr1	18483028	18483028	+	Missense_Mutation	SNP	G	G	A	novel		TCGA-BH-A2L8-01A-11D-A18P-09	TCGA-BH-A2L8-10A-01D-A18P-09	NA	NA			NA	NA	NA	NA	Somatic	NA	NA		NA	NA	Illumina HiSeq 2000	ce4179d3-b31d-4242-8ec1-f6785f9af2e1	b0e8676c-6f2d-4691-96c5-b323dded9687	c.2047G>A	p.Asp683Asn	p.D683N	ENST00000400664	2022-01-01	17	14	3	19	NA	NA	KLHDC7A	missense_variant	p.D683N	ENST00000400664	NM_152375.2
ARID1A	8289	WUGSC	GRCh38	chr1	26780193	26780194	+	Frame_Shift_Ins	INS	-	-	CCCAGGAC	novel		TCGA-BH-A2L8-01A-11D-A18P-09	TCGA-BH-A2L8-10A-01D-A18P-09	NA	NA			NA	NA	NA	NA	Somatic	NA	NA		NA	NA	Illumina HiSeq 2000	ce4179d3-b31d-4242-8ec1-f6785f9af2e1	b0e8676c-6f2d-4691-96c5-b323dded9687	c.6299_6306dupAGGACCCC	p.Phe2103ArgfsTer35	p.F2103Rfs*35	ENST00000324856	20/20	21	18	3	24	NA	NA	ARID1A	frameshift_variant	p.F2103Rfs*35	ENST00000324856	NM_006015.4
TXLNA	200081	WUGSC	GRCh38	chr1	32188007	32188007	+	Missense_Mutation	SNP	G	G	C			TCGA-BH-A2L8-01A-11D-A18P-09	TCGA-BH-A2L8-10A-01D-A18P-09	NA	NA			NA	NA	NA	NA	Somatic	NA	NA		NA	NA	Illumina HiSeq 2000	ce4179d3-b31d-4242-8ec1-f6785f9af2e1	b0e8676c-6f2d-4691-96c5-b323dded9687	c.651G>C	p.Gln217His	p.Q217H	ENST00000373609	2022-04-10	22	17	5	30	NA	NA	TXLNA	missense_variant	p.Q217H	ENST00000373609
AGO1	26523	WUGSC	GRCh38	chr1	35907026	35907026	+	Missense_Mutation	SNP	G	G	C			TCGA-BH-A2L8-01A-11D-A18P-09	TCGA-BH-A2L8-10A-01D-A18P-09	NA	NA			NA	NA	NA	NA	Somatic	NA	NA		NA	NA	Illumina HiSeq 2000	ce4179d3-b31d-4242-8ec1-f6785f9af2e1	b0e8676c-6f2d-4691-96c5-b323dded9687	c.1489G>C	p.Asp497His	p.D497H	ENST00000373204	2022-12-19	44	34	10	60	NA	NA	AGO1	missense_variant	p.D497H	ENST00000373204	NM_012199.2
NDUFS5	4725	WUGSC	GRCh38	chr1	39028861	39028861	+	Missense_Mutation	SNP	G	G	A	novel		TCGA-BH-A2L8-01A-11D-A18P-09	TCGA-BH-A2L8-10A-01D-A18P-09	NA	NA			NA	NA	NA	NA	Somatic	NA	NA		NA	NA	Illumina HiSeq 2000	ce4179d3-b31d-4242-8ec1-f6785f9af2e1	b0e8676c-6f2d-4691-96c5-b323dded9687	c.137G>A	p.Gly46Glu	p.G46E	ENST00000372967	2022-02-03	66	60	6	59	NA	NA	NDUFS5	missense_variant	p.G46E	ENST00000372969	NM_004552.2
RLF	6018	WUGSC	GRCh38	chr1	40195636	40195636	+	Missense_Mutation	SNP	C	C	T			TCGA-BH-A2L8-01A-11D-A18P-09	TCGA-BH-A2L8-10A-01D-A18P-09	NA	NA			NA	NA	NA	NA	Somatic	NA	NA		NA	NA	Illumina HiSeq 2000	ce4179d3-b31d-4242-8ec1-f6785f9af2e1	b0e8676c-6f2d-4691-96c5-b323dded9687	c.479C>T	p.Ser160Leu	p.S160L	ENST00000372771	2022-04-08	53	40	13	54	NA	NA	RLF	missense_variant	p.S160L	ENST00000372771	NM_012421.3
KLF17	128209	WUGSC	GRCh38	chr1	44129869	44129869	+	Missense_Mutation	SNP	G	G	A	novel		TCGA-BH-A2L8-01A-11D-A18P-09	TCGA-BH-A2L8-10A-01D-A18P-09	NA	NA			NA	NA	NA	NA	Somatic	NA	NA		NA	NA	Illumina HiSeq 2000	ce4179d3-b31d-4242-8ec1-f6785f9af2e1	b0e8676c-6f2d-4691-96c5-b323dded9687	c.598G>A	p.Glu200Lys	p.E200K	ENST00000372299	2022-02-04	24	20	4	39	NA	NA	KLF17	missense_variant	p.E200K	ENST00000372299	NM_173484.3
STIL	6491	WUGSC	GRCh38	chr1	47269840	47269840	+	Missense_Mutation	SNP	C	C	G	novel		TCGA-BH-A2L8-01A-11D-A18P-09	TCGA-BH-A2L8-10A-01D-A18P-09	NA	NA			NA	NA	NA	NA	Somatic	NA	NA		NA	NA	Illumina HiSeq 2000	ce4179d3-b31d-4242-8ec1-f6785f9af2e1	b0e8676c-6f2d-4691-96c5-b323dded9687	c.2410G>C	p.Gly804Arg	p.G804R	ENST00000360380	15/18	51	41	10	62	NA	NA	STIL	missense_variant	p.G804R	ENST00000360380	NM_001282936.1&NM_003035.2
ORC1	4998	WUGSC	GRCh38	chr1	52389297	52389297	+	Missense_Mutation	SNP	C	C	A			TCGA-BH-A2L8-01A-11D-A18P-09	TCGA-BH-A2L8-10A-01D-A18P-09	NA	NA			NA	NA	NA	NA	Somatic	NA	NA		NA	NA	Illumina HiSeq 2000	ce4179d3-b31d-4242-8ec1-f6785f9af2e1	b0e8676c-6f2d-4691-96c5-b323dded9687	c.1107G>T	p.Gln369His	p.Q369H	ENST00000371566	2022-07-17	89	76	13	83	NA	NA	ORC1	missense_variant	p.Q369H	ENST00000371568	NM_004153.3&NM_001190818.1&NM_001190819.1
LRRC8C	84230	WUGSC	GRCh38	chr1	89712743	89712743	+	Missense_Mutation	SNP	G	G	C			TCGA-BH-A2L8-01A-11D-A18P-09	TCGA-BH-A2L8-10A-01D-A18P-09	NA	NA			NA	NA	NA	NA	Somatic	NA	NA		NA	NA	Illumina HiSeq 2000	ce4179d3-b31d-4242-8ec1-f6785f9af2e1	b0e8676c-6f2d-4691-96c5-b323dded9687	c.173G>C	p.Arg58Thr	p.R58T	ENST00000370454	2022-03-03	29	23	6	31	NA	NA	LRRC8C	missense_variant	p.R58T	ENST00000370454	NM_032270.4
TMEM56	148534	WUGSC	GRCh38	chr1	95144007	95144007	+	Missense_Mutation	SNP	C	C	G	rs150211570	by1000G;byCluster;byFrequency	TCGA-BH-A2L8-01A-11D-A18P-09	TCGA-BH-A2L8-10A-01D-A18P-09	NA	NA			NA	NA	NA	NA	Somatic	NA	NA		NA	NA	Illumina HiSeq 2000	ce4179d3-b31d-4242-8ec1-f6785f9af2e1	b0e8676c-6f2d-4691-96c5-b323dded9687	c.106C>G	p.Pro36Ala	p.P36A	ENST00000370203	2022-02-07	103	89	14	97	NA	NA	TMEM56	missense_variant	p.P36A	ENST00000370203	NM_001199679.1&NM_152487.2
TRMT13	54482	WUGSC	GRCh38	chr1	100148040	100148040	+	Missense_Mutation	SNP	G	G	A			TCGA-BH-A2L8-01A-11D-A18P-09	TCGA-BH-A2L8-10A-01D-A18P-09	NA	NA			NA	NA	NA	NA	Somatic	NA	NA		NA	NA	Illumina HiSeq 2000	ce4179d3-b31d-4242-8ec1-f6785f9af2e1	b0e8676c-6f2d-4691-96c5-b323dded9687	c.964G>A	p.Glu322Lys	p.E322K	ENST00000370141	2022-10-11	49	37	12	91	NA	NA	TRMT13	missense_variant	p.E322K	ENST00000370141	NM_019083.2
KCND3	3752	WUGSC	GRCh38	chr1	111776169	111776169	+	Missense_Mutation	SNP	C	C	T	rs760710842		TCGA-BH-A2L8-01A-11D-A18P-09	TCGA-BH-A2L8-10A-01D-A18P-09	NA	NA			NA	NA	NA	NA	Somatic	NA	NA		NA	NA	Illumina HiSeq 2000	ce4179d3-b31d-4242-8ec1-f6785f9af2e1	b0e8676c-6f2d-4691-96c5-b323dded9687	c.1876G>A	p.Glu626Lys	p.E626K	ENST00000315987	2022-08-08	64	50	14	57	NA	NA	KCND3	missense_variant	p.E607K	ENST00000369697
ST7L	54879	WUGSC	GRCh38	chr1	112542015	112542015	+	Missense_Mutation	SNP	G	G	C			TCGA-BH-A2L8-01A-11D-A18P-09	TCGA-BH-A2L8-10A-01D-A18P-09	NA	NA			NA	NA	NA	NA	Somatic	NA	NA		NA	NA	Illumina HiSeq 2000	ce4179d3-b31d-4242-8ec1-f6785f9af2e1	b0e8676c-6f2d-4691-96c5-b323dded9687	c.1565C>G	p.Ser522Cys	p.S522C	ENST00000358039	14/15	71	59	12	60	NA	NA	ST7L	missense_variant	p.S522C	ENST00000358039	NM_017744.4
VANGL1	81839	WUGSC	GRCh38	chr1	115664138	115664138	+	Missense_Mutation	SNP	G	G	A			TCGA-BH-A2L8-01A-11D-A18P-09	TCGA-BH-A2L8-10A-01D-A18P-09	NA	NA			NA	NA	NA	NA	Somatic	NA	NA		NA	NA	Illumina HiSeq 2000	ce4179d3-b31d-4242-8ec1-f6785f9af2e1	b0e8676c-6f2d-4691-96c5-b323dded9687	c.682G>A	p.Asp228Asn	p.D228N	ENST00000310260	2022-04-08	50	38	12	73	NA	NA	VANGL1	missense_variant	p.D228N	ENST00000355485	NM_138959.2
NOTCH2	4853	WUGSC	GRCh38	chr1	119950801	119950801	+	Missense_Mutation	SNP	G	G	A			TCGA-BH-A2L8-01A-11D-A18P-09	TCGA-BH-A2L8-10A-01D-A18P-09	NA	NA			NA	NA	NA	NA	Somatic	NA	NA		NA	NA	Illumina HiSeq 2000	ce4179d3-b31d-4242-8ec1-f6785f9af2e1	b0e8676c-6f2d-4691-96c5-b323dded9687	c.2402C>T	p.Ser801Leu	p.S801L	ENST00000256646	15/34	65	50	15	58	NA	NA	NOTCH2	missense_variant	p.S801L	ENST00000256646	NM_024408.3
HIST2H3D	653604	WUGSC	GRCh38	chr1	149813390	149813390	+	Missense_Mutation	SNP	C	C	G			TCGA-BH-A2L8-01A-11D-A18P-09	TCGA-BH-A2L8-10A-01D-A18P-09	NA	NA			NA	NA	NA	NA	Somatic	NA	NA		NA	NA	Illumina HiSeq 2000	ce4179d3-b31d-4242-8ec1-f6785f9af2e1	b0e8676c-6f2d-4691-96c5-b323dded9687	c.292G>C	p.Glu98Gln	p.E98Q	ENST00000331491	2022-01-01	38	33	5	57	NA	NA	HIST2H3D	missense_variant	p.E98Q	ENST00000331491	NM_001123375.2
TCHH	7062	WUGSC	GRCh38	chr1	152111858	152111858	+	Missense_Mutation	SNP	C	C	G	novel		TCGA-BH-A2L8-01A-11D-A18P-09	TCGA-BH-A2L8-10A-01D-A18P-09	NA	NA			NA	NA	NA	NA	Somatic	NA	NA		NA	NA	Illumina HiSeq 2000	ce4179d3-b31d-4242-8ec1-f6785f9af2e1	b0e8676c-6f2d-4691-96c5-b323dded9687	c.1359G>C	p.Glu453Asp	p.E453D	ENST00000368804	2022-02-02	76	64	12	81	NA	NA	TCHH	missense_variant	p.E453D	ENST00000614923	NM_007113.3
SLAMF9	89886	WUGSC	GRCh38	chr1	159951799	159951799	+	Missense_Mutation	SNP	G	G	C			TCGA-BH-A2L8-01A-11D-A18P-09	TCGA-BH-A2L8-10A-01D-A18P-09	NA	NA			NA	NA	NA	NA	Somatic	NA	NA		NA	NA	Illumina HiSeq 2000	ce4179d3-b31d-4242-8ec1-f6785f9af2e1	b0e8676c-6f2d-4691-96c5-b323dded9687	c.732C>G	p.Phe244Leu	p.F244L	ENST00000368093	2022-04-04	76	66	10	58	NA	NA	SLAMF9	missense_variant	p.F244L	ENST00000368093	NM_033438.3
NCSTN	23385	WUGSC	GRCh38	chr1	160354190	160354190	+	Nonsense_Mutation	SNP	C	C	T			TCGA-BH-A2L8-01A-11D-A18P-09	TCGA-BH-A2L8-10A-01D-A18P-09	NA	NA			NA	NA	NA	NA	Somatic	NA	NA		NA	NA	Illumina HiSeq 2000	ce4179d3-b31d-4242-8ec1-f6785f9af2e1	b0e8676c-6f2d-4691-96c5-b323dded9687	c.1252C>T	p.Gln418Ter	p.Q418*	ENST00000294785	2022-11-17	84	69	15	99	NA	NA	NCSTN	stop_gained	p.Q398*	ENST00000368063	NM_001290184.1
C1orf112	55732	WUGSC	GRCh38	chr1	169827106	169827106	+	Missense_Mutation	SNP	A	A	G			TCGA-BH-A2L8-01A-11D-A18P-09	TCGA-BH-A2L8-10A-01D-A18P-09	NA	NA			NA	NA	NA	NA	Somatic	NA	NA		NA	NA	Illumina HiSeq 2000	ce4179d3-b31d-4242-8ec1-f6785f9af2e1	b0e8676c-6f2d-4691-96c5-b323dded9687	c.904A>G	p.Ile302Val	p.I302V	ENST00000286031	2022-11-24	97	85	12	81	NA	NA	C1orf112	missense_variant	p.I302V	ENST00000286031	NM_018186.2
RASAL2	9462	WUGSC	GRCh38	chr1	178467361	178467361	+	Missense_Mutation	SNP	G	G	C			TCGA-BH-A2L8-01A-11D-A18P-09	TCGA-BH-A2L8-10A-01D-A18P-09	NA	NA			NA	NA	NA	NA	Somatic	NA	NA		NA	NA	Illumina HiSeq 2000	ce4179d3-b31d-4242-8ec1-f6785f9af2e1	b0e8676c-6f2d-4691-96c5-b323dded9687	c.3195G>C	p.Lys1065Asn	p.K1065N	ENST00000462775	15/16	65	54	11	56	NA	NA	RASAL2	missense_variant	p.K1065N	ENST00000462775	NM_004841.3
HMCN1	83872	WUGSC	GRCh38	chr1	186136877	186136877	+	Missense_Mutation	SNP	G	G	C			TCGA-BH-A2L8-01A-11D-A18P-09	TCGA-BH-A2L8-10A-01D-A18P-09	NA	NA			NA	NA	NA	NA	Somatic	NA	NA		NA	NA	Illumina HiSeq 2000	ce4179d3-b31d-4242-8ec1-f6785f9af2e1	b0e8676c-6f2d-4691-96c5-b323dded9687	c.13522G>C	p.Glu4508Gln	p.E4508Q	ENST00000271588	87/107	45	38	7	51	NA	NA	HMCN1	missense_variant	p.E4508Q	ENST00000271588	NM_031935.2
ASPM	259266	WUGSC	GRCh38	chr1	197102551	197102551	+	Missense_Mutation	SNP	G	G	C	novel		TCGA-BH-A2L8-01A-11D-A18P-09	TCGA-BH-A2L8-10A-01D-A18P-09	NA	NA			NA	NA	NA	NA	Somatic	NA	NA		NA	NA	Illumina HiSeq 2000	ce4179d3-b31d-4242-8ec1-f6785f9af2e1	b0e8676c-6f2d-4691-96c5-b323dded9687	c.6700C>G	p.Gln2234Glu	p.Q2234E	ENST00000367409	18/28	88	81	7	43	NA	NA	ASPM	missense_variant	p.Q2234E	ENST00000367409	NM_018136.4
ASPM	259266	WUGSC	GRCh38	chr1	197102782	197102782	+	Missense_Mutation	SNP	T	T	C	novel		TCGA-BH-A2L8-01A-11D-A18P-09	TCGA-BH-A2L8-10A-01D-A18P-09	NA	NA			NA	NA	NA	NA	Somatic	NA	NA		NA	NA	Illumina HiSeq 2000	ce4179d3-b31d-4242-8ec1-f6785f9af2e1	b0e8676c-6f2d-4691-96c5-b323dded9687	c.6469A>G	p.Lys2157Glu	p.K2157E	ENST00000367409	18/28	77	72	5	71	NA	NA	ASPM	missense_variant	p.K2157E	ENST00000367409	NM_018136.4
ZBTB41	360023	WUGSC	GRCh38	chr1	197159784	197159784	+	Missense_Mutation	SNP	C	C	G			TCGA-BH-A2L8-01A-11D-A18P-09	TCGA-BH-A2L8-10A-01D-A18P-09	NA	NA			NA	NA	NA	NA	Somatic	NA	NA		NA	NA	Illumina HiSeq 2000	ce4179d3-b31d-4242-8ec1-f6785f9af2e1	b0e8676c-6f2d-4691-96c5-b323dded9687	c.2305G>C	p.Glu769Gln	p.E769Q	ENST00000367405	2022-10-10	138	116	22	81	NA	NA	ZBTB41	missense_variant	p.E769Q	ENST00000367405	NM_194314.2
CRB1	23418	WUGSC	GRCh38	chr1	197442189	197442189	+	Missense_Mutation	SNP	G	G	A	novel		TCGA-BH-A2L8-01A-11D-A18P-09	TCGA-BH-A2L8-10A-01D-A18P-09	NA	NA			NA	NA	NA	NA	Somatic	NA	NA		NA	NA	Illumina HiSeq 2000	ce4179d3-b31d-4242-8ec1-f6785f9af2e1	b0e8676c-6f2d-4691-96c5-b323dded9687	c.3902G>A	p.Cys1301Tyr	p.C1301Y	ENST00000367400	2022-11-12	146	137	9	114	NA	NA	CRB1	missense_variant	p.C1277Y	ENST00000535699	NM_001257965.1
KIF14	9928	WUGSC	GRCh38	chr1	200554579	200554579	+	Missense_Mutation	SNP	C	C	T	novel		TCGA-BH-A2L8-01A-11D-A18P-09	TCGA-BH-A2L8-10A-01D-A18P-09	NA	NA			NA	NA	NA	NA	Somatic	NA	NA		NA	NA	Illumina HiSeq 2000	ce4179d3-b31d-4242-8ec1-f6785f9af2e1	b0e8676c-6f2d-4691-96c5-b323dded9687	c.4456G>A	p.Glu1486Lys	p.E1486K	ENST00000367350	29/30	118	109	9	105	NA	NA	KIF14	missense_variant	p.E1486K	ENST00000367350	NM_014875.2
KIF14	9928	WUGSC	GRCh38	chr1	200600070	200600070	+	Missense_Mutation	SNP	G	G	C			TCGA-BH-A2L8-01A-11D-A18P-09	TCGA-BH-A2L8-10A-01D-A18P-09	NA	NA			NA	NA	NA	NA	Somatic	NA	NA		NA	NA	Illumina HiSeq 2000	ce4179d3-b31d-4242-8ec1-f6785f9af2e1	b0e8676c-6f2d-4691-96c5-b323dded9687	c.2344C>G	p.Gln782Glu	p.Q782E	ENST00000367350	13/30	73	58	15	58	NA	NA	KIF14	missense_variant	p.Q782E	ENST00000367350	NM_014875.2
KIF21B	23046	WUGSC	GRCh38	chr1	200990973	200990973	+	Missense_Mutation	SNP	G	G	C			TCGA-BH-A2L8-01A-11D-A18P-09	TCGA-BH-A2L8-10A-01D-A18P-09	NA	NA			NA	NA	NA	NA	Somatic	NA	NA		NA	NA	Illumina HiSeq 2000	ce4179d3-b31d-4242-8ec1-f6785f9af2e1	b0e8676c-6f2d-4691-96c5-b323dded9687	c.2631C>G	p.Ile877Met	p.I877M	ENST00000422435	18/35	34	30	4	39	NA	NA	KIF21B	missense_variant	p.I877M	ENST00000332129	NM_017596.3
LRRN2	10446	WUGSC	GRCh38	chr1	204618558	204618558	+	Missense_Mutation	SNP	C	C	T	rs781028138		TCGA-BH-A2L8-01A-11D-A18P-09	TCGA-BH-A2L8-10A-01D-A18P-09	NA	NA			NA	NA	NA	NA	Somatic	NA	NA		NA	NA	Illumina HiSeq 2000	ce4179d3-b31d-4242-8ec1-f6785f9af2e1	b0e8676c-6f2d-4691-96c5-b323dded9687	c.1435G>A	p.Glu479Lys	p.E479K	ENST00000367175	2022-01-01	24	19	5	43	NA	NA	LRRN2	missense_variant	p.E479K	ENST00000367175
SLC45A3	85414	WUGSC	GRCh38	chr1	205659544	205659544	+	Missense_Mutation	SNP	C	C	T			TCGA-BH-A2L8-01A-11D-A18P-09	TCGA-BH-A2L8-10A-01D-A18P-09	NA	NA			NA	NA	NA	NA	Somatic	NA	NA		NA	NA	Illumina HiSeq 2000	ce4179d3-b31d-4242-8ec1-f6785f9af2e1	b0e8676c-6f2d-4691-96c5-b323dded9687	c.1352G>A	p.Ser451Asn	p.S451N	ENST00000367145	2022-05-05	18	12	6	27	NA	NA	SLC45A3	missense_variant	p.S451N	ENST00000367145	NM_033102.2
USH2A	7399	WUGSC	GRCh38	chr1	215680292	215680292	+	Missense_Mutation	SNP	C	C	G			TCGA-BH-A2L8-01A-11D-A18P-09	TCGA-BH-A2L8-10A-01D-A18P-09	NA	NA			NA	NA	NA	NA	Somatic	NA	NA		NA	NA	Illumina HiSeq 2000	ce4179d3-b31d-4242-8ec1-f6785f9af2e1	b0e8676c-6f2d-4691-96c5-b323dded9687	c.12151G>C	p.Glu4051Gln	p.E4051Q	ENST00000307340	62/72	83	72	11	70	NA	NA	USH2A	missense_variant	p.E4051Q	ENST00000307340	NM_206933.2
CAPN8	388743	WUGSC	GRCh38	chr1	223544086	223544086	+	Missense_Mutation	SNP	G	G	C			TCGA-BH-A2L8-01A-11D-A18P-09	TCGA-BH-A2L8-10A-01D-A18P-09	NA	NA			NA	NA	NA	NA	Somatic	NA	NA		NA	NA	Illumina HiSeq 2000	ce4179d3-b31d-4242-8ec1-f6785f9af2e1	b0e8676c-6f2d-4691-96c5-b323dded9687	c.2010C>G	p.Ile670Met	p.I670M	ENST00000366872	19/21	48	42	6	38	NA	NA	CAPN8	missense_variant	p.I670M	ENST00000366872
OBSCN	84033	WUGSC	GRCh38	chr1	228333691	228333691	+	Missense_Mutation	SNP	C	C	G			TCGA-BH-A2L8-01A-11D-A18P-09	TCGA-BH-A2L8-10A-01D-A18P-09	NA	NA			NA	NA	NA	NA	Somatic	NA	NA		NA	NA	Illumina HiSeq 2000	ce4179d3-b31d-4242-8ec1-f6785f9af2e1	b0e8676c-6f2d-4691-96c5-b323dded9687	c.15965C>G	p.Ser5322Cys	p.S5322C	ENST00000422127	59/105	49	39	10	39	NA	NA	OBSCN	missense_variant	p.S6279C	ENST00000366707
CAPN9	10753	WUGSC	GRCh38	chr1	230787579	230787579	+	Missense_Mutation	SNP	C	C	G	rs199898968	byCluster	TCGA-BH-A2L8-01A-11D-A18P-09	TCGA-BH-A2L8-10A-01D-A18P-09	NA	NA			NA	NA	NA	NA	Somatic	NA	NA		NA	NA	Illumina HiSeq 2000	ce4179d3-b31d-4242-8ec1-f6785f9af2e1	b0e8676c-6f2d-4691-96c5-b323dded9687	c.1576C>G	p.Leu526Val	p.L526V	ENST00000271971	13/20	77	64	13	84	NA	NA	CAPN9	missense_variant	p.L500V	ENST00000354537	NM_016452.1
MLK4	84451	WUGSC	GRCh38	chr1	233354988	233354988	+	Missense_Mutation	SNP	G	G	A			TCGA-BH-A2L8-01A-11D-A18P-09	TCGA-BH-A2L8-10A-01D-A18P-09	NA	NA			NA	NA	NA	NA	Somatic	NA	NA		NA	NA	Illumina HiSeq 2000	ce4179d3-b31d-4242-8ec1-f6785f9af2e1	b0e8676c-6f2d-4691-96c5-b323dded9687	c.1288G>A	p.Asp430Asn	p.D430N	ENST00000366624	2022-04-10	31	24	7	38	NA	NA	MLK4	missense_variant	p.D430N	ENST00000366624	NM_032435.2
ARID4B	51742	WUGSC	GRCh38	chr1	235220406	235220406	+	Missense_Mutation	SNP	C	C	G	novel		TCGA-BH-A2L8-01A-11D-A18P-09	TCGA-BH-A2L8-10A-01D-A18P-09	NA	NA			NA	NA	NA	NA	Somatic	NA	NA		NA	NA	Illumina HiSeq 2000	ce4179d3-b31d-4242-8ec1-f6785f9af2e1	b0e8676c-6f2d-4691-96c5-b323dded9687	c.1303G>C	p.Glu435Gln	p.E435Q	ENST00000264183	15/24	226	202	24	153	NA	NA	ARID4B	missense_variant	p.E435Q	ENST00000264183	NM_016374.5
CEP170	9859	WUGSC	GRCh38	chr1	243126495	243126495	+	Missense_Mutation	SNP	C	C	G			TCGA-BH-A2L8-01A-11D-A18P-09	TCGA-BH-A2L8-10A-01D-A18P-09	NA	NA			NA	NA	NA	NA	Somatic	NA	NA		NA	NA	Illumina HiSeq 2000	ce4179d3-b31d-4242-8ec1-f6785f9af2e1	b0e8676c-6f2d-4691-96c5-b323dded9687	c.4709G>C	p.Arg1570Thr	p.R1570T	ENST00000366542	20/20	38	31	7	44	NA	NA	CEP170	missense_variant	p.R1570T	ENST00000366542	NM_014812.2
AHCTF1	25909	WUGSC	GRCh38	chr1	246850085	246850085	+	Missense_Mutation	SNP	C	C	T	rs373338270	by1000G;byCluster	TCGA-BH-A2L8-01A-11D-A18P-09	TCGA-BH-A2L8-10A-01D-A18P-09	NA	NA			NA	NA	NA	NA	Somatic	NA	NA		NA	NA	Illumina HiSeq 2000	ce4179d3-b31d-4242-8ec1-f6785f9af2e1	b0e8676c-6f2d-4691-96c5-b323dded9687	c.5948G>A	p.Arg1983His	p.R1983H	ENST00000326225	33/36	35	27	8	53	NA	NA	AHCTF1	missense_variant	p.R2009H	ENST00000366508
OR14I1	401994	WUGSC	GRCh38	chr1	248681643	248681643	+	Nonsense_Mutation	SNP	G	G	C			TCGA-BH-A2L8-01A-11D-A18P-09	TCGA-BH-A2L8-10A-01D-A18P-09	NA	NA			NA	NA	NA	NA	Somatic	NA	NA		NA	NA	Illumina HiSeq 2000	ce4179d3-b31d-4242-8ec1-f6785f9af2e1	b0e8676c-6f2d-4691-96c5-b323dded9687	c.662C>G	p.Ser221Ter	p.S221*	ENST00000342623	2022-01-01	33	27	6	35	NA	NA	OR14I1	stop_gained	p.S221*	ENST00000342623	NM_001004734.1
ZNF692	55657	WUGSC	GRCh38	chr1	248857848	248857848	+	Nonsense_Mutation	SNP	G	G	C			TCGA-BH-A2L8-01A-11D-A18P-09	TCGA-BH-A2L8-10A-01D-A18P-09	NA	NA			NA	NA	NA	NA	Somatic	NA	NA		NA	NA	Illumina HiSeq 2000	ce4179d3-b31d-4242-8ec1-f6785f9af2e1	b0e8676c-6f2d-4691-96c5-b323dded9687	c.191C>G	p.Ser64Ter	p.S64*	ENST00000306601	2022-03-12	24	18	6	30	NA	NA	ZNF692	stop_gained	p.S69*	ENST00000451251	NM_001136036.2
TSSC1	7260	WUGSC	GRCh38	chr2	3189393	3189393	+	Missense_Mutation	SNP	C	C	T	novel		TCGA-BH-A2L8-01A-11D-A18P-09	TCGA-BH-A2L8-10A-01D-A18P-09	NA	NA			NA	NA	NA	NA	Somatic	NA	NA		NA	NA	Illumina HiSeq 2000	ce4179d3-b31d-4242-8ec1-f6785f9af2e1	b0e8676c-6f2d-4691-96c5-b323dded9687	c.1105G>A	p.Asp369Asn	p.D369N	ENST00000382125	2022-09-09	18	15	3	21	NA	NA	TSSC1	missense_variant	p.D396N	ENST00000398659
CPSF3	51692	WUGSC	GRCh38	chr2	9430828	9430828	+	Missense_Mutation	SNP	C	C	G			TCGA-BH-A2L8-01A-11D-A18P-09	TCGA-BH-A2L8-10A-01D-A18P-09	NA	NA			NA	NA	NA	NA	Somatic	NA	NA		NA	NA	Illumina HiSeq 2000	ce4179d3-b31d-4242-8ec1-f6785f9af2e1	b0e8676c-6f2d-4691-96c5-b323dded9687	c.289C>G	p.His97Asp	p.H97D	ENST00000238112	2022-04-18	79	65	14	98	NA	NA	CPSF3	missense_variant	p.H60D	ENST00000460593
GREB1	9687	WUGSC	GRCh38	chr2	11612543	11612543	+	Nonsense_Mutation	SNP	G	G	T			TCGA-BH-A2L8-01A-11D-A18P-09	TCGA-BH-A2L8-10A-01D-A18P-09	NA	NA			NA	NA	NA	NA	Somatic	NA	NA		NA	NA	Illumina HiSeq 2000	ce4179d3-b31d-4242-8ec1-f6785f9af2e1	b0e8676c-6f2d-4691-96c5-b323dded9687	c.3055G>T	p.Glu1019Ter	p.E1019*	ENST00000234142	18/32	100	85	15	93	NA	NA	GREB1	stop_gained	p.E1019*	ENST00000381486	NM_014668.3
DDX1	1653	WUGSC	GRCh38	chr2	15618232	15618232	+	Nonsense_Mutation	SNP	C	C	T			TCGA-BH-A2L8-01A-11D-A18P-09	TCGA-BH-A2L8-10A-01D-A18P-09	NA	NA			NA	NA	NA	NA	Somatic	NA	NA		NA	NA	Illumina HiSeq 2000	ce4179d3-b31d-4242-8ec1-f6785f9af2e1	b0e8676c-6f2d-4691-96c5-b323dded9687	c.1168C>T	p.Gln390Ter	p.Q390*	ENST00000233084	16/26	86	71	15	80	NA	NA	DDX1	stop_gained	p.Q390*	ENST00000381341
DDX1	1653	WUGSC	GRCh38	chr2	15630778	15630778	+	Missense_Mutation	SNP	G	G	A	novel		TCGA-BH-A2L8-01A-11D-A18P-09	TCGA-BH-A2L8-10A-01D-A18P-09	NA	NA			NA	NA	NA	NA	Somatic	NA	NA		NA	NA	Illumina HiSeq 2000	ce4179d3-b31d-4242-8ec1-f6785f9af2e1	b0e8676c-6f2d-4691-96c5-b323dded9687	c.2095G>A	p.Gly699Arg	p.G699R	ENST00000233084	26/26	47	42	5	61	NA	NA	DDX1	missense_variant	p.G699R	ENST00000381341
KLHL29	114818	WUGSC	GRCh38	chr2	23706502	23706502	+	Missense_Mutation	SNP	G	G	C	novel		TCGA-BH-A2L8-01A-11D-A18P-09	TCGA-BH-A2L8-10A-01D-A18P-09	NA	NA			NA	NA	NA	NA	Somatic	NA	NA		NA	NA	Illumina HiSeq 2000	ce4179d3-b31d-4242-8ec1-f6785f9af2e1	b0e8676c-6f2d-4691-96c5-b323dded9687	c.2466G>C	p.Lys822Asn	p.K822N	ENST00000486442	14/14	29	26	3	48	NA	NA	KLHL29	missense_variant	p.K822N	ENST00000486442	NM_052920.1
EIF2B4	8890	WUGSC	GRCh38	chr2	27369462	27369462	+	Missense_Mutation	SNP	C	C	G			TCGA-BH-A2L8-01A-11D-A18P-09	TCGA-BH-A2L8-10A-01D-A18P-09	NA	NA			NA	NA	NA	NA	Somatic	NA	NA		NA	NA	Illumina HiSeq 2000	ce4179d3-b31d-4242-8ec1-f6785f9af2e1	b0e8676c-6f2d-4691-96c5-b323dded9687	c.163G>C	p.Gly55Arg	p.G55R	ENST00000347454	2022-03-13	120	100	20	118	NA	NA	EIF2B4	missense_variant	p.G76R	ENST00000493344
C2orf16	84226	WUGSC	GRCh38	chr2	27578070	27578070	+	Missense_Mutation	SNP	G	G	C			TCGA-BH-A2L8-01A-11D-A18P-09	TCGA-BH-A2L8-10A-01D-A18P-09	NA	NA			NA	NA	NA	NA	Somatic	NA	NA		NA	NA	Illumina HiSeq 2000	ce4179d3-b31d-4242-8ec1-f6785f9af2e1	b0e8676c-6f2d-4691-96c5-b323dded9687	c.1498G>C	p.Glu500Gln	p.E500Q	ENST00000408964	2022-01-01	37	31	6	54	NA	NA	C2orf16	missense_variant	p.E500Q	ENST00000408964	NM_032266.3
LRPPRC	10128	WUGSC	GRCh38	chr2	43934192	43934192	+	Missense_Mutation	SNP	C	C	T			TCGA-BH-A2L8-01A-11D-A18P-09	TCGA-BH-A2L8-10A-01D-A18P-09	NA	NA			NA	NA	NA	NA	Somatic	NA	NA		NA	NA	Illumina HiSeq 2000	ce4179d3-b31d-4242-8ec1-f6785f9af2e1	b0e8676c-6f2d-4691-96c5-b323dded9687	c.2734G>A	p.Glu912Lys	p.E912K	ENST00000260665	25/38	88	70	18	86	NA	NA	LRPPRC	missense_variant	p.E912K	ENST00000260665	NM_133259.3
PAPOLG	64895	WUGSC	GRCh38	chr2	60760282	60760282	+	Nonsense_Mutation	SNP	G	G	T			TCGA-BH-A2L8-01A-11D-A18P-09	TCGA-BH-A2L8-10A-01D-A18P-09	NA	NA			NA	NA	NA	NA	Somatic	NA	NA		NA	NA	Illumina HiSeq 2000	ce4179d3-b31d-4242-8ec1-f6785f9af2e1	b0e8676c-6f2d-4691-96c5-b323dded9687	c.166G>T	p.Glu56Ter	p.E56*	ENST00000238714	2022-02-22	38	27	11	44	NA	NA	PAPOLG	stop_gained	p.E56*	ENST00000238714	NM_022894.3
IMMT	10989	WUGSC	GRCh38	chr2	86144411	86144411	+	Nonsense_Mutation	SNP	G	G	A			TCGA-BH-A2L8-01A-11D-A18P-09	TCGA-BH-A2L8-10A-01D-A18P-09	NA	NA			NA	NA	NA	NA	Somatic	NA	NA		NA	NA	Illumina HiSeq 2000	ce4179d3-b31d-4242-8ec1-f6785f9af2e1	b0e8676c-6f2d-4691-96c5-b323dded9687	c.2134C>T	p.Gln712Ter	p.Q712*	ENST00000410111	15/15	87	64	23	72	NA	NA	IMMT	stop_gained	p.Q712*	ENST00000410111	NM_006839.2
TSGA10	80705	WUGSC	GRCh38	chr2	99035265	99035265	+	Nonsense_Mutation	SNP	G	G	A			TCGA-BH-A2L8-01A-11D-A18P-09	TCGA-BH-A2L8-10A-01D-A18P-09	NA	NA			NA	NA	NA	NA	Somatic	NA	NA		NA	NA	Illumina HiSeq 2000	ce4179d3-b31d-4242-8ec1-f6785f9af2e1	b0e8676c-6f2d-4691-96c5-b323dded9687	c.1579C>T	p.Arg527Ter	p.R527*	ENST00000355053	16/20	51	39	12	44	NA	NA	TSGA10	stop_gained	p.R527*	ENST00000393483	NM_025244.2
BCL2L11	10018	WUGSC	GRCh38	chr2	111123896	111123896	+	Missense_Mutation	SNP	G	G	A			TCGA-BH-A2L8-01A-11D-A18P-09	TCGA-BH-A2L8-10A-01D-A18P-09	NA	NA			NA	NA	NA	NA	Somatic	NA	NA		NA	NA	Illumina HiSeq 2000	ce4179d3-b31d-4242-8ec1-f6785f9af2e1	b0e8676c-6f2d-4691-96c5-b323dded9687	c.151G>A	p.Glu51Lys	p.E51K	ENST00000393256	2022-02-04	19	13	6	37	NA	NA	BCL2L11	missense_variant	p.E51K	ENST00000622509	NM_001204108.1&NM_001204110.1
GPR39	2863	WUGSC	GRCh38	chr2	132417327	132417327	+	Missense_Mutation	SNP	C	C	G			TCGA-BH-A2L8-01A-11D-A18P-09	TCGA-BH-A2L8-10A-01D-A18P-09	NA	NA			NA	NA	NA	NA	Somatic	NA	NA		NA	NA	Illumina HiSeq 2000	ce4179d3-b31d-4242-8ec1-f6785f9af2e1	b0e8676c-6f2d-4691-96c5-b323dded9687	c.285C>G	p.Ile95Met	p.I95M	ENST00000329321	2022-01-02	62	53	9	66	NA	NA	GPR39	missense_variant	p.I95M	ENST00000329321	NM_001508.2
PLA2R1	22925	WUGSC	GRCh38	chr2	159946849	159946849	+	Missense_Mutation	SNP	C	C	G			TCGA-BH-A2L8-01A-11D-A18P-09	TCGA-BH-A2L8-10A-01D-A18P-09	NA	NA			NA	NA	NA	NA	Somatic	NA	NA		NA	NA	Illumina HiSeq 2000	ce4179d3-b31d-4242-8ec1-f6785f9af2e1	b0e8676c-6f2d-4691-96c5-b323dded9687	c.3919G>C	p.Gly1307Arg	p.G1307R	ENST00000283243	27/30	77	66	11	110	NA	NA	PLA2R1	missense_variant	p.G1307R	ENST00000283243	NM_007366.4&NM_001195641.1
DPP4	1803	WUGSC	GRCh38	chr2	162016842	162016842	+	Missense_Mutation	SNP	G	G	A			TCGA-BH-A2L8-01A-11D-A18P-09	TCGA-BH-A2L8-10A-01D-A18P-09	NA	NA			NA	NA	NA	NA	Somatic	NA	NA		NA	NA	Illumina HiSeq 2000	ce4179d3-b31d-4242-8ec1-f6785f9af2e1	b0e8676c-6f2d-4691-96c5-b323dded9687	c.1493C>T	p.Ser498Leu	p.S498L	ENST00000360534	18/26	67	51	16	74	NA	NA	DPP4	missense_variant	p.S498L	ENST00000360534	NM_001935.3
SCN9A	6335	WUGSC	GRCh38	chr2	166204408	166204408	+	Missense_Mutation	SNP	C	C	T			TCGA-BH-A2L8-01A-11D-A18P-09	TCGA-BH-A2L8-10A-01D-A18P-09	NA	NA			NA	NA	NA	NA	Somatic	NA	NA		NA	NA	Illumina HiSeq 2000	ce4179d3-b31d-4242-8ec1-f6785f9af2e1	b0e8676c-6f2d-4691-96c5-b323dded9687	c.4455G>A	p.Met1485Ile	p.M1485I	ENST00000303354	25/27	167	144	23	190	NA	NA	SCN9A	missense_variant	p.M1485I	ENST00000303354
SCN9A	6335	WUGSC	GRCh38	chr2	166233343	166233343	+	Missense_Mutation	SNP	C	C	G	novel		TCGA-BH-A2L8-01A-11D-A18P-09	TCGA-BH-A2L8-10A-01D-A18P-09	NA	NA			NA	NA	NA	NA	Somatic	NA	NA		NA	NA	Illumina HiSeq 2000	ce4179d3-b31d-4242-8ec1-f6785f9af2e1	b0e8676c-6f2d-4691-96c5-b323dded9687	c.3921G>C	p.Met1307Ile	p.M1307I	ENST00000303354	21/27	42	35	7	50	NA	NA	SCN9A	missense_variant	p.M1307I	ENST00000303354
CCDC173	129881	WUGSC	GRCh38	chr2	169662417	169662417	+	Missense_Mutation	SNP	C	C	T			TCGA-BH-A2L8-01A-11D-A18P-09	TCGA-BH-A2L8-10A-01D-A18P-09	NA	NA			NA	NA	NA	NA	Somatic	NA	NA		NA	NA	Illumina HiSeq 2000	ce4179d3-b31d-4242-8ec1-f6785f9af2e1	b0e8676c-6f2d-4691-96c5-b323dded9687	c.682G>A	p.Glu228Lys	p.E228K	ENST00000447353	2022-05-09	113	98	15	93	NA	NA	CCDC173	missense_variant	p.E228K	ENST00000447353	NM_001085447.1
OLA1	29789	WUGSC	GRCh38	chr2	174079013	174079013	+	Missense_Mutation	SNP	C	C	T	rs781608678		TCGA-BH-A2L8-01A-11D-A18P-09	TCGA-BH-A2L8-10A-01D-A18P-09	NA	NA			NA	NA	NA	NA	Somatic	NA	NA		NA	NA	Illumina HiSeq 2000	ce4179d3-b31d-4242-8ec1-f6785f9af2e1	b0e8676c-6f2d-4691-96c5-b323dded9687	c.1044G>A	p.Met348Ile	p.M348I	ENST00000284719	2022-10-11	84	75	9	87	NA	NA	OLA1	missense_variant	p.M348I	ENST00000284719	NM_013341.3
TTN	7273	WUGSC	GRCh38	chr2	178532316	178532316	+	Missense_Mutation	SNP	C	C	T			TCGA-BH-A2L8-01A-11D-A18P-09	TCGA-BH-A2L8-10A-01D-A18P-09	NA	NA			NA	NA	NA	NA	Somatic	NA	NA		NA	NA	Illumina HiSeq 2000	ce4179d3-b31d-4242-8ec1-f6785f9af2e1	b0e8676c-6f2d-4691-96c5-b323dded9687	c.99376G>A	p.Glu33126Lys	p.E33126K	ENST00000591111	308/313	152	130	22	135	NA	NA	TTN	missense_variant	p.E34767K	ENST00000589042	NM_001267550.1
TTN	7273	WUGSC	GRCh38	chr2	178560996	178560996	+	Missense_Mutation	SNP	G	G	A			TCGA-BH-A2L8-01A-11D-A18P-09	TCGA-BH-A2L8-10A-01D-A18P-09	NA	NA			NA	NA	NA	NA	Somatic	NA	NA		NA	NA	Illumina HiSeq 2000	ce4179d3-b31d-4242-8ec1-f6785f9af2e1	b0e8676c-6f2d-4691-96c5-b323dded9687	c.80213C>T	p.Ala26738Val	p.A26738V	ENST00000591111	276/313	101	81	20	61	NA	NA	TTN	missense_variant	p.A28379V	ENST00000589042	NM_001267550.1
TTN	7273	WUGSC	GRCh38	chr2	178578943	178578943	+	Missense_Mutation	SNP	G	G	A			TCGA-BH-A2L8-01A-11D-A18P-09	TCGA-BH-A2L8-10A-01D-A18P-09	NA	NA			NA	NA	NA	NA	Somatic	NA	NA		NA	NA	Illumina HiSeq 2000	ce4179d3-b31d-4242-8ec1-f6785f9af2e1	b0e8676c-6f2d-4691-96c5-b323dded9687	c.63164C>T	p.Ser21055Leu	p.S21055L	ENST00000591111	270/313	50	40	10	49	NA	NA	TTN	missense_variant	p.S22696L	ENST00000589042	NM_001267550.1
FAM171B	165215	WUGSC	GRCh38	chr2	186761850	186761850	+	Missense_Mutation	SNP	C	C	T	novel		TCGA-BH-A2L8-01A-11D-A18P-09	TCGA-BH-A2L8-10A-01D-A18P-09	NA	NA			NA	NA	NA	NA	Somatic	NA	NA		NA	NA	Illumina HiSeq 2000	ce4179d3-b31d-4242-8ec1-f6785f9af2e1	b0e8676c-6f2d-4691-96c5-b323dded9687	c.1508C>T	p.Ser503Leu	p.S503L	ENST00000304698	2022-08-08	60	51	9	34	NA	NA	FAM171B	missense_variant	p.S503L	ENST00000304698	NM_177454.3
PARD3B	117583	WUGSC	GRCh38	chr2	205301475	205301475	+	Missense_Mutation	SNP	G	G	C	rs757121760		TCGA-BH-A2L8-01A-11D-A18P-09	TCGA-BH-A2L8-10A-01D-A18P-09	NA	NA			NA	NA	NA	NA	Somatic	NA	NA		NA	NA	Illumina HiSeq 2000	ce4179d3-b31d-4242-8ec1-f6785f9af2e1	b0e8676c-6f2d-4691-96c5-b323dded9687	c.2404G>C	p.Asp802His	p.D802H	ENST00000406610	18/23	31	26	5	37	NA	NA	PARD3B	missense_variant	p.D802H	ENST00000406610	NM_001302769.1
VWC2L	402117	WUGSC	GRCh38	chr2	214436717	214436717	+	Missense_Mutation	SNP	C	C	G			TCGA-BH-A2L8-01A-11D-A18P-09	TCGA-BH-A2L8-10A-01D-A18P-09	NA	NA			NA	NA	NA	NA	Somatic	NA	NA		NA	NA	Illumina HiSeq 2000	ce4179d3-b31d-4242-8ec1-f6785f9af2e1	b0e8676c-6f2d-4691-96c5-b323dded9687	c.479C>G	p.Pro160Arg	p.P160R	ENST00000312504	2022-03-04	62	54	8	52	NA	NA	VWC2L	missense_variant	p.P160R	ENST00000312504	NM_001080500.2
DES	1674	WUGSC	GRCh38	chr2	219420276	219420276	+	Missense_Mutation	SNP	G	G	A	rs367961979	by1000G;byCluster	TCGA-BH-A2L8-01A-11D-A18P-09	TCGA-BH-A2L8-10A-01D-A18P-09	NA	NA			NA	NA	NA	NA	Somatic	NA	NA		NA	NA	Illumina HiSeq 2000	ce4179d3-b31d-4242-8ec1-f6785f9af2e1	b0e8676c-6f2d-4691-96c5-b323dded9687	c.665G>A	p.Arg222His	p.R222H	ENST00000373960	2022-03-09	41	34	7	33	NA	NA	DES	missense_variant	p.R222H	ENST00000373960	NM_001927.3
NYAP2	57624	WUGSC	GRCh38	chr2	225582178	225582178	+	Missense_Mutation	SNP	G	G	C			TCGA-BH-A2L8-01A-11D-A18P-09	TCGA-BH-A2L8-10A-01D-A18P-09	NA	NA			NA	NA	NA	NA	Somatic	NA	NA		NA	NA	Illumina HiSeq 2000	ce4179d3-b31d-4242-8ec1-f6785f9af2e1	b0e8676c-6f2d-4691-96c5-b323dded9687	c.761G>C	p.Arg254Thr	p.R254T	ENST00000272907	2022-04-06	37	31	6	30	NA	NA	NYAP2	missense_variant	p.R254T	ENST00000272907	NM_020864.1
AGFG1	3267	WUGSC	GRCh38	chr2	227536943	227536943	+	Missense_Mutation	SNP	C	C	T			TCGA-BH-A2L8-01A-11D-A18P-09	TCGA-BH-A2L8-10A-01D-A18P-09	NA	NA			NA	NA	NA	NA	Somatic	NA	NA		NA	NA	Illumina HiSeq 2000	ce4179d3-b31d-4242-8ec1-f6785f9af2e1	b0e8676c-6f2d-4691-96c5-b323dded9687	c.1328C>T	p.Ser443Phe	p.S443F	ENST00000310078	2022-10-13	78	61	17	99	NA	NA	AGFG1	missense_variant	p.S443F	ENST00000310078	NM_004504.4
MLPH	79083	WUGSC	GRCh38	chr2	237540929	237540929	+	Missense_Mutation	SNP	C	C	T			TCGA-BH-A2L8-01A-11D-A18P-09	TCGA-BH-A2L8-10A-01D-A18P-09	NA	NA			NA	NA	NA	NA	Somatic	NA	NA		NA	NA	Illumina HiSeq 2000	ce4179d3-b31d-4242-8ec1-f6785f9af2e1	b0e8676c-6f2d-4691-96c5-b323dded9687	c.1418C>T	p.Ala473Val	p.A473V	ENST00000264605	2022-11-16	41	36	5	57	NA	NA	MLPH	missense_variant	p.A473V	ENST00000264605	NM_024101.6
KIF1A	547	WUGSC	GRCh38	chr2	240770982	240770982	+	Missense_Mutation	SNP	C	C	G			TCGA-BH-A2L8-01A-11D-A18P-09	TCGA-BH-A2L8-10A-01D-A18P-09	NA	NA			NA	NA	NA	NA	Somatic	NA	NA		NA	NA	Illumina HiSeq 2000	ce4179d3-b31d-4242-8ec1-f6785f9af2e1	b0e8676c-6f2d-4691-96c5-b323dded9687	c.1303G>C	p.Glu435Gln	p.E435Q	ENST00000320389	14/47	42	31	11	34	NA	NA	KIF1A	missense_variant	p.E444Q	ENST00000498729	NM_001244008.1
ATG7	10533	WUGSC	GRCh38	chr3	11313361	11313361	+	Missense_Mutation	SNP	G	G	A			TCGA-BH-A2L8-01A-11D-A18P-09	TCGA-BH-A2L8-10A-01D-A18P-09	NA	NA			NA	NA	NA	NA	Somatic	NA	NA		NA	NA	Illumina HiSeq 2000	ce4179d3-b31d-4242-8ec1-f6785f9af2e1	b0e8676c-6f2d-4691-96c5-b323dded9687	c.469G>A	p.Glu157Lys	p.E157K	ENST00000354449	2022-06-19	96	78	18	108	NA	NA	ATG7	missense_variant	p.E157K	ENST00000354449	NM_006395.2
KCNH8	131096	WUGSC	GRCh38	chr3	19281273	19281273	+	Missense_Mutation	SNP	C	C	T	rs373684361	byCluster	TCGA-BH-A2L8-01A-11D-A18P-09	TCGA-BH-A2L8-10A-01D-A18P-09	NA	NA			NA	NA	NA	NA	Somatic	NA	NA		NA	NA	Illumina HiSeq 2000	ce4179d3-b31d-4242-8ec1-f6785f9af2e1	b0e8676c-6f2d-4691-96c5-b323dded9687	c.386C>T	p.Ser129Leu	p.S129L	ENST00000328405	2022-03-16	55	47	8	64	NA	NA	KCNH8	missense_variant	p.S129L	ENST00000328405	NM_144633.2
PRKAR2A	5576	WUGSC	GRCh38	chr3	48756432	48756432	+	Missense_Mutation	SNP	C	C	G			TCGA-BH-A2L8-01A-11D-A18P-09	TCGA-BH-A2L8-10A-01D-A18P-09	NA	NA			NA	NA	NA	NA	Somatic	NA	NA		NA	NA	Illumina HiSeq 2000	ce4179d3-b31d-4242-8ec1-f6785f9af2e1	b0e8676c-6f2d-4691-96c5-b323dded9687	c.886G>C	p.Asp296His	p.D296H	ENST00000265563	2022-09-11	93	77	16	94	NA	NA	PRKAR2A	missense_variant	p.D296H	ENST00000265563	NM_004157.2
CDHR4	389118	WUGSC	GRCh38	chr3	49796985	49796985	+	Missense_Mutation	SNP	G	G	C			TCGA-BH-A2L8-01A-11D-A18P-09	TCGA-BH-A2L8-10A-01D-A18P-09	NA	NA			NA	NA	NA	NA	Somatic	NA	NA		NA	NA	Illumina HiSeq 2000	ce4179d3-b31d-4242-8ec1-f6785f9af2e1	b0e8676c-6f2d-4691-96c5-b323dded9687	c.543C>G	p.Phe181Leu	p.F181L	ENST00000412678	2022-05-19	31	25	6	56	NA	NA	CDHR4	missense_variant	p.F181L	ENST00000412678	NM_001007540.2
CACNA1D	776	WUGSC	GRCh38	chr3	53776678	53776678	+	Missense_Mutation	SNP	C	C	T			TCGA-BH-A2L8-01A-11D-A18P-09	TCGA-BH-A2L8-10A-01D-A18P-09	NA	NA			NA	NA	NA	NA	Somatic	NA	NA		NA	NA	Illumina HiSeq 2000	ce4179d3-b31d-4242-8ec1-f6785f9af2e1	b0e8676c-6f2d-4691-96c5-b323dded9687	c.4438C>T	p.His1480Tyr	p.H1480Y	ENST00000350061	36/48	78	65	13	76	NA	NA	CACNA1D	missense_variant	p.H1500Y	ENST00000288139	NM_000720.3
ERC2	26059	WUGSC	GRCh38	chr3	56007214	56007215	+	Frame_Shift_Ins	INS	-	-	T	novel		TCGA-BH-A2L8-01A-11D-A18P-09	TCGA-BH-A2L8-10A-01D-A18P-09	NA	NA			NA	NA	NA	NA	Somatic	NA	NA		NA	NA	Illumina HiSeq 2000	ce4179d3-b31d-4242-8ec1-f6785f9af2e1	b0e8676c-6f2d-4691-96c5-b323dded9687	c.2027dupA	p.Glu677GlyfsTer3	p.E677Gfs*3	ENST00000288221	2022-10-18	161	152	9	137	NA	NA	ERC2	frameshift_variant	p.E677Gfs*3	ENST00000288221	NM_015576.1
HESX1	8820	WUGSC	GRCh38	chr3	57198473	57198473	+	Missense_Mutation	SNP	A	A	G	novel		TCGA-BH-A2L8-01A-11D-A18P-09	TCGA-BH-A2L8-10A-01D-A18P-09	NA	NA			NA	NA	NA	NA	Somatic	NA	NA		NA	NA	Illumina HiSeq 2000	ce4179d3-b31d-4242-8ec1-f6785f9af2e1	b0e8676c-6f2d-4691-96c5-b323dded9687	c.377T>C	p.Val126Ala	p.V126A	ENST00000295934	2022-03-04	29	25	4	34	NA	NA	HESX1	missense_variant	p.V126A	ENST00000295934	NM_003865.2
SLMAP	7871	WUGSC	GRCh38	chr3	57849784	57849784	+	Missense_Mutation	SNP	C	C	G			TCGA-BH-A2L8-01A-11D-A18P-09	TCGA-BH-A2L8-10A-01D-A18P-09	NA	NA			NA	NA	NA	NA	Somatic	NA	NA		NA	NA	Illumina HiSeq 2000	ce4179d3-b31d-4242-8ec1-f6785f9af2e1	b0e8676c-6f2d-4691-96c5-b323dded9687	c.487C>G	p.Gln163Glu	p.Q163E	ENST00000428312	2022-05-22	128	99	29	121	NA	NA	SLMAP	missense_variant	p.Q163E	ENST00000383718
ROBO1	6091	WUGSC	GRCh38	chr3	78617779	78617779	+	Missense_Mutation	SNP	C	C	T			TCGA-BH-A2L8-01A-11D-A18P-09	TCGA-BH-A2L8-10A-01D-A18P-09	NA	NA			NA	NA	NA	NA	Somatic	NA	NA		NA	NA	Illumina HiSeq 2000	ce4179d3-b31d-4242-8ec1-f6785f9af2e1	b0e8676c-6f2d-4691-96c5-b323dded9687	c.4138G>A	p.Glu1380Lys	p.E1380K	ENST00000464233	27/31	42	32	10	57	NA	NA	ROBO1	missense_variant	p.E1260K	ENST00000436010
TFG	10342	WUGSC	GRCh38	chr3	100713731	100713731	+	Nonsense_Mutation	SNP	C	C	T			TCGA-BH-A2L8-01A-11D-A18P-09	TCGA-BH-A2L8-10A-01D-A18P-09	NA	NA			NA	NA	NA	NA	Somatic	NA	NA		NA	NA	Illumina HiSeq 2000	ce4179d3-b31d-4242-8ec1-f6785f9af2e1	b0e8676c-6f2d-4691-96c5-b323dded9687	c.46C>T	p.Gln16Ter	p.Q16*	ENST00000240851	2022-02-08	39	30	9	54	NA	NA	TFG	stop_gained	p.Q16*	ENST00000612059
GUCA1C	9626	WUGSC	GRCh38	chr3	108953648	108953648	+	Missense_Mutation	SNP	C	C	T			TCGA-BH-A2L8-01A-11D-A18P-09	TCGA-BH-A2L8-10A-01D-A18P-09	NA	NA			NA	NA	NA	NA	Somatic	NA	NA		NA	NA	Illumina HiSeq 2000	ce4179d3-b31d-4242-8ec1-f6785f9af2e1	b0e8676c-6f2d-4691-96c5-b323dded9687	c.115G>A	p.Glu39Lys	p.E39K	ENST00000261047	2022-01-04	89	75	14	67	NA	NA	GUCA1C	missense_variant	p.E39K	ENST00000261047	NM_005459.3
KIAA1407	57577	WUGSC	GRCh38	chr3	114036760	114036760	+	Missense_Mutation	SNP	C	C	G			TCGA-BH-A2L8-01A-11D-A18P-09	TCGA-BH-A2L8-10A-01D-A18P-09	NA	NA			NA	NA	NA	NA	Somatic	NA	NA		NA	NA	Illumina HiSeq 2000	ce4179d3-b31d-4242-8ec1-f6785f9af2e1	b0e8676c-6f2d-4691-96c5-b323dded9687	c.442G>C	p.Glu148Gln	p.E148Q	ENST00000295878	2022-05-17	132	112	20	111	NA	NA	KIAA1407	missense_variant	p.E148Q	ENST00000295878	NM_020817.1
MCM2	4171	WUGSC	GRCh38	chr3	127606204	127606204	+	Nonsense_Mutation	SNP	G	G	T			TCGA-BH-A2L8-01A-11D-A18P-09	TCGA-BH-A2L8-10A-01D-A18P-09	NA	NA			NA	NA	NA	NA	Somatic	NA	NA		NA	NA	Illumina HiSeq 2000	ce4179d3-b31d-4242-8ec1-f6785f9af2e1	b0e8676c-6f2d-4691-96c5-b323dded9687	c.760G>T	p.Glu254Ter	p.E254*	ENST00000265056	2022-05-16	36	32	4	59	NA	NA	MCM2	stop_gained	p.E254*	ENST00000265056	NM_004526.3
CEP70	80321	WUGSC	GRCh38	chr3	138570385	138570385	+	Missense_Mutation	SNP	G	G	A	novel		TCGA-BH-A2L8-01A-11D-A18P-09	TCGA-BH-A2L8-10A-01D-A18P-09	NA	NA			NA	NA	NA	NA	Somatic	NA	NA		NA	NA	Illumina HiSeq 2000	ce4179d3-b31d-4242-8ec1-f6785f9af2e1	b0e8676c-6f2d-4691-96c5-b323dded9687	c.398C>T	p.Ser133Leu	p.S133L	ENST00000264982	2022-06-18	125	105	20	129	NA	NA	CEP70	missense_variant	p.S133L	ENST00000264982	NM_001288965.1&NM_024491.3
CLSTN2	64084	WUGSC	GRCh38	chr3	140175986	140175986	+	Missense_Mutation	SNP	C	C	T			TCGA-BH-A2L8-01A-11D-A18P-09	TCGA-BH-A2L8-10A-01D-A18P-09	NA	NA			NA	NA	NA	NA	Somatic	NA	NA		NA	NA	Illumina HiSeq 2000	ce4179d3-b31d-4242-8ec1-f6785f9af2e1	b0e8676c-6f2d-4691-96c5-b323dded9687	c.145C>T	p.His49Tyr	p.H49Y	ENST00000458420	2022-02-17	76	66	10	61	NA	NA	CLSTN2	missense_variant	p.H49Y	ENST00000458420	NM_022131.2
RNF13	11342	WUGSC	GRCh38	chr3	149846037	149846037	+	Missense_Mutation	SNP	C	C	T			TCGA-BH-A2L8-01A-11D-A18P-09	TCGA-BH-A2L8-10A-01D-A18P-09	NA	NA			NA	NA	NA	NA	Somatic	NA	NA		NA	NA	Illumina HiSeq 2000	ce4179d3-b31d-4242-8ec1-f6785f9af2e1	b0e8676c-6f2d-4691-96c5-b323dded9687	c.11C>T	p.Ser4Phe	p.S4F	ENST00000344229	2022-03-11	72	60	12	60	NA	NA	RNF13	missense_variant	p.S4F	ENST00000344229	NM_007282.4
LRRC31	79782	WUGSC	GRCh38	chr3	169839987	169839987	+	Nonsense_Mutation	SNP	G	G	A	novel		TCGA-BH-A2L8-01A-11D-A18P-09	TCGA-BH-A2L8-10A-01D-A18P-09	NA	NA			NA	NA	NA	NA	Somatic	NA	NA		NA	NA	Illumina HiSeq 2000	ce4179d3-b31d-4242-8ec1-f6785f9af2e1	b0e8676c-6f2d-4691-96c5-b323dded9687	c.1654C>T	p.Gln552Ter	p.Q552*	ENST00000316428	2022-09-09	44	40	4	37	NA	NA	LRRC31	stop_gained	p.Q552*	ENST00000316428	NM_024727.3
PIK3CA	5290	WUGSC	GRCh38	chr3	179234302	179234302	+	Missense_Mutation	SNP	G	G	C	rs121913277	byCluster	TCGA-BH-A2L8-01A-11D-A18P-09	TCGA-BH-A2L8-10A-01D-A18P-09	NA	NA			NA	NA	NA	NA	Somatic	NA	NA		NA	NA	Illumina HiSeq 2000	ce4179d3-b31d-4242-8ec1-f6785f9af2e1	b0e8676c-6f2d-4691-96c5-b323dded9687	c.3145G>C	p.Gly1049Arg	p.G1049R	ENST00000263967	21/21	46	39	7	41	NA	NA	PIK3CA	missense_variant	p.G1049R	ENST00000263967	NM_006218.2
YEATS2	55689	WUGSC	GRCh38	chr3	183717673	183717673	+	Missense_Mutation	SNP	G	G	C			TCGA-BH-A2L8-01A-11D-A18P-09	TCGA-BH-A2L8-10A-01D-A18P-09	NA	NA			NA	NA	NA	NA	Somatic	NA	NA		NA	NA	Illumina HiSeq 2000	ce4179d3-b31d-4242-8ec1-f6785f9af2e1	b0e8676c-6f2d-4691-96c5-b323dded9687	c.123G>C	p.Lys41Asn	p.K41N	ENST00000305135	2022-03-31	81	66	15	65	NA	NA	YEATS2	missense_variant	p.K41N	ENST00000305135	NM_018023.4
IGF2BP2	10644	WUGSC	GRCh38	chr3	185657308	185657308	+	Missense_Mutation	SNP	C	C	T			TCGA-BH-A2L8-01A-11D-A18P-09	TCGA-BH-A2L8-10A-01D-A18P-09	NA	NA			NA	NA	NA	NA	Somatic	NA	NA		NA	NA	Illumina HiSeq 2000	ce4179d3-b31d-4242-8ec1-f6785f9af2e1	b0e8676c-6f2d-4691-96c5-b323dded9687	c.1364G>A	p.Arg455Lys	p.R455K	ENST00000382199	2022-12-16	22	13	9	39	NA	NA	IGF2BP2	missense_variant	p.R455K	ENST00000382199	NM_006548.4&NM_001291873.1&NM_001291872.1&NM_001291869.1
HES1	3280	WUGSC	GRCh38	chr3	194136645	194136645	+	Missense_Mutation	SNP	G	G	A			TCGA-BH-A2L8-01A-11D-A18P-09	TCGA-BH-A2L8-10A-01D-A18P-09	NA	NA			NA	NA	NA	NA	Somatic	NA	NA		NA	NA	Illumina HiSeq 2000	ce4179d3-b31d-4242-8ec1-f6785f9af2e1	b0e8676c-6f2d-4691-96c5-b323dded9687	c.137G>A	p.Arg46Gln	p.R46Q	ENST00000232424	2022-02-04	38	29	9	71	NA	NA	HES1	missense_variant	p.R46Q	ENST00000232424	NM_005524.3
UBXN7	26043	WUGSC	GRCh38	chr3	196361867	196361867	+	Missense_Mutation	SNP	G	G	C			TCGA-BH-A2L8-01A-11D-A18P-09	TCGA-BH-A2L8-10A-01D-A18P-09	NA	NA			NA	NA	NA	NA	Somatic	NA	NA		NA	NA	Illumina HiSeq 2000	ce4179d3-b31d-4242-8ec1-f6785f9af2e1	b0e8676c-6f2d-4691-96c5-b323dded9687	c.1285C>G	p.Leu429Val	p.L429V	ENST00000296328	2022-10-11	81	68	13	108	NA	NA	UBXN7	missense_variant	p.L429V	ENST00000296328	NM_015562.1
TNIP2	79155	WUGSC	GRCh38	chr4	2742484	2742484	+	Missense_Mutation	SNP	C	C	T			TCGA-BH-A2L8-01A-11D-A18P-09	TCGA-BH-A2L8-10A-01D-A18P-09	NA	NA			NA	NA	NA	NA	Somatic	NA	NA		NA	NA	Illumina HiSeq 2000	ce4179d3-b31d-4242-8ec1-f6785f9af2e1	b0e8676c-6f2d-4691-96c5-b323dded9687	c.1063G>A	p.Gly355Arg	p.G355R	ENST00000315423	2022-06-06	22	14	8	23	NA	NA	TNIP2	missense_variant	p.G248R	ENST00000510267	NM_001161527.1
EVC2	132884	WUGSC	GRCh38	chr4	5640596	5640596	+	Missense_Mutation	SNP	C	C	G			TCGA-BH-A2L8-01A-11D-A18P-09	TCGA-BH-A2L8-10A-01D-A18P-09	NA	NA			NA	NA	NA	NA	Somatic	NA	NA		NA	NA	Illumina HiSeq 2000	ce4179d3-b31d-4242-8ec1-f6785f9af2e1	b0e8676c-6f2d-4691-96c5-b323dded9687	c.1388G>C	p.Arg463Thr	p.R463T	ENST00000344408	2022-10-22	142	116	26	88	NA	NA	EVC2	missense_variant	p.R383T	ENST00000310917	NM_001166136.1
LIMCH1	22998	WUGSC	GRCh38	chr4	41681034	41681034	+	Missense_Mutation	SNP	C	C	G	novel		TCGA-BH-A2L8-01A-11D-A18P-09	TCGA-BH-A2L8-10A-01D-A18P-09	NA	NA			NA	NA	NA	NA	Somatic	NA	NA		NA	NA	Illumina HiSeq 2000	ce4179d3-b31d-4242-8ec1-f6785f9af2e1	b0e8676c-6f2d-4691-96c5-b323dded9687	c.2540C>G	p.Ser847Cys	p.S847C	ENST00000313860	20/27	83	77	6	60	NA	NA	LIMCH1	missense_variant	p.S847C	ENST00000313860	NM_014988.3
NOA1	84273	WUGSC	GRCh38	chr4	56977423	56977423	+	Missense_Mutation	SNP	C	C	G	novel		TCGA-BH-A2L8-01A-11D-A18P-09	TCGA-BH-A2L8-10A-01D-A18P-09	NA	NA			NA	NA	NA	NA	Somatic	NA	NA		NA	NA	Illumina HiSeq 2000	ce4179d3-b31d-4242-8ec1-f6785f9af2e1	b0e8676c-6f2d-4691-96c5-b323dded9687	c.163G>C	p.Asp55His	p.D55H	ENST00000264230	2022-01-07	21	14	7	35	NA	NA	NOA1	missense_variant	p.D55H	ENST00000264230	NM_032313.2
G3BP2	9908	WUGSC	GRCh38	chr4	75645661	75645661	+	Missense_Mutation	SNP	C	C	G			TCGA-BH-A2L8-01A-11D-A18P-09	TCGA-BH-A2L8-10A-01D-A18P-09	NA	NA			NA	NA	NA	NA	Somatic	NA	NA		NA	NA	Illumina HiSeq 2000	ce4179d3-b31d-4242-8ec1-f6785f9af2e1	b0e8676c-6f2d-4691-96c5-b323dded9687	c.1218G>C	p.Glu406Asp	p.E406D	ENST00000359707	2022-12-12	152	134	18	148	NA	NA	G3BP2	missense_variant	p.E406D	ENST00000359707	NM_203505.2
SOWAHB	345079	WUGSC	GRCh38	chr4	76896589	76896589	+	Missense_Mutation	SNP	C	C	G			TCGA-BH-A2L8-01A-11D-A18P-09	TCGA-BH-A2L8-10A-01D-A18P-09	NA	NA			NA	NA	NA	NA	Somatic	NA	NA		NA	NA	Illumina HiSeq 2000	ce4179d3-b31d-4242-8ec1-f6785f9af2e1	b0e8676c-6f2d-4691-96c5-b323dded9687	c.1261G>C	p.Glu421Gln	p.E421Q	ENST00000334306	2022-01-01	24	18	6	23	NA	NA	SOWAHB	missense_variant	p.E421Q	ENST00000334306	NM_001029870.1
PTPN13	5783	WUGSC	GRCh38	chr4	86772860	86772860	+	Missense_Mutation	SNP	G	G	C			TCGA-BH-A2L8-01A-11D-A18P-09	TCGA-BH-A2L8-10A-01D-A18P-09	NA	NA			NA	NA	NA	NA	Somatic	NA	NA		NA	NA	Illumina HiSeq 2000	ce4179d3-b31d-4242-8ec1-f6785f9af2e1	b0e8676c-6f2d-4691-96c5-b323dded9687	c.5251G>C	p.Asp1751His	p.D1751H	ENST00000411767	32/48	54	45	9	53	NA	NA	PTPN13	missense_variant	p.D1756H	ENST00000436978	NM_080685.2
NUDT9	53343	WUGSC	GRCh38	chr4	87449199	87449199	+	Missense_Mutation	SNP	C	C	G			TCGA-BH-A2L8-01A-11D-A18P-09	TCGA-BH-A2L8-10A-01D-A18P-09	NA	NA			NA	NA	NA	NA	Somatic	NA	NA		NA	NA	Illumina HiSeq 2000	ce4179d3-b31d-4242-8ec1-f6785f9af2e1	b0e8676c-6f2d-4691-96c5-b323dded9687	c.588C>G	p.Ile196Met	p.I196M	ENST00000302174	2022-05-08	61	44	17	77	NA	NA	NUDT9	missense_variant	p.I146M	ENST00000473942	NM_198038.2
ADH5	128	WUGSC	GRCh38	chr4	99076417	99076417	+	Missense_Mutation	SNP	C	C	T			TCGA-BH-A2L8-01A-11D-A18P-09	TCGA-BH-A2L8-10A-01D-A18P-09	NA	NA			NA	NA	NA	NA	Somatic	NA	NA		NA	NA	Illumina HiSeq 2000	ce4179d3-b31d-4242-8ec1-f6785f9af2e1	b0e8676c-6f2d-4691-96c5-b323dded9687	c.700G>A	p.Glu234Lys	p.E234K	ENST00000296412	2022-06-09	61	53	8	49	NA	NA	ADH5	missense_variant	p.E234K	ENST00000296412	NM_000671.4
PPA2	27068	WUGSC	GRCh38	chr4	105396301	105396301	+	Missense_Mutation	SNP	G	G	C			TCGA-BH-A2L8-01A-11D-A18P-09	TCGA-BH-A2L8-10A-01D-A18P-09	NA	NA			NA	NA	NA	NA	Somatic	NA	NA		NA	NA	Illumina HiSeq 2000	ce4179d3-b31d-4242-8ec1-f6785f9af2e1	b0e8676c-6f2d-4691-96c5-b323dded9687	c.817C>G	p.Gln273Glu	p.Q273E	ENST00000341695	2022-09-12	40	33	7	46	NA	NA	PPA2	missense_variant	p.Q273E	ENST00000341695	NM_176869.2
SYNPO2	171024	WUGSC	GRCh38	chr4	119030117	119030117	+	Missense_Mutation	SNP	G	G	A			TCGA-BH-A2L8-01A-11D-A18P-09	TCGA-BH-A2L8-10A-01D-A18P-09	NA	NA			NA	NA	NA	NA	Somatic	NA	NA		NA	NA	Illumina HiSeq 2000	ce4179d3-b31d-4242-8ec1-f6785f9af2e1	b0e8676c-6f2d-4691-96c5-b323dded9687	c.1342G>A	p.Glu448Lys	p.E448K	ENST00000429713	2022-04-04	89	64	25	86	NA	NA	SYNPO2	missense_variant	p.E448K	ENST00000429713	NM_001128933.2
KIAA1109	84162	WUGSC	GRCh38	chr4	122355942	122355942	+	Missense_Mutation	SNP	G	G	A			TCGA-BH-A2L8-01A-11D-A18P-09	TCGA-BH-A2L8-10A-01D-A18P-09	NA	NA			NA	NA	NA	NA	Somatic	NA	NA		NA	NA	Illumina HiSeq 2000	ce4179d3-b31d-4242-8ec1-f6785f9af2e1	b0e8676c-6f2d-4691-96c5-b323dded9687	c.14452G>A	p.Asp4818Asn	p.D4818N	ENST00000264501	83/86	85	75	10	80	NA	NA	KIAA1109	missense_variant	p.D4818N	ENST00000264501
C4orf33	132321	WUGSC	GRCh38	chr4	129102693	129102693	+	Missense_Mutation	SNP	G	G	A			TCGA-BH-A2L8-01A-11D-A18P-09	TCGA-BH-A2L8-10A-01D-A18P-09	NA	NA			NA	NA	NA	NA	Somatic	NA	NA		NA	NA	Illumina HiSeq 2000	ce4179d3-b31d-4242-8ec1-f6785f9af2e1	b0e8676c-6f2d-4691-96c5-b323dded9687	c.83G>A	p.Arg28Lys	p.R28K	ENST00000281146	2022-02-06	75	61	14	70	NA	NA	C4orf33	missense_variant	p.R28K	ENST00000281146	NM_173487.2
FBXW7	55294	WUGSC	GRCh38	chr4	152329713	152329713	+	Missense_Mutation	SNP	C	C	G			TCGA-BH-A2L8-01A-11D-A18P-09	TCGA-BH-A2L8-10A-01D-A18P-09	NA	NA			NA	NA	NA	NA	Somatic	NA	NA		NA	NA	Illumina HiSeq 2000	ce4179d3-b31d-4242-8ec1-f6785f9af2e1	b0e8676c-6f2d-4691-96c5-b323dded9687	c.1195G>C	p.Asp399His	p.D399H	ENST00000281708	2022-08-12	56	44	12	61	NA	NA	FBXW7	missense_variant	p.D399H	ENST00000281708	NM_033632.3
TDO2	6999	WUGSC	GRCh38	chr4	155904058	155904058	+	Missense_Mutation	SNP	G	G	C			TCGA-BH-A2L8-01A-11D-A18P-09	TCGA-BH-A2L8-10A-01D-A18P-09	NA	NA			NA	NA	NA	NA	Somatic	NA	NA		NA	NA	Illumina HiSeq 2000	ce4179d3-b31d-4242-8ec1-f6785f9af2e1	b0e8676c-6f2d-4691-96c5-b323dded9687	c.76G>C	p.Asp26His	p.D26H	ENST00000536354	2022-02-12	50	44	6	68	NA	NA	TDO2	missense_variant	p.D26H	ENST00000536354	NM_005651.3
ANXA10	11199	WUGSC	GRCh38	chr4	168162621	168162621	+	Missense_Mutation	SNP	G	G	A			TCGA-BH-A2L8-01A-11D-A18P-09	TCGA-BH-A2L8-10A-01D-A18P-09	NA	NA			NA	NA	NA	NA	Somatic	NA	NA		NA	NA	Illumina HiSeq 2000	ce4179d3-b31d-4242-8ec1-f6785f9af2e1	b0e8676c-6f2d-4691-96c5-b323dded9687	c.289G>A	p.Glu97Lys	p.E97K	ENST00000359299	2022-04-12	65	56	9	68	NA	NA	ANXA10	missense_variant	p.E97K	ENST00000359299	NM_007193.4
HAND2	9464	WUGSC	GRCh38	chr4	173528750	173528750	+	Missense_Mutation	SNP	C	C	G			TCGA-BH-A2L8-01A-11D-A18P-09	TCGA-BH-A2L8-10A-01D-A18P-09	NA	NA			NA	NA	NA	NA	Somatic	NA	NA		NA	NA	Illumina HiSeq 2000	ce4179d3-b31d-4242-8ec1-f6785f9af2e1	b0e8676c-6f2d-4691-96c5-b323dded9687	c.540G>C	p.Lys180Asn	p.K180N	ENST00000359562	2022-01-02	100	93	7	82	NA	NA	HAND2	missense_variant	p.K180N	ENST00000359562	NM_021973.2
UFSP2	55325	WUGSC	GRCh38	chr4	185415798	185415798	+	Missense_Mutation	SNP	C	C	T			TCGA-BH-A2L8-01A-11D-A18P-09	TCGA-BH-A2L8-10A-01D-A18P-09	NA	NA			NA	NA	NA	NA	Somatic	NA	NA		NA	NA	Illumina HiSeq 2000	ce4179d3-b31d-4242-8ec1-f6785f9af2e1	b0e8676c-6f2d-4691-96c5-b323dded9687	c.403G>A	p.Glu135Lys	p.E135K	ENST00000264689	2022-05-12	54	45	9	58	NA	NA	UFSP2	missense_variant	p.E135K	ENST00000264689	NM_018359.3
UFSP2	55325	WUGSC	GRCh38	chr4	185415799	185415799	+	Missense_Mutation	SNP	A	A	C	rs147049967	byCluster	TCGA-BH-A2L8-01A-11D-A18P-09	TCGA-BH-A2L8-10A-01D-A18P-09	NA	NA			NA	NA	NA	NA	Somatic	NA	NA		NA	NA	Illumina HiSeq 2000	ce4179d3-b31d-4242-8ec1-f6785f9af2e1	b0e8676c-6f2d-4691-96c5-b323dded9687	c.402T>G	p.Ile134Met	p.I134M	ENST00000264689	2022-05-12	53	44	9	58	NA	NA	UFSP2	missense_variant	p.I134M	ENST00000264689	NM_018359.3
CEP72	55722	WUGSC	GRCh38	chr5	620095	620095	+	Missense_Mutation	SNP	G	G	C	novel		TCGA-BH-A2L8-01A-11D-A18P-09	TCGA-BH-A2L8-10A-01D-A18P-09	NA	NA			NA	NA	NA	NA	Somatic	NA	NA		NA	NA	Illumina HiSeq 2000	ce4179d3-b31d-4242-8ec1-f6785f9af2e1	b0e8676c-6f2d-4691-96c5-b323dded9687	c.237G>C	p.Glu79Asp	p.E79D	ENST00000264935	2022-03-12	66	50	16	67	NA	NA	CEP72	missense_variant	p.E79D	ENST00000264935	NM_018140.3
FASTKD3	79072	WUGSC	GRCh38	chr5	7859464	7859464	+	Missense_Mutation	SNP	G	G	C	novel		TCGA-BH-A2L8-01A-11D-A18P-09	TCGA-BH-A2L8-10A-01D-A18P-09	NA	NA			NA	NA	NA	NA	Somatic	NA	NA		NA	NA	Illumina HiSeq 2000	ce4179d3-b31d-4242-8ec1-f6785f9af2e1	b0e8676c-6f2d-4691-96c5-b323dded9687	c.1960C>G	p.Gln654Glu	p.Q654E	ENST00000264669	2022-07-07	91	84	7	74	NA	NA	FASTKD3	missense_variant	p.Q654E	ENST00000264669	NM_024091.3
PRDM9	56979	WUGSC	GRCh38	chr5	23522716	23522716	+	Missense_Mutation	SNP	C	C	T			TCGA-BH-A2L8-01A-11D-A18P-09	TCGA-BH-A2L8-10A-01D-A18P-09	NA	NA			NA	NA	NA	NA	Somatic	NA	NA		NA	NA	Illumina HiSeq 2000	ce4179d3-b31d-4242-8ec1-f6785f9af2e1	b0e8676c-6f2d-4691-96c5-b323dded9687	c.713C>T	p.Ser238Leu	p.S238L	ENST00000296682	2022-08-11	73	65	8	55	NA	NA	PRDM9	missense_variant	p.S238L	ENST00000296682	NM_020227.2
PDZD2	23037	WUGSC	GRCh38	chr5	32089516	32089516	+	Missense_Mutation	SNP	G	G	A	novel		TCGA-BH-A2L8-01A-11D-A18P-09	TCGA-BH-A2L8-10A-01D-A18P-09	NA	NA			NA	NA	NA	NA	Somatic	NA	NA		NA	NA	Illumina HiSeq 2000	ce4179d3-b31d-4242-8ec1-f6785f9af2e1	b0e8676c-6f2d-4691-96c5-b323dded9687	c.6068G>A	p.Arg2023Lys	p.R2023K	ENST00000438447	20/25	8	5	3	10	NA	NA	PDZD2	missense_variant	p.R2023K	ENST00000438447	NM_178140.2
C9	735	WUGSC	GRCh38	chr5	39306753	39306753	+	Missense_Mutation	SNP	G	G	A			TCGA-BH-A2L8-01A-11D-A18P-09	TCGA-BH-A2L8-10A-01D-A18P-09	NA	NA			NA	NA	NA	NA	Somatic	NA	NA		NA	NA	Illumina HiSeq 2000	ce4179d3-b31d-4242-8ec1-f6785f9af2e1	b0e8676c-6f2d-4691-96c5-b323dded9687	c.1280C>T	p.Ser427Leu	p.S427L	ENST00000263408	2022-09-11	58	47	11	50	NA	NA	C9	missense_variant	p.S427L	ENST00000263408	NM_001737.3
DDX4	54514	WUGSC	GRCh38	chr5	55785755	55785755	+	Missense_Mutation	SNP	C	C	T			TCGA-BH-A2L8-01A-11D-A18P-09	TCGA-BH-A2L8-10A-01D-A18P-09	NA	NA			NA	NA	NA	NA	Somatic	NA	NA		NA	NA	Illumina HiSeq 2000	ce4179d3-b31d-4242-8ec1-f6785f9af2e1	b0e8676c-6f2d-4691-96c5-b323dded9687	c.748C>T	p.Pro250Ser	p.P250S	ENST00000505374	13/22	64	57	7	48	NA	NA	DDX4	missense_variant	p.P250S	ENST00000505374	NM_024415.2
PLK2	10769	WUGSC	GRCh38	chr5	58454967	58454967	+	Nonsense_Mutation	SNP	G	G	A			TCGA-BH-A2L8-01A-11D-A18P-09	TCGA-BH-A2L8-10A-01D-A18P-09	NA	NA			NA	NA	NA	NA	Somatic	NA	NA		NA	NA	Illumina HiSeq 2000	ce4179d3-b31d-4242-8ec1-f6785f9af2e1	b0e8676c-6f2d-4691-96c5-b323dded9687	c.1810C>T	p.Gln604Ter	p.Q604*	ENST00000274289	13/14	66	55	11	64	NA	NA	PLK2	stop_gained	p.Q604*	ENST00000274289	NM_006622.3
NLN	57486	WUGSC	GRCh38	chr5	65810138	65810138	+	Missense_Mutation	SNP	G	G	A	novel		TCGA-BH-A2L8-01A-11D-A18P-09	TCGA-BH-A2L8-10A-01D-A18P-09	NA	NA			NA	NA	NA	NA	Somatic	NA	NA		NA	NA	Illumina HiSeq 2000	ce4179d3-b31d-4242-8ec1-f6785f9af2e1	b0e8676c-6f2d-4691-96c5-b323dded9687	c.1816G>A	p.Glu606Lys	p.E606K	ENST00000380985	2022-11-13	61	55	6	49	NA	NA	NLN	missense_variant	p.E606K	ENST00000380985	NM_020726.4
RASA1	5921	WUGSC	GRCh38	chr5	87380549	87380549	+	Nonsense_Mutation	SNP	C	C	T			TCGA-BH-A2L8-01A-11D-A18P-09	TCGA-BH-A2L8-10A-01D-A18P-09	NA	NA			NA	NA	NA	NA	Somatic	NA	NA		NA	NA	Illumina HiSeq 2000	ce4179d3-b31d-4242-8ec1-f6785f9af2e1	b0e8676c-6f2d-4691-96c5-b323dded9687	c.2644C>T	p.Gln882Ter	p.Q882*	ENST00000274376	20/25	85	73	12	69	NA	NA	RASA1	stop_gained	p.Q705*	ENST00000456692	NM_022650.2
ADGRV1	84059	WUGSC	GRCh38	chr5	90706280	90706280	+	Missense_Mutation	SNP	G	G	T			TCGA-BH-A2L8-01A-11D-A18P-09	TCGA-BH-A2L8-10A-01D-A18P-09	NA	NA			NA	NA	NA	NA	Somatic	NA	NA		NA	NA	Illumina HiSeq 2000	ce4179d3-b31d-4242-8ec1-f6785f9af2e1	b0e8676c-6f2d-4691-96c5-b323dded9687	c.8616G>T	p.Lys2872Asn	p.K2872N	ENST00000405460	38/90	77	66	11	61	NA	NA	ADGRV1	missense_variant	p.K2872N	ENST00000405460	NM_032119.3
CAST	831	WUGSC	GRCh38	chr5	96754676	96754676	+	Missense_Mutation	SNP	G	G	C			TCGA-BH-A2L8-01A-11D-A18P-09	TCGA-BH-A2L8-10A-01D-A18P-09	NA	NA			NA	NA	NA	NA	Somatic	NA	NA		NA	NA	Illumina HiSeq 2000	ce4179d3-b31d-4242-8ec1-f6785f9af2e1	b0e8676c-6f2d-4691-96c5-b323dded9687	c.1396G>C	p.Asp466His	p.D466H	ENST00000341926	20/30	80	69	11	84	NA	NA	CAST	missense_variant	p.D508H	ENST00000395812	NM_001042440.3
RIOK2	55781	WUGSC	GRCh38	chr5	97177237	97177237	+	Missense_Mutation	SNP	C	C	T			TCGA-BH-A2L8-01A-11D-A18P-09	TCGA-BH-A2L8-10A-01D-A18P-09	NA	NA			NA	NA	NA	NA	Somatic	NA	NA		NA	NA	Illumina HiSeq 2000	ce4179d3-b31d-4242-8ec1-f6785f9af2e1	b0e8676c-6f2d-4691-96c5-b323dded9687	c.377G>A	p.Arg126Lys	p.R126K	ENST00000283109	2022-04-10	109	87	22	104	NA	NA	RIOK2	missense_variant	p.R126K	ENST00000283109	NM_018343.2
TMEM232	642987	WUGSC	GRCh38	chr5	110625302	110625302	+	Missense_Mutation	SNP	C	C	G			TCGA-BH-A2L8-01A-11D-A18P-09	TCGA-BH-A2L8-10A-01D-A18P-09	NA	NA			NA	NA	NA	NA	Somatic	NA	NA		NA	NA	Illumina HiSeq 2000	ce4179d3-b31d-4242-8ec1-f6785f9af2e1	b0e8676c-6f2d-4691-96c5-b323dded9687	c.733G>C	p.Asp245His	p.D245H	ENST00000455884	2022-07-14	130	104	26	115	NA	NA	TMEM232	missense_variant	p.D245H	ENST00000455884	NM_001039763.3
ZRSR1	7310	WUGSC	GRCh38	chr5	112892666	112892666	+	Missense_Mutation	SNP	G	G	C			TCGA-BH-A2L8-01A-11D-A18P-09	TCGA-BH-A2L8-10A-01D-A18P-09	NA	NA			NA	NA	NA	NA	Somatic	NA	NA		NA	NA	Illumina HiSeq 2000	ce4179d3-b31d-4242-8ec1-f6785f9af2e1	b0e8676c-6f2d-4691-96c5-b323dded9687	c.1027G>C	p.Glu343Gln	p.E343Q	ENST00000391338	2022-01-01	50	37	13	46	NA	NA	ZRSR1	missense_variant	p.E343Q	ENST00000391338
LYRM7	90624	WUGSC	GRCh38	chr5	131199540	131199540	+	Missense_Mutation	SNP	C	C	G			TCGA-BH-A2L8-01A-11D-A18P-09	TCGA-BH-A2L8-10A-01D-A18P-09	NA	NA			NA	NA	NA	NA	Somatic	NA	NA		NA	NA	Illumina HiSeq 2000	ce4179d3-b31d-4242-8ec1-f6785f9af2e1	b0e8676c-6f2d-4691-96c5-b323dded9687	c.254C>G	p.Pro85Arg	p.P85R	ENST00000379380	2022-05-05	45	38	7	27	NA	NA	LYRM7	missense_variant	p.P85R	ENST00000379380	NM_181705.2&NM_001293735.1
PPP2CA	5515	WUGSC	GRCh38	chr5	134197813	134197813	+	Missense_Mutation	SNP	C	C	T			TCGA-BH-A2L8-01A-11D-A18P-09	TCGA-BH-A2L8-10A-01D-A18P-09	NA	NA			NA	NA	NA	NA	Somatic	NA	NA		NA	NA	Illumina HiSeq 2000	ce4179d3-b31d-4242-8ec1-f6785f9af2e1	b0e8676c-6f2d-4691-96c5-b323dded9687	c.889G>A	p.Glu297Lys	p.E297K	ENST00000481195	2022-07-07	39	31	8	26	NA	NA	PPP2CA	missense_variant	p.E297K	ENST00000481195	NM_002715.2
FAM13B	51306	WUGSC	GRCh38	chr5	138007123	138007123	+	Missense_Mutation	SNP	C	C	G			TCGA-BH-A2L8-01A-11D-A18P-09	TCGA-BH-A2L8-10A-01D-A18P-09	NA	NA			NA	NA	NA	NA	Somatic	NA	NA		NA	NA	Illumina HiSeq 2000	ce4179d3-b31d-4242-8ec1-f6785f9af2e1	b0e8676c-6f2d-4691-96c5-b323dded9687	c.715G>C	p.Glu239Gln	p.E239Q	ENST00000033079	2022-07-23	128	113	15	99	NA	NA	FAM13B	missense_variant	p.E239Q	ENST00000033079	NM_016603.2
MZB1	51237	WUGSC	GRCh38	chr5	139387847	139387847	+	Missense_Mutation	SNP	C	C	A			TCGA-BH-A2L8-01A-11D-A18P-09	TCGA-BH-A2L8-10A-01D-A18P-09	NA	NA			NA	NA	NA	NA	Somatic	NA	NA		NA	NA	Illumina HiSeq 2000	ce4179d3-b31d-4242-8ec1-f6785f9af2e1	b0e8676c-6f2d-4691-96c5-b323dded9687	c.488G>T	p.Arg163Leu	p.R163L	ENST00000302125	2022-04-04	75	64	11	44	NA	NA	MZB1	missense_variant	p.R163L	ENST00000302125	NM_016459.3
PCDHB2	56133	WUGSC	GRCh38	chr5	141095223	141095223	+	Missense_Mutation	SNP	C	C	G			TCGA-BH-A2L8-01A-11D-A18P-09	TCGA-BH-A2L8-10A-01D-A18P-09	NA	NA			NA	NA	NA	NA	Somatic	NA	NA		NA	NA	Illumina HiSeq 2000	ce4179d3-b31d-4242-8ec1-f6785f9af2e1	b0e8676c-6f2d-4691-96c5-b323dded9687	c.433C>G	p.Pro145Ala	p.P145A	ENST00000194155	2022-01-01	16	12	4	19	NA	NA	PCDHB2	missense_variant	p.P145A	ENST00000194155	NM_018936.3
PCDHB6	56130	WUGSC	GRCh38	chr5	141150682	141150682	+	Missense_Mutation	SNP	C	C	T			TCGA-BH-A2L8-01A-11D-A18P-09	TCGA-BH-A2L8-10A-01D-A18P-09	NA	NA			NA	NA	NA	NA	Somatic	NA	NA		NA	NA	Illumina HiSeq 2000	ce4179d3-b31d-4242-8ec1-f6785f9af2e1	b0e8676c-6f2d-4691-96c5-b323dded9687	c.425C>T	p.Ser142Leu	p.S142L	ENST00000231136	2022-01-01	34	27	7	36	NA	NA	PCDHB6	missense_variant	p.S142L	ENST00000231136	NM_018939.2
PDGFRB	5159	WUGSC	GRCh38	chr5	150115873	150115873	+	Missense_Mutation	SNP	C	C	T			TCGA-BH-A2L8-01A-11D-A18P-09	TCGA-BH-A2L8-10A-01D-A18P-09	NA	NA			NA	NA	NA	NA	Somatic	NA	NA		NA	NA	Illumina HiSeq 2000	ce4179d3-b31d-4242-8ec1-f6785f9af2e1	b0e8676c-6f2d-4691-96c5-b323dded9687	c.3211G>A	p.Glu1071Lys	p.E1071K	ENST00000261799	23/23	83	70	13	79	NA	NA	PDGFRB	missense_variant	p.E1071K	ENST00000261799	NM_002609.3
SYNPO	11346	WUGSC	GRCh38	chr5	150648727	150648727	+	Missense_Mutation	SNP	G	G	A			TCGA-BH-A2L8-01A-11D-A18P-09	TCGA-BH-A2L8-10A-01D-A18P-09	NA	NA			NA	NA	NA	NA	Somatic	NA	NA		NA	NA	Illumina HiSeq 2000	ce4179d3-b31d-4242-8ec1-f6785f9af2e1	b0e8676c-6f2d-4691-96c5-b323dded9687	c.1184G>A	p.Arg395Lys	p.R395K	ENST00000394243	2022-03-03	39	30	9	56	NA	NA	SYNPO	missense_variant	p.R395K	ENST00000394243	NM_001166208.1
FAT2	2196	WUGSC	GRCh38	chr5	151566332	151566332	+	Missense_Mutation	SNP	G	G	A			TCGA-BH-A2L8-01A-11D-A18P-09	TCGA-BH-A2L8-10A-01D-A18P-09	NA	NA			NA	NA	NA	NA	Somatic	NA	NA		NA	NA	Illumina HiSeq 2000	ce4179d3-b31d-4242-8ec1-f6785f9af2e1	b0e8676c-6f2d-4691-96c5-b323dded9687	c.2600C>T	p.Ser867Phe	p.S867F	ENST00000261800	2022-01-23	66	59	7	45	NA	NA	FAT2	missense_variant	p.S867F	ENST00000261800	NM_001447.2
FAT2	2196	WUGSC	GRCh38	chr5	151567261	151567261	+	Missense_Mutation	SNP	C	C	G	rs770306101		TCGA-BH-A2L8-01A-11D-A18P-09	TCGA-BH-A2L8-10A-01D-A18P-09	NA	NA			NA	NA	NA	NA	Somatic	NA	NA		NA	NA	Illumina HiSeq 2000	ce4179d3-b31d-4242-8ec1-f6785f9af2e1	b0e8676c-6f2d-4691-96c5-b323dded9687	c.1671G>C	p.Leu557Phe	p.L557F	ENST00000261800	2022-01-23	21	16	5	23	NA	NA	FAT2	missense_variant	p.L557F	ENST00000261800	NM_001447.2
GRIA1	2890	WUGSC	GRCh38	chr5	153770167	153770167	+	Splice_Site	SNP	G	G	C			TCGA-BH-A2L8-01A-11D-A18P-09	TCGA-BH-A2L8-10A-01D-A18P-09	NA	NA			NA	NA	NA	NA	Somatic	NA	NA		NA	NA	Illumina HiSeq 2000	ce4179d3-b31d-4242-8ec1-f6785f9af2e1	b0e8676c-6f2d-4691-96c5-b323dded9687	c.2023-1G>C		p.X675_splice	ENST00000285900		109	95	14	76	NA	NA	GRIA1	splice_acceptor_variant	p.X675_splice	ENST00000285900	NM_000827.3
ZBED8	63920	WUGSC	GRCh38	chr5	160394035	160394035	+	Missense_Mutation	SNP	C	C	T	novel		TCGA-BH-A2L8-01A-11D-A18P-09	TCGA-BH-A2L8-10A-01D-A18P-09	NA	NA			NA	NA	NA	NA	Somatic	NA	NA		NA	NA	Illumina HiSeq 2000	ce4179d3-b31d-4242-8ec1-f6785f9af2e1	b0e8676c-6f2d-4691-96c5-b323dded9687	c.1456G>A	p.Asp486Asn	p.D486N	ENST00000408953	2022-02-02	60	54	6	22	NA	NA	ZBED8	missense_variant	p.D486N	ENST00000408953	NM_022090.3
STK10	6793	WUGSC	GRCh38	chr5	172061245	172061245	+	Missense_Mutation	SNP	C	C	G			TCGA-BH-A2L8-01A-11D-A18P-09	TCGA-BH-A2L8-10A-01D-A18P-09	NA	NA			NA	NA	NA	NA	Somatic	NA	NA		NA	NA	Illumina HiSeq 2000	ce4179d3-b31d-4242-8ec1-f6785f9af2e1	b0e8676c-6f2d-4691-96c5-b323dded9687	c.2106G>C	p.Gln702His	p.Q702H	ENST00000176763	14/19	78	67	11	48	NA	NA	STK10	missense_variant	p.Q702H	ENST00000176763	NM_005990.3
NSD1	64324	WUGSC	GRCh38	chr5	177294017	177294017	+	Missense_Mutation	SNP	G	G	A			TCGA-BH-A2L8-01A-11D-A18P-09	TCGA-BH-A2L8-10A-01D-A18P-09	NA	NA			NA	NA	NA	NA	Somatic	NA	NA		NA	NA	Illumina HiSeq 2000	ce4179d3-b31d-4242-8ec1-f6785f9af2e1	b0e8676c-6f2d-4691-96c5-b323dded9687	c.6649G>A	p.Glu2217Lys	p.E2217K	ENST00000439151	23/23	42	37	5	25	NA	NA	NSD1	missense_variant	p.E2217K	ENST00000439151	NM_022455.4
DSP	1832	WUGSC	GRCh38	chr6	7579479	7579479	+	Missense_Mutation	SNP	C	C	G			TCGA-BH-A2L8-01A-11D-A18P-09	TCGA-BH-A2L8-10A-01D-A18P-09	NA	NA			NA	NA	NA	NA	Somatic	NA	NA		NA	NA	Illumina HiSeq 2000	ce4179d3-b31d-4242-8ec1-f6785f9af2e1	b0e8676c-6f2d-4691-96c5-b323dded9687	c.3289C>G	p.Leu1097Val	p.L1097V	ENST00000379802	23/24	36	31	5	42	NA	NA	DSP	missense_variant	p.L1097V	ENST00000379802	NM_004415.2
NRSN1	140767	WUGSC	GRCh38	chr6	24134379	24134379	+	Missense_Mutation	SNP	G	G	A			TCGA-BH-A2L8-01A-11D-A18P-09	TCGA-BH-A2L8-10A-01D-A18P-09	NA	NA			NA	NA	NA	NA	Somatic	NA	NA		NA	NA	Illumina HiSeq 2000	ce4179d3-b31d-4242-8ec1-f6785f9af2e1	b0e8676c-6f2d-4691-96c5-b323dded9687	c.52G>A	p.Glu18Lys	p.E18K	ENST00000378478	2022-03-04	63	55	8	65	NA	NA	NRSN1	missense_variant	p.E18K	ENST00000378478	NM_080723.4
POM121L2	94026	WUGSC	GRCh38	chr6	27309148	27309148	+	Missense_Mutation	SNP	G	G	C	novel		TCGA-BH-A2L8-01A-11D-A18P-09	TCGA-BH-A2L8-10A-01D-A18P-09	NA	NA			NA	NA	NA	NA	Somatic	NA	NA		NA	NA	Illumina HiSeq 2000	ce4179d3-b31d-4242-8ec1-f6785f9af2e1	b0e8676c-6f2d-4691-96c5-b323dded9687	c.3023C>G	p.Ser1008Cys	p.S1008C	ENST00000444565	2022-01-01	74	69	5	92	NA	NA	POM121L2	missense_variant	p.S1008C	ENST00000444565	NM_033482.3
ZSCAN23	222696	WUGSC	GRCh38	chr6	28434803	28434803	+	Missense_Mutation	SNP	C	C	G			TCGA-BH-A2L8-01A-11D-A18P-09	TCGA-BH-A2L8-10A-01D-A18P-09	NA	NA			NA	NA	NA	NA	Somatic	NA	NA		NA	NA	Illumina HiSeq 2000	ce4179d3-b31d-4242-8ec1-f6785f9af2e1	b0e8676c-6f2d-4691-96c5-b323dded9687	c.832G>C	p.Glu278Gln	p.E278Q	ENST00000289788	2022-04-04	49	41	8	40	NA	NA	ZSCAN23	missense_variant	p.E278Q	ENST00000289788	NM_001012455.1
PHF1	5252	WUGSC	GRCh38	chr6	33412304	33412304	+	Missense_Mutation	SNP	C	C	T	rs368297880	byCluster;byFrequency	TCGA-BH-A2L8-01A-11D-A18P-09	TCGA-BH-A2L8-10A-01D-A18P-09	NA	NA			NA	NA	NA	NA	Somatic	NA	NA		NA	NA	Illumina HiSeq 2000	ce4179d3-b31d-4242-8ec1-f6785f9af2e1	b0e8676c-6f2d-4691-96c5-b323dded9687	c.41C>T	p.Ser14Leu	p.S14L	ENST00000374516	2022-02-15	26	21	5	37	NA	NA	PHF1	missense_variant	p.S14L	ENST00000374516	NM_024165.2
STK38	11329	WUGSC	GRCh38	chr6	36521745	36521745	+	Missense_Mutation	SNP	C	C	G			TCGA-BH-A2L8-01A-11D-A18P-09	TCGA-BH-A2L8-10A-01D-A18P-09	NA	NA			NA	NA	NA	NA	Somatic	NA	NA		NA	NA	Illumina HiSeq 2000	ce4179d3-b31d-4242-8ec1-f6785f9af2e1	b0e8676c-6f2d-4691-96c5-b323dded9687	c.379G>C	p.Glu127Gln	p.E127Q	ENST00000229812	2022-05-14	65	54	11	51	NA	NA	STK38	missense_variant	p.E127Q	ENST00000229812	NM_007271.2&NM_001305102.1
TREML4	285852	WUGSC	GRCh38	chr6	41228785	41228785	+	Missense_Mutation	SNP	G	G	C			TCGA-BH-A2L8-01A-11D-A18P-09	TCGA-BH-A2L8-10A-01D-A18P-09	NA	NA			NA	NA	NA	NA	Somatic	NA	NA		NA	NA	Illumina HiSeq 2000	ce4179d3-b31d-4242-8ec1-f6785f9af2e1	b0e8676c-6f2d-4691-96c5-b323dded9687	c.135G>C	p.Lys45Asn	p.K45N	ENST00000341495	2022-02-06	54	42	12	39	NA	NA	TREML4	missense_variant	p.K45N	ENST00000341495	NM_198153.2
NCR2	9436	WUGSC	GRCh38	chr6	41336270	41336270	+	Missense_Mutation	SNP	C	C	G	novel		TCGA-BH-A2L8-01A-11D-A18P-09	TCGA-BH-A2L8-10A-01D-A18P-09	NA	NA			NA	NA	NA	NA	Somatic	NA	NA		NA	NA	Illumina HiSeq 2000	ce4179d3-b31d-4242-8ec1-f6785f9af2e1	b0e8676c-6f2d-4691-96c5-b323dded9687	c.236C>G	p.Ser79Cys	p.S79C	ENST00000373089	2022-02-05	40	36	4	36	NA	NA	NCR2	missense_variant	p.S79C	ENST00000373083	NM_001199510.1
TDRD6	221400	WUGSC	GRCh38	chr6	46693940	46693940	+	Missense_Mutation	SNP	G	G	A	novel		TCGA-BH-A2L8-01A-11D-A18P-09	TCGA-BH-A2L8-10A-01D-A18P-09	NA	NA			NA	NA	NA	NA	Somatic	NA	NA		NA	NA	Illumina HiSeq 2000	ce4179d3-b31d-4242-8ec1-f6785f9af2e1	b0e8676c-6f2d-4691-96c5-b323dded9687	c.5812G>A	p.Glu1938Lys	p.E1938K	ENST00000316081	2022-01-04	75	70	5	88	NA	NA	TDRD6	missense_variant	p.E1938K	ENST00000544460	NM_001168359.1
PLA2G7	7941	WUGSC	GRCh38	chr6	46709414	46709414	+	Missense_Mutation	SNP	G	G	C			TCGA-BH-A2L8-01A-11D-A18P-09	TCGA-BH-A2L8-10A-01D-A18P-09	NA	NA			NA	NA	NA	NA	Somatic	NA	NA		NA	NA	Illumina HiSeq 2000	ce4179d3-b31d-4242-8ec1-f6785f9af2e1	b0e8676c-6f2d-4691-96c5-b323dded9687	c.782C>G	p.Ser261Cys	p.S261C	ENST00000274793	2022-09-12	61	51	10	62	NA	NA	PLA2G7	missense_variant	p.S261C	ENST00000274793	NM_005084.3
COL12A1	1303	WUGSC	GRCh38	chr6	75142145	75142145	+	Missense_Mutation	SNP	G	G	A			TCGA-BH-A2L8-01A-11D-A18P-09	TCGA-BH-A2L8-10A-01D-A18P-09	NA	NA			NA	NA	NA	NA	Somatic	NA	NA		NA	NA	Illumina HiSeq 2000	ce4179d3-b31d-4242-8ec1-f6785f9af2e1	b0e8676c-6f2d-4691-96c5-b323dded9687	c.4844C>T	p.Ser1615Leu	p.S1615L	ENST00000322507	27/66	76	57	19	88	NA	NA	COL12A1	missense_variant	p.S1615L	ENST00000322507	NM_004370.5
PRSS35	167681	WUGSC	GRCh38	chr6	83523925	83523925	+	Nonsense_Mutation	SNP	C	C	T			TCGA-BH-A2L8-01A-11D-A18P-09	TCGA-BH-A2L8-10A-01D-A18P-09	NA	NA			NA	NA	NA	NA	Somatic	NA	NA		NA	NA	Illumina HiSeq 2000	ce4179d3-b31d-4242-8ec1-f6785f9af2e1	b0e8676c-6f2d-4691-96c5-b323dded9687	c.484C>T	p.Gln162Ter	p.Q162*	ENST00000369700	2022-02-02	57	51	6	45	NA	NA	PRSS35	stop_gained	p.Q162*	ENST00000369700	NM_001170423.1&NM_153362.2
FAM26E	254228	WUGSC	GRCh38	chr6	116511834	116511834	+	Missense_Mutation	SNP	G	G	C			TCGA-BH-A2L8-01A-11D-A18P-09	TCGA-BH-A2L8-10A-01D-A18P-09	NA	NA			NA	NA	NA	NA	Somatic	NA	NA		NA	NA	Illumina HiSeq 2000	ce4179d3-b31d-4242-8ec1-f6785f9af2e1	b0e8676c-6f2d-4691-96c5-b323dded9687	c.138G>C	p.Glu46Asp	p.E46D	ENST00000368599	2022-01-02	81	72	9	53	NA	NA	FAM26E	missense_variant	p.E46D	ENST00000368599	NM_153711.2
ROS1	6098	WUGSC	GRCh38	chr6	117288559	117288559	+	Missense_Mutation	SNP	G	G	A			TCGA-BH-A2L8-01A-11D-A18P-09	TCGA-BH-A2L8-10A-01D-A18P-09	NA	NA			NA	NA	NA	NA	Somatic	NA	NA		NA	NA	Illumina HiSeq 2000	ce4179d3-b31d-4242-8ec1-f6785f9af2e1	b0e8676c-6f2d-4691-96c5-b323dded9687	c.6977C>T	p.Ser2326Phe	p.S2326F	ENST00000368508	43/43	91	79	12	59	NA	NA	ROS1	missense_variant	p.S2326F	ENST00000368508	NM_002944.2
L3MBTL3	84456	WUGSC	GRCh38	chr6	130086149	130086149	+	Missense_Mutation	SNP	C	C	T			TCGA-BH-A2L8-01A-11D-A18P-09	TCGA-BH-A2L8-10A-01D-A18P-09	NA	NA			NA	NA	NA	NA	Somatic	NA	NA		NA	NA	Illumina HiSeq 2000	ce4179d3-b31d-4242-8ec1-f6785f9af2e1	b0e8676c-6f2d-4691-96c5-b323dded9687	c.1417C>T	p.His473Tyr	p.H473Y	ENST00000361794	16/23	77	69	8	64	NA	NA	L3MBTL3	missense_variant	p.H473Y	ENST00000529410
UTRN	7402	WUGSC	GRCh38	chr6	144514808	144514808	+	Missense_Mutation	SNP	C	C	G			TCGA-BH-A2L8-01A-11D-A18P-09	TCGA-BH-A2L8-10A-01D-A18P-09	NA	NA			NA	NA	NA	NA	Somatic	NA	NA		NA	NA	Illumina HiSeq 2000	ce4179d3-b31d-4242-8ec1-f6785f9af2e1	b0e8676c-6f2d-4691-96c5-b323dded9687	c.5232C>G	p.Ile1744Met	p.I1744M	ENST00000367545	36/74	57	48	9	55	NA	NA	UTRN	missense_variant	p.I1744M	ENST00000367545	NM_007124.2
IGF2R	3482	WUGSC	GRCh38	chr6	160024677	160024677	+	Missense_Mutation	SNP	C	C	G			TCGA-BH-A2L8-01A-11D-A18P-09	TCGA-BH-A2L8-10A-01D-A18P-09	NA	NA			NA	NA	NA	NA	Somatic	NA	NA		NA	NA	Illumina HiSeq 2000	ce4179d3-b31d-4242-8ec1-f6785f9af2e1	b0e8676c-6f2d-4691-96c5-b323dded9687	c.619C>G	p.Leu207Val	p.L207V	ENST00000356956	1948-05-01	86	69	17	93	NA	NA	IGF2R	missense_variant	p.L207V	ENST00000356956	NM_000876.2
MMD2	221938	WUGSC	GRCh38	chr7	4920202	4920202	+	Missense_Mutation	SNP	G	G	A			TCGA-BH-A2L8-01A-11D-A18P-09	TCGA-BH-A2L8-10A-01D-A18P-09	NA	NA			NA	NA	NA	NA	Somatic	NA	NA		NA	NA	Illumina HiSeq 2000	ce4179d3-b31d-4242-8ec1-f6785f9af2e1	b0e8676c-6f2d-4691-96c5-b323dded9687	c.259C>T	p.His87Tyr	p.H87Y	ENST00000404774	2022-03-07	12	8	4	22	NA	NA	MMD2	missense_variant	p.H87Y	ENST00000404774	NM_001100600.1
ABCB5	340273	WUGSC	GRCh38	chr7	20645766	20645766	+	Missense_Mutation	SNP	C	C	T			TCGA-BH-A2L8-01A-11D-A18P-09	TCGA-BH-A2L8-10A-01D-A18P-09	NA	NA			NA	NA	NA	NA	Somatic	NA	NA		NA	NA	Illumina HiSeq 2000	ce4179d3-b31d-4242-8ec1-f6785f9af2e1	b0e8676c-6f2d-4691-96c5-b323dded9687	c.689C>T	p.Ser230Leu	p.S230L	ENST00000404938	2022-08-28	52	42	10	42	NA	NA	ABCB5	missense_variant	p.S230L	ENST00000404938	NM_001163941.1
DNAH11	8701	WUGSC	GRCh38	chr7	21773782	21773782	+	Missense_Mutation	SNP	C	C	G	novel		TCGA-BH-A2L8-01A-11D-A18P-09	TCGA-BH-A2L8-10A-01D-A18P-09	NA	NA			NA	NA	NA	NA	Somatic	NA	NA		NA	NA	Illumina HiSeq 2000	ce4179d3-b31d-4242-8ec1-f6785f9af2e1	b0e8676c-6f2d-4691-96c5-b323dded9687	c.9119C>G	p.Ser3040Cys	p.S3040C	ENST00000409508	56/82	33	28	5	37	NA	NA	DNAH11	missense_variant	p.S3040C	ENST00000409508	NM_001277115.1
C7orf31	136895	WUGSC	GRCh38	chr7	25179274	25179274	+	Missense_Mutation	SNP	C	C	G			TCGA-BH-A2L8-01A-11D-A18P-09	TCGA-BH-A2L8-10A-01D-A18P-09	NA	NA			NA	NA	NA	NA	Somatic	NA	NA		NA	NA	Illumina HiSeq 2000	ce4179d3-b31d-4242-8ec1-f6785f9af2e1	b0e8676c-6f2d-4691-96c5-b323dded9687	c.35G>C	p.Arg12Thr	p.R12T	ENST00000283905	2022-02-10	68	54	14	64	NA	NA	C7orf31	missense_variant	p.R12T	ENST00000409280
GLI3	2737	WUGSC	GRCh38	chr7	41977607	41977607	+	Missense_Mutation	SNP	G	G	A			TCGA-BH-A2L8-01A-11D-A18P-09	TCGA-BH-A2L8-10A-01D-A18P-09	NA	NA			NA	NA	NA	NA	Somatic	NA	NA		NA	NA	Illumina HiSeq 2000	ce4179d3-b31d-4242-8ec1-f6785f9af2e1	b0e8676c-6f2d-4691-96c5-b323dded9687	c.1763C>T	p.Ser588Leu	p.S588L	ENST00000395925	2022-12-15	99	85	14	134	NA	NA	GLI3	missense_variant	p.S588L	ENST00000395925	NM_000168.5
COA1	55744	WUGSC	GRCh38	chr7	43645286	43645286	+	Missense_Mutation	SNP	C	C	T			TCGA-BH-A2L8-01A-11D-A18P-09	TCGA-BH-A2L8-10A-01D-A18P-09	NA	NA			NA	NA	NA	NA	Somatic	NA	NA		NA	NA	Illumina HiSeq 2000	ce4179d3-b31d-4242-8ec1-f6785f9af2e1	b0e8676c-6f2d-4691-96c5-b323dded9687	c.229G>A	p.Asp77Asn	p.D77N	ENST00000223336	2022-04-06	57	48	9	39	NA	NA	COA1	missense_variant	p.D77N	ENST00000395879
ABCA13	154664	WUGSC	GRCh38	chr7	48272505	48272505	+	Missense_Mutation	SNP	C	C	T	novel		TCGA-BH-A2L8-01A-11D-A18P-09	TCGA-BH-A2L8-10A-01D-A18P-09	NA	NA			NA	NA	NA	NA	Somatic	NA	NA		NA	NA	Illumina HiSeq 2000	ce4179d3-b31d-4242-8ec1-f6785f9af2e1	b0e8676c-6f2d-4691-96c5-b323dded9687	c.2839C>T	p.His947Tyr	p.H947Y	ENST00000435803	17/62	51	41	10	36	NA	NA	ABCA13	missense_variant	p.H947Y	ENST00000435803	NM_152701.3
ZNF138	7697	WUGSC	GRCh38	chr7	64815629	64815629	+	Missense_Mutation	SNP	G	G	C			TCGA-BH-A2L8-01A-11D-A18P-09	TCGA-BH-A2L8-10A-01D-A18P-09	NA	NA			NA	NA	NA	NA	Somatic	NA	NA		NA	NA	Illumina HiSeq 2000	ce4179d3-b31d-4242-8ec1-f6785f9af2e1	b0e8676c-6f2d-4691-96c5-b323dded9687	c.184G>C	p.Glu62Gln	p.E62Q	ENST00000307355	2022-03-04	100	83	17	131	NA	NA	ZNF138	stop_lost	p.*63Sext*41	ENST00000440598	NM_001271637.1
WBSCR28	135886	WUGSC	GRCh38	chr7	73865318	73865318	+	Missense_Mutation	SNP	C	C	T			TCGA-BH-A2L8-01A-11D-A18P-09	TCGA-BH-A2L8-10A-01D-A18P-09	NA	NA			NA	NA	NA	NA	Somatic	NA	NA		NA	NA	Illumina HiSeq 2000	ce4179d3-b31d-4242-8ec1-f6785f9af2e1	b0e8676c-6f2d-4691-96c5-b323dded9687	c.398C>T	p.Ser133Leu	p.S133L	ENST00000320531	2022-02-03	76	66	10	101	NA	NA	WBSCR28	missense_variant	p.S133L	ENST00000320531	NM_182504.3
CCDC146	57639	WUGSC	GRCh38	chr7	77274481	77274481	+	Splice_Site	SNP	G	G	A			TCGA-BH-A2L8-01A-11D-A18P-09	TCGA-BH-A2L8-10A-01D-A18P-09	NA	NA			NA	NA	NA	NA	Somatic	NA	NA		NA	NA	Illumina HiSeq 2000	ce4179d3-b31d-4242-8ec1-f6785f9af2e1	b0e8676c-6f2d-4691-96c5-b323dded9687	c.1270-1G>A		p.X424_splice	ENST00000285871		30	24	6	23	NA	NA	CCDC146	splice_acceptor_variant	p.X424_splice	ENST00000285871	NM_020879.2
MCM7	4176	WUGSC	GRCh38	chr7	100097337	100097337	+	Nonsense_Mutation	SNP	G	G	A	rs774774371		TCGA-BH-A2L8-01A-11D-A18P-09	TCGA-BH-A2L8-10A-01D-A18P-09	NA	NA			NA	NA	NA	NA	Somatic	NA	NA		NA	NA	Illumina HiSeq 2000	ce4179d3-b31d-4242-8ec1-f6785f9af2e1	b0e8676c-6f2d-4691-96c5-b323dded9687	c.1165C>T	p.Gln389Ter	p.Q389*	ENST00000303887	2022-10-15	54	49	5	77	NA	NA	MCM7	stop_gained	p.Q213*	ENST00000621318	NM_001278595.1
ZCWPW1	55063	WUGSC	GRCh38	chr7	100416388	100416388	+	Missense_Mutation	SNP	G	G	A			TCGA-BH-A2L8-01A-11D-A18P-09	TCGA-BH-A2L8-10A-01D-A18P-09	NA	NA			NA	NA	NA	NA	Somatic	NA	NA		NA	NA	Illumina HiSeq 2000	ce4179d3-b31d-4242-8ec1-f6785f9af2e1	b0e8676c-6f2d-4691-96c5-b323dded9687	c.548C>T	p.Thr183Ile	p.T183I	ENST00000398027	2022-07-18	107	95	12	84	NA	NA	ZCWPW1	missense_variant	p.T183I	ENST00000398027	NM_017984.4
MUC17	140453	WUGSC	GRCh38	chr7	101039947	101039947	+	Missense_Mutation	SNP	C	C	G	novel		TCGA-BH-A2L8-01A-11D-A18P-09	TCGA-BH-A2L8-10A-01D-A18P-09	NA	NA			NA	NA	NA	NA	Somatic	NA	NA		NA	NA	Illumina HiSeq 2000	ce4179d3-b31d-4242-8ec1-f6785f9af2e1	b0e8676c-6f2d-4691-96c5-b323dded9687	c.8531C>G	p.Ser2844Cys	p.S2844C	ENST00000306151	2022-03-13	58	53	5	80	NA	NA	MUC17	missense_variant	p.S2844C	ENST00000306151	NM_001040105.1
CFTR	1080	WUGSC	GRCh38	chr7	117531078	117531078	+	Missense_Mutation	SNP	G	G	C			TCGA-BH-A2L8-01A-11D-A18P-09	TCGA-BH-A2L8-10A-01D-A18P-09	NA	NA			NA	NA	NA	NA	Somatic	NA	NA		NA	NA	Illumina HiSeq 2000	ce4179d3-b31d-4242-8ec1-f6785f9af2e1	b0e8676c-6f2d-4691-96c5-b323dded9687	c.453G>C	p.Gln151His	p.Q151H	ENST00000003084	2022-04-27	73	59	14	47	NA	NA	CFTR	missense_variant	p.Q151H	ENST00000003084	NM_000492.3
CTTNBP2	83992	WUGSC	GRCh38	chr7	117791199	117791199	+	Missense_Mutation	SNP	G	G	C	novel		TCGA-BH-A2L8-01A-11D-A18P-09	TCGA-BH-A2L8-10A-01D-A18P-09	NA	NA			NA	NA	NA	NA	Somatic	NA	NA		NA	NA	Illumina HiSeq 2000	ce4179d3-b31d-4242-8ec1-f6785f9af2e1	b0e8676c-6f2d-4691-96c5-b323dded9687	c.1997C>G	p.Ser666Cys	p.S666C	ENST00000160373	2022-04-23	42	39	3	34	NA	NA	CTTNBP2	missense_variant	p.S666C	ENST00000160373	NM_033427.2
PTN	5764	WUGSC	GRCh38	chr7	137251293	137251293	+	Missense_Mutation	SNP	C	C	T	rs559496875	by1000G	TCGA-BH-A2L8-01A-11D-A18P-09	TCGA-BH-A2L8-10A-01D-A18P-09	NA	NA			NA	NA	NA	NA	Somatic	NA	NA		NA	NA	Illumina HiSeq 2000	ce4179d3-b31d-4242-8ec1-f6785f9af2e1	b0e8676c-6f2d-4691-96c5-b323dded9687	c.388G>A	p.Glu130Lys	p.E130K	ENST00000348225	2022-04-05	159	130	29	133	NA	NA	PTN	missense_variant	p.E130K	ENST00000348225	NM_002825.5
DENND2A	27147	WUGSC	GRCh38	chr7	140558201	140558201	+	Missense_Mutation	SNP	G	G	A	rs751864937		TCGA-BH-A2L8-01A-11D-A18P-09	TCGA-BH-A2L8-10A-01D-A18P-09	NA	NA			NA	NA	NA	NA	Somatic	NA	NA		NA	NA	Illumina HiSeq 2000	ce4179d3-b31d-4242-8ec1-f6785f9af2e1	b0e8676c-6f2d-4691-96c5-b323dded9687	c.1901C>T	p.Ser634Leu	p.S634L	ENST00000275884	2022-10-19	29	25	4	44	NA	NA	DENND2A	missense_variant	p.S634L	ENST00000275884
OR6B1	135946	WUGSC	GRCh38	chr7	144004500	144004500	+	Missense_Mutation	SNP	C	C	A			TCGA-BH-A2L8-01A-11D-A18P-09	TCGA-BH-A2L8-10A-01D-A18P-09	NA	NA			NA	NA	NA	NA	Somatic	NA	NA		NA	NA	Illumina HiSeq 2000	ce4179d3-b31d-4242-8ec1-f6785f9af2e1	b0e8676c-6f2d-4691-96c5-b323dded9687	c.504C>A	p.Phe168Leu	p.F168L	ENST00000408922	2022-01-01	37	23	14	33	NA	NA	OR6B1	missense_variant	p.F168L	ENST00000408922	NM_001005281.1
MCPH1	79648	WUGSC	GRCh38	chr8	6445382	6445382	+	Missense_Mutation	SNP	G	G	A			TCGA-BH-A2L8-01A-11D-A18P-09	TCGA-BH-A2L8-10A-01D-A18P-09	NA	NA			NA	NA	NA	NA	Somatic	NA	NA		NA	NA	Illumina HiSeq 2000	ce4179d3-b31d-4242-8ec1-f6785f9af2e1	b0e8676c-6f2d-4691-96c5-b323dded9687	c.1660G>A	p.Glu554Lys	p.E554K	ENST00000344683	2022-08-14	21	16	5	26	NA	NA	MCPH1	missense_variant	p.E554K	ENST00000344683	NM_024596.3
ADAM28	10863	WUGSC	GRCh38	chr8	24330030	24330030	+	Missense_Mutation	SNP	G	G	C			TCGA-BH-A2L8-01A-11D-A18P-09	TCGA-BH-A2L8-10A-01D-A18P-09	NA	NA			NA	NA	NA	NA	Somatic	NA	NA		NA	NA	Illumina HiSeq 2000	ce4179d3-b31d-4242-8ec1-f6785f9af2e1	b0e8676c-6f2d-4691-96c5-b323dded9687	c.1018G>C	p.Glu340Gln	p.E340Q	ENST00000265769	2022-11-23	74	60	14	49	NA	NA	ADAM28	missense_variant	p.E340Q	ENST00000265769	NM_014265.4
EBF2	64641	WUGSC	GRCh38	chr8	25861187	25861187	+	Missense_Mutation	SNP	G	G	C			TCGA-BH-A2L8-01A-11D-A18P-09	TCGA-BH-A2L8-10A-01D-A18P-09	NA	NA			NA	NA	NA	NA	Somatic	NA	NA		NA	NA	Illumina HiSeq 2000	ce4179d3-b31d-4242-8ec1-f6785f9af2e1	b0e8676c-6f2d-4691-96c5-b323dded9687	c.1204C>G	p.Leu402Val	p.L402V	ENST00000520164	13/16	73	64	9	80	NA	NA	EBF2	missense_variant	p.L402V	ENST00000520164	NM_022659.3
ST18	9705	WUGSC	GRCh38	chr8	52172368	52172368	+	Missense_Mutation	SNP	C	C	G			TCGA-BH-A2L8-01A-11D-A18P-09	TCGA-BH-A2L8-10A-01D-A18P-09	NA	NA			NA	NA	NA	NA	Somatic	NA	NA		NA	NA	Illumina HiSeq 2000	ce4179d3-b31d-4242-8ec1-f6785f9af2e1	b0e8676c-6f2d-4691-96c5-b323dded9687	c.493G>C	p.Asp165His	p.D165H	ENST00000276480	2022-10-26	52	35	17	45	NA	NA	ST18	missense_variant	p.D165H	ENST00000276480	NM_014682.2
ARFGEF1	10565	WUGSC	GRCh38	chr8	67301378	67301378	+	Missense_Mutation	SNP	G	G	A			TCGA-BH-A2L8-01A-11D-A18P-09	TCGA-BH-A2L8-10A-01D-A18P-09	NA	NA			NA	NA	NA	NA	Somatic	NA	NA		NA	NA	Illumina HiSeq 2000	ce4179d3-b31d-4242-8ec1-f6785f9af2e1	b0e8676c-6f2d-4691-96c5-b323dded9687	c.158C>T	p.Pro53Leu	p.P53L	ENST00000262215	1939-03-01	46	39	7	64	NA	NA	ARFGEF1	missense_variant	p.P53L	ENST00000262215	NM_006421.4
CDH17	1015	WUGSC	GRCh38	chr8	94177603	94177603	+	Missense_Mutation	SNP	G	G	C			TCGA-BH-A2L8-01A-11D-A18P-09	TCGA-BH-A2L8-10A-01D-A18P-09	NA	NA			NA	NA	NA	NA	Somatic	NA	NA		NA	NA	Illumina HiSeq 2000	ce4179d3-b31d-4242-8ec1-f6785f9af2e1	b0e8676c-6f2d-4691-96c5-b323dded9687	c.269C>G	p.Ser90Cys	p.S90C	ENST00000027335	2022-04-18	83	68	15	103	NA	NA	CDH17	missense_variant	p.S90C	ENST00000027335	NM_004063.3
MTDH	92140	WUGSC	GRCh38	chr8	97724662	97724662	+	Missense_Mutation	SNP	G	G	A			TCGA-BH-A2L8-01A-11D-A18P-09	TCGA-BH-A2L8-10A-01D-A18P-09	NA	NA			NA	NA	NA	NA	Somatic	NA	NA		NA	NA	Illumina HiSeq 2000	ce4179d3-b31d-4242-8ec1-f6785f9af2e1	b0e8676c-6f2d-4691-96c5-b323dded9687	c.1741G>A	p.Glu581Lys	p.E581K	ENST00000336273	2022-12-12	72	55	17	104	NA	NA	MTDH	missense_variant	p.E581K	ENST00000336273	NM_178812.3
KCNS2	3788	WUGSC	GRCh38	chr8	98428403	98428403	+	Missense_Mutation	SNP	G	G	A			TCGA-BH-A2L8-01A-11D-A18P-09	TCGA-BH-A2L8-10A-01D-A18P-09	NA	NA			NA	NA	NA	NA	Somatic	NA	NA		NA	NA	Illumina HiSeq 2000	ce4179d3-b31d-4242-8ec1-f6785f9af2e1	b0e8676c-6f2d-4691-96c5-b323dded9687	c.424G>A	p.Glu142Lys	p.E142K	ENST00000287042	2022-02-02	43	37	6	46	NA	NA	KCNS2	missense_variant	p.E142K	ENST00000287042	NM_020697.2
UBR5	51366	WUGSC	GRCh38	chr8	102272652	102272652	+	Missense_Mutation	SNP	C	C	T			TCGA-BH-A2L8-01A-11D-A18P-09	TCGA-BH-A2L8-10A-01D-A18P-09	NA	NA			NA	NA	NA	NA	Somatic	NA	NA		NA	NA	Illumina HiSeq 2000	ce4179d3-b31d-4242-8ec1-f6785f9af2e1	b0e8676c-6f2d-4691-96c5-b323dded9687	c.6850G>A	p.Glu2284Lys	p.E2284K	ENST00000520539	48/59	49	39	10	53	NA	NA	UBR5	missense_variant	p.E2284K	ENST00000520539	NM_015902.5
RIMS2	9699	WUGSC	GRCh38	chr8	103697145	103697145	+	Missense_Mutation	SNP	C	C	T			TCGA-BH-A2L8-01A-11D-A18P-09	TCGA-BH-A2L8-10A-01D-A18P-09	NA	NA			NA	NA	NA	NA	Somatic	NA	NA		NA	NA	Illumina HiSeq 2000	ce4179d3-b31d-4242-8ec1-f6785f9af2e1	b0e8676c-6f2d-4691-96c5-b323dded9687	c.236C>T	p.Ser79Leu	p.S79L	ENST00000504942	2022-02-24	44	30	14	87	NA	NA	RIMS2	missense_variant	p.S79L	ENST00000504942	NM_001100117.2
PKHD1L1	93035	WUGSC	GRCh38	chr8	109438932	109438932	+	Missense_Mutation	SNP	G	G	A	novel		TCGA-BH-A2L8-01A-11D-A18P-09	TCGA-BH-A2L8-10A-01D-A18P-09	NA	NA			NA	NA	NA	NA	Somatic	NA	NA		NA	NA	Illumina HiSeq 2000	ce4179d3-b31d-4242-8ec1-f6785f9af2e1	b0e8676c-6f2d-4691-96c5-b323dded9687	c.3796G>A	p.Gly1266Arg	p.G1266R	ENST00000378402	32/78	37	32	5	54	NA	NA	PKHD1L1	missense_variant	p.G1266R	ENST00000378402	NM_177531.4
PKHD1L1	93035	WUGSC	GRCh38	chr8	109449341	109449341	+	Missense_Mutation	SNP	G	G	T			TCGA-BH-A2L8-01A-11D-A18P-09	TCGA-BH-A2L8-10A-01D-A18P-09	NA	NA			NA	NA	NA	NA	Somatic	NA	NA		NA	NA	Illumina HiSeq 2000	ce4179d3-b31d-4242-8ec1-f6785f9af2e1	b0e8676c-6f2d-4691-96c5-b323dded9687	c.6029G>T	p.Ser2010Ile	p.S2010I	ENST00000378402	40/78	66	54	12	58	NA	NA	PKHD1L1	missense_variant	p.S2010I	ENST00000378402	NM_177531.4
PKHD1L1	93035	WUGSC	GRCh38	chr8	109465111	109465111	+	Missense_Mutation	SNP	C	C	G	rs778546307		TCGA-BH-A2L8-01A-11D-A18P-09	TCGA-BH-A2L8-10A-01D-A18P-09	NA	NA			NA	NA	NA	NA	Somatic	NA	NA		NA	NA	Illumina HiSeq 2000	ce4179d3-b31d-4242-8ec1-f6785f9af2e1	b0e8676c-6f2d-4691-96c5-b323dded9687	c.8279C>G	p.Ser2760Cys	p.S2760C	ENST00000378402	49/78	41	31	10	52	NA	NA	PKHD1L1	missense_variant	p.S2760C	ENST00000378402	NM_177531.4
HHLA1	10086	WUGSC	GRCh38	chr8	132076057	132076057	+	Missense_Mutation	SNP	G	G	A			TCGA-BH-A2L8-01A-11D-A18P-09	TCGA-BH-A2L8-10A-01D-A18P-09	NA	NA			NA	NA	NA	NA	Somatic	NA	NA		NA	NA	Illumina HiSeq 2000	ce4179d3-b31d-4242-8ec1-f6785f9af2e1	b0e8676c-6f2d-4691-96c5-b323dded9687	c.1313C>T	p.Ser438Leu	p.S438L	ENST00000414222	13/16	51	43	8	75	NA	NA	HHLA1	missense_variant	p.S438L	ENST00000414222	NM_001145095.1
ZFAT	57623	WUGSC	GRCh38	chr8	134601993	134601993	+	Missense_Mutation	SNP	C	C	T	novel		TCGA-BH-A2L8-01A-11D-A18P-09	TCGA-BH-A2L8-10A-01D-A18P-09	NA	NA			NA	NA	NA	NA	Somatic	NA	NA		NA	NA	Illumina HiSeq 2000	ce4179d3-b31d-4242-8ec1-f6785f9af2e1	b0e8676c-6f2d-4691-96c5-b323dded9687	c.1726G>A	p.Glu576Lys	p.E576K	ENST00000377838	2022-06-16	10	7	3	26	NA	NA	ZFAT	missense_variant	p.E564K	ENST00000520727	NM_001029939.3&NM_001289394.1
HGH1	51236	WUGSC	GRCh38	chr8	144139267	144139267	+	Missense_Mutation	SNP	G	G	A	novel		TCGA-BH-A2L8-01A-11D-A18P-09	TCGA-BH-A2L8-10A-01D-A18P-09	NA	NA			NA	NA	NA	NA	Somatic	NA	NA		NA	NA	Illumina HiSeq 2000	ce4179d3-b31d-4242-8ec1-f6785f9af2e1	b0e8676c-6f2d-4691-96c5-b323dded9687	c.964G>A	p.Glu322Lys	p.E322K	ENST00000347708	2022-05-06	72	67	5	111	NA	NA	HGH1	missense_variant	p.E322K	ENST00000347708	NM_016458.2
INSL6	11172	WUGSC	GRCh38	chr9	5164019	5164019	+	Frame_Shift_Del	DEL	C	C	-	novel		TCGA-BH-A2L8-01A-11D-A18P-09	TCGA-BH-A2L8-10A-01D-A18P-09	NA	NA			NA	NA	NA	NA	Somatic	NA	NA		NA	NA	Illumina HiSeq 2000	ce4179d3-b31d-4242-8ec1-f6785f9af2e1	b0e8676c-6f2d-4691-96c5-b323dded9687	c.536delG	p.Cys179PhefsTer23	p.C179Ffs*23	ENST00000381641	2022-02-02	76	71	5	75	NA	NA	INSL6	frameshift_variant	p.C179Ffs*23	ENST00000381641	NM_007179.2
GLDC	2731	WUGSC	GRCh38	chr9	6644674	6644674	+	Missense_Mutation	SNP	C	C	T			TCGA-BH-A2L8-01A-11D-A18P-09	TCGA-BH-A2L8-10A-01D-A18P-09	NA	NA			NA	NA	NA	NA	Somatic	NA	NA		NA	NA	Illumina HiSeq 2000	ce4179d3-b31d-4242-8ec1-f6785f9af2e1	b0e8676c-6f2d-4691-96c5-b323dded9687	c.274G>A	p.Glu92Lys	p.E92K	ENST00000321612	2022-02-25	48	40	8	49	NA	NA	GLDC	missense_variant	p.E92K	ENST00000321612	NM_000170.2
ZDHHC21	340481	WUGSC	GRCh38	chr9	14619667	14619667	+	Missense_Mutation	SNP	C	C	T	novel		TCGA-BH-A2L8-01A-11D-A18P-09	TCGA-BH-A2L8-10A-01D-A18P-09	NA	NA			NA	NA	NA	NA	Somatic	NA	NA		NA	NA	Illumina HiSeq 2000	ce4179d3-b31d-4242-8ec1-f6785f9af2e1	b0e8676c-6f2d-4691-96c5-b323dded9687	c.637G>A	p.Glu213Lys	p.E213K	ENST00000380916	2022-09-10	63	57	6	56	NA	NA	ZDHHC21	missense_variant	p.E213K	ENST00000380916	NM_178566.4
LINGO2	158038	WUGSC	GRCh38	chr9	27950143	27950143	+	Missense_Mutation	SNP	G	G	A			TCGA-BH-A2L8-01A-11D-A18P-09	TCGA-BH-A2L8-10A-01D-A18P-09	NA	NA			NA	NA	NA	NA	Somatic	NA	NA		NA	NA	Illumina HiSeq 2000	ce4179d3-b31d-4242-8ec1-f6785f9af2e1	b0e8676c-6f2d-4691-96c5-b323dded9687	c.529C>T	p.Leu177Phe	p.L177F	ENST00000308675	2022-06-06	28	23	5	24	NA	NA	LINGO2	missense_variant	p.L177F	ENST00000379992	NM_152570.2&NM_001258282.1
ANKRD18A	253650	WUGSC	GRCh38	chr9	38596037	38596037	+	Missense_Mutation	SNP	C	C	T			TCGA-BH-A2L8-01A-11D-A18P-09	TCGA-BH-A2L8-10A-01D-A18P-09	NA	NA			NA	NA	NA	NA	Somatic	NA	NA		NA	NA	Illumina HiSeq 2000	ce4179d3-b31d-4242-8ec1-f6785f9af2e1	b0e8676c-6f2d-4691-96c5-b323dded9687	c.1303G>A	p.Glu435Lys	p.E435K	ENST00000399703	2022-09-16	130	110	20	137	NA	NA	ANKRD18A	missense_variant	p.E435K	ENST00000399703	NM_147195.2
C9orf41	138199	WUGSC	GRCh38	chr9	74984984	74984984	+	Missense_Mutation	SNP	G	G	C			TCGA-BH-A2L8-01A-11D-A18P-09	TCGA-BH-A2L8-10A-01D-A18P-09	NA	NA			NA	NA	NA	NA	Somatic	NA	NA		NA	NA	Illumina HiSeq 2000	ce4179d3-b31d-4242-8ec1-f6785f9af2e1	b0e8676c-6f2d-4691-96c5-b323dded9687	c.1051C>G	p.Leu351Val	p.L351V	ENST00000376834	2022-07-08	65	56	9	98	NA	NA	C9orf41	missense_variant	p.L351V	ENST00000376834	NM_152420.1
PRUNE2	158471	WUGSC	GRCh38	chr9	76826676	76826676	+	Missense_Mutation	SNP	C	C	T			TCGA-BH-A2L8-01A-11D-A18P-09	TCGA-BH-A2L8-10A-01D-A18P-09	NA	NA			NA	NA	NA	NA	Somatic	NA	NA		NA	NA	Illumina HiSeq 2000	ce4179d3-b31d-4242-8ec1-f6785f9af2e1	b0e8676c-6f2d-4691-96c5-b323dded9687	c.565G>A	p.Glu189Lys	p.E189K	ENST00000376718	2022-05-19	38	30	8	54	NA	NA	PRUNE2	missense_variant	p.E189K	ENST00000376718	NM_015225.2
[truncated: 74,984 more rows]
[truncated: 576 more columns]

## Sheet: Supp. Fig. 2b
Source data for Supp. Fig. 2b	Precision-Recall estimates corresponding to Random Forrest/PPI scores for PPIs of MCF10A, MCF7 and MDA-MB-231
[truncated: 29,334 more rows]

[truncated: 1 more sheets: Supp. Fig. 4 a,b,c]
